# Supplementary material for: Comprehensive transcriptome analysis of Crocus sativus for discovery and expression of genes involved in apocarotenoid biosynthesis
Source: BMC Genomics. 2015 Sep 15;16(1):698. doi: 10.1186/s12864-015-1894-5 (PMC4570256; doi:10.1186/s12864-015-1894-5)
Supplement: Additional file 3: — Functional annotation of Crocus transcriptome. (XLSX 6986 kb) [file 12864_2015_1894_MOESM3_ESM.xlsx]

## Sheet: Sheet1
Transcript	length	nr.id	nr.description	nr.e value	sp.id	sp.description	sp.eval	ur.id	ur.description	ur.eval	domain
comp10000_c0_seq1	201	NULL	NULL	NULL	NULL	NULL	NULL	NULL	NULL	NULL	NULL
comp10003_c0_seq1	285	gi|659083685|ref|XP_008442485.1|	PREDICTED: uncharacterized protein LOC103486339 [Cucumis melo]	3.84585e-10	NULL	NULL	NULL	tr|J3M7S2|J3M7S2_ORYBR	Uncharacterized protein OS=Oryza brachyantha GN=OB05G26460 PE=4 SV=1	4e-13	IPR011016:Zinc finger, RING-CH-type]---[IPR018957:Zinc finger, C3HC4 RING-type
comp10004_c0_seq1	296	gi|672151801|ref|XP_008797444.1|	PREDICTED: uncharacterized protein LOC103712646 isoform X1 [Phoenix dactylifera]	1.03516e-10	NULL	NULL	NULL	tr|J3LN43|J3LN43_ORYBR	Uncharacterized protein OS=Oryza brachyantha GN=OB03G24690 PE=4 SV=1	4e-11	NULL
comp10008_c0_seq1	204	NULL	NULL	NULL	NULL	NULL	NULL	NULL	NULL	NULL	NULL
comp10009_c0_seq1	519	NULL	NULL	NULL	NULL	NULL	NULL	NULL	NULL	NULL	NULL
comp10010_c0_seq1	312	NULL	NULL	NULL	NULL	NULL	NULL	NULL	NULL	NULL	NULL
comp10011_c0_seq1	876	gi|641856468|gb|KDO75234.1|	hypothetical protein CISIN_1g015465mg [Citrus sinensis]	1.88e-112	sp|Q7ZWM6|OLA1_XENLA	Obg-like ATPase 1 OS=Xenopus laevis GN=ola1 PE=2 SV=1	5e-78	tr|A0A067G6M4|A0A067G6M4_CITSI	Uncharacterized protein OS=Citrus sinensis GN=CISIN_1g015465mg PE=4 SV=1	2e-140	IPR011619:Ferrous iron transport protein B, N-terminal]---[IPR013029:Protein of unknown function DUF933]---[IPR012676:TGS-like]---[IPR012675:Beta-grasp fold, ferredoxin-type]---[IPR006073:GTP1/OBG]---[IPR004396:Conserved hypothetical protein CHP00092]---[IPR002917:GTP-binding protein, HSR1-related
comp10011_c0_seq2	549	gi|641856468|gb|KDO75234.1|	hypothetical protein CISIN_1g015465mg [Citrus sinensis]	3.66686e-38	sp|Q66JG0|OLA1_XENTR	Obg-like ATPase 1 OS=Xenopus tropicalis GN=ola1 PE=2 SV=1	5e-31	tr|B8BBN8|B8BBN8_ORYSI	Putative uncharacterized protein OS=Oryza sativa subsp. indica GN=OsI_28173 PE=4 SV=1	1e-46	IPR011619:Ferrous iron transport protein B, N-terminal]---[IPR013029:Protein of unknown function DUF933]---[IPR012676:TGS-like]---[IPR006073:GTP1/OBG]---[IPR012675:Beta-grasp fold, ferredoxin-type]---[IPR004396:Conserved hypothetical protein CHP00092]---[IPR002917:GTP-binding protein, HSR1-related
comp10014_c0_seq1	680	NULL	NULL	NULL	NULL	NULL	NULL	NULL	NULL	NULL	NULL
comp10016_c0_seq1	630	NULL	NULL	NULL	NULL	NULL	NULL	NULL	NULL	NULL	NULL
comp10017_c0_seq1	241	gi|657945632|ref|XP_008380812.1|	PREDICTED: ATP-dependent Clp protease ATP-binding subunit clpX-like, mitochondrial isoform X2 [Malus domestica]	4.87618e-29	sp|A5N2K7|CLPX_CLOK5	ATP-dependent Clp protease ATP-binding subunit ClpX OS=Clostridium kluyveri (strain ATCC 8527 / DSM 555 / NCIMB 10680) GN=clpX PE=3 SV=1	1e-26	tr|I1KAS9|I1KAS9_SOYBN	Uncharacterized protein OS=Glycine max PE=4 SV=1	7e-35	IPR013093:ATPase, AAA-2]---[IPR004487:Clp protease, ATP-binding subunit ClpX]---[IPR003593:ATPase, AAA+ type, core]---[IPR019489:Clp ATPase, C-terminal
comp10017_c0_seq2	219	gi|657969960|ref|XP_008376716.1|	PREDICTED: ATP-dependent Clp protease ATP-binding subunit clpX-like, mitochondrial [Malus domestica]	6.10526e-16	sp|Q1LTK0|CLPX_BAUCH	ATP-dependent Clp protease ATP-binding subunit ClpX OS=Baumannia cicadellinicola subsp. Homalodisca coagulata GN=clpX PE=3 SV=1	1e-12	tr|Q42265|Q42265_ARATH	ATP-binding protein homologue (Fragment) OS=Arabidopsis thaliana PE=2 SV=1	6e-21	IPR008974:TRAF-like]---[IPR018121:Seven-in-absentia protein, TRAF-like domain]---[IPR013322:TRAF-type]---[IPR013323:Seven In Absentia Homolog-type]---[IPR013093:ATPase, AAA-2]---[IPR004487:Clp protease, ATP-binding subunit ClpX]---[IPR003593:ATPase, AAA+ type, core]---[IPR019489:Clp ATPase, C-terminal]---[IPR001841:Zinc finger, RING-type]---[IPR013010:Zinc finger, SIAH-type
comp1001_c0_seq1	264	NULL	NULL	NULL	NULL	NULL	NULL	NULL	NULL	NULL	NULL
comp10020_c0_seq1	617	gi|672144990|ref|XP_008796400.1|	PREDICTED: glutamyl-tRNA(Gln) amidotransferase subunit B, chloroplastic/mitochondrial [Phoenix dactylifera] >gi|672144992|ref|XP_008796401.1| PREDICTED: glutamyl-tRNA(Gln) amidotransferase subunit B, chloroplastic/mitochondrial [Phoenix dactylifera] >gi|672144994|ref|XP_008796402.1| PREDICTED: glutamyl-tRNA(Gln) amidotransferase subunit B, chloroplastic/mitochondrial [Phoenix dactylifera]	1.44275e-11	sp|Q2R2Z0|GATB_ORYSJ	Glutamyl-tRNA(Gln) amidotransferase subunit B, chloroplastic/mitochondrial OS=Oryza sativa subsp. japonica GN=GATB PE=2 SV=1	8e-12	tr|M0RF91|M0RF91_MUSAM	Uncharacterized protein OS=Musa acuminata subsp. malaccensis PE=4 SV=1	1e-12	IPR004413:Glutamyl-tRNA(Gln) amidotransferase, B subunit]---[IPR003789:Aspartyl/glutamyl-tRNA amidotransferase subunit B-related]---[IPR006075:Glutamyl-tRNA(Gln) amidotransferase, subunit B/E, N-terminal]---[IPR017959:Aspartyl/glutamyl-tRNA(Asn/Gln) amidotransferase, subunit B /E]---[IPR018027:Asn/Gln amidotransferase
comp10022_c0_seq1	211	gi|672160763|ref|XP_008800170.1|	PREDICTED: E3 ubiquitin-protein ligase UPL3-like [Phoenix dactylifera]	1.01039e-26	sp|Q6WWW4|UPL3_ARATH	E3 ubiquitin-protein ligase UPL3 OS=Arabidopsis thaliana GN=UPL3 PE=2 SV=1	2e-22	tr|R7WCR0|R7WCR0_AEGTA	E3 ubiquitin-protein ligase UPL3 OS=Aegilops tauschii GN=F775_22835 PE=4 SV=1	2e-32	IPR000225:Armadillo]---[IPR000569:HECT]---[IPR011989:Armadillo-like helical]---[IPR016024:Armadillo-type fold
comp10023_c0_seq1	447	gi|225425844|ref|XP_002265545.1|	PREDICTED: 4-coumarate--CoA ligase-like 9 [Vitis vinifera] >gi|297738374|emb|CBI27575.3| unnamed protein product [Vitis vinifera]	2.16482e-37	sp|P0C5B6|4CLL4_ARATH	4-coumarate--CoA ligase-like 4 OS=Arabidopsis thaliana GN=4CLL4 PE=2 SV=1	9e-42	tr|D7TAQ2|D7TAQ2_VITVI	Putative uncharacterized protein OS=Vitis vinifera GN=VIT_01s0010g02740 PE=4 SV=1	7e-44	IPR020845:AMP-binding, conserved site]---[IPR000873:AMP-dependent synthetase/ligase
comp10024_c0_seq1	501	gi|672182168|ref|XP_008811323.1|	PREDICTED: cysteine proteinase inhibitor 1-like [Phoenix dactylifera]	5.85672e-27	sp|Q41916|CYT5_ARATH	Cysteine proteinase inhibitor 5 OS=Arabidopsis thaliana GN=CYS5 PE=2 SV=2	1e-31	tr|M0SIZ8|M0SIZ8_MUSAM	Uncharacterized protein OS=Musa acuminata subsp. malaccensis PE=4 SV=1	2e-35	IPR000010:Proteinase inhibitor I25, cystatin]---[IPR009994:Phloem filament PP1]---[IPR020381:Proteinase inhibitor I25, cystatin, conserved region
comp10025_c0_seq1	241	gi|672193139|ref|XP_008775955.1|	PREDICTED: autophagy-related protein 9-like [Phoenix dactylifera] >gi|672193143|ref|XP_008775956.1| PREDICTED: autophagy-related protein 9-like [Phoenix dactylifera]	1.28321e-29	NULL	NULL	NULL	tr|M0RWN2|M0RWN2_MUSAM	Uncharacterized protein OS=Musa acuminata subsp. malaccensis PE=4 SV=1	1e-32	IPR007241:Autophagy-related protein 9
comp10025_c0_seq2	372	gi|672193139|ref|XP_008775955.1|	PREDICTED: autophagy-related protein 9-like [Phoenix dactylifera] >gi|672193143|ref|XP_008775956.1| PREDICTED: autophagy-related protein 9-like [Phoenix dactylifera]	4.40314e-14	NULL	NULL	NULL	tr|M0RWN2|M0RWN2_MUSAM	Uncharacterized protein OS=Musa acuminata subsp. malaccensis PE=4 SV=1	1e-14	IPR007241:Autophagy-related protein 9
comp10026_c0_seq1	216	NULL	NULL	NULL	NULL	NULL	NULL	NULL	NULL	NULL	NULL
comp10027_c0_seq1	435	gi|674846368|emb|CDY72390.1|	BnaCnng77390D [Brassica napus]	1.13971e-17	sp|Q9LS40|ASPG1_ARATH	Protein ASPARTIC PROTEASE IN GUARD CELL 1 OS=Arabidopsis thaliana GN=ASPG1 PE=1 SV=1	8e-17	tr|S8D0X5|S8D0X5_9LAMI	Uncharacterized protein (Fragment) OS=Genlisea aurea GN=M569_01371 PE=4 SV=1	3e-20	IPR021109:Peptidase aspartic]---[IPR001461:Peptidase A1]---[IPR009007:Peptidase aspartic, catalytic
comp10029_c0_seq1	511	NULL	NULL	NULL	NULL	NULL	NULL	NULL	NULL	NULL	NULL
comp1002_c0_seq1	319	NULL	NULL	NULL	NULL	NULL	NULL	NULL	NULL	NULL	NULL
comp10031_c0_seq1	216	NULL	NULL	NULL	NULL	NULL	NULL	NULL	NULL	NULL	NULL
comp10031_c1_seq1	298	NULL	NULL	NULL	NULL	NULL	NULL	NULL	NULL	NULL	NULL
comp10032_c0_seq1	311	gi|672179431|ref|XP_008809889.1|	PREDICTED: deoxyhypusine synthase [Phoenix dactylifera] >gi|672179433|ref|XP_008809890.1| PREDICTED: deoxyhypusine synthase [Phoenix dactylifera] >gi|672179435|ref|XP_008809891.1| PREDICTED: deoxyhypusine synthase [Phoenix dactylifera] >gi|672179437|ref|XP_008809892.1| PREDICTED: deoxyhypusine synthase [Phoenix dactylifera] >gi|672179439|ref|XP_008809893.1| PREDICTED: deoxyhypusine synthase [Phoe…	3.72739e-21	sp|Q9AXQ9|DHYS_MUSAC	Deoxyhypusine synthase OS=Musa acuminata GN=DHS PE=2 SV=1	3e-23	tr|B7FBH1|B7FBH1_PHAAB	Deoxyhypusine synthase OS=Phalaenopsis amabilis GN=dhs1 PE=2 SV=1	1e-24	IPR002773:Deoxyhypusine synthase
comp10033_c0_seq1	239	NULL	NULL	NULL	NULL	NULL	NULL	NULL	NULL	NULL	NULL
comp10033_c0_seq2	224	NULL	NULL	NULL	NULL	NULL	NULL	NULL	NULL	NULL	NULL
comp10035_c0_seq1	335	NULL	NULL	NULL	NULL	NULL	NULL	NULL	NULL	NULL	NULL
comp1003_c0_seq1	340	gi|399920227|gb|AFP55574.1|	non-ltr retroelement reverse transcriptase [Rosa rugosa]	2.33438e-23	sp|P08548|LIN1_NYCCO	LINE-1 reverse transcriptase homolog OS=Nycticebus coucang PE=1 SV=1	2e-07	tr|V9H097|V9H097_ARATH	Reverse transcriptase (Fragment) OS=Arabidopsis thaliana GN=Ta23 PE=4 SV=1	5e-28	IPR015706:RNA-directed DNA polymerase (reverse transcriptase), related]---[IPR000477:RNA-directed DNA polymerase (reverse transcriptase)
comp10040_c0_seq1	382	NULL	NULL	NULL	NULL	NULL	NULL	NULL	NULL	NULL	NULL
comp10041_c0_seq1	256	NULL	NULL	NULL	NULL	NULL	NULL	NULL	NULL	NULL	NULL
comp10043_c0_seq1	586	gi|672183231|ref|XP_008811887.1|	PREDICTED: uncharacterized protein LOC103722930 isoform X1 [Phoenix dactylifera]	4.62555e-27	NULL	NULL	NULL	tr|A5AWQ8|A5AWQ8_VITVI	Putative uncharacterized protein OS=Vitis vinifera GN=VITISV_022809 PE=4 SV=1	3e-29	IPR004022:DDT domain]---[IPR018501:DDT domain superfamily]---[IPR012287:Homeodomain-related]---[IPR018500:DDT domain, subgroup]---[IPR001356:Homeobox]---[IPR009057:Homeodomain-like
comp10044_c0_seq1	332	gi|150036244|gb|ABR67407.1|	integrase [Cucumis melo subsp. melo]	1.99751e-22	sp|P04146|COPIA_DROME	Copia protein OS=Drosophila melanogaster GN=GIP PE=1 SV=3	4e-14	tr|M1A7P8|M1A7P8_SOLTU	Uncharacterized protein OS=Solanum tuberosum GN=PGSC0003DMG400006436 PE=4 SV=1	2e-29	IPR001584:Integrase, catalytic core]---[IPR013103:Reverse transcriptase, RNA-dependent DNA polymerase]---[IPR001878:Zinc finger, CCHC-type]---[IPR012337:Polynucleotidyl transferase, ribonuclease H fold
comp10045_c0_seq1	259	NULL	NULL	NULL	NULL	NULL	NULL	NULL	NULL	NULL	NULL
comp10046_c0_seq1	488	gi|593331742|ref|XP_007139297.1|	hypothetical protein PHAVU_008G017400g [Phaseolus vulgaris] >gi|561012430|gb|ESW11291.1| hypothetical protein PHAVU_008G017400g [Phaseolus vulgaris]	2.9472e-17	sp|Q9LRT1|Y3804_ARATH	Probably inactive leucine-rich repeat receptor-like protein kinase At3g28040 OS=Arabidopsis thaliana GN=At3g28040 PE=2 SV=1	7e-17	tr|M0TAT8|M0TAT8_MUSAM	Uncharacterized protein OS=Musa acuminata subsp. malaccensis PE=4 SV=1	7e-18	IPR011009:Protein kinase-like domain]---[IPR001611:Leucine-rich repeat]---[IPR013210:Leucine-rich repeat-containing N-terminal domain, type 2]---[IPR000719:Protein kinase, catalytic domain]---[IPR017441:Protein kinase, ATP binding site]---[IPR017442:Serine/threonine-protein kinase-like domain
comp10048_c0_seq1	252	NULL	NULL	NULL	NULL	NULL	NULL	NULL	NULL	NULL	NULL
comp1004_c0_seq1	322	NULL	NULL	NULL	NULL	NULL	NULL	NULL	NULL	NULL	NULL
comp10050_c0_seq1	325	gi|307170773|gb|EFN62898.1|	60S ribosomal protein L22 [Camponotus floridanus]	3.00667e-23	sp|Q90YU6|RL22_ICTPU	60S ribosomal protein L22 OS=Ictalurus punctatus GN=rpl22 PE=2 SV=3	7e-24	tr|K7J3D1|K7J3D1_NASVI	Uncharacterized protein OS=Nasonia vitripennis GN=LOC100115956 PE=4 SV=1	1e-28	IPR002671:Ribosomal protein L22e
comp10053_c0_seq1	387	gi|297735624|emb|CBI18118.3|	unnamed protein product [Vitis vinifera]	5.82579e-26	sp|O81363|RS4_PRUAR	40S ribosomal protein S4 OS=Prunus armeniaca GN=RPS4 PE=1 SV=1	3e-20	tr|K4BQD5|K4BQD5_SOLLC	40S ribosomal protein S4 OS=Solanum lycopersicum GN=Solyc04g016350.1 PE=3 SV=1	6e-24	IPR013845:Ribosomal protein S4e, central]---[IPR000876:Ribosomal protein S4e]---[IPR013843:Ribosomal protein S4e, N-terminal]---[IPR005824:KOW]---[IPR018199:Ribosomal protein S4e, N-terminal, conserved site]---[IPR002942:RNA-binding S4
comp10055_c0_seq1	278	NULL	NULL	NULL	NULL	NULL	NULL	NULL	NULL	NULL	NULL
comp10057_c0_seq1	264	NULL	NULL	NULL	NULL	NULL	NULL	NULL	NULL	NULL	NULL
comp10057_c1_seq1	247	NULL	NULL	NULL	NULL	NULL	NULL	NULL	NULL	NULL	NULL
comp10058_c0_seq1	286	NULL	NULL	NULL	NULL	NULL	NULL	NULL	NULL	NULL	NULL
comp10059_c0_seq1	264	NULL	NULL	NULL	NULL	NULL	NULL	NULL	NULL	NULL	NULL
comp1005_c0_seq1	284	NULL	NULL	NULL	NULL	NULL	NULL	NULL	NULL	NULL	NULL
comp10061_c1_seq1	234	gi|672181362|ref|XP_008810897.1|	PREDICTED: GDP-mannose transporter GONST1 [Phoenix dactylifera]	2.27451e-34	sp|Q941R4|GONS1_ARATH	GDP-mannose transporter GONST1 OS=Arabidopsis thaliana GN=GONST1 PE=1 SV=2	4e-39	tr|M0TW43|M0TW43_MUSAM	Uncharacterized protein OS=Musa acuminata subsp. malaccensis PE=4 SV=1	2e-40	NULL
comp10062_c0_seq1	275	NULL	NULL	NULL	NULL	NULL	NULL	NULL	NULL	NULL	NULL
comp10063_c0_seq1	589	NULL	NULL	NULL	NULL	NULL	NULL	NULL	NULL	NULL	NULL
comp10064_c0_seq1	201	gi|659082208|ref|XP_008441720.1|	PREDICTED: glutamine--fructose-6-phosphate aminotransferase [isomerizing] 2 [Cucumis melo]	1.42768e-28	sp|Q4KMC4|GFPT2_RAT	Glutamine--fructose-6-phosphate aminotransferase [isomerizing] 2 OS=Rattus norvegicus GN=Gfpt2 PE=2 SV=3	2e-23	tr|M1QDN6|M1QDN6_PRUPE	Glucosamine--fructose-6-phosphate aminotransferase (Fragment) OS=Prunus persica PE=2 SV=1	5e-36	IPR001347:Sugar isomerase (SIS)
comp10066_c0_seq1	266	gi|672186810|ref|XP_008813176.1|	PREDICTED: LOW QUALITY PROTEIN: probable DNA replication complex GINS protein PSF3 [Phoenix dactylifera]	1.39245e-15	NULL	NULL	NULL	tr|W5DEX3|W5DEX3_WHEAT	Uncharacterized protein (Fragment) OS=Triticum aestivum PE=4 SV=1	1e-17	IPR010492:GINS complex, subunit Psf3]---[IPR021151:GINS complex
comp10067_c0_seq1	419	gi|672130571|ref|XP_008788819.1|	PREDICTED: probable sucrose-phosphate synthase 1 [Phoenix dactylifera] >gi|672130573|ref|XP_008788820.1| PREDICTED: probable sucrose-phosphate synthase 1 [Phoenix dactylifera]	3.58789e-48	sp|O22060|SPSA1_CITUN	Probable sucrose-phosphate synthase 1 OS=Citrus unshiu GN=SPS1 PE=2 SV=1	3e-51	tr|Q42906|Q42906_MUSAC	Sucrose-phosphate synthase (Fragment) OS=Musa acuminata AAA Group PE=2 SV=2	3e-54	IPR012819:Sucrose phosphate synthase, plant]---[IPR006380:Sucrose-6F-phosphate phosphohydrolase, plant/cyanobacteria]---[IPR001296:Glycosyl transferase, group 1
comp10069_c0_seq1	299	NULL	NULL	NULL	NULL	NULL	NULL	NULL	NULL	NULL	NULL
comp10072_c0_seq1	415	NULL	NULL	NULL	NULL	NULL	NULL	NULL	NULL	NULL	NULL
comp10073_c0_seq1	414	gi|672136806|ref|XP_008792111.1|	PREDICTED: protein FAR1-RELATED SEQUENCE 5-like isoform X2 [Phoenix dactylifera]	8.14967e-08	NULL	NULL	NULL	NULL	NULL	NULL	IPR006564:Zinc finger, PMZ-type]---[IPR018289:MULE transposase, conserved domain]---[IPR007527:Zinc finger, SWIM-type]---[IPR004330:Transcription factor, FAR1-related
comp10075_c0_seq1	256	NULL	NULL	NULL	NULL	NULL	NULL	NULL	NULL	NULL	NULL
comp10076_c0_seq1	217	gi|590621234|ref|XP_007024739.1|	Phosphoinositide phosphatase family protein [Theobroma cacao] >gi|508780105|gb|EOY27361.1| Phosphoinositide phosphatase family protein [Theobroma cacao]	3.68679e-29	sp|Q94A27|SAC2_ARATH	Phosphoinositide phosphatase SAC2 OS=Arabidopsis thaliana GN=SAC2 PE=2 SV=1	9e-35	tr|A0A0B0N2B2|A0A0B0N2B2_GOSAR	Polyphosphoinositide phosphatase OS=Gossypium arboreum GN=F383_01714 PE=4 SV=1	9e-36	IPR002013:Synaptojanin, N-terminal
comp10080_c0_seq1	501	NULL	NULL	NULL	NULL	NULL	NULL	NULL	NULL	NULL	NULL
comp10080_c1_seq1	685	gi|565380736|ref|XP_006356750.1|	PREDICTED: uncharacterized protein LOC102604101 [Solanum tuberosum]	2.02844e-13	NULL	NULL	NULL	tr|A5AVY5|A5AVY5_VITVI	Putative uncharacterized protein OS=Vitis vinifera GN=VITISV_042679 PE=4 SV=1	3e-13	IPR013242:Retroviral aspartyl protease]---[IPR001584:Integrase, catalytic core]---[IPR007603:Protein of unknown function DUF580]---[IPR021109:Peptidase aspartic]---[IPR012337:Polynucleotidyl transferase, ribonuclease H fold]---[IPR000477:RNA-directed DNA polymerase (reverse transcriptase)
comp10081_c0_seq1	210	gi|42567520|ref|NP_195589.2|	Pre-mRNA-processing-splicing factor [Arabidopsis thaliana] >gi|332661573|gb|AEE86973.1| Pre-mRNA-processing-splicing factor [Arabidopsis thaliana]	5.38245e-12	sp|Q99PV0|PRP8_MOUSE	Pre-mRNA-processing-splicing factor 8 OS=Mus musculus GN=Prpf8 PE=1 SV=2	2e-13	tr|F4JUG5|F4JUG5_ARATH	Pre-mRNA-processing-splicing factor OS=Arabidopsis thaliana GN=At4g38780 PE=4 SV=1	6e-14	IPR012592:PROCN]---[IPR021983:PRP8 domain IV core]---[IPR000555:Mov34/MPN/PAD-1]---[IPR019580:Pre-mRNA-processing-splicing factor 8, U6-snRNA binding]---[IPR019581:Pre-mRNA-processing-splicing factor 8, U5-snRNA binding]---[IPR019582:RNA recognition motif, spliceosomal PrP8]---[IPR012984:PRO, C-terminal]---[IPR012591:Pre-mRNA-processing-splicing factor 8
comp10082_c0_seq1	250	gi|345648558|gb|AEO13838.1|	allene oxide synthase [Gladiolus hybrid cultivar]	8.26345e-29	sp|P48417|CP74_LINUS	Allene oxide synthase, chloroplastic OS=Linum usitatissimum GN=CYP74A PE=1 SV=1	4e-17	tr|G3GC09|G3GC09_9ASPA	Allene oxide synthase OS=Gladiolus hybrid cultivar GN=AOS PE=2 SV=1	1e-23	IPR001128:Cytochrome P450
comp10083_c0_seq1	255	NULL	NULL	NULL	NULL	NULL	NULL	NULL	NULL	NULL	NULL
comp10083_c0_seq2	585	gi|672107447|ref|XP_008811496.1|	PREDICTED: ATP-dependent RNA helicase DHX36 isoform X2 [Phoenix dactylifera]	2.63876e-06	NULL	NULL	NULL	NULL	NULL	NULL	IPR001650:DNA/RNA helicase, C-terminal]---[IPR001159:Double-stranded RNA binding]---[IPR007502:Helicase-associated domain]---[IPR011545:DNA/RNA helicase, DEAD/DEAH box type, N-terminal]---[IPR014021:Helicase, superfamily 1/2, ATP-binding domain]---[IPR014001:DEAD-like helicase, N-terminal]---[IPR014720:Double-stranded RNA-binding-like]---[IPR011709:Domain of unknown function DUF1605
comp10086_c0_seq1	407	gi|565353406|ref|XP_006343623.1|	PREDICTED: translation initiation factor IF-3, chloroplastic-like [Solanum tuberosum]	7.89255e-32	sp|Q8R9C2|IF3_THETN	Translation initiation factor IF-3 OS=Thermoanaerobacter tengcongensis (strain DSM 15242 / JCM 11007 / NBRC 100824 / MB4) GN=infC PE=3 SV=1	5e-11	tr|M1ARZ2|M1ARZ2_SOLTU	Uncharacterized protein OS=Solanum tuberosum GN=PGSC0003DMG400011147 PE=4 SV=1	7e-39	IPR019813:Translation initiation factor 3, conserved site]---[IPR019814:Translation initiation factor 3, N-terminal]---[IPR019815:Translation initiation factor 3, C-terminal]---[IPR001288:Translation initiation factor 3
comp10086_c0_seq2	451	gi|565353406|ref|XP_006343623.1|	PREDICTED: translation initiation factor IF-3, chloroplastic-like [Solanum tuberosum]	7.96783e-32	sp|Q8R9C2|IF3_THETN	Translation initiation factor IF-3 OS=Thermoanaerobacter tengcongensis (strain DSM 15242 / JCM 11007 / NBRC 100824 / MB4) GN=infC PE=3 SV=1	7e-11	tr|M1ARZ2|M1ARZ2_SOLTU	Uncharacterized protein OS=Solanum tuberosum GN=PGSC0003DMG400011147 PE=4 SV=1	1e-38	IPR019813:Translation initiation factor 3, conserved site]---[IPR019814:Translation initiation factor 3, N-terminal]---[IPR019815:Translation initiation factor 3, C-terminal]---[IPR001288:Translation initiation factor 3
comp10088_c0_seq1	494	NULL	NULL	NULL	NULL	NULL	NULL	NULL	NULL	NULL	NULL
comp10088_c0_seq2	664	NULL	NULL	NULL	NULL	NULL	NULL	NULL	NULL	NULL	NULL
comp1008_c0_seq1	278	gi|672178544|ref|XP_008809406.1|	PREDICTED: histone-lysine N-methyltransferase setd3 [Phoenix dactylifera]	3.61563e-16	NULL	NULL	NULL	tr|M0RFM1|M0RFM1_MUSAM	Uncharacterized protein OS=Musa acuminata subsp. malaccensis PE=4 SV=1	7e-15	IPR001214:SET domain
comp10091_c0_seq1	377	gi|672131717|ref|XP_008789424.1|	PREDICTED: 31 kDa ribonucleoprotein, chloroplastic [Phoenix dactylifera]	3.01258e-31	sp|Q08937|ROC2_NICSY	29 kDa ribonucleoprotein B, chloroplastic OS=Nicotiana sylvestris PE=1 SV=1	2e-21	tr|M0SZF1|M0SZF1_MUSAM	Uncharacterized protein OS=Musa acuminata subsp. malaccensis PE=4 SV=1	3e-40	IPR012677:Nucleotide-binding, alpha-beta plait]---[IPR000504:RNA recognition motif, RNP-1
comp10092_c0_seq1	414	NULL	NULL	NULL	NULL	NULL	NULL	NULL	NULL	NULL	NULL
comp10094_c0_seq1	219	NULL	NULL	NULL	NULL	NULL	NULL	NULL	NULL	NULL	NULL
comp10095_c0_seq1	206	gi|672145390|ref|XP_008796612.1|	PREDICTED: low-temperature-induced cysteine proteinase [Phoenix dactylifera]	7.04134e-28	sp|Q94B08|GCP1_ARATH	Germination-specific cysteine protease 1 OS=Arabidopsis thaliana GN=GCP1 PE=2 SV=2	1e-30	tr|A0A096PTR6|A0A096PTR6_MAIZE	Uncharacterized protein OS=Zea mays GN=LOC100273952 PE=4 SV=1	6e-33	IPR013128:Peptidase C1A, papain]---[IPR000169:Peptidase, cysteine peptidase active site]---[IPR000668:Peptidase C1A, papain C-terminal]---[IPR013201:Proteinase inhibitor I29, cathepsin propeptide]---[IPR000118:Granulin
comp10099_c0_seq1	649	gi|147852277|emb|CAN80126.1|	hypothetical protein VITISV_013417 [Vitis vinifera]	7.59156e-17	sp|P08770|TRA1_MAIZE	Putative AC transposase OS=Zea mays PE=2 SV=2	1e-09	tr|A5ALS3|A5ALS3_VITVI	Putative uncharacterized protein OS=Vitis vinifera GN=VITISV_017198 PE=4 SV=1	5e-20	IPR008906:HAT dimerisation
comp10099_c0_seq2	438	NULL	NULL	NULL	NULL	NULL	NULL	NULL	NULL	NULL	NULL
comp10099_c0_seq3	660	gi|147852277|emb|CAN80126.1|	hypothetical protein VITISV_013417 [Vitis vinifera]	8.00753e-17	sp|P08770|TRA1_MAIZE	Putative AC transposase OS=Zea mays PE=2 SV=2	1e-09	tr|A5ALS3|A5ALS3_VITVI	Putative uncharacterized protein OS=Vitis vinifera GN=VITISV_017198 PE=4 SV=1	6e-20	IPR008906:HAT dimerisation
comp10100_c0_seq1	735	NULL	NULL	NULL	NULL	NULL	NULL	NULL	NULL	NULL	NULL
comp10102_c0_seq1	271	NULL	NULL	NULL	NULL	NULL	NULL	NULL	NULL	NULL	NULL
comp10103_c0_seq1	319	NULL	NULL	NULL	NULL	NULL	NULL	NULL	NULL	NULL	NULL
comp10104_c0_seq1	313	gi|672112388|ref|XP_008805482.1|	PREDICTED: phosphoinositide phospholipase C 6-like [Phoenix dactylifera]	1.56239e-27	sp|Q8GV43|PLCD6_ARATH	Phosphoinositide phospholipase C 6 OS=Arabidopsis thaliana GN=PLC6 PE=2 SV=2	3e-30	tr|A0A067FS17|A0A067FS17_CITSI	Phosphoinositide phospholipase C OS=Citrus sinensis GN=CISIN_1g007399mg PE=4 SV=1	3e-34	IPR008973:C2 calcium/lipid-binding domain, CaLB]---[IPR000008:C2 calcium-dependent membrane targeting]---[IPR017946:PLC-like phosphodiesterase, TIM beta/alpha-barrel domain]---[IPR001192:Phospholipase C, phosphoinositol-specific, C-terminal (PLC)]---[IPR001711:Phospholipase C, phosphatidylinositol-specific, Y domain]---[IPR000909:Phospholipase C, phosphatidylinositol-specific , X domain]---[IPR01…
comp10105_c0_seq1	215	NULL	NULL	NULL	NULL	NULL	NULL	NULL	NULL	NULL	NULL
comp10105_c1_seq1	563	gi|672138009|ref|XP_008792746.1|	PREDICTED: membrane-anchored ubiquitin-fold protein 1 [Phoenix dactylifera]	8.57253e-41	sp|Q75GT2|MUB1_ORYSJ	Membrane-anchored ubiquitin-fold protein 1 OS=Oryza sativa subsp. japonica GN=MUB1 PE=3 SV=1	9e-51	tr|B8AKH2|B8AKH2_ORYSI	Putative uncharacterized protein OS=Oryza sativa subsp. indica GN=OsI_12133 PE=4 SV=1	3e-49	IPR000626:Ubiquitin]---[IPR017000:Membrane-anchored ubiquitin-fold protein, HCG-1]---[IPR019955:Ubiquitin supergroup
comp10106_c0_seq1	314	NULL	NULL	NULL	NULL	NULL	NULL	NULL	NULL	NULL	NULL
comp10107_c0_seq1	261	gi|297801396|ref|XP_002868582.1|	6-phosphogluconate dehydrogenase family protein [Arabidopsis lyrata subsp. lyrata] >gi|297314418|gb|EFH44841.1| 6-phosphogluconate dehydrogenase family protein [Arabidopsis lyrata subsp. lyrata]	7.37369e-33	sp|Q9FFR3|6PGD2_ARATH	6-phosphogluconate dehydrogenase, decarboxylating 2, chloroplastic OS=Arabidopsis thaliana GN=At5g41670 PE=1 SV=1	5e-41	tr|M0S5K3|M0S5K3_MUSAM	Uncharacterized protein OS=Musa acuminata subsp. malaccensis PE=4 SV=1	4e-40	IPR008927:6-phosphogluconate dehydrogenase, C-terminal-like]---[IPR016040:NAD(P)-binding domain]---[IPR006113:6-phosphogluconate dehydrogenase, decarboxylating]---[IPR006114:6-phosphogluconate dehydrogenase, C-terminal]---[IPR012284:Fibritin/6-phosphogluconate dehydrogenase, C-terminal extension]---[IPR006115:6-phosphogluconate dehydrogenase, NAD-binding]---[IPR013328:Dehydrogenase, multihelical]…
comp10108_c0_seq1	308	NULL	NULL	NULL	NULL	NULL	NULL	NULL	NULL	NULL	NULL
comp1010_c0_seq1	291	gi|672142192|ref|XP_008794951.1|	PREDICTED: E3 ubiquitin-protein ligase UPL1-like isoform X3 [Phoenix dactylifera]	4.33528e-22	sp|Q8GY23|UPL1_ARATH	E3 ubiquitin-protein ligase UPL1 OS=Arabidopsis thaliana GN=UPL1 PE=1 SV=3	8e-07	tr|M0RIX6|M0RIX6_MUSAM	Uncharacterized protein OS=Musa acuminata subsp. malaccensis PE=4 SV=1	1e-20	IPR000569:HECT]---[IPR010309:E3 ubiquitin ligase, domain of unknown function DUF908]---[IPR009060:UBA-like]---[IPR000449:Ubiquitin-associated/translation elongation factor EF1B, N-terminal]---[IPR015940:Ubiquitin-associated/translation elongation factor EF1B, N-terminal, eukaryote]---[IPR010314:E3 ubiquitin ligase, domain of unknown function DUF913
comp10112_c0_seq1	257	NULL	NULL	NULL	NULL	NULL	NULL	NULL	NULL	NULL	NULL
comp10113_c0_seq1	220	NULL	NULL	NULL	NULL	NULL	NULL	NULL	NULL	NULL	NULL
comp10114_c0_seq1	474	NULL	NULL	NULL	NULL	NULL	NULL	NULL	NULL	NULL	NULL
comp10114_c0_seq2	464	NULL	NULL	NULL	NULL	NULL	NULL	NULL	NULL	NULL	NULL
comp10115_c0_seq1	349	NULL	NULL	NULL	NULL	NULL	NULL	NULL	NULL	NULL	NULL
comp10115_c0_seq2	259	NULL	NULL	NULL	NULL	NULL	NULL	NULL	NULL	NULL	NULL
comp10116_c0_seq1	717	gi|672163605|ref|XP_008801659.1|	PREDICTED: probable receptor-like protein kinase At1g49730 isoform X1 [Phoenix dactylifera]	1.50314e-49	sp|Q9FX99|Y1497_ARATH	Probable receptor-like protein kinase At1g49730 OS=Arabidopsis thaliana GN=At1g49730 PE=1 SV=1	1e-14	tr|M0TFM4|M0TFM4_MUSAM	Uncharacterized protein OS=Musa acuminata subsp. malaccensis PE=4 SV=1	1e-61	IPR011009:Protein kinase-like domain]---[IPR001245:Serine/threonine/tyrosine-protein kinase]---[IPR000719:Protein kinase, catalytic domain
comp10121_c0_seq1	443	NULL	NULL	NULL	NULL	NULL	NULL	NULL	NULL	NULL	NULL
comp10122_c0_seq1	340	NULL	NULL	NULL	NULL	NULL	NULL	NULL	NULL	NULL	NULL
comp10123_c0_seq1	295	NULL	NULL	NULL	NULL	NULL	NULL	NULL	NULL	NULL	NULL
comp10126_c0_seq1	320	gi|672167404|ref|XP_008803662.1|	PREDICTED: cytochrome P450 716B1-like [Phoenix dactylifera]	2.46831e-25	sp|Q50EK0|C16B2_PICSI	Cytochrome P450 716B2 OS=Picea sitchensis GN=CYP716B2 PE=2 SV=1	3e-15	tr|I1QB61|I1QB61_ORYGL	Uncharacterized protein OS=Oryza glaberrima PE=3 SV=1	8e-28	IPR017972:Cytochrome P450, conserved site]---[IPR001128:Cytochrome P450]---[IPR017973:Cytochrome P450, C-terminal]---[IPR002401:Cytochrome P450, E-class, group I
comp10127_c0_seq1	608	gi|565350564|ref|XP_006342238.1|	PREDICTED: uncharacterized protein LOC102603803 [Solanum tuberosum]	5.4704e-40	sp|Q94CH8|EXL1_ARATH	GDSL esterase/lipase EXL1 OS=Arabidopsis thaliana GN=EXL1 PE=2 SV=1	2e-47	tr|M1ALM2|M1ALM2_SOLTU	Uncharacterized protein OS=Solanum tuberosum GN=PGSC0003DMG401009879 PE=4 SV=1	2e-47	IPR001087:Lipase, GDSL]---[IPR013830:Esterase, SGNH hydrolase-type
comp10128_c0_seq1	298	NULL	NULL	NULL	NULL	NULL	NULL	NULL	NULL	NULL	NULL
comp1012_c0_seq1	336	gi|672112402|ref|XP_008805566.1|	PREDICTED: uncharacterized protein LOC103718487 [Phoenix dactylifera] >gi|672112404|ref|XP_008805574.1| PREDICTED: uncharacterized protein LOC103718487 [Phoenix dactylifera] >gi|672112406|ref|XP_008805581.1| PREDICTED: uncharacterized protein LOC103718487 [Phoenix dactylifera] >gi|672112408|ref|XP_008805588.1| PREDICTED: uncharacterized protein LOC103718487 [Phoenix dactylifera]	4.44443e-14	NULL	NULL	NULL	tr|M0RUW4|M0RUW4_MUSAM	Uncharacterized protein OS=Musa acuminata subsp. malaccensis PE=4 SV=1	1e-07	IPR018957:Zinc finger, C3HC4 RING-type]---[IPR001841:Zinc finger, RING-type
comp10130_c0_seq1	271	NULL	NULL	NULL	sp|Q9S775|PKL_ARATH	CHD3-type chromatin-remodeling factor PICKLE OS=Arabidopsis thaliana GN=PKL PE=1 SV=1	5e-06	tr|B9IL39|B9IL39_POPTR	GYMNOS family protein OS=Populus trichocarpa GN=POPTR_0018s02350g PE=4 SV=2	4e-07	IPR000953:Chromo domain]---[IPR019786:Zinc finger, PHD-type, conserved site]---[IPR001650:DNA/RNA helicase, C-terminal]---[IPR019787:Zinc finger, PHD-finger]---[IPR001965:Zinc finger, PHD-type]---[IPR011011:Zinc finger, FYVE/PHD-type]---[IPR009462:Protein of unknown function DUF1086]---[IPR009463:Protein of unknown function DUF1087]---[IPR001841:Zinc finger, RING-type]---[IPR014021:Helicase, supe…
comp10132_c0_seq1	208	NULL	NULL	NULL	NULL	NULL	NULL	NULL	NULL	NULL	NULL
comp10133_c0_seq1	203	gi|359477637|ref|XP_002267517.2|	PREDICTED: probable sugar phosphate/phosphate translocator At3g17430-like [Vitis vinifera] >gi|297736806|emb|CBI26007.3| unnamed protein product [Vitis vinifera]	1.08973e-28	sp|Q9LRP2|PT317_ARATH	Probable sugar phosphate/phosphate translocator At3g17430 OS=Arabidopsis thaliana GN=At3g17430 PE=2 SV=1	1e-34	tr|D7T686|D7T686_VITVI	Putative uncharacterized protein OS=Vitis vinifera GN=VIT_05s0020g00740 PE=4 SV=1	2e-36	IPR004853:Protein of unknown function DUF250
comp10135_c0_seq1	214	NULL	NULL	NULL	NULL	NULL	NULL	NULL	NULL	NULL	NULL
comp10137_c0_seq1	336	gi|641828659|gb|KDO47802.1|	hypothetical protein CISIN_1g019052mg [Citrus sinensis]	9.90116e-14	sp|Q5RDB8|NIPA3_PONAB	Magnesium transporter NIPA3 OS=Pongo abelii GN=NIPAL1 PE=2 SV=1	3e-09	tr|Q0WTH2|Q0WTH2_ARATH	Putative uncharacterized protein At1g34470 OS=Arabidopsis thaliana GN=At1g34470 PE=2 SV=1	3e-17	IPR008521:Protein of unknown function DUF803
comp10137_c0_seq2	461	gi|7267659|emb|CAB78087.1|	putative protein [Arabidopsis thaliana] >gi|7321083|emb|CAB82131.1| putative protein [Arabidopsis thaliana]	1.02805e-10	sp|Q5RDB8|NIPA3_PONAB	Magnesium transporter NIPA3 OS=Pongo abelii GN=NIPAL1 PE=2 SV=1	2e-06	tr|M0TNR7|M0TNR7_MUSAM	Uncharacterized protein OS=Musa acuminata subsp. malaccensis PE=4 SV=1	2e-12	IPR008521:Protein of unknown function DUF803
comp10138_c0_seq1	601	NULL	NULL	NULL	NULL	NULL	NULL	NULL	NULL	NULL	NULL
comp10138_c0_seq2	528	NULL	NULL	NULL	NULL	NULL	NULL	NULL	NULL	NULL	NULL
comp10141_c0_seq1	379	gi|672152548|ref|XP_008797507.1|	PREDICTED: elongator complex protein 4 [Phoenix dactylifera]	1.59882e-16	sp|Q9C778|ELP4_ARATH	Elongator complex protein 4 OS=Arabidopsis thaliana GN=ELP4 PE=1 SV=1	1e-12	tr|A0A0A9NQB0|A0A0A9NQB0_ARUDO	Uncharacterized protein OS=Arundo donax PE=4 SV=1	5e-20	IPR008728:Elongator complex protein 4
comp10142_c0_seq1	352	NULL	NULL	NULL	NULL	NULL	NULL	NULL	NULL	NULL	IPR011009:Protein kinase-like domain]---[IPR015740:Serine/threonine-protein kinase-like, plant]---[IPR000719:Protein kinase, catalytic domain]---[IPR020635:Tyrosine-protein kinase, catalytic domain]---[IPR017442:Serine/threonine-protein kinase-like domain]---[IPR002290:Serine/threonine-protein kinase domain]---[IPR020636:Calcium/calmodulin-dependent protein kinase-like
comp10143_c0_seq1	206	NULL	NULL	NULL	NULL	NULL	NULL	NULL	NULL	NULL	NULL
comp10144_c0_seq1	317	gi|672158138|ref|XP_008798799.1|	PREDICTED: methylglutaconyl-CoA hydratase, mitochondrial isoform X1 [Phoenix dactylifera]	1.63731e-17	sp|Q9JLZ3|AUHM_MOUSE	Methylglutaconyl-CoA hydratase, mitochondrial OS=Mus musculus GN=Auh PE=1 SV=1	2e-06	tr|A5AYE3|A5AYE3_VITVI	Putative uncharacterized protein OS=Vitis vinifera GN=VITISV_040599 PE=3 SV=1	4e-15	IPR018376:Enoyl-CoA hydratase/isomerase, conserved site]---[IPR001753:Crotonase, core
comp10145_c0_seq1	213	NULL	NULL	NULL	NULL	NULL	NULL	NULL	NULL	NULL	NULL
comp10146_c0_seq1	409	gi|297743412|emb|CBI36279.3|	unnamed protein product [Vitis vinifera]	1.02539e-34	NULL	NULL	NULL	tr|B9GWD2|B9GWD2_POPTR	Aspartate-glutamate racemase family protein OS=Populus trichocarpa GN=POPTR_0003s06030g PE=4 SV=1	5e-43	IPR001920:Asp/Glu racemase]---[IPR004380:Aspartate racemase]---[IPR015942:Asp/Glu/hydantoin racemase
comp10147_c0_seq1	376	gi|359486438|ref|XP_002275939.2|	PREDICTED: uncharacterized protein LOC100244989 [Vitis vinifera]	4.38052e-06	NULL	NULL	NULL	tr|M0TLW5|M0TLW5_MUSAM	Uncharacterized protein OS=Musa acuminata subsp. malaccensis PE=4 SV=1	2e-07	NULL
comp10148_c0_seq1	237	NULL	NULL	NULL	NULL	NULL	NULL	NULL	NULL	NULL	NULL
comp10149_c0_seq1	220	NULL	NULL	NULL	NULL	NULL	NULL	NULL	NULL	NULL	NULL
comp10151_c0_seq1	231	NULL	NULL	NULL	NULL	NULL	NULL	NULL	NULL	NULL	NULL
comp10152_c0_seq1	527	gi|355388919|gb|AER62402.1|	hypothetical protein, partial [Dasypyrum villosum]	3.26505e-41	sp|Q39659|MFPA_CUCSA	Glyoxysomal fatty acid beta-oxidation multifunctional protein MFP-a OS=Cucumis sativus PE=1 SV=1	2e-36	tr|G8CMB4|G8CMB4_AEGSP	Putative uncharacterized protein (Fragment) OS=Aegilops speltoides var. ligustica PE=2 SV=1	3e-49	IPR008927:6-phosphogluconate dehydrogenase, C-terminal-like]---[IPR016040:NAD(P)-binding domain]---[IPR006180:3-hydroxyacyl-CoA dehydrogenase, conserved site]---[IPR006108:3-hydroxyacyl-CoA dehydrogenase, C-terminal]---[IPR001753:Crotonase, core]---[IPR013328:Dehydrogenase, multihelical]---[IPR018376:Enoyl-CoA hydratase/isomerase, conserved site]---[IPR006176:3-hydroxyacyl-CoA dehydrogenase, NAD …
comp10153_c0_seq1	213	NULL	NULL	NULL	NULL	NULL	NULL	NULL	NULL	NULL	NULL
comp10154_c0_seq1	366	NULL	NULL	NULL	NULL	NULL	NULL	NULL	NULL	NULL	NULL
comp10155_c0_seq1	239	gi|672121988|ref|XP_008784310.1|	PREDICTED: probable GTP diphosphokinase RSH2, chloroplastic [Phoenix dactylifera]	3.52216e-11	NULL	NULL	NULL	NULL	NULL	NULL	IPR006674:Metal-dependent phosphohydrolase, HD subdomain]---[IPR007685:RelA/SpoT]---[IPR003607:Metal-dependent phosphohydrolase, HD domain
comp10156_c0_seq1	276	NULL	NULL	NULL	NULL	NULL	NULL	NULL	NULL	NULL	NULL
comp10158_c0_seq1	215	NULL	NULL	NULL	NULL	NULL	NULL	NULL	NULL	NULL	NULL
comp10159_c0_seq1	224	NULL	NULL	NULL	NULL	NULL	NULL	NULL	NULL	NULL	NULL
comp10161_c0_seq1	316	NULL	NULL	NULL	NULL	NULL	NULL	NULL	NULL	NULL	NULL
comp10162_c0_seq1	242	gi|573953650|ref|XP_006659095.1|	PREDICTED: E3 ubiquitin-protein ligase RGLG2-like [Oryza brachyantha]	2.1939e-21	sp|Q9SS90|RGLG1_ARATH	E3 ubiquitin-protein ligase RGLG1 OS=Arabidopsis thaliana GN=RGLG1 PE=1 SV=1	4e-15	tr|C5YMZ0|C5YMZ0_SORBI	Putative uncharacterized protein Sb07g002700 OS=Sorghum bicolor GN=Sb07g002700 PE=4 SV=1	2e-23	IPR001841:Zinc finger, RING-type
comp10164_c0_seq1	252	NULL	NULL	NULL	NULL	NULL	NULL	NULL	NULL	NULL	NULL
comp10166_c0_seq1	434	gi|571504288|ref|XP_003543854.2|	PREDICTED: uncharacterized protein LOC100780312 [Glycine max]	5.4406e-36	NULL	NULL	NULL	tr|C5YQH2|C5YQH2_SORBI	Putative uncharacterized protein Sb08g019436 (Fragment) OS=Sorghum bicolor GN=Sb08g019436 PE=4 SV=1	3e-41	IPR007021:Protein of unknown function DUF659]---[IPR005135:Endonuclease/exonuclease/phosphatase]---[IPR015706:RNA-directed DNA polymerase (reverse transcriptase), related]---[IPR008906:HAT dimerisation]---[IPR012677:Nucleotide-binding, alpha-beta plait]---[IPR000504:RNA recognition motif, RNP-1]---[IPR000477:RNA-directed DNA polymerase (reverse transcriptase)
comp10169_c0_seq1	382	NULL	NULL	NULL	NULL	NULL	NULL	NULL	NULL	NULL	NULL
comp10170_c0_seq1	239	NULL	NULL	NULL	NULL	NULL	NULL	NULL	NULL	NULL	NULL
comp10175_c0_seq1	355	gi|414585505|tpg|DAA36076.1|	TPA: glossy2 [Zea mays]	2.22074e-21	sp|Q9SVM9|CER26_ARATH	Protein ECERIFERUM 26 OS=Arabidopsis thaliana GN=CER26 PE=2 SV=1	7e-16	tr|A0A096RJ03|A0A096RJ03_MAIZE	Uncharacterized protein OS=Zea mays GN=Zm.28732 PE=4 SV=1	3e-28	IPR003480:Transferase
comp10176_c0_seq1	216	NULL	NULL	NULL	NULL	NULL	NULL	NULL	NULL	NULL	NULL
comp10178_c0_seq1	372	gi|643734904|gb|KDP41574.1|	hypothetical protein JCGZ_15981 [Jatropha curcas]	4.12121e-12	sp|Q6L538|CSLC7_ORYSJ	Probable xyloglucan glycosyltransferase 7 OS=Oryza sativa subsp. japonica GN=CSLC7 PE=2 SV=1	1e-14	tr|A0A0A9D8P5|A0A0A9D8P5_ARUDO	Uncharacterized protein OS=Arundo donax PE=4 SV=1	4e-14	IPR001173:Glycosyl transferase, family 2
comp10179_c0_seq1	304	NULL	NULL	NULL	NULL	NULL	NULL	NULL	NULL	NULL	NULL
comp10179_c1_seq1	262	NULL	NULL	NULL	NULL	NULL	NULL	NULL	NULL	NULL	NULL
comp1017_c0_seq1	336	gi|672170149|ref|XP_008805126.1|	PREDICTED: probable inactive purple acid phosphatase 1 [Phoenix dactylifera]	5.5574e-49	sp|Q9LMX4|PPA1_ARATH	Probable inactive purple acid phosphatase 1 OS=Arabidopsis thaliana GN=PAP1 PE=2 SV=1	2e-44	tr|A0A0A9A2A4|A0A0A9A2A4_ARUDO	Uncharacterized protein OS=Arundo donax PE=4 SV=1	2e-58	IPR008963:Purple acid phosphatase-like, N-terminal]---[IPR004843:Metallophosphoesterase
comp10181_c0_seq1	378	gi|672118858|ref|XP_008782651.1|	PREDICTED: nardilysin [Phoenix dactylifera]	4.19767e-25	NULL	NULL	NULL	tr|M0TXI9|M0TXI9_MUSAM	Uncharacterized protein OS=Musa acuminata subsp. malaccensis PE=3 SV=1	5e-28	IPR007863:Peptidase M16, C-terminal]---[IPR011237:Peptidase M16, core]---[IPR011249:Metalloenzyme, LuxS/M16 peptidase-like, metal-binding]---[IPR001431:Peptidase M16, zinc-binding site]---[IPR011765:Peptidase M16, N-terminal
comp10182_c0_seq1	217	gi|672157914|ref|XP_008798680.1|	PREDICTED: tyrosine-protein kinase ABL1-like [Phoenix dactylifera]	4.07623e-28	NULL	NULL	NULL	tr|M0TTG1|M0TTG1_MUSAM	Uncharacterized protein OS=Musa acuminata subsp. malaccensis PE=4 SV=1	1e-32	IPR011009:Protein kinase-like domain]---[IPR001245:Serine/threonine/tyrosine-protein kinase]---[IPR000719:Protein kinase, catalytic domain]---[IPR020635:Tyrosine-protein kinase, catalytic domain]---[IPR002290:Serine/threonine-protein kinase domain]---[IPR010632:Protein of unknown function DUF1221
comp10185_c0_seq1	317	NULL	NULL	NULL	NULL	NULL	NULL	NULL	NULL	NULL	NULL
comp10187_c0_seq1	313	NULL	NULL	NULL	NULL	NULL	NULL	NULL	NULL	NULL	NULL
comp10187_c0_seq2	385	NULL	NULL	NULL	NULL	NULL	NULL	NULL	NULL	NULL	NULL
comp10187_c0_seq3	233	NULL	NULL	NULL	NULL	NULL	NULL	NULL	NULL	NULL	NULL
comp10192_c0_seq1	391	NULL	NULL	NULL	NULL	NULL	NULL	NULL	NULL	NULL	NULL
comp10194_c0_seq1	419	gi|672115603|ref|XP_008780944.1|	PREDICTED: uncharacterized protein LOC103700844 [Phoenix dactylifera]	3.50754e-11	NULL	NULL	NULL	tr|M0S404|M0S404_MUSAM	Uncharacterized protein OS=Musa acuminata subsp. malaccensis PE=4 SV=1	5e-14	NULL
comp10195_c0_seq1	207	NULL	NULL	NULL	NULL	NULL	NULL	NULL	NULL	NULL	NULL
comp10195_c1_seq1	206	NULL	NULL	NULL	NULL	NULL	NULL	NULL	NULL	NULL	NULL
comp10196_c0_seq1	219	NULL	NULL	NULL	NULL	NULL	NULL	NULL	NULL	NULL	NULL
comp10197_c0_seq1	334	NULL	NULL	NULL	NULL	NULL	NULL	tr|A4ZGT1|A4ZGT1_SOYBN	Transcription factor bZIP113 (Fragment) OS=Glycine max GN=bZIP113 PE=2 SV=1	4e-06	NULL
comp10198_c0_seq1	211	gi|586704090|ref|XP_006845671.1|	hypothetical protein AMTR_s00019p00230710 [Amborella trichopoda] >gi|548848243|gb|ERN07346.1| hypothetical protein AMTR_s00019p00230710 [Amborella trichopoda]	2.85402e-13	sp|Q5Z8K3|ADO1_ORYSJ	Adagio-like protein 1 OS=Oryza sativa subsp. japonica GN=Os06g0694000 PE=2 SV=1	2e-15	tr|W1PI88|W1PI88_AMBTC	Uncharacterized protein OS=Amborella trichopoda GN=AMTR_s00019p00230710 PE=4 SV=1	1e-16	IPR011043:Galactose oxidase/kelch, beta-propeller]---[IPR015915:Kelch-type beta propeller]---[IPR006652:Kelch repeat type 1]---[IPR000014:PAS
comp10199_c0_seq1	658	NULL	NULL	NULL	NULL	NULL	NULL	NULL	NULL	NULL	NULL
comp1019_c0_seq1	206	NULL	NULL	NULL	NULL	NULL	NULL	NULL	NULL	NULL	NULL
comp10203_c0_seq1	428	gi|672112011|ref|XP_008803596.1|	PREDICTED: LOW QUALITY PROTEIN: uncharacterized protein LOC103717108 [Phoenix dactylifera]	4.0756e-28	NULL	NULL	NULL	tr|M0U224|M0U224_MUSAM	Uncharacterized protein OS=Musa acuminata subsp. malaccensis PE=4 SV=1	3e-32	NULL
comp10204_c0_seq1	237	gi|449281342|gb|EMC88425.1|	Eukaryotic translation initiation factor 5A-1 [Columba livia]	6.89617e-07	NULL	NULL	NULL	NULL	NULL	NULL	NULL
comp10207_c0_seq1	296	NULL	NULL	NULL	NULL	NULL	NULL	NULL	NULL	NULL	NULL
comp10209_c0_seq1	227	NULL	NULL	NULL	NULL	NULL	NULL	NULL	NULL	NULL	NULL
comp1020_c0_seq1	225	NULL	NULL	NULL	NULL	NULL	NULL	NULL	NULL	NULL	NULL
comp10210_c0_seq1	207	NULL	NULL	NULL	NULL	NULL	NULL	NULL	NULL	NULL	NULL
comp10212_c0_seq1	269	NULL	NULL	NULL	NULL	NULL	NULL	NULL	NULL	NULL	NULL
comp10214_c0_seq1	202	gi|242025534|ref|XP_002433179.1|	Arginine kinase, putative [Pediculus humanus corporis] >gi|212518720|gb|EEB20441.1| Arginine kinase, putative [Pediculus humanus corporis]	1.42985e-12	sp|O61367|KARG_APIME	Arginine kinase OS=Apis mellifera GN=ARGK PE=2 SV=1	7e-16	tr|E0W485|E0W485_PEDHC	Arginine kinase, putative OS=Pediculus humanus subsp. corporis GN=Phum_PHUM616180 PE=3 SV=1	2e-15	NULL
comp10215_c0_seq1	805	gi|672133806|ref|XP_008790539.1|	PREDICTED: oligopeptide transporter 7-like [Phoenix dactylifera]	1.05066e-71	sp|O82485|OPT7_ARATH	Oligopeptide transporter 7 OS=Arabidopsis thaliana GN=OPT7 PE=2 SV=1	1e-69	tr|Q0DF09|Q0DF09_ORYSJ	Os06g0125400 protein OS=Oryza sativa subsp. japonica GN=Os06g0125400 PE=4 SV=1	7e-74	IPR004813:Oligopeptide transporter OPT superfamily]---[IPR004648:Tetrapeptide transporter, OPT1/isp4
comp10216_c0_seq1	861	NULL	NULL	NULL	NULL	NULL	NULL	NULL	NULL	NULL	NULL
comp10217_c0_seq1	505	gi|672177178|ref|XP_008808676.1|	PREDICTED: RNA polymerase II-associated protein 3 isoform X2 [Phoenix dactylifera] >gi|672177180|ref|XP_008808677.1| PREDICTED: RNA polymerase II-associated protein 3 isoform X2 [Phoenix dactylifera]	1.1653e-30	NULL	NULL	NULL	tr|M0S2U3|M0S2U3_MUSAM	Uncharacterized protein OS=Musa acuminata subsp. malaccensis PE=4 SV=1	2e-35	IPR011990:Tetratricopeptide-like helical]---[IPR013026:Tetratricopeptide repeat-containing]---[IPR019734:Tetratricopeptide repeat]---[IPR001440:Tetratricopeptide TPR-1
comp10219_c0_seq1	576	gi|672138923|ref|XP_008793232.1|	PREDICTED: transmembrane protein 258-like isoform X4 [Phoenix dactylifera]	2.1923e-21	NULL	NULL	NULL	tr|V4MG53|V4MG53_EUTSA	Uncharacterized protein OS=Eutrema salsugineum GN=EUTSA_v10026717mg PE=4 SV=1	1e-22	IPR007915:Uncharacterised protein family UPF0197
comp1021_c0_seq1	223	gi|475627303|gb|EMT33621.1|	WD repeat and FYVE domain-containing protein 3 [Aegilops tauschii]	3.02038e-15	NULL	NULL	NULL	tr|M0WFL6|M0WFL6_HORVD	Uncharacterized protein OS=Hordeum vulgare var. distichum PE=4 SV=1	6e-19	IPR000953:Chromo domain]---[IPR016024:Armadillo-type fold]---[IPR008985:Concanavalin A-like lectin/glucanase
comp10220_c0_seq1	400	NULL	NULL	NULL	NULL	NULL	NULL	NULL	NULL	NULL	NULL
comp10220_c0_seq2	306	NULL	NULL	NULL	NULL	NULL	NULL	tr|M0S7A9|M0S7A9_MUSAM	Histone-lysine N-methyltransferase OS=Musa acuminata subsp. malaccensis PE=4 SV=1	4e-06	NULL
comp10223_c0_seq1	241	NULL	NULL	NULL	NULL	NULL	NULL	NULL	NULL	NULL	NULL
comp10224_c0_seq1	351	NULL	NULL	NULL	NULL	NULL	NULL	NULL	NULL	NULL	NULL
comp10224_c1_seq1	289	gi|359359222|gb|AEV41126.1|	amine oxidase flavin domain-containing protein [Oryza officinalis]	3.56252e-32	sp|Q8H191|PAO4_ARATH	Probable polyamine oxidase 4 OS=Arabidopsis thaliana GN=PAO4 PE=1 SV=1	1e-32	tr|K7TTD9|K7TTD9_MAIZE	Uncharacterized protein OS=Zea mays GN=TIDP3366 PE=4 SV=1	3e-39	IPR001613:Flavin-containing amine oxidase]---[IPR002937:Amine oxidase
comp10225_c0_seq1	351	NULL	NULL	NULL	NULL	NULL	NULL	NULL	NULL	NULL	NULL
comp10226_c0_seq1	288	NULL	NULL	NULL	NULL	NULL	NULL	NULL	NULL	NULL	NULL
comp10226_c0_seq2	332	NULL	NULL	NULL	NULL	NULL	NULL	NULL	NULL	NULL	NULL
comp10229_c0_seq1	437	gi|641853935|gb|KDO72753.1|	hypothetical protein CISIN_1g036314mg, partial [Citrus sinensis]	3.77016e-21	sp|Q6NX08|WDR12_DANRE	Ribosome biogenesis protein wdr12 OS=Danio rerio GN=wdr12 PE=2 SV=1	3e-06	tr|B9H0K0|B9H0K0_POPTR	Uncharacterized protein OS=Populus trichocarpa GN=POPTR_0004s11880g PE=4 SV=1	7e-23	IPR011046:WD40 repeat-like-containing domain]---[IPR019775:WD40 repeat, conserved site]---[IPR017986:WD40-repeat-containing domain]---[IPR019782:WD40 repeat 2]---[IPR001680:WD40 repeat]---[IPR015943:WD40/YVTN repeat-like-containing domain]---[IPR019781:WD40 repeat, subgroup
comp1022_c0_seq1	315	gi|255559919|ref|XP_002520978.1|	single-stranded DNA-binding protein, ssb, putative [Ricinus communis] >gi|223539815|gb|EEF41395.1| single-stranded DNA-binding protein, ssb, putative [Ricinus communis]	1.14795e-30	sp|Q9SX99|OSB1_ARATH	Protein OSB1, mitochondrial OS=Arabidopsis thaliana GN=OSB1 PE=1 SV=1	3e-19	tr|B9H8G9|B9H8G9_POPTR	Uncharacterized protein OS=Populus trichocarpa GN=POPTR_0005s23960g PE=4 SV=1	1e-35	IPR012340:Nucleic acid-binding, OB-fold]---[IPR000424:Primosome PriB/single-strand DNA-binding]---[IPR011344:Single-strand DNA-binding]---[IPR016027:Nucleic acid-binding, OB-fold-like
comp10232_c0_seq1	395	NULL	NULL	NULL	NULL	NULL	NULL	NULL	NULL	NULL	NULL
comp10234_c0_seq1	742	gi|672112788|ref|XP_008807637.1|	PREDICTED: actin-depolymerizing factor [Phoenix dactylifera]	4.4957e-68	sp|Q8SAG3|ADF_VITVI	Actin-depolymerizing factor OS=Vitis vinifera PE=2 SV=1	2e-82	tr|A0A061EMY3|A0A061EMY3_THECC	Actin depolymerizing factor 6 OS=Theobroma cacao GN=TCM_020887 PE=4 SV=1	4e-84	IPR002108:Actin-binding, cofilin/tropomyosin type
comp10235_c0_seq1	212	gi|356541183|ref|XP_003539060.1|	PREDICTED: serine/threonine-protein kinase OXI1-like [Glycine max]	8.04301e-08	NULL	NULL	NULL	tr|W9QPN9|W9QPN9_9ROSA	Serine/threonine-protein kinase OXI1 OS=Morus notabilis GN=L484_007958 PE=4 SV=1	3e-09	IPR011009:Protein kinase-like domain]---[IPR020635:Tyrosine-protein kinase, catalytic domain]---[IPR000719:Protein kinase, catalytic domain]---[IPR002290:Serine/threonine-protein kinase domain]---[IPR017442:Serine/threonine-protein kinase-like domain
comp10236_c0_seq1	265	NULL	NULL	NULL	NULL	NULL	NULL	NULL	NULL	NULL	NULL
comp10237_c1_seq1	318	NULL	NULL	NULL	NULL	NULL	NULL	NULL	NULL	NULL	NULL
comp10238_c0_seq1	572	gi|359473131|ref|XP_002282072.2|	PREDICTED: uncharacterized protein LOC100268141 isoform 1 [Vitis vinifera] >gi|359473133|ref|XP_003631251.1| PREDICTED: uncharacterized protein LOC100268141 isoform 2 [Vitis vinifera]	9.8221e-11	NULL	NULL	NULL	NULL	NULL	NULL	IPR012677:Nucleotide-binding, alpha-beta plait]---[IPR000504:RNA recognition motif, RNP-1
comp10238_c0_seq2	406	NULL	NULL	NULL	NULL	NULL	NULL	NULL	NULL	NULL	NULL
comp10239_c0_seq1	408	NULL	NULL	NULL	NULL	NULL	NULL	NULL	NULL	NULL	NULL
comp1023_c0_seq1	411	gi|13516748|dbj|BAB40323.1|	cytochrome P450 [Asparagus officinalis]	2.00118e-30	sp|P24465|C71A1_PERAE	Cytochrome P450 71A1 OS=Persea americana GN=CYP71A1 PE=1 SV=2	3e-35	tr|Q9AVM1|Q9AVM1_ASPOF	Cytochrome P450 OS=Asparagus officinalis GN=ASPI-1 PE=2 SV=1	8e-38	IPR001128:Cytochrome P450]---[IPR017973:Cytochrome P450, C-terminal]---[IPR002401:Cytochrome P450, E-class, group I
comp10241_c0_seq1	429	gi|590577564|ref|XP_007013268.1|	Serine/arginine repetitive matrix protein 1 [Theobroma cacao] >gi|508783631|gb|EOY30887.1| Serine/arginine repetitive matrix protein 1 [Theobroma cacao]	1.40402e-20	NULL	NULL	NULL	tr|M0SMQ0|M0SMQ0_MUSAM	Uncharacterized protein OS=Musa acuminata subsp. malaccensis PE=4 SV=1	5e-29	IPR010341:Protein of unknown function DUF936, plant
comp10242_c0_seq1	224	NULL	NULL	NULL	NULL	NULL	NULL	NULL	NULL	NULL	NULL
comp10243_c0_seq1	366	NULL	NULL	NULL	NULL	NULL	NULL	NULL	NULL	NULL	NULL
comp10244_c0_seq1	210	NULL	NULL	NULL	NULL	NULL	NULL	NULL	NULL	NULL	NULL
comp10245_c0_seq1	382	NULL	NULL	NULL	NULL	NULL	NULL	NULL	NULL	NULL	NULL
comp10246_c0_seq1	591	gi|672164690|ref|XP_008802230.1|	PREDICTED: uncharacterized protein LOC103716133 isoform X2 [Phoenix dactylifera] >gi|672164692|ref|XP_008802232.1| PREDICTED: uncharacterized protein LOC103716133 isoform X2 [Phoenix dactylifera] >gi|672164694|ref|XP_008802233.1| PREDICTED: uncharacterized protein LOC103716133 isoform X2 [Phoenix dactylifera]	1.30329e-32	NULL	NULL	NULL	tr|M0RI54|M0RI54_MUSAM	Uncharacterized protein OS=Musa acuminata subsp. malaccensis PE=4 SV=1	3e-40	NULL
comp10248_c0_seq1	437	NULL	NULL	NULL	NULL	NULL	NULL	NULL	NULL	NULL	NULL
comp1024_c0_seq1	202	NULL	NULL	NULL	NULL	NULL	NULL	NULL	NULL	NULL	NULL
comp10250_c0_seq1	364	NULL	NULL	NULL	NULL	NULL	NULL	NULL	NULL	NULL	NULL
comp10250_c0_seq2	221	NULL	NULL	NULL	NULL	NULL	NULL	NULL	NULL	NULL	NULL
comp10251_c0_seq1	234	NULL	NULL	NULL	NULL	NULL	NULL	NULL	NULL	NULL	NULL
comp10253_c0_seq1	260	NULL	NULL	NULL	NULL	NULL	NULL	NULL	NULL	NULL	NULL
comp10255_c0_seq1	314	NULL	NULL	NULL	NULL	NULL	NULL	NULL	NULL	NULL	NULL
comp10257_c0_seq1	802	gi|596038993|ref|XP_007219870.1|	hypothetical protein PRUPE_ppb012171mg [Prunus persica] >gi|462416332|gb|EMJ21069.1| hypothetical protein PRUPE_ppb012171mg [Prunus persica]	4.43971e-22	sp|P82869|CYP37_ARATH	Peptidyl-prolyl cis-trans isomerase CYP37, chloroplastic OS=Arabidopsis thaliana GN=CYP37 PE=1 SV=3	2e-21	tr|M0U361|M0U361_MUSAM	Uncharacterized protein OS=Musa acuminata subsp. malaccensis PE=4 SV=1	4e-25	IPR015891:Cyclophilin-like]---[IPR002130:Peptidyl-prolyl cis-trans isomerase, cyclophilin-type
comp10257_c0_seq2	683	gi|596038993|ref|XP_007219870.1|	hypothetical protein PRUPE_ppb012171mg [Prunus persica] >gi|462416332|gb|EMJ21069.1| hypothetical protein PRUPE_ppb012171mg [Prunus persica]	3.08545e-22	sp|P82869|CYP37_ARATH	Peptidyl-prolyl cis-trans isomerase CYP37, chloroplastic OS=Arabidopsis thaliana GN=CYP37 PE=1 SV=3	1e-15	tr|M5X570|M5X570_PRUPE	Uncharacterized protein OS=Prunus persica GN=PRUPE_ppb012171mg PE=4 SV=1	4e-25	NULL
comp10259_c0_seq1	207	NULL	NULL	NULL	NULL	NULL	NULL	NULL	NULL	NULL	NULL
comp10260_c0_seq1	270	NULL	NULL	NULL	NULL	NULL	NULL	NULL	NULL	NULL	NULL
comp10262_c0_seq1	408	NULL	NULL	NULL	NULL	NULL	NULL	NULL	NULL	NULL	NULL
comp10263_c0_seq1	357	NULL	NULL	NULL	NULL	NULL	NULL	NULL	NULL	NULL	NULL
comp10268_c0_seq1	541	gi|672176884|ref|XP_008808522.1|	PREDICTED: pentatricopeptide repeat-containing protein At3g14580, mitochondrial [Phoenix dactylifera] >gi|672176886|ref|XP_008808523.1| PREDICTED: pentatricopeptide repeat-containing protein At3g14580, mitochondrial [Phoenix dactylifera]	1.24491e-35	sp|Q9LUD6|PP230_ARATH	Pentatricopeptide repeat-containing protein At3g14580, mitochondrial OS=Arabidopsis thaliana GN=At3g14580 PE=2 SV=1	6e-30	tr|B9S6Q4|B9S6Q4_RICCO	Pentatricopeptide repeat-containing protein, putative OS=Ricinus communis GN=RCOM_0871480 PE=4 SV=1	1e-35	IPR002885:Pentatricopeptide repeat
comp10270_c0_seq1	563	gi|590668952|ref|XP_007037637.1|	Uncharacterized protein TCM_014347 [Theobroma cacao] >gi|508774882|gb|EOY22138.1| Uncharacterized protein TCM_014347 [Theobroma cacao]	1.24075e-31	sp|P04146|COPIA_DROME	Copia protein OS=Drosophila melanogaster GN=GIP PE=1 SV=3	7e-20	tr|A0A061FYL4|A0A061FYL4_THECC	Uncharacterized protein OS=Theobroma cacao GN=TCM_014347 PE=4 SV=1	9e-41	IPR001878:Zinc finger, CCHC-type]---[IPR005162:Retrotransposon gag protein
comp10271_c0_seq1	269	NULL	NULL	NULL	NULL	NULL	NULL	NULL	NULL	NULL	NULL
comp10273_c0_seq1	364	NULL	NULL	NULL	NULL	NULL	NULL	NULL	NULL	NULL	NULL
comp10276_c0_seq1	280	NULL	NULL	NULL	NULL	NULL	NULL	NULL	NULL	NULL	NULL
comp10278_c0_seq1	403	gi|672134384|ref|XP_008790840.1|	PREDICTED: deSI-like protein At4g17486 [Phoenix dactylifera]	4.08813e-12	sp|Q93VG8|PPDEX_ARATH	DeSI-like protein At4g17486 OS=Arabidopsis thaliana GN=At4g17486 PE=2 SV=1	1e-11	tr|A0A067FCZ6|A0A067FCZ6_CITSI	Uncharacterized protein OS=Citrus sinensis GN=CISIN_1g027324mg PE=4 SV=1	3e-11	NULL
comp1027_c0_seq1	362	gi|672139440|ref|XP_008793501.1|	PREDICTED: uncharacterized protein LOC103709778 [Phoenix dactylifera]	2.27604e-26	NULL	NULL	NULL	tr|K4BWN2|K4BWN2_SOLLC	Uncharacterized protein OS=Solanum lycopersicum GN=Solyc05g007060.2 PE=4 SV=1	9e-29	NULL
comp10280_c0_seq1	352	gi|672111259|ref|XP_008799795.1|	PREDICTED: oxysterol-binding protein-related protein 3A-like isoform X5 [Phoenix dactylifera]	2.08579e-16	sp|Q9LZM1|ORP3A_ARATH	Oxysterol-binding protein-related protein 3A OS=Arabidopsis thaliana GN=ORP3A PE=1 SV=1	4e-15	tr|M0S0P0|M0S0P0_MUSAM	Uncharacterized protein OS=Musa acuminata subsp. malaccensis PE=3 SV=1	1e-17	IPR000648:Oxysterol-binding protein
comp10280_c0_seq2	261	gi|672122537|ref|XP_008784602.1|	PREDICTED: oxysterol-binding protein-related protein 3C [Phoenix dactylifera]	4.33439e-22	sp|Q9LZM1|ORP3A_ARATH	Oxysterol-binding protein-related protein 3A OS=Arabidopsis thaliana GN=ORP3A PE=1 SV=1	3e-23	tr|M0S0P0|M0S0P0_MUSAM	Uncharacterized protein OS=Musa acuminata subsp. malaccensis PE=3 SV=1	4e-26	IPR000648:Oxysterol-binding protein
comp10281_c0_seq1	467	NULL	NULL	NULL	NULL	NULL	NULL	NULL	NULL	NULL	NULL
comp10281_c0_seq2	235	NULL	NULL	NULL	NULL	NULL	NULL	NULL	NULL	NULL	NULL
comp10282_c0_seq1	222	gi|568839536|ref|XP_006473738.1|	PREDICTED: F-box protein SKIP23-like [Citrus sinensis] >gi|641866309|gb|KDO84994.1| hypothetical protein CISIN_1g015444mg [Citrus sinensis]	3.57616e-08	NULL	NULL	NULL	tr|F6H0D2|F6H0D2_VITVI	Putative uncharacterized protein OS=Vitis vinifera GN=VIT_18s0001g00600 PE=4 SV=1	8e-09	IPR005174:Protein of unknown function DUF295
comp10284_c0_seq1	407	NULL	NULL	NULL	NULL	NULL	NULL	NULL	NULL	NULL	NULL
comp10285_c0_seq1	506	gi|672136495|ref|XP_008791947.1|	PREDICTED: 15-cis-phytoene desaturase, chloroplastic/chromoplastic-like isoform X2 [Phoenix dactylifera]	3.73996e-37	NULL	NULL	NULL	tr|A0A067KNB8|A0A067KNB8_JATCU	Uncharacterized protein OS=Jatropha curcas GN=JCGZ_13081 PE=4 SV=1	1e-43	IPR002937:Amine oxidase
comp10285_c1_seq1	269	gi|645260933|ref|XP_008236052.1|	PREDICTED: 15-cis-phytoene desaturase, chloroplastic/chromoplastic-like [Prunus mume]	3.64371e-24	NULL	NULL	NULL	tr|I1PNU2|I1PNU2_ORYGL	Uncharacterized protein OS=Oryza glaberrima PE=4 SV=1	2e-29	IPR002937:Amine oxidase
comp10287_c0_seq1	204	gi|672181750|ref|XP_008811104.1|	PREDICTED: RE1-silencing transcription factor-like [Phoenix dactylifera]	4.74888e-16	sp|P37707|B2_DAUCA	B2 protein OS=Daucus carota PE=2 SV=1	4e-07	tr|U5GS05|U5GS05_POPTR	Uncharacterized protein OS=Populus trichocarpa GN=POPTR_0001s01890g PE=4 SV=1	1e-20	IPR013089:Kelch related]---[IPR013989:Development/cell death domain
comp10289_c0_seq1	468	gi|672169181|ref|XP_008804613.1|	PREDICTED: ultraviolet-B receptor UVR8 isoform X2 [Phoenix dactylifera]	3.46549e-35	NULL	NULL	NULL	tr|I1HR42|I1HR42_BRADI	Uncharacterized protein OS=Brachypodium distachyon GN=BRADI2G48650 PE=4 SV=1	6e-41	IPR000408:Regulator of chromosome condensation, RCC1]---[IPR009091:Regulator of chromosome condensation/beta-lactamase-inhibitor proteinII
comp1028_c0_seq1	226	gi|593136507|ref|XP_007131764.1|	hypothetical protein PHAVU_011G039900g [Phaseolus vulgaris] >gi|561004764|gb|ESW03758.1| hypothetical protein PHAVU_011G039900g [Phaseolus vulgaris]	6.29772e-08	NULL	NULL	NULL	tr|A0A0A9CTN5|A0A0A9CTN5_ARUDO	Uncharacterized protein OS=Arundo donax PE=4 SV=1	9e-10	IPR015500:Peptidase S8, subtilisin-related]---[IPR000209:Peptidase S8/S53, subtilisin/kexin/sedolisin]---[IPR010259:Proteinase inhibitor I9, subtilisin propeptide]---[IPR003137:Protease-associated PA
comp10291_c0_seq1	259	NULL	NULL	NULL	NULL	NULL	NULL	NULL	NULL	NULL	NULL
comp10293_c0_seq1	349	NULL	NULL	NULL	NULL	NULL	NULL	NULL	NULL	NULL	NULL
comp10298_c0_seq1	387	gi|672173871|ref|XP_008807076.1|	PREDICTED: uncharacterized protein At1g08160-like [Phoenix dactylifera]	1.4289e-20	NULL	NULL	NULL	tr|M0TPK8|M0TPK8_MUSAM	Uncharacterized protein OS=Musa acuminata subsp. malaccensis PE=4 SV=1	3e-22	IPR004864:Late embryogenesis abundant protein, type 2
comp102_c0_seq1	240	NULL	NULL	NULL	NULL	NULL	NULL	NULL	NULL	NULL	NULL
comp10300_c0_seq1	206	NULL	NULL	NULL	NULL	NULL	NULL	NULL	NULL	NULL	NULL
comp10304_c0_seq1	434	gi|645215095|ref|XP_008238794.1|	PREDICTED: phytoene synthase 2, chloroplastic-like [Prunus mume]	3.40778e-38	sp|P49293|PSY_CUCME	Phytoene synthase, chloroplastic OS=Cucumis melo GN=PSY PE=2 SV=1	9e-42	tr|A0A059DA43|A0A059DA43_EUCGR	Uncharacterized protein (Fragment) OS=Eucalyptus grandis GN=EUGRSUZ_B03619 PE=4 SV=1	5e-47	IPR019845:Squalene/phytoene synthase, conserved site]---[IPR008949:Terpenoid synthase]---[IPR002060:Squalene/phytoene synthase
comp10306_c0_seq1	398	gi|514792522|ref|XP_004972591.1|	PREDICTED: UDP-N-acetylglucosamine diphosphorylase 1-like [Setaria italica]	2.3285e-23	sp|O64765|UAP2_ARATH	UDP-N-acetylglucosamine diphosphorylase 2 OS=Arabidopsis thaliana GN=GLCNAC1PUT2 PE=1 SV=1	2e-26	tr|A0A0A9JK56|A0A0A9JK56_ARUDO	Uncharacterized protein OS=Arundo donax PE=4 SV=1	5e-29	IPR002618:UTP--glucose-1-phosphate uridylyltransferase
comp1030_c0_seq1	244	NULL	NULL	NULL	NULL	NULL	NULL	NULL	NULL	NULL	NULL
comp10310_c0_seq1	573	gi|672173685|ref|XP_008806976.1|	PREDICTED: phospholipase SGR2 [Phoenix dactylifera] >gi|672173687|ref|XP_008806977.1| PREDICTED: phospholipase SGR2 [Phoenix dactylifera]	1.53789e-27	NULL	NULL	NULL	tr|M0RH34|M0RH34_MUSAM	Uncharacterized protein OS=Musa acuminata subsp. malaccensis PE=4 SV=1	1e-25	IPR004177:DDHD
comp10311_c0_seq1	201	NULL	NULL	NULL	NULL	NULL	NULL	NULL	NULL	NULL	NULL
comp10312_c0_seq1	642	gi|672116672|ref|XP_008781506.1|	PREDICTED: uncharacterized protein LOC103701277 [Phoenix dactylifera]	1.4023e-39	NULL	NULL	NULL	tr|A0A059B948|A0A059B948_EUCGR	Uncharacterized protein OS=Eucalyptus grandis GN=EUGRSUZ_G00342 PE=4 SV=1	3e-38	IPR004360:Glyoxalase/bleomycin resistance protein/dioxygenase
comp10313_c0_seq1	209	NULL	NULL	NULL	NULL	NULL	NULL	NULL	NULL	NULL	NULL
comp10315_c0_seq1	262	NULL	NULL	NULL	NULL	NULL	NULL	NULL	NULL	NULL	NULL
comp10316_c0_seq1	511	gi|565380429|ref|XP_006356603.1|	PREDICTED: putative ribonuclease H protein At1g65750-like [Solanum tuberosum]	7.57289e-06	NULL	NULL	NULL	tr|M1BB09|M1BB09_SOLTU	Uncharacterized protein OS=Solanum tuberosum GN=PGSC0003DMG400015929 PE=4 SV=1	8e-09	NULL
comp10316_c0_seq2	582	gi|565383176|ref|XP_006357898.1|	PREDICTED: 3-hydroxyisobutyryl-CoA hydrolase-like protein 5-like [Solanum tuberosum]	7.45305e-09	NULL	NULL	NULL	tr|M1BB09|M1BB09_SOLTU	Uncharacterized protein OS=Solanum tuberosum GN=PGSC0003DMG400015929 PE=4 SV=1	4e-12	NULL
comp10317_c0_seq1	340	NULL	NULL	NULL	NULL	NULL	NULL	NULL	NULL	NULL	NULL
comp10318_c0_seq1	248	gi|659098345|ref|XP_008450093.1|	PREDICTED: DNA/RNA-binding protein KIN17 [Cucumis melo]	1.90063e-33	sp|Q55D16|KIN17_DICDI	KIN17-like protein OS=Dictyostelium discoideum GN=DDB_G0269816 PE=3 SV=1	3e-14	tr|I1PCV8|I1PCV8_ORYGL	Uncharacterized protein OS=Oryza glaberrima PE=4 SV=1	3e-41	IPR019447:DNA/RNA-binding protein Kin17, conserved region
comp10318_c1_seq1	261	NULL	NULL	NULL	NULL	NULL	NULL	NULL	NULL	NULL	NULL
comp10319_c0_seq1	367	gi|672206077|ref|XP_008779334.1|	PREDICTED: polynucleotide 3'-phosphatase ZDP-like, partial [Phoenix dactylifera]	4.13654e-12	sp|Q84JE8|ZDP_ARATH	Polynucleotide 3'-phosphatase ZDP OS=Arabidopsis thaliana GN=ZDP PE=1 SV=1	8e-11	tr|A0A059BN48|A0A059BN48_EUCGR	Uncharacterized protein OS=Eucalyptus grandis GN=EUGRSUZ_F01242 PE=4 SV=1	2e-13	IPR015636:Polynucleotide kinase 3, phosphatase
comp1031_c0_seq1	205	gi|658003102|ref|XP_008394053.1|	PREDICTED: tRNA (cytosine(38)-C(5))-methyltransferase-like [Malus domestica]	2.68815e-11	NULL	NULL	NULL	tr|A0A061GWC7|A0A061GWC7_THECC	Pentatricopeptide repeat superfamily protein, putative OS=Theobroma cacao GN=TCM_038372 PE=4 SV=1	4e-14	IPR001525:DNA methylase, C-5 cytosine-specific
comp10323_c0_seq1	324	gi|672141659|ref|XP_008794665.1|	PREDICTED: TBC1 domain family member 13-like [Phoenix dactylifera]	4.62918e-21	NULL	NULL	NULL	tr|M0U5B1|M0U5B1_MUSAM	Uncharacterized protein OS=Musa acuminata subsp. malaccensis PE=4 SV=1	2e-23	IPR000195:RabGAP/TBC
comp10323_c0_seq2	205	gi|657977257|ref|XP_008380535.1|	PREDICTED: TBC1 domain family member 13 [Malus domestica]	3.28603e-09	NULL	NULL	NULL	tr|M0U5B1|M0U5B1_MUSAM	Uncharacterized protein OS=Musa acuminata subsp. malaccensis PE=4 SV=1	9e-11	IPR000195:RabGAP/TBC
comp10324_c0_seq1	542	gi|672108386|ref|XP_008784885.1|	PREDICTED: sphinganine C(4)-monooxygenase 2-like [Phoenix dactylifera]	6.09303e-83	sp|Q8VYI1|SBH1_ARATH	Sphinganine C(4)-monooxygenase 1 OS=Arabidopsis thaliana GN=SBH1 PE=1 SV=1	2e-89	tr|M0T3T2|M0T3T2_MUSAM	Uncharacterized protein OS=Musa acuminata subsp. malaccensis PE=4 SV=1	3e-96	IPR006694:Fatty acid hydroxylase
comp10325_c0_seq1	254	NULL	NULL	NULL	NULL	NULL	NULL	NULL	NULL	NULL	NULL
comp10328_c0_seq1	208	NULL	NULL	NULL	NULL	NULL	NULL	NULL	NULL	NULL	NULL
comp10329_c0_seq1	404	NULL	NULL	NULL	NULL	NULL	NULL	NULL	NULL	NULL	NULL
comp1032_c0_seq1	211	gi|672190374|ref|XP_008775233.1|	PREDICTED: protein LONGIFOLIA 1-like [Phoenix dactylifera]	6.83031e-07	NULL	NULL	NULL	tr|M0SHQ4|M0SHQ4_MUSAM	Uncharacterized protein OS=Musa acuminata subsp. malaccensis PE=4 SV=1	4e-07	NULL
comp10333_c0_seq1	767	gi|672156237|ref|XP_008797810.1|	PREDICTED: endonuclease 2-like [Phoenix dactylifera]	2.86154e-76	sp|F4JJL0|ENDO4_ARATH	Endonuclease 4 OS=Arabidopsis thaliana GN=ENDO4 PE=3 SV=1	3e-71	tr|A0A0A9P920|A0A0A9P920_ARUDO	Uncharacterized protein OS=Arundo donax PE=4 SV=1	3e-90	IPR008947:Phospholipase C/P1 nuclease, core]---[IPR003154:S1/P1 nuclease
comp10334_c0_seq1	431	NULL	NULL	NULL	NULL	NULL	NULL	NULL	NULL	NULL	NULL
comp10334_c0_seq2	600	NULL	NULL	NULL	NULL	NULL	NULL	NULL	NULL	NULL	NULL
comp10337_c0_seq1	445	gi|648174283|gb|AIC33178.1|	fertilization independent endosperm protein [Elaeis guineensis]	1.90861e-25	sp|Q8VZY6|FIE2_MAIZE	Polycomb group protein FIE2 OS=Zea mays GN=FIE2 PE=2 SV=1	5e-25	tr|M0T1W2|M0T1W2_MUSAM	Uncharacterized protein OS=Musa acuminata subsp. malaccensis PE=4 SV=1	4e-29	IPR011046:WD40 repeat-like-containing domain]---[IPR017986:WD40-repeat-containing domain]---[IPR019782:WD40 repeat 2]---[IPR001680:WD40 repeat]---[IPR020472:G-protein beta WD-40 repeat, region]---[IPR019781:WD40 repeat, subgroup]---[IPR015943:WD40/YVTN repeat-like-containing domain
comp10339_c0_seq1	329	gi|672120619|ref|XP_008783583.1|	PREDICTED: polygalacturonate 4-alpha-galacturonosyltransferase-like [Phoenix dactylifera]	1.18068e-06	NULL	NULL	NULL	NULL	NULL	NULL	NULL
comp10346_c0_seq1	408	NULL	NULL	NULL	NULL	NULL	NULL	NULL	NULL	NULL	NULL
comp10346_c0_seq2	503	NULL	NULL	NULL	NULL	NULL	NULL	NULL	NULL	NULL	NULL
comp10347_c0_seq1	233	gi|672111185|ref|XP_008799437.1|	PREDICTED: centromere/kinetochore protein zw10 homolog [Phoenix dactylifera]	1.06736e-07	sp|O48626|ZW10_ARATH	Centromere/kinetochore protein zw10 homolog OS=Arabidopsis thaliana GN=ZW10 PE=2 SV=1	3e-07	tr|M0SKX1|M0SKX1_MUSAM	Uncharacterized protein OS=Musa acuminata subsp. malaccensis PE=4 SV=1	2e-09	NULL
comp10348_c0_seq1	301	NULL	NULL	NULL	NULL	NULL	NULL	NULL	NULL	NULL	NULL
comp10350_c0_seq1	328	NULL	NULL	NULL	NULL	NULL	NULL	NULL	NULL	NULL	NULL
comp10351_c0_seq1	346	NULL	NULL	NULL	NULL	NULL	NULL	NULL	NULL	NULL	NULL
comp10353_c0_seq1	242	gi|643724772|gb|KDP33973.1|	hypothetical protein JCGZ_07544 [Jatropha curcas]	5.23397e-15	NULL	NULL	NULL	tr|A0A067KG35|A0A067KG35_JATCU	Uncharacterized protein OS=Jatropha curcas GN=JCGZ_07544 PE=4 SV=1	4e-18	IPR012916:RED-like, N-terminal]---[IPR012492:RED-like, C-terminal
comp10355_c0_seq1	268	gi|672118385|ref|XP_008782400.1|	PREDICTED: putative AC transposase [Phoenix dactylifera]	8.15509e-08	NULL	NULL	NULL	NULL	NULL	NULL	NULL
comp10356_c0_seq1	256	gi|672133234|ref|XP_008790226.1|	PREDICTED: magnesium transporter NIPA2-like isoform X2 [Phoenix dactylifera]	1.30331e-34	sp|Q8BMW7|NIPA3_MOUSE	Magnesium transporter NIPA3 OS=Mus musculus GN=Nipal1 PE=1 SV=2	7e-21	tr|G7INM8|G7INM8_MEDTR	Magnesium transporter NIPA2-like protein OS=Medicago truncatula GN=MTR_2g006070 PE=4 SV=1	1e-41	IPR008521:Protein of unknown function DUF803
comp10357_c0_seq1	411	NULL	NULL	NULL	NULL	NULL	NULL	NULL	NULL	NULL	NULL
comp10357_c0_seq2	356	NULL	NULL	NULL	NULL	NULL	NULL	NULL	NULL	NULL	NULL
comp1035_c0_seq1	342	gi|672168431|ref|XP_008804217.1|	PREDICTED: isocitrate dehydrogenase [NAD] regulatory subunit 1, mitochondrial-like isoform X2 [Phoenix dactylifera]	8.04176e-16	sp|O81796|IDH3_ARATH	Isocitrate dehydrogenase [NAD] regulatory subunit 3, mitochondrial OS=Arabidopsis thaliana GN=IDH3 PE=1 SV=1	1e-18	tr|A0A022RJ80|A0A022RJ80_ERYGU	Uncharacterized protein OS=Erythranthe guttata GN=MIMGU_mgv1a008652mg PE=3 SV=1	1e-19	IPR004434:Isocitrate dehydrogenase NAD-dependent, mitochondrial]---[IPR001804:Isocitrate/isopropylmalate dehydrogenase
comp10360_c1_seq1	270	NULL	NULL	NULL	NULL	NULL	NULL	NULL	NULL	NULL	NULL
comp10362_c0_seq1	232	NULL	NULL	NULL	NULL	NULL	NULL	NULL	NULL	NULL	NULL
comp10365_c0_seq1	203	NULL	NULL	NULL	NULL	NULL	NULL	NULL	NULL	NULL	NULL
comp10366_c0_seq1	237	NULL	NULL	NULL	NULL	NULL	NULL	NULL	NULL	NULL	NULL
comp10371_c0_seq1	391	NULL	NULL	NULL	NULL	NULL	NULL	NULL	NULL	NULL	NULL
comp10372_c0_seq1	244	gi|672127679|ref|XP_008787311.1|	PREDICTED: LOW QUALITY PROTEIN: uncharacterized protein LOC103705393 [Phoenix dactylifera]	3.62125e-08	NULL	NULL	NULL	tr|W5BUF3|W5BUF3_WHEAT	Uncharacterized protein OS=Triticum aestivum PE=4 SV=1	2e-06	IPR003169:GYF
comp10375_c0_seq1	260	NULL	NULL	NULL	NULL	NULL	NULL	NULL	NULL	NULL	NULL
comp10376_c0_seq1	445	NULL	NULL	NULL	NULL	NULL	NULL	NULL	NULL	NULL	NULL
comp10377_c0_seq1	556	NULL	NULL	NULL	NULL	NULL	NULL	NULL	NULL	NULL	NULL
comp10380_c0_seq1	238	NULL	NULL	NULL	NULL	NULL	NULL	NULL	NULL	NULL	NULL
comp10381_c0_seq1	769	gi|641834483|gb|KDO53476.1|	hypothetical protein CISIN_1g047730mg [Citrus sinensis]	8.91578e-54	sp|Q6R3K9|YSL2_ARATH	Metal-nicotianamine transporter YSL2 OS=Arabidopsis thaliana GN=YSL2 PE=2 SV=1	1e-60	tr|V4T6B0|V4T6B0_9ROSI	Uncharacterized protein OS=Citrus clementina GN=CICLE_v10003961mg PE=4 SV=1	2e-60	IPR004813:Oligopeptide transporter OPT superfamily
comp10382_c0_seq1	238	gi|147845375|emb|CAN81238.1|	hypothetical protein VITISV_031073 [Vitis vinifera]	3.7631e-13	NULL	NULL	NULL	tr|A5AP37|A5AP37_VITVI	Putative uncharacterized protein OS=Vitis vinifera GN=VITISV_023299 PE=4 SV=1	9e-15	IPR001878:Zinc finger, CCHC-type
comp10382_c0_seq2	355	gi|108707917|gb|ABF95712.1|	retrotransposon protein, putative, Ty1-copia subclass, expressed [Oryza sativa Japonica Group]	2.01713e-29	NULL	NULL	NULL	tr|A5BKR0|A5BKR0_VITVI	Putative uncharacterized protein OS=Vitis vinifera GN=VITISV_031073 PE=4 SV=1	3e-26	IPR001878:Zinc finger, CCHC-type
comp10383_c0_seq1	241	NULL	NULL	NULL	NULL	NULL	NULL	NULL	NULL	NULL	NULL
comp10383_c1_seq1	201	NULL	NULL	NULL	NULL	NULL	NULL	NULL	NULL	NULL	NULL
comp10385_c0_seq1	528	NULL	NULL	NULL	NULL	NULL	NULL	NULL	NULL	NULL	NULL
comp10388_c0_seq1	533	NULL	NULL	NULL	NULL	NULL	NULL	NULL	NULL	NULL	NULL
comp10388_c0_seq2	617	NULL	NULL	NULL	NULL	NULL	NULL	NULL	NULL	NULL	NULL
comp10393_c0_seq1	259	gi|89179406|gb|ABD63142.1|	Retrotransposon gag protein [Asparagus officinalis]	4.93623e-34	sp|P92516|M750_ARATH	Uncharacterized mitochondrial protein AtMg00750 OS=Arabidopsis thaliana GN=AtMg00750 PE=4 SV=1	2e-11	tr|Q2AA50|Q2AA50_ASPOF	Retrotransposon gag protein OS=Asparagus officinalis GN=19.t00014 PE=4 SV=1	2e-39	IPR001584:Integrase, catalytic core]---[IPR012337:Polynucleotidyl transferase, ribonuclease H fold]---[IPR000477:RNA-directed DNA polymerase (reverse transcriptase)
comp10394_c0_seq1	366	NULL	NULL	NULL	NULL	NULL	NULL	NULL	NULL	NULL	NULL
comp10396_c0_seq1	253	NULL	NULL	NULL	NULL	NULL	NULL	NULL	NULL	NULL	NULL
comp10396_c0_seq2	217	NULL	NULL	NULL	NULL	NULL	NULL	NULL	NULL	NULL	NULL
comp10397_c0_seq1	231	NULL	NULL	NULL	NULL	NULL	NULL	NULL	NULL	NULL	NULL
comp10397_c0_seq2	262	NULL	NULL	NULL	NULL	NULL	NULL	NULL	NULL	NULL	NULL
comp10398_c0_seq1	426	NULL	NULL	NULL	NULL	NULL	NULL	NULL	NULL	NULL	NULL
comp10398_c0_seq2	553	NULL	NULL	NULL	NULL	NULL	NULL	NULL	NULL	NULL	NULL
comp10399_c0_seq1	369	NULL	NULL	NULL	NULL	NULL	NULL	NULL	NULL	NULL	NULL
comp10400_c1_seq1	278	gi|661884134|emb|CDP12051.1|	unnamed protein product [Coffea canephora]	2.40283e-44	sp|Q38861|XPB1_ARATH	DNA repair helicase XPB1 OS=Arabidopsis thaliana GN=XPB1 PE=2 SV=3	1e-53	tr|D7MIW4|D7MIW4_ARALL	DNA repair and transcription factor XPB1 OS=Arabidopsis lyrata subsp. lyrata GN=ARALYDRAFT_916071 PE=4 SV=1	2e-53	IPR006935:Restriction endonuclease, type I, R subunit/Type III, Res subunit]---[IPR001650:DNA/RNA helicase, C-terminal]---[IPR014021:Helicase, superfamily 1/2, ATP-binding domain]---[IPR014001:DEAD-like helicase, N-terminal]---[IPR001161:Xeroderma pigmentosum group B protein (XP-B)
comp10402_c0_seq1	234	NULL	NULL	NULL	NULL	NULL	NULL	NULL	NULL	NULL	NULL
comp10403_c0_seq1	209	gi|674891960|emb|CDY40791.1|	BnaC02g41600D [Brassica napus]	6.5546e-34	sp|Q9LT08|PSDE_ARATH	26S proteasome non-ATPase regulatory subunit 14 homolog OS=Arabidopsis thaliana GN=RPN11 PE=1 SV=1	6e-44	tr|I6UPP5|I6UPP5_9LAMI	Hydroxyproline-rich glycoprotein family protein (Fragment) OS=Micromeria helianthemifolia GN=HRGP1 PE=4 SV=1	2e-43	IPR000555:Mov34/MPN/PAD-1
comp10408_c0_seq1	299	NULL	NULL	NULL	NULL	NULL	NULL	NULL	NULL	NULL	NULL
comp10409_c0_seq1	472	NULL	NULL	NULL	NULL	NULL	NULL	NULL	NULL	NULL	NULL
comp10409_c0_seq2	522	NULL	NULL	NULL	NULL	NULL	NULL	NULL	NULL	NULL	NULL
comp10410_c0_seq1	243	gi|643718129|gb|KDP29474.1|	hypothetical protein JCGZ_19303 [Jatropha curcas]	5.05304e-10	sp|A4TE41|Y4205_MYCGI	Uncharacterized oxidoreductase Mflv_4205 OS=Mycobacterium gilvum (strain PYR-GCK) GN=Mflv_4205 PE=3 SV=1	2e-07	tr|B9RY41|B9RY41_RICCO	Aldo-keto reductase, putative OS=Ricinus communis GN=RCOM_0814190 PE=4 SV=1	3e-12	IPR001395:Aldo/keto reductase]---[IPR007828:Protein of unknown function DUF706]---[IPR020471:Aldo/keto reductase subgroup
comp10412_c0_seq1	292	NULL	NULL	NULL	NULL	NULL	NULL	NULL	NULL	NULL	NULL
comp10413_c0_seq1	290	NULL	NULL	NULL	NULL	NULL	NULL	NULL	NULL	NULL	NULL
comp10414_c0_seq1	274	gi|10441442|gb|AAG17043.1|AF187822_1	transposase [Zea mays]	9.24691e-12	NULL	NULL	NULL	tr|Q9FVG6|Q9FVG6_MAIZE	Transposase OS=Zea mays PE=4 SV=1	4e-14	IPR004242:Transposon, En/Spm-like
comp10414_c1_seq1	350	NULL	NULL	NULL	NULL	NULL	NULL	NULL	NULL	NULL	NULL
comp10416_c0_seq1	269	NULL	NULL	NULL	NULL	NULL	NULL	NULL	NULL	NULL	NULL
comp10419_c0_seq1	210	NULL	NULL	NULL	NULL	NULL	NULL	NULL	NULL	NULL	NULL
comp10421_c0_seq1	289	NULL	NULL	NULL	NULL	NULL	NULL	NULL	NULL	NULL	NULL
comp10425_c1_seq1	287	NULL	NULL	NULL	NULL	NULL	NULL	NULL	NULL	NULL	NULL
comp10426_c0_seq1	274	NULL	NULL	NULL	NULL	NULL	NULL	NULL	NULL	NULL	NULL
comp10427_c0_seq1	373	NULL	NULL	NULL	NULL	NULL	NULL	NULL	NULL	NULL	NULL
comp10427_c0_seq2	348	NULL	NULL	NULL	NULL	NULL	NULL	NULL	NULL	NULL	NULL
comp10427_c0_seq3	398	NULL	NULL	NULL	NULL	NULL	NULL	NULL	NULL	NULL	NULL
comp10427_c0_seq4	323	NULL	NULL	NULL	NULL	NULL	NULL	NULL	NULL	NULL	NULL
comp10429_c0_seq1	270	gi|661897388|emb|CDO99100.1|	unnamed protein product [Coffea canephora]	8.15509e-08	NULL	NULL	NULL	tr|A0A068TS23|A0A068TS23_COFCA	Coffea canephora DH200=94 genomic scaffold, scaffold_3 OS=Coffea canephora GN=GSCOC_T00026128001 PE=4 SV=1	3e-09	IPR000048:IQ calmodulin-binding region
comp10430_c0_seq1	252	NULL	NULL	NULL	NULL	NULL	NULL	NULL	NULL	NULL	NULL
comp10432_c0_seq1	229	NULL	NULL	NULL	NULL	NULL	NULL	NULL	NULL	NULL	NULL
comp10435_c0_seq1	274	NULL	NULL	NULL	NULL	NULL	NULL	NULL	NULL	NULL	NULL
comp10438_c0_seq1	214	NULL	NULL	NULL	NULL	NULL	NULL	NULL	NULL	NULL	NULL
comp10439_c0_seq1	243	gi|590669457|ref|XP_007037779.1|	FUS3-complementing gene 2 isoform 4 [Theobroma cacao] >gi|508775024|gb|EOY22280.1| FUS3-complementing gene 2 isoform 4 [Theobroma cacao]	4.7295e-08	sp|P51567|AFC2_ARATH	Serine/threonine-protein kinase AFC2 OS=Arabidopsis thaliana GN=AFC2 PE=1 SV=1	2e-09	tr|A0A061FXN2|A0A061FXN2_THECC	FUS3-complementing gene 2 isoform 4 OS=Theobroma cacao GN=TCM_014497 PE=4 SV=1	1e-09	IPR011009:Protein kinase-like domain]---[IPR000719:Protein kinase, catalytic domain]---[IPR020635:Tyrosine-protein kinase, catalytic domain]---[IPR017442:Serine/threonine-protein kinase-like domain]---[IPR002290:Serine/threonine-protein kinase domain
comp10440_c1_seq1	206	gi|672120269|ref|XP_008783395.1|	PREDICTED: protein NRT1/ PTR FAMILY 5.10-like [Phoenix dactylifera]	1.20386e-19	sp|Q0WP01|PTR9_ARATH	Protein NRT1/ PTR FAMILY 5.10 OS=Arabidopsis thaliana GN=NPF5.10 PE=2 SV=1	9e-21	tr|M0X460|M0X460_HORVD	Uncharacterized protein OS=Hordeum vulgare var. distichum PE=4 SV=1	2e-24	IPR000109:Oligopeptide transporter]---[IPR016196:Major facilitator superfamily, general substrate transporter
comp10441_c0_seq1	262	gi|593793384|ref|XP_007159731.1|	hypothetical protein PHAVU_002G262600g [Phaseolus vulgaris] >gi|561033146|gb|ESW31725.1| hypothetical protein PHAVU_002G262600g [Phaseolus vulgaris]	2.72026e-19	NULL	NULL	NULL	tr|I1KT65|I1KT65_SOYBN	Uncharacterized protein OS=Glycine max PE=4 SV=2	6e-23	IPR008973:C2 calcium/lipid-binding domain, CaLB]---[IPR000225:Armadillo]---[IPR000008:C2 calcium-dependent membrane targeting]---[IPR011989:Armadillo-like helical]---[IPR018029:C2 membrane targeting protein]---[IPR016024:Armadillo-type fold
comp10441_c1_seq1	222	NULL	NULL	NULL	NULL	NULL	NULL	NULL	NULL	NULL	NULL
comp10442_c0_seq1	229	NULL	NULL	NULL	NULL	NULL	NULL	NULL	NULL	NULL	NULL
comp10443_c0_seq1	817	gi|571519790|ref|XP_006597896.1|	PREDICTED: uncharacterized protein LOC100806036 isoform X2 [Glycine max]	1.5811e-38	NULL	NULL	NULL	tr|G7IIR8|G7IIR8_MEDTR	Uncharacterized protein OS=Medicago truncatula GN=MTR_2g044600 PE=4 SV=1	5e-45	NULL
comp10445_c0_seq1	208	NULL	NULL	NULL	NULL	NULL	NULL	NULL	NULL	NULL	NULL
comp10449_c0_seq1	301	gi|297807143|ref|XP_002871455.1|	plant synaptotagmin [Arabidopsis lyrata subsp. lyrata] >gi|297317292|gb|EFH47714.1| plant synaptotagmin [Arabidopsis lyrata subsp. lyrata]	4.17668e-23	sp|Q8L706|SYT5_ARATH	Synaptotagmin-5 OS=Arabidopsis thaliana GN=SYT5 PE=2 SV=1	2e-17	tr|A0A022R5R6|A0A022R5R6_ERYGU	Uncharacterized protein OS=Erythranthe guttata GN=MIMGU_mgv1a003800mg PE=4 SV=1	1e-23	IPR008973:C2 calcium/lipid-binding domain, CaLB]---[IPR020477:C2 region]---[IPR000008:C2 calcium-dependent membrane targeting]---[IPR018029:C2 membrane targeting protein
comp1044_c0_seq1	263	NULL	NULL	NULL	NULL	NULL	NULL	NULL	NULL	NULL	NULL
comp10450_c0_seq1	201	gi|587924078|gb|EXC11392.1|	putative prefoldin subunit 3 [Morus notabilis]	1.92355e-25	sp|P57741|PFD3_ARATH	Probable prefoldin subunit 3 OS=Arabidopsis thaliana GN=At5g49510 PE=2 SV=1	9e-29	tr|W9RUV8|W9RUV8_9ROSA	Putative prefoldin subunit 3 OS=Morus notabilis GN=L484_002785 PE=4 SV=1	3e-33	IPR004127:Prefoldin alpha-like]---[IPR009053:Prefoldin]---[IPR016655:Prefoldin, subunit 3
comp10451_c0_seq1	294	NULL	NULL	NULL	NULL	NULL	NULL	NULL	NULL	NULL	NULL
comp10452_c0_seq1	406	NULL	NULL	NULL	NULL	NULL	NULL	NULL	NULL	NULL	NULL
comp10453_c0_seq1	349	gi|449463408|ref|XP_004149426.1|	PREDICTED: zinc finger CCCH domain-containing protein 1-like [Cucumis sativus]	9.67923e-30	sp|Q6K4V3|C3H15_ORYSJ	Zinc finger CCCH domain-containing protein 15 OS=Oryza sativa subsp. japonica GN=Os02g0301000 PE=2 SV=1	3e-36	tr|M0TR61|M0TR61_MUSAM	Uncharacterized protein OS=Musa acuminata subsp. malaccensis PE=4 SV=1	7e-33	IPR001841:Zinc finger, RING-type]---[IPR000571:Zinc finger, CCCH-type
comp10454_c0_seq1	528	gi|573932058|ref|XP_006651137.1|	PREDICTED: methyltransferase-like protein 2-like [Oryza brachyantha]	7.8075e-27	sp|Q8LFA9|METL2_ARATH	Methyltransferase-like protein 2 OS=Arabidopsis thaliana GN=At1g19340 PE=2 SV=2	8e-22	tr|J3LL19|J3LL19_ORYBR	Uncharacterized protein OS=Oryza brachyantha GN=OB03G17450 PE=4 SV=1	1e-30	IPR007757:MT-A70
comp10456_c0_seq1	277	NULL	NULL	NULL	NULL	NULL	NULL	NULL	NULL	NULL	NULL
comp10457_c0_seq1	926	gi|672107808|ref|XP_008781726.1|	PREDICTED: LOW QUALITY PROTEIN: uncharacterized protein LOC103701453 [Phoenix dactylifera]	1.47257e-33	NULL	NULL	NULL	tr|M0T6V1|M0T6V1_MUSAM	Uncharacterized protein OS=Musa acuminata subsp. malaccensis PE=4 SV=1	9e-20	NULL
comp10458_c0_seq1	231	gi|661892519|emb|CDP03677.1|	unnamed protein product [Coffea canephora]	6.0522e-19	NULL	NULL	NULL	tr|B9FBS1|B9FBS1_ORYSJ	Putative uncharacterized protein OS=Oryza sativa subsp. japonica GN=OsJ_12537 PE=4 SV=1	2e-23	IPR011046:WD40 repeat-like-containing domain]---[IPR017986:WD40-repeat-containing domain]---[IPR019782:WD40 repeat 2]---[IPR001680:WD40 repeat]---[IPR000409:Beige/BEACH]---[IPR016024:Armadillo-type fold]---[IPR008985:Concanavalin A-like lectin/glucanase]---[IPR019781:WD40 repeat, subgroup]---[IPR015943:WD40/YVTN repeat-like-containing domain
comp10459_c0_seq1	488	NULL	NULL	NULL	NULL	NULL	NULL	NULL	NULL	NULL	NULL
comp1045_c0_seq1	349	NULL	NULL	NULL	NULL	NULL	NULL	NULL	NULL	NULL	NULL
comp10461_c0_seq1	257	NULL	NULL	NULL	NULL	NULL	NULL	NULL	NULL	NULL	NULL
comp10461_c1_seq1	228	NULL	NULL	NULL	NULL	NULL	NULL	NULL	NULL	NULL	NULL
comp10461_c2_seq1	241	NULL	NULL	NULL	NULL	NULL	NULL	NULL	NULL	NULL	NULL
comp10462_c0_seq1	303	NULL	NULL	NULL	NULL	NULL	NULL	NULL	NULL	NULL	NULL
comp10463_c0_seq1	238	NULL	NULL	NULL	NULL	NULL	NULL	NULL	NULL	NULL	NULL
comp10466_c0_seq1	433	NULL	NULL	NULL	NULL	NULL	NULL	NULL	NULL	NULL	NULL
comp10469_c0_seq1	386	gi|672118591|ref|XP_008782509.1|	PREDICTED: protein IQ-DOMAIN 1-like [Phoenix dactylifera]	6.25053e-08	NULL	NULL	NULL	tr|U5FFZ3|U5FFZ3_POPTR	Uncharacterized protein OS=Populus trichocarpa GN=POPTR_0018s07550g PE=4 SV=1	3e-06	IPR000048:IQ calmodulin-binding region
comp10475_c0_seq1	495	NULL	NULL	NULL	NULL	NULL	NULL	NULL	NULL	NULL	NULL
comp10475_c0_seq2	429	NULL	NULL	NULL	NULL	NULL	NULL	NULL	NULL	NULL	NULL
comp10475_c0_seq3	429	NULL	NULL	NULL	NULL	NULL	NULL	NULL	NULL	NULL	NULL
comp10475_c0_seq4	495	NULL	NULL	NULL	NULL	NULL	NULL	NULL	NULL	NULL	NULL
comp10478_c0_seq1	229	NULL	NULL	NULL	NULL	NULL	NULL	NULL	NULL	NULL	NULL
comp10478_c0_seq2	311	NULL	NULL	NULL	NULL	NULL	NULL	NULL	NULL	NULL	NULL
comp10478_c0_seq3	276	NULL	NULL	NULL	NULL	NULL	NULL	NULL	NULL	NULL	NULL
comp10479_c0_seq1	429	gi|672186330|ref|XP_008813055.1|	PREDICTED: thiol-disulfide oxidoreductase LTO1 [Phoenix dactylifera]	1.54616e-19	NULL	NULL	NULL	tr|M0RWH6|M0RWH6_MUSAM	Uncharacterized protein OS=Musa acuminata subsp. malaccensis PE=4 SV=1	1e-17	IPR012932:Vitamin K epoxide reductase]---[IPR012336:Thioredoxin-like fold
comp1047_c0_seq1	205	NULL	NULL	NULL	NULL	NULL	NULL	NULL	NULL	NULL	NULL
comp10480_c0_seq1	489	NULL	NULL	NULL	NULL	NULL	NULL	NULL	NULL	NULL	NULL
comp10480_c0_seq2	455	NULL	NULL	NULL	NULL	NULL	NULL	NULL	NULL	NULL	NULL
comp10481_c0_seq1	594	gi|296085531|emb|CBI29263.3|	unnamed protein product [Vitis vinifera]	1.2445e-22	sp|O23627|SYGM1_ARATH	Glycine--tRNA ligase 1, mitochondrial OS=Arabidopsis thaliana GN=GLYRS-1 PE=2 SV=1	5e-21	tr|M0SJS0|M0SJS0_MUSAM	Uncharacterized protein OS=Musa acuminata subsp. malaccensis PE=3 SV=1	1e-25	IPR018160:Glycyl-tRNA synthetase, alpha2 dimer, C-terminal]---[IPR002314:Aminoacyl-tRNA synthetase, class II (G/ H/ P/ S), conserved domain]---[IPR002315:Glycyl-tRNA synthetase, alpha2 dimer]---[IPR004154:Anticodon-binding]---[IPR006195:Aminoacyl-tRNA synthetase, class II, conserved domain
comp10482_c0_seq1	396	gi|91086117|ref|XP_968147.1|	PREDICTED: 40S ribosomal protein S7 [Tribolium castaneum] >gi|642927732|ref|XP_008195384.1| PREDICTED: 40S ribosomal protein S7 [Tribolium castaneum] >gi|642927734|ref|XP_008195385.1| PREDICTED: 40S ribosomal protein S7 [Tribolium castaneum] >gi|270009893|gb|EFA06341.1| hypothetical protein TcasGA2_TC009214 [Tribolium castaneum]	2.38183e-60	sp|P48155|RS7_MANSE	40S ribosomal protein S7 OS=Manduca sexta GN=RpS7 PE=2 SV=1	2e-74	tr|Q6EV01|Q6EV01_CARGR	S7e ribosomal protein OS=Carabus granulatus GN=rpS7e PE=2 SV=1	2e-78	IPR000554:Ribosomal protein S7e
comp10485_c0_seq1	289	NULL	NULL	NULL	NULL	NULL	NULL	NULL	NULL	NULL	NULL
comp10487_c0_seq1	718	gi|672197219|ref|XP_008777009.1|	PREDICTED: LOW QUALITY PROTEIN: uncharacterized protein LOC103697023 [Phoenix dactylifera]	4.37346e-49	NULL	NULL	NULL	tr|H6U7Z7|H6U7Z7_9ARAE	Plastid transcriptionally active 7 OS=Wolffia australiana PE=2 SV=1	2e-59	NULL
comp10489_c0_seq1	383	NULL	NULL	NULL	NULL	NULL	NULL	NULL	NULL	NULL	NULL
comp10490_c0_seq1	351	gi|595792043|ref|XP_007199770.1|	hypothetical protein PRUPE_ppa003639mg [Prunus persica] >gi|462395170|gb|EMJ00969.1| hypothetical protein PRUPE_ppa003639mg [Prunus persica]	4.80375e-29	sp|Q9SRX4|PME7_ARATH	Probable pectinesterase/pectinesterase inhibitor 7 OS=Arabidopsis thaliana GN=PME7 PE=2 SV=1	3e-31	tr|M5VIT6|M5VIT6_PRUPE	Pectinesterase OS=Prunus persica GN=PRUPE_ppa003639mg PE=3 SV=1	3e-32	IPR012334:Pectin lyase fold]---[IPR000070:Pectinesterase, catalytic]---[IPR006501:Pectinesterase inhibitor]---[IPR011050:Pectin lyase fold/virulence factor
comp10492_c0_seq1	219	NULL	NULL	NULL	NULL	NULL	NULL	NULL	NULL	NULL	NULL
comp10494_c0_seq1	282	gi|502138653|ref|XP_004503484.1|	PREDICTED: U3 small nucleolar ribonucleoprotein protein IMP3-like [Cicer arietinum]	7.97354e-07	NULL	NULL	NULL	tr|A5ALD1|A5ALD1_VITVI	Putative uncharacterized protein OS=Vitis vinifera GN=VITISV_016975 PE=4 SV=1	7e-07	IPR001912:Ribosomal protein S4]---[IPR002942:RNA-binding S4
comp10498_c0_seq1	566	gi|657950358|ref|XP_008347561.1|	PREDICTED: uncharacterized protein LOC103410657 [Malus domestica]	1.15358e-08	NULL	NULL	NULL	tr|I1QUR0|I1QUR0_ORYGL	Uncharacterized protein OS=Oryza glaberrima PE=4 SV=1	2e-08	NULL
comp10500_c0_seq1	345	NULL	NULL	NULL	sp|Q9FXI7|H3L2_ARATH	Histone H3-like 2 OS=Arabidopsis thaliana GN=MGH3 PE=2 SV=3	3e-09	tr|R4V0I1|R4V0I1_COPFO	Histone H3 OS=Coptotermes formosanus PE=2 SV=1	9e-08	IPR009072:Histone-fold]---[IPR000164:Histone H3]---[IPR007125:Histone core
comp10501_c0_seq1	224	NULL	NULL	NULL	NULL	NULL	NULL	NULL	NULL	NULL	NULL
comp10502_c0_seq1	265	NULL	NULL	NULL	NULL	NULL	NULL	NULL	NULL	NULL	NULL
comp10503_c0_seq1	228	NULL	NULL	NULL	NULL	NULL	NULL	NULL	NULL	NULL	NULL
comp10506_c0_seq1	376	NULL	NULL	NULL	NULL	NULL	NULL	NULL	NULL	NULL	NULL
comp10508_c0_seq1	259	gi|8346773|emb|CAB93939.1|	AP2-domain DNA-binding protein [Catharanthus roseus]	1.59319e-32	sp|Q5W6R4|DRE2B_ORYSJ	Dehydration-responsive element-binding protein 2B OS=Oryza sativa subsp. japonica GN=DREB2B PE=2 SV=2	4e-34	tr|A0A0A7MAR0|A0A0A7MAR0_9FABA	DREB1 OS=Sophora moorcroftiana GN=DREB1 PE=2 SV=1	1e-35	IPR001471:Pathogenesis-related transcriptional factor/ERF, DNA-binding]---[IPR016177:DNA-binding, integrase-type
comp10508_c1_seq1	780	gi|672194398|ref|XP_008776284.1|	PREDICTED: dehydration-responsive element-binding protein 2B-like isoform X2 [Phoenix dactylifera]	8.37853e-15	sp|Q5W6R4|DRE2B_ORYSJ	Dehydration-responsive element-binding protein 2B OS=Oryza sativa subsp. japonica GN=DREB2B PE=2 SV=2	8e-06	tr|W6FTE3|W6FTE3_9ROSA	Dehydration responsive element binding transcription factor OS=Morus notabilis GN=DREB2A PE=2 SV=1	1e-08	NULL
comp10510_c0_seq1	282	gi|672120269|ref|XP_008783395.1|	PREDICTED: protein NRT1/ PTR FAMILY 5.10-like [Phoenix dactylifera]	3.45431e-35	sp|Q0WP01|PTR9_ARATH	Protein NRT1/ PTR FAMILY 5.10 OS=Arabidopsis thaliana GN=NPF5.10 PE=2 SV=1	3e-37	tr|A0A0A9VS35|A0A0A9VS35_ARUDO	Uncharacterized protein OS=Arundo donax PE=4 SV=1	1e-39	IPR000109:Oligopeptide transporter]---[IPR016196:Major facilitator superfamily, general substrate transporter
comp10510_c1_seq1	208	gi|672120269|ref|XP_008783395.1|	PREDICTED: protein NRT1/ PTR FAMILY 5.10-like [Phoenix dactylifera]	7.55179e-06	NULL	NULL	NULL	tr|M0TVJ6|M0TVJ6_MUSAM	Uncharacterized protein OS=Musa acuminata subsp. malaccensis PE=4 SV=1	1e-05	IPR000120:Amidase]---[IPR000109:Oligopeptide transporter]---[IPR016196:Major facilitator superfamily, general substrate transporter
comp10511_c0_seq1	300	NULL	NULL	NULL	NULL	NULL	NULL	NULL	NULL	NULL	NULL
comp10512_c0_seq1	654	gi|672134542|ref|XP_008790922.1|	PREDICTED: protein SCAI-like isoform X1 [Phoenix dactylifera]	4.27975e-15	NULL	NULL	NULL	tr|M0RL52|M0RL52_MUSAM	Uncharacterized protein OS=Musa acuminata subsp. malaccensis PE=4 SV=1	6e-15	NULL
comp10513_c0_seq1	388	NULL	NULL	NULL	NULL	NULL	NULL	NULL	NULL	NULL	NULL
comp10518_c0_seq1	283	NULL	NULL	NULL	NULL	NULL	NULL	NULL	NULL	NULL	NULL
comp10518_c1_seq1	258	NULL	NULL	NULL	NULL	NULL	NULL	NULL	NULL	NULL	NULL
comp10520_c0_seq1	327	NULL	NULL	NULL	NULL	NULL	NULL	NULL	NULL	NULL	NULL
comp10521_c0_seq1	360	gi|672118719|ref|XP_008782575.1|	PREDICTED: peroxisomal membrane protein PMP22-like, partial [Phoenix dactylifera]	5.80924e-30	sp|Q9ZS51|PMP22_ARATH	Peroxisomal membrane protein PMP22 OS=Arabidopsis thaliana GN=PMP22 PE=1 SV=1	5e-25	tr|M0TTQ4|M0TTQ4_MUSAM	Uncharacterized protein OS=Musa acuminata subsp. malaccensis PE=4 SV=1	4e-34	IPR007248:Mpv17/PMP22
comp10523_c0_seq1	204	gi|568844700|ref|XP_006476222.1|	PREDICTED: uncharacterized protein LOC102613073 [Citrus sinensis]	1.63084e-08	NULL	NULL	NULL	tr|A0A0B2NW16|A0A0B2NW16_GLYSO	Uncharacterized protein (Fragment) OS=Glycine soja GN=glysoja_046505 PE=4 SV=1	2e-08	IPR013242:Retroviral aspartyl protease]---[IPR000953:Chromo domain]---[IPR001584:Integrase, catalytic core]---[IPR012337:Polynucleotidyl transferase, ribonuclease H fold]---[IPR000477:RNA-directed DNA polymerase (reverse transcriptase)]---[IPR005162:Retrotransposon gag protein
comp10525_c0_seq1	824	gi|672109391|ref|XP_008789899.1|	PREDICTED: LOW QUALITY PROTEIN: zinc finger CCHC domain-containing protein 7-like [Phoenix dactylifera]	2.26187e-08	NULL	NULL	NULL	NULL	NULL	NULL	NULL
comp10526_c0_seq1	223	NULL	NULL	NULL	NULL	NULL	NULL	NULL	NULL	NULL	NULL
comp10526_c1_seq1	308	gi|590655051|ref|XP_007033876.1|	GRAS family transcription factor [Theobroma cacao] >gi|508712905|gb|EOY04802.1| GRAS family transcription factor [Theobroma cacao]	4.56172e-27	sp|Q75I13|SHR2_ORYSJ	Protein SHORT-ROOT 2 OS=Oryza sativa subsp. japonica GN=SHR2 PE=1 SV=1	3e-23	tr|A8R3I7|A8R3I7_IPONI	Putative SHORT-ROOT protein OS=Ipomoea nil GN=PnSHR1 PE=2 SV=1	4e-32	IPR005202:Transcription factor GRAS
comp10526_c2_seq1	219	gi|672136220|ref|XP_008791800.1|	PREDICTED: protein SHORT-ROOT-like [Phoenix dactylifera]	2.30192e-31	sp|Q9SZF7|SHR_ARATH	Protein SHORT-ROOT OS=Arabidopsis thaliana GN=SHR PE=1 SV=1	5e-31	tr|A8R3I7|A8R3I7_IPONI	Putative SHORT-ROOT protein OS=Ipomoea nil GN=PnSHR1 PE=2 SV=1	5e-38	IPR005202:Transcription factor GRAS
comp10527_c1_seq1	216	gi|672124574|ref|XP_008785675.1|	PREDICTED: random slug protein 5 [Phoenix dactylifera] >gi|672124576|ref|XP_008785676.1| PREDICTED: random slug protein 5 [Phoenix dactylifera]	4.67862e-24	NULL	NULL	NULL	tr|M0SKN6|M0SKN6_MUSAM	Uncharacterized protein OS=Musa acuminata subsp. malaccensis PE=4 SV=1	3e-28	IPR001251:Cellular retinaldehyde-binding/triple function, C-terminal]---[IPR008273:Cellular retinaldehyde-binding/triple function, N-terminal]---[IPR011074:Phosphatidylinositol transfer protein-like, N-terminal
comp10528_c0_seq1	360	gi|357158328|ref|XP_003578092.1|	PREDICTED: uncharacterized protein At1g66480-like [Brachypodium distachyon]	1.13901e-09	NULL	NULL	NULL	tr|I1IPZ7|I1IPZ7_BRADI	Uncharacterized protein OS=Brachypodium distachyon GN=BRADI4G29852 PE=4 SV=1	6e-12	NULL
comp10529_c0_seq1	243	gi|255540501|ref|XP_002511315.1|	thyroid hormone receptor interactor, putative [Ricinus communis] >gi|223550430|gb|EEF51917.1| thyroid hormone receptor interactor, putative [Ricinus communis]	1.24866e-08	sp|Q8H1F9|PCH2_ARATH	Pachytene checkpoint protein 2 homolog OS=Arabidopsis thaliana GN=At4g24710 PE=2 SV=1	1e-09	tr|B9RAU0|B9RAU0_RICCO	Thyroid hormone receptor interactor, putative OS=Ricinus communis GN=RCOM_1508630 PE=3 SV=1	2e-10	IPR001984:Peptidase S16, Lon protease, C-terminal]---[IPR003959:ATPase, AAA-type, core]---[IPR003960:ATPase, AAA-type, conserved site]---[IPR003593:ATPase, AAA+ type, core
comp10530_c0_seq1	497	NULL	NULL	NULL	NULL	NULL	NULL	NULL	NULL	NULL	NULL
comp10532_c0_seq1	457	NULL	NULL	NULL	NULL	NULL	NULL	NULL	NULL	NULL	IPR000167:Dehydrin
comp10535_c0_seq1	287	gi|672133561|ref|XP_008790406.1|	PREDICTED: probable inactive poly [ADP-ribose] polymerase SRO3 isoform X2 [Phoenix dactylifera]	2.03233e-11	NULL	NULL	NULL	tr|M0TL93|M0TL93_MUSAM	Uncharacterized protein OS=Musa acuminata subsp. malaccensis PE=4 SV=1	2e-09	IPR012317:Poly(ADP-ribose) polymerase, catalytic domain]---[IPR022003:RST domain of plant C-terminal
comp10537_c0_seq1	329	gi|502178576|ref|XP_004516287.1|	PREDICTED: uncharacterized protein LOC101500428 [Cicer arietinum]	1.29936e-21	NULL	NULL	NULL	tr|Q0KIN7|Q0KIN7_SOLDE	Polyprotein, putative OS=Solanum demissum GN=SDM1_27t00018 PE=4 SV=1	1e-21	NULL
comp10538_c0_seq1	291	NULL	NULL	NULL	NULL	NULL	NULL	NULL	NULL	NULL	NULL
comp10539_c1_seq1	210	NULL	NULL	NULL	NULL	NULL	NULL	NULL	NULL	NULL	NULL
comp10540_c1_seq1	230	NULL	NULL	NULL	NULL	NULL	NULL	NULL	NULL	NULL	NULL
comp10542_c0_seq1	308	NULL	NULL	NULL	NULL	NULL	NULL	NULL	NULL	NULL	NULL
comp10544_c0_seq1	237	NULL	NULL	NULL	NULL	NULL	NULL	NULL	NULL	NULL	NULL
comp10546_c0_seq1	396	NULL	NULL	NULL	NULL	NULL	NULL	NULL	NULL	NULL	NULL
comp10547_c0_seq1	730	gi|672188649|ref|XP_008813634.1|	PREDICTED: NAC transcription factor 25-like [Phoenix dactylifera]	4.69042e-14	NULL	NULL	NULL	tr|M0RNG2|M0RNG2_MUSAM	Uncharacterized protein OS=Musa acuminata subsp. malaccensis PE=4 SV=1	7e-16	IPR003441:No apical meristem (NAM) protein
comp10548_c0_seq1	298	NULL	NULL	NULL	NULL	NULL	NULL	NULL	NULL	NULL	IPR010347:Tyrosyl-DNA phosphodiesterase]---[IPR008984:SMAD/FHA domain
comp1054_c0_seq1	229	NULL	NULL	NULL	NULL	NULL	NULL	NULL	NULL	NULL	NULL
comp10550_c0_seq1	218	NULL	NULL	NULL	NULL	NULL	NULL	NULL	NULL	NULL	NULL
comp10554_c0_seq1	229	NULL	NULL	NULL	NULL	NULL	NULL	NULL	NULL	NULL	NULL
comp10556_c0_seq1	676	gi|672122543|ref|XP_008784606.1|	PREDICTED: scarecrow-like protein 9 [Phoenix dactylifera] >gi|672122546|ref|XP_008784607.1| PREDICTED: scarecrow-like protein 9 [Phoenix dactylifera]	2.1015e-55	sp|O80933|SCL9_ARATH	Scarecrow-like protein 9 OS=Arabidopsis thaliana GN=SCL9 PE=2 SV=1	3e-45	tr|M0THP5|M0THP5_MUSAM	Uncharacterized protein OS=Musa acuminata subsp. malaccensis PE=4 SV=1	5e-67	IPR005202:Transcription factor GRAS
comp10557_c0_seq1	273	NULL	NULL	NULL	NULL	NULL	NULL	NULL	NULL	NULL	NULL
comp10558_c0_seq1	278	NULL	NULL	NULL	NULL	NULL	NULL	NULL	NULL	NULL	NULL
comp10559_c0_seq1	585	NULL	NULL	NULL	NULL	NULL	NULL	NULL	NULL	NULL	NULL
comp10560_c0_seq1	442	gi|502085505|ref|XP_004487933.1|	PREDICTED: cellulose synthase-like protein D1-like [Cicer arietinum]	4.50863e-67	sp|O49323|CSLD1_ARATH	Cellulose synthase-like protein D1 OS=Arabidopsis thaliana GN=CSLD1 PE=2 SV=1	3e-78	tr|R7W9I5|R7W9I5_AEGTA	Cellulose synthase-like protein D5 OS=Aegilops tauschii GN=F775_17888 PE=4 SV=1	7e-76	NULL
comp10560_c1_seq1	256	gi|470121122|ref|XP_004296630.1|	PREDICTED: cellulose synthase-like protein D1-like [Fragaria vesca subsp. vesca]	2.47179e-25	sp|O49323|CSLD1_ARATH	Cellulose synthase-like protein D1 OS=Arabidopsis thaliana GN=CSLD1 PE=2 SV=1	1e-29	tr|M0S872|M0S872_MUSAM	Uncharacterized protein OS=Musa acuminata subsp. malaccensis PE=4 SV=1	7e-28	NULL
comp10562_c0_seq1	219	gi|224146039|ref|XP_002325856.1|	hypothetical protein POPTR_0019s05430g [Populus trichocarpa] >gi|566232465|ref|XP_006371179.1| 5-methyltetrahydropteroyltriglutamate--homocysteine methyltransferase family protein [Populus trichocarpa] >gi|566232474|ref|XP_006371180.1| hypothetical protein POPTR_0019s05430g [Populus trichocarpa] >gi|566232504|ref|XP_006371181.1| hypothetical protein POPTR_0019s05430g [Populus trichocarpa] >gi|566…	1.41216e-23	sp|Q2QLY4|METE2_ORYSJ	5-methyltetrahydropteroyltriglutamate--homocysteine methyltransferase 2 OS=Oryza sativa subsp. japonica GN=Os12g0624000 PE=2 SV=1	8e-25	tr|I1GPV3|I1GPV3_BRADI	Uncharacterized protein OS=Brachypodium distachyon GN=BRADI1G13290 PE=3 SV=1	3e-23	IPR013215:Cobalamin (vitamin B12)-independent methionine synthase MetE, N-terminal]---[IPR006276:5-methyltetrahydropteroyltriglutamate--homocysteine S-methyltransferase]---[IPR002629:Methionine synthase, vitamin-B12 independent
comp10563_c0_seq1	227	NULL	NULL	NULL	NULL	NULL	NULL	NULL	NULL	NULL	NULL
comp10567_c0_seq1	220	NULL	NULL	NULL	NULL	NULL	NULL	NULL	NULL	NULL	NULL
comp10568_c0_seq1	233	NULL	NULL	NULL	NULL	NULL	NULL	NULL	NULL	NULL	NULL
comp1056_c0_seq1	281	gi|604304116|gb|EYU23466.1|	hypothetical protein MIMGU_mgv1a001638mg [Erythranthe guttata]	5.76635e-06	sp|Q9ZP56|DRP4A_ARATH	Putative dynamin-related protein 4A OS=Arabidopsis thaliana GN=DRP4A PE=5 SV=1	5e-07	tr|A0A022Q695|A0A022Q695_ERYGU	Uncharacterized protein OS=Erythranthe guttata GN=MIMGU_mgv1a001638mg PE=3 SV=1	5e-07	IPR015577:Interferon-induced Mx protein]---[IPR001401:Dynamin, GTPase domain]---[IPR000375:Dynamin central region]---[IPR003130:Dynamin GTPase effector]---[IPR020850:GTPase effector domain, GED
comp10573_c0_seq1	400	gi|657380951|gb|KEH24996.1|	ABC transporter B family protein [Medicago truncatula]	1.89601e-41	sp|Q9LJX0|AB19B_ARATH	ABC transporter B family member 19 OS=Arabidopsis thaliana GN=ABCB19 PE=1 SV=1	7e-48	tr|Q0WLW0|Q0WLW0_ARATH	Putative P-glycoprotein (Fragment) OS=Arabidopsis thaliana GN=At3g28860 PE=2 SV=1	1e-49	IPR001140:ABC transporter, transmembrane domain]---[IPR017940:ABC transporter integral membrane type 1]---[IPR003593:ATPase, AAA+ type, core]---[IPR011527:ABC transporter, transmembrane domain, type 1]---[IPR003439:ABC transporter-like
comp10574_c0_seq1	499	NULL	NULL	NULL	NULL	NULL	NULL	NULL	NULL	NULL	NULL
comp10574_c1_seq1	202	NULL	NULL	NULL	NULL	NULL	NULL	NULL	NULL	NULL	NULL
comp10576_c0_seq1	231	NULL	NULL	NULL	NULL	NULL	NULL	NULL	NULL	NULL	NULL
comp10577_c0_seq1	202	gi|222630219|gb|EEE62351.1|	hypothetical protein OsJ_17140 [Oryza sativa Japonica Group]	7.5878e-22	sp|Q0DKP4|DRB2_ORYSJ	Double-stranded RNA-binding protein 2 OS=Oryza sativa subsp. japonica GN=DRB2 PE=2 SV=1	4e-27	tr|A0A0A9QYY5|A0A0A9QYY5_ARUDO	Uncharacterized protein OS=Arundo donax PE=4 SV=1	2e-27	IPR001159:Double-stranded RNA binding]---[IPR014720:Double-stranded RNA-binding-like
comp10577_c1_seq1	205	NULL	NULL	NULL	NULL	NULL	NULL	NULL	NULL	NULL	NULL
comp10578_c0_seq1	504	gi|672118640|ref|XP_008782534.1|	PREDICTED: zinc transporter 10-like [Phoenix dactylifera]	1.86853e-28	sp|Q5Z653|ZIP10_ORYSJ	Zinc transporter 10 OS=Oryza sativa subsp. japonica GN=ZIP10 PE=3 SV=2	3e-32	tr|A0A0A9QU98|A0A0A9QU98_ARUDO	Uncharacterized protein OS=Arundo donax PE=4 SV=1	4e-31	IPR003689:Zinc/iron permease]---[IPR004698:Zinc/iron permease, fungal/plant
comp10579_c0_seq1	241	gi|672205451|ref|XP_008779185.1|	PREDICTED: F-box/kelch-repeat protein SKIP30-like [Phoenix dactylifera]	1.37099e-31	sp|Q9M1W7|SKI30_ARATH	F-box/kelch-repeat protein SKIP30 OS=Arabidopsis thaliana GN=SKIP30 PE=1 SV=2	1e-31	tr|Q9AYF3|Q9AYF3_ORYSJ	Putative uncharacterized protein OSJNBa0094J09.17 OS=Oryza sativa subsp. japonica GN=OSJNBa0094J09.17 PE=4 SV=1	1e-34	IPR013089:Kelch related]---[IPR011043:Galactose oxidase/kelch, beta-propeller]---[IPR006652:Kelch repeat type 1]---[IPR015915:Kelch-type beta propeller]---[IPR001810:Cyclin-like F-box
comp10580_c0_seq1	228	NULL	NULL	NULL	NULL	NULL	NULL	NULL	NULL	NULL	NULL
comp10582_c0_seq1	362	NULL	NULL	NULL	NULL	NULL	NULL	NULL	NULL	NULL	NULL
comp10586_c0_seq1	213	NULL	NULL	NULL	NULL	NULL	NULL	NULL	NULL	NULL	NULL
comp10588_c0_seq1	209	NULL	NULL	NULL	NULL	NULL	NULL	NULL	NULL	NULL	NULL
comp10589_c0_seq1	206	gi|356542399|ref|XP_003539654.1|	PREDICTED: uncharacterized protein At1g04910-like [Glycine max]	1.92199e-17	sp|Q8W486|Y1491_ARATH	Uncharacterized protein At1g04910 OS=Arabidopsis thaliana GN=At1g04910 PE=1 SV=1	3e-07	tr|I1LVF9|I1LVF9_SOYBN	Uncharacterized protein OS=Glycine max PE=4 SV=1	3e-23	IPR019378:GDP-fucose protein O-fucosyltransferase
comp10589_c1_seq1	216	gi|255559237|ref|XP_002520639.1|	conserved hypothetical protein [Ricinus communis] >gi|223540159|gb|EEF41735.1| conserved hypothetical protein [Ricinus communis]	7.25163e-09	NULL	NULL	NULL	tr|B9S3S0|B9S3S0_RICCO	Putative uncharacterized protein OS=Ricinus communis GN=RCOM_0828260 PE=4 SV=1	4e-10	IPR019378:GDP-fucose protein O-fucosyltransferase
comp10591_c0_seq1	360	gi|357114619|ref|XP_003559096.1|	PREDICTED: arginine N-methyltransferase 2-like [Brachypodium distachyon]	1.04887e-16	NULL	NULL	NULL	tr|A0A097PRW2|A0A097PRW2_YUCFI	Ankyrin repeat family protein (Fragment) OS=Yucca filamentosa PE=2 SV=1	3e-21	IPR020683:Ankyrin repeat-containing domain]---[IPR002110:Ankyrin repeat
comp10593_c0_seq1	265	gi|672140948|ref|XP_008794291.1|	PREDICTED: anthocyanidin 3-O-glucosyltransferase 4-like [Phoenix dactylifera]	2.62605e-14	sp|Q8W3P8|AOG_PHAAN	Abscisate beta-glucosyltransferase OS=Phaseolus angularis GN=AOG PE=1 SV=1	9e-14	tr|A0A0B2P6W9|A0A0B2P6W9_GLYSO	UDP-glycosyltransferase 73B3 OS=Glycine soja GN=glysoja_004449 PE=4 SV=1	4e-16	IPR002213:UDP-glucuronosyl/UDP-glucosyltransferase
comp10593_c1_seq1	519	NULL	NULL	NULL	NULL	NULL	NULL	NULL	NULL	NULL	NULL
comp10594_c0_seq1	596	NULL	NULL	NULL	NULL	NULL	NULL	NULL	NULL	NULL	NULL
comp10596_c0_seq1	231	NULL	NULL	NULL	NULL	NULL	NULL	NULL	NULL	NULL	NULL
comp10597_c0_seq1	268	NULL	NULL	NULL	NULL	NULL	NULL	NULL	NULL	NULL	NULL
comp10599_c0_seq1	251	NULL	NULL	NULL	NULL	NULL	NULL	NULL	NULL	NULL	NULL
comp10599_c0_seq2	481	NULL	NULL	NULL	NULL	NULL	NULL	NULL	NULL	NULL	NULL
comp1059_c0_seq1	317	NULL	NULL	NULL	NULL	NULL	NULL	NULL	NULL	NULL	NULL
comp10601_c1_seq1	263	gi|514716144|ref|XP_004953422.1|	PREDICTED: DNA-directed RNA polymerase III subunit RPC10-like [Setaria italica]	4.06489e-15	sp|Q9Y2Y1|RPC10_HUMAN	DNA-directed RNA polymerase III subunit RPC10 OS=Homo sapiens GN=POLR3K PE=1 SV=2	7e-17	tr|M0RQV6|M0RQV6_MUSAM	DNA-directed RNA polymerase subunit OS=Musa acuminata subsp. malaccensis PE=3 SV=1	7e-19	IPR001222:Zinc finger, TFIIS-type
comp10604_c0_seq1	322	gi|672182549|ref|XP_008811524.1|	PREDICTED: GDSL esterase/lipase LIP-4-like [Phoenix dactylifera]	5.7036e-14	sp|Q9FXB6|LIP4_ARATH	GDSL esterase/lipase LIP-4 OS=Arabidopsis thaliana GN=LIP4 PE=2 SV=1	7e-14	tr|M0TN27|M0TN27_MUSAM	Uncharacterized protein OS=Musa acuminata subsp. malaccensis PE=4 SV=1	3e-17	IPR001087:Lipase, GDSL
comp10606_c0_seq1	204	NULL	NULL	NULL	NULL	NULL	NULL	NULL	NULL	NULL	NULL
comp10607_c0_seq1	441	NULL	NULL	NULL	NULL	NULL	NULL	NULL	NULL	NULL	IPR001382:Glycoside hydrolase, family 47
comp10607_c0_seq2	365	gi|672106882|ref|XP_008783164.1|	PREDICTED: mannosyl-oligosaccharide 1,2-alpha-mannosidase MNS3-like isoform X2 [Phoenix dactylifera]	1.92862e-09	sp|Q93Y37|MNS3_ARATH	Mannosyl-oligosaccharide 1,2-alpha-mannosidase MNS3 OS=Arabidopsis thaliana GN=MNS3 PE=2 SV=1	9e-07	tr|M0T6Z4|M0T6Z4_MUSAM	alpha-1,2-Mannosidase OS=Musa acuminata subsp. malaccensis PE=3 SV=1	2e-08	IPR001382:Glycoside hydrolase, family 47
comp10608_c0_seq1	502	gi|672152335|ref|XP_008797487.1|	PREDICTED: uncharacterized protein LOC103712681 [Phoenix dactylifera]	4.77373e-16	NULL	NULL	NULL	tr|M0TU14|M0TU14_MUSAM	Uncharacterized protein OS=Musa acuminata subsp. malaccensis PE=3 SV=1	1e-18	IPR007903:PRC-barrel]---[IPR002618:UTP--glucose-1-phosphate uridylyltransferase]---[IPR011961:16S rRNA processing protein RimM]---[IPR002676:RimM protein
comp10613_c0_seq1	225	NULL	NULL	NULL	NULL	NULL	NULL	NULL	NULL	NULL	NULL
comp10615_c0_seq1	261	NULL	NULL	NULL	NULL	NULL	NULL	NULL	NULL	NULL	NULL
comp10617_c0_seq1	541	gi|268044989|gb|ACY92095.1|	photosystem I subunit H [Lycoris radiata]	9.79559e-57	sp|Q9SUI6|PSAH2_ARATH	Photosystem I reaction center subunit VI-2, chloroplastic OS=Arabidopsis thaliana GN=PSAH2 PE=2 SV=1	3e-64	tr|D1MFT3|D1MFT3_LYCRD	Photosystem I subunit H OS=Lycoris radiata GN=PsaH PE=2 SV=1	1e-70	IPR004928:Photosystem I reaction centre subunit VI
comp10618_c0_seq1	207	NULL	NULL	NULL	NULL	NULL	NULL	NULL	NULL	NULL	NULL
comp10619_c0_seq1	275	NULL	NULL	NULL	NULL	NULL	NULL	NULL	NULL	NULL	NULL
comp10621_c0_seq1	211	NULL	NULL	NULL	NULL	NULL	NULL	NULL	NULL	NULL	NULL
comp10623_c0_seq1	292	gi|672116882|ref|XP_008781613.1|	PREDICTED: probable NAD kinase 2, chloroplastic isoform X1 [Phoenix dactylifera]	2.01849e-11	sp|Q53NI2|NADK2_ORYSJ	Probable NAD kinase 2, chloroplastic OS=Oryza sativa subsp. japonica GN=Os11g0191400 PE=2 SV=1	6e-15	tr|A0A0A9SE72|A0A0A9SE72_ARUDO	NADK2 OS=Arundo donax PE=4 SV=1	2e-14	IPR017437:ATP-NAD kinase, PpnK-type, all-beta]---[IPR017438:ATP-NAD kinase, PpnK-type, alpha/beta]---[IPR002504:ATP-NAD/AcoX kinase]---[IPR016064:ATP-NAD kinase, PpnK-type
comp10624_c0_seq1	278	NULL	NULL	NULL	NULL	NULL	NULL	NULL	NULL	NULL	NULL
comp10631_c0_seq1	220	gi|657988750|ref|XP_008386559.1|	PREDICTED: probable protein phosphatase 2C 59 [Malus domestica]	4.63822e-32	sp|Q8RXV3|P2C59_ARATH	Probable protein phosphatase 2C 59 OS=Arabidopsis thaliana GN=WIN2 PE=1 SV=1	9e-38	tr|A0A067FIY3|A0A067FIY3_CITSI	Uncharacterized protein OS=Citrus sinensis GN=CISIN_1g020272mg PE=4 SV=1	1e-40	IPR015655:Protein phosphatase 2C]---[IPR001932:Protein phosphatase 2C-related]---[IPR014045:Protein phosphatase 2C, N-terminal
comp10633_c0_seq1	392	NULL	NULL	NULL	NULL	NULL	NULL	NULL	NULL	NULL	NULL
comp10635_c0_seq1	207	NULL	NULL	NULL	sp|Q8RWZ7|VHAA1_ARATH	Vacuolar proton ATPase a1 OS=Arabidopsis thaliana GN=VHA-a1 PE=1 SV=1	1e-05	NULL	NULL	NULL	NULL
comp10636_c0_seq1	346	gi|334183132|ref|NP_175246.2|	serine/threonine-protein phosphatase 7 long form homolog [Arabidopsis thaliana] >gi|75174963|sp|Q9LNG5.1|PPP7L_ARATH RecName: Full=Serine/threonine-protein phosphatase 7 long form homolog [Arabidopsis thaliana] >gi|8778513|gb|AAF79521.1|AC023673_9 F21D18.16 [Arabidopsis thaliana] >gi|332194130|gb|AEE32251.1| serine/threonine-protein phosphatase 7 long form homolog [Arabidopsis thaliana]	1.90471e-09	sp|Q9LNG5|PPP7L_ARATH	Serine/threonine-protein phosphatase 7 long form homolog OS=Arabidopsis thaliana GN=At1g48120 PE=2 SV=1	2e-12	tr|R0IAR8|R0IAR8_9BRAS	Uncharacterized protein OS=Capsella rubella GN=CARUB_v10008092mg PE=4 SV=1	5e-10	NULL
comp10639_c0_seq1	297	NULL	NULL	NULL	NULL	NULL	NULL	NULL	NULL	NULL	NULL
comp1063_c0_seq1	207	NULL	NULL	NULL	NULL	NULL	NULL	NULL	NULL	NULL	NULL
comp10640_c0_seq1	251	NULL	NULL	NULL	NULL	NULL	NULL	NULL	NULL	NULL	NULL
comp10640_c1_seq1	236	NULL	NULL	NULL	NULL	NULL	NULL	NULL	NULL	NULL	NULL
comp10641_c0_seq1	249	NULL	NULL	NULL	NULL	NULL	NULL	NULL	NULL	NULL	NULL
comp10641_c1_seq1	212	NULL	NULL	NULL	NULL	NULL	NULL	NULL	NULL	NULL	NULL
comp10643_c0_seq1	256	gi|255550353|ref|XP_002516227.1|	conserved hypothetical protein [Ricinus communis] >gi|223544713|gb|EEF46229.1| conserved hypothetical protein [Ricinus communis]	1.90138e-09	NULL	NULL	NULL	tr|M0TT20|M0TT20_MUSAM	Uncharacterized protein OS=Musa acuminata subsp. malaccensis PE=4 SV=1	8e-12	IPR012978:Domain of unknown function, NUC173]---[IPR016024:Armadillo-type fold
comp10644_c0_seq1	635	gi|672178669|ref|XP_008809474.1|	PREDICTED: RING-H2 finger protein ATL65-like [Phoenix dactylifera]	6.20533e-08	NULL	NULL	NULL	NULL	NULL	NULL	IPR018957:Zinc finger, C3HC4 RING-type]---[IPR001841:Zinc finger, RING-type
comp10653_c0_seq1	310	NULL	NULL	NULL	NULL	NULL	NULL	NULL	NULL	NULL	NULL
comp10655_c0_seq1	247	NULL	NULL	NULL	NULL	NULL	NULL	NULL	NULL	NULL	NULL
comp10656_c0_seq1	203	NULL	NULL	NULL	NULL	NULL	NULL	NULL	NULL	NULL	NULL
comp10660_c0_seq1	525	gi|672164293|ref|XP_008802018.1|	PREDICTED: uncharacterized protein LOC103715982 isoform X2 [Phoenix dactylifera]	9.47613e-65	sp|Q9Y7R4|SET1_SCHPO	Histone-lysine N-methyltransferase, H3 lysine-4 specific OS=Schizosaccharomyces pombe (strain 972 / ATCC 24843) GN=set1 PE=1 SV=1	1e-35	tr|M0TI94|M0TI94_MUSAM	Histone-lysine N-methyltransferase OS=Musa acuminata subsp. malaccensis PE=4 SV=1	7e-74	IPR015722:MLL Transcription Factor]---[IPR019787:Zinc finger, PHD-finger]---[IPR003616:Post-SET domain]---[IPR011011:Zinc finger, FYVE/PHD-type]---[IPR001965:Zinc finger, PHD-type]---[IPR002219:Protein kinase C-like, phorbol ester/diacylglycerol binding]---[IPR001214:SET domain
comp10667_c0_seq1	385	gi|629080645|gb|KCW47090.1|	hypothetical protein EUGRSUZ_K00896 [Eucalyptus grandis]	6.64722e-26	sp|Q944N8|ENT6_ARATH	Equilibrative nucleotide transporter 6 OS=Arabidopsis thaliana GN=ENT6 PE=1 SV=1	1e-25	tr|M5XDY4|M5XDY4_PRUPE	Uncharacterized protein OS=Prunus persica GN=PRUPE_ppa018615mg PE=4 SV=1	1e-27	IPR002259:Delayed-early response protein/equilibrative nucleoside transporter
comp10669_c0_seq1	251	NULL	NULL	NULL	NULL	NULL	NULL	NULL	NULL	NULL	NULL
comp10672_c0_seq1	281	NULL	NULL	NULL	NULL	NULL	NULL	NULL	NULL	NULL	NULL
comp10674_c0_seq1	330	NULL	NULL	NULL	NULL	NULL	NULL	NULL	NULL	NULL	NULL
comp10676_c0_seq1	304	NULL	NULL	NULL	NULL	NULL	NULL	NULL	NULL	NULL	NULL
comp10676_c1_seq1	241	NULL	NULL	NULL	NULL	NULL	NULL	NULL	NULL	NULL	NULL
comp10677_c0_seq1	286	NULL	NULL	NULL	NULL	NULL	NULL	NULL	NULL	NULL	NULL
comp10679_c0_seq1	236	NULL	NULL	NULL	NULL	NULL	NULL	NULL	NULL	NULL	NULL
comp10680_c0_seq1	537	NULL	NULL	NULL	NULL	NULL	NULL	NULL	NULL	NULL	NULL
comp10681_c0_seq1	389	NULL	NULL	NULL	NULL	NULL	NULL	NULL	NULL	NULL	NULL
comp10683_c0_seq1	273	gi|296090525|emb|CBI40856.3|	unnamed protein product [Vitis vinifera]	5.99986e-19	sp|Q66PF2|URT1_FRAAN	Putative UDP-rhamnose:rhamnosyltransferase 1 OS=Fragaria ananassa GN=GT4 PE=2 SV=1	4e-21	tr|A5B3M2|A5B3M2_VITVI	Putative uncharacterized protein OS=Vitis vinifera GN=VITISV_015059 PE=4 SV=1	2e-20	IPR002213:UDP-glucuronosyl/UDP-glucosyltransferase
comp10684_c0_seq1	750	gi|672132070|ref|XP_008789611.1|	PREDICTED: YTH domain-containing family protein 2-like isoform X2 [Phoenix dactylifera]	5.89522e-39	sp|P59326|YTHD1_MOUSE	YTH domain-containing family protein 1 OS=Mus musculus GN=Ythdf1 PE=2 SV=1	3e-19	tr|A2YY08|A2YY08_ORYSI	Putative uncharacterized protein OS=Oryza sativa subsp. indica GN=OsI_30225 PE=4 SV=1	4e-42	IPR007275:YTH domain
comp10687_c0_seq1	967	NULL	NULL	NULL	NULL	NULL	NULL	NULL	NULL	NULL	NULL
comp10688_c0_seq1	238	NULL	NULL	NULL	NULL	NULL	NULL	NULL	NULL	NULL	NULL
comp1068_c0_seq1	208	NULL	NULL	NULL	NULL	NULL	NULL	NULL	NULL	NULL	NULL
comp10690_c0_seq1	441	NULL	NULL	NULL	NULL	NULL	NULL	NULL	NULL	NULL	NULL
comp10691_c0_seq1	224	gi|672143739|ref|XP_008795749.1|	PREDICTED: CDK5RAP3-like protein [Phoenix dactylifera]	1.49422e-14	sp|Q9FG23|CK5P3_ARATH	CDK5RAP3-like protein OS=Arabidopsis thaliana GN=At5g06830 PE=2 SV=2	1e-14	tr|A0A068VHD5|A0A068VHD5_COFCA	Coffea canephora DH200=94 genomic scaffold, scaffold_835 OS=Coffea canephora GN=GSCOC_T00012539001 PE=4 SV=1	6e-17	IPR008491:Protein of unknown function DUF773
comp10692_c0_seq1	223	gi|218201855|gb|EEC84282.1|	hypothetical protein OsI_30754 [Oryza sativa Indica Group]	7.94146e-08	NULL	NULL	NULL	tr|Q0J8A6|Q0J8A6_ORYSJ	Os08g0125300 protein OS=Oryza sativa subsp. japonica GN=Os08g0125300 PE=2 SV=1	6e-09	IPR001584:Integrase, catalytic core]---[IPR001878:Zinc finger, CCHC-type]---[IPR013103:Reverse transcriptase, RNA-dependent DNA polymerase]---[IPR012337:Polynucleotidyl transferase, ribonuclease H fold
comp10692_c0_seq2	228	gi|218201855|gb|EEC84282.1|	hypothetical protein OsI_30754 [Oryza sativa Indica Group]	1.652e-08	NULL	NULL	NULL	tr|Q0J8A6|Q0J8A6_ORYSJ	Os08g0125300 protein OS=Oryza sativa subsp. japonica GN=Os08g0125300 PE=2 SV=1	8e-10	IPR001584:Integrase, catalytic core]---[IPR001878:Zinc finger, CCHC-type]---[IPR013103:Reverse transcriptase, RNA-dependent DNA polymerase]---[IPR012337:Polynucleotidyl transferase, ribonuclease H fold
comp10696_c1_seq1	212	NULL	NULL	NULL	NULL	NULL	NULL	NULL	NULL	NULL	NULL
comp10698_c0_seq1	242	gi|672115681|ref|XP_008780984.1|	PREDICTED: zinc finger CCCH domain-containing protein 18-like isoform X2 [Phoenix dactylifera]	3.4945e-27	sp|Q9SJ41|C3H18_ARATH	Zinc finger CCCH domain-containing protein 18 OS=Arabidopsis thaliana GN=At2g05160 PE=2 SV=1	1e-27	tr|B9T7W6|B9T7W6_RICCO	RNA binding protein, putative OS=Ricinus communis GN=RCOM_0408340 PE=4 SV=1	2e-30	IPR012677:Nucleotide-binding, alpha-beta plait]---[IPR000504:RNA recognition motif, RNP-1]---[IPR000571:Zinc finger, CCCH-type
comp10698_c1_seq1	287	gi|672115681|ref|XP_008780984.1|	PREDICTED: zinc finger CCCH domain-containing protein 18-like isoform X2 [Phoenix dactylifera]	1.22158e-40	sp|Q9SJ41|C3H18_ARATH	Zinc finger CCCH domain-containing protein 18 OS=Arabidopsis thaliana GN=At2g05160 PE=2 SV=1	6e-42	tr|A0A061F536|A0A061F536_THECC	RNA binding protein, putative isoform 3 (Fragment) OS=Theobroma cacao GN=TCM_030730 PE=4 SV=1	1e-47	IPR012677:Nucleotide-binding, alpha-beta plait]---[IPR000504:RNA recognition motif, RNP-1]---[IPR000571:Zinc finger, CCCH-type
comp106_c0_seq1	226	NULL	NULL	NULL	NULL	NULL	NULL	NULL	NULL	NULL	NULL
comp10703_c0_seq1	466	NULL	NULL	NULL	NULL	NULL	NULL	NULL	NULL	NULL	IPR011990:Tetratricopeptide-like helical]---[IPR013026:Tetratricopeptide repeat-containing]---[IPR019734:Tetratricopeptide repeat]---[IPR001440:Tetratricopeptide TPR-1
comp10703_c0_seq2	788	gi|297838013|ref|XP_002886888.1|	hypothetical protein ARALYDRAFT_475597 [Arabidopsis lyrata subsp. lyrata] >gi|297332729|gb|EFH63147.1| hypothetical protein ARALYDRAFT_475597 [Arabidopsis lyrata subsp. lyrata]	1.39103e-07	NULL	NULL	NULL	tr|V7CGL2|V7CGL2_PHAVU	Uncharacterized protein OS=Phaseolus vulgaris GN=PHAVU_002G060900g PE=4 SV=1	3e-07	IPR011990:Tetratricopeptide-like helical]---[IPR013026:Tetratricopeptide repeat-containing]---[IPR019734:Tetratricopeptide repeat]---[IPR001440:Tetratricopeptide TPR-1
comp10706_c0_seq1	258	NULL	NULL	NULL	NULL	NULL	NULL	NULL	NULL	NULL	NULL
comp10708_c0_seq1	721	NULL	NULL	NULL	NULL	NULL	NULL	NULL	NULL	NULL	NULL
comp10708_c0_seq2	597	NULL	NULL	NULL	NULL	NULL	NULL	NULL	NULL	NULL	NULL
comp10710_c0_seq1	218	NULL	NULL	NULL	NULL	NULL	NULL	NULL	NULL	NULL	NULL
comp10711_c0_seq1	433	gi|590567568|ref|XP_007010552.1|	3-oxo-5-alpha-steroid 4-dehydrogenase family protein [Theobroma cacao] >gi|508727465|gb|EOY19362.1| 3-oxo-5-alpha-steroid 4-dehydrogenase family protein [Theobroma cacao]	3.509e-12	NULL	NULL	NULL	tr|M0ZKB3|M0ZKB3_SOLTU	Uncharacterized protein OS=Solanum tuberosum GN=PGSC0003DMG400000986 PE=4 SV=1	4e-08	IPR001104:3-oxo-5-alpha-steroid 4-dehydrogenase, C-terminal
comp10712_c0_seq1	315	gi|672132987|ref|XP_008790092.1|	PREDICTED: uncharacterized protein LOC103707402 [Phoenix dactylifera]	4.39787e-14	NULL	NULL	NULL	tr|A0A067KHJ2|A0A067KHJ2_JATCU	Uncharacterized protein OS=Jatropha curcas GN=JCGZ_11670 PE=4 SV=1	9e-15	NULL
comp10714_c0_seq1	213	gi|259490490|ref|NP_001159307.1|	uncharacterized protein LOC100304399 [Zea mays] >gi|223943321|gb|ACN25744.1| unknown [Zea mays] >gi|413916243|gb|AFW56175.1| hypothetical protein ZEAMMB73_723608 [Zea mays]	1.98106e-06	NULL	NULL	NULL	tr|C0HFE1|C0HFE1_MAIZE	Uncharacterized protein OS=Zea mays GN=Zm.95995 PE=2 SV=1	6e-08	IPR001305:Heat shock protein DnaJ, cysteine-rich domain]---[IPR003095:Heat shock protein DnaJ]---[IPR002939:Chaperone DnaJ, C-terminal]---[IPR015609:Molecular chaperone, heat shock protein, Hsp40, DnaJ]---[IPR008971:HSP40/DnaJ peptide-binding
comp10715_c0_seq1	232	NULL	NULL	NULL	NULL	NULL	NULL	NULL	NULL	NULL	NULL
comp10716_c1_seq1	212	NULL	NULL	NULL	NULL	NULL	NULL	NULL	NULL	NULL	NULL
comp10717_c0_seq1	418	NULL	NULL	NULL	NULL	NULL	NULL	NULL	NULL	NULL	NULL
comp10721_c0_seq1	895	gi|672174559|ref|XP_008807420.1|	PREDICTED: flavonol sulfotransferase-like [Phoenix dactylifera]	1.24627e-42	sp|P52838|FSTL_FLABI	Flavonol sulfotransferase-like OS=Flaveria bidentis PE=2 SV=1	1e-40	tr|I1IIZ5|I1IIZ5_BRADI	Sulfotransferase OS=Brachypodium distachyon GN=BRADI4G08950 PE=3 SV=1	4e-47	IPR000863:Sulfotransferase domain
comp10724_c0_seq1	628	gi|643729395|gb|KDP37275.1|	hypothetical protein JCGZ_06331 [Jatropha curcas]	7.36877e-06	NULL	NULL	NULL	NULL	NULL	NULL	NULL
comp10725_c0_seq1	232	gi|672204528|ref|XP_008778939.1|	PREDICTED: long chain base biosynthesis protein 2a-like [Phoenix dactylifera]	9.99911e-14	sp|Q5JK39|LCB2D_ORYSJ	Long chain base biosynthesis protein 2d OS=Oryza sativa subsp. japonica GN=Os01g0928800 PE=2 SV=1	1e-17	tr|B8A8V1|B8A8V1_ORYSI	Putative uncharacterized protein OS=Oryza sativa subsp. indica GN=OsI_05038 PE=3 SV=1	2e-17	IPR004839:Aminotransferase, class I/II]---[IPR015424:Pyridoxal phosphate-dependent transferase, major domain]---[IPR015421:Pyridoxal phosphate-dependent transferase, major region, subdomain 1
comp10725_c0_seq2	710	gi|672204528|ref|XP_008778939.1|	PREDICTED: long chain base biosynthesis protein 2a-like [Phoenix dactylifera]	2.29667e-10	sp|Q2R3K3|LCB2A_ORYSJ	Long chain base biosynthesis protein 2a OS=Oryza sativa subsp. japonica GN=Os11g0516000 PE=2 SV=1	2e-12	tr|M0T7J7|M0T7J7_MUSAM	Uncharacterized protein OS=Musa acuminata subsp. malaccensis PE=3 SV=1	3e-12	IPR004839:Aminotransferase, class I/II]---[IPR015424:Pyridoxal phosphate-dependent transferase, major domain]---[IPR015421:Pyridoxal phosphate-dependent transferase, major region, subdomain 1
comp10727_c0_seq1	238	NULL	NULL	NULL	NULL	NULL	NULL	NULL	NULL	NULL	NULL
comp10727_c1_seq1	235	NULL	NULL	NULL	NULL	NULL	NULL	NULL	NULL	NULL	NULL
comp10731_c0_seq1	363	gi|672121007|ref|XP_008783793.1|	PREDICTED: uncharacterized protein LOC103702930 [Phoenix dactylifera]	5.42251e-12	NULL	NULL	NULL	tr|M0TAZ4|M0TAZ4_MUSAM	Uncharacterized protein OS=Musa acuminata subsp. malaccensis PE=4 SV=1	7e-11	NULL
comp10732_c0_seq1	294	NULL	NULL	NULL	NULL	NULL	NULL	NULL	NULL	NULL	NULL
comp10734_c0_seq1	397	NULL	NULL	NULL	NULL	NULL	NULL	NULL	NULL	NULL	NULL
comp1073_c0_seq1	310	NULL	NULL	NULL	NULL	NULL	NULL	NULL	NULL	NULL	NULL
comp10740_c0_seq1	533	NULL	NULL	NULL	NULL	NULL	NULL	NULL	NULL	NULL	NULL
comp10740_c0_seq2	499	NULL	NULL	NULL	NULL	NULL	NULL	NULL	NULL	NULL	NULL
comp10743_c0_seq1	497	gi|661876185|emb|CDP19660.1|	unnamed protein product, partial [Coffea canephora]	1.0304e-38	sp|Q0DIT2|BGL19_ORYSJ	Beta-glucosidase 19 OS=Oryza sativa subsp. japonica GN=BGLU19 PE=2 SV=1	6e-38	tr|A0A068VDY0|A0A068VDY0_COFCA	Coffea canephora DH200=94 genomic scaffold, scaffold_285 OS=Coffea canephora GN=GSCOC_T00000135001 PE=3 SV=1	4e-39	IPR013781:Glycoside hydrolase, subgroup, catalytic core]---[IPR001360:Glycoside hydrolase, family 1]---[IPR017853:Glycoside hydrolase, catalytic core
comp10745_c0_seq1	390	NULL	NULL	NULL	NULL	NULL	NULL	NULL	NULL	NULL	NULL
comp10746_c0_seq1	426	gi|658011385|ref|XP_008340932.1|	PREDICTED: glucose-1-phosphate adenylyltransferase large subunit 3, chloroplastic/amyloplastic-like [Malus domestica]	9.78441e-14	sp|P55233|GLGL1_BETVU	Glucose-1-phosphate adenylyltransferase large subunit, chloroplastic/amyloplastic OS=Beta vulgaris GN=AGPS1 PE=2 SV=1	2e-15	tr|W1NHI8|W1NHI8_AMBTC	Glucose-1-phosphate adenylyltransferase OS=Amborella trichopoda GN=AMTR_s00011p00201790 PE=3 SV=1	3e-15	IPR005835:Nucleotidyl transferase]---[IPR011004:Trimeric LpxA-like]---[IPR011831:Glucose-1-phosphate adenylyltransferase
comp10747_c0_seq1	315	gi|672108246|ref|XP_008784159.1|	PREDICTED: uncharacterized protein LOC103703171 [Phoenix dactylifera] >gi|672108248|ref|XP_008784167.1| PREDICTED: uncharacterized protein LOC103703171 [Phoenix dactylifera]	3.22758e-33	NULL	NULL	NULL	tr|V4SUF9|V4SUF9_9ROSI	Uncharacterized protein OS=Citrus clementina GN=CICLE_v10011192mg PE=4 SV=1	1e-36	IPR008195:Ribosomal protein L34e]---[IPR012870:Protein of unknown function DUF1666
comp10748_c0_seq1	306	gi|225452055|ref|XP_002283926.1|	PREDICTED: mannose-6-phosphate isomerase [Vitis vinifera]	4.89071e-29	sp|Q9FZH5|MPI2_ARATH	Mannose-6-phosphate isomerase 2 OS=Arabidopsis thaliana GN=PMI2 PE=1 SV=1	3e-28	tr|F6HSR9|F6HSR9_VITVI	Mannose-6-phosphate isomerase OS=Vitis vinifera GN=VIT_14s0006g02820 PE=3 SV=1	2e-34	IPR016305:Mannose-6-phosphate isomerase]---[IPR001250:Mannose-6-phosphate isomerase, type I]---[IPR011051:Cupin, RmlC-type]---[IPR018050:Phosphomannose isomerase, type I, conserved site]---[IPR014710:RmlC-like jelly roll fold
comp10748_c0_seq2	298	gi|225452055|ref|XP_002283926.1|	PREDICTED: mannose-6-phosphate isomerase [Vitis vinifera]	8.11728e-32	sp|Q9M884|MPI1_ARATH	Mannose-6-phosphate isomerase 1 OS=Arabidopsis thaliana GN=PMI1 PE=1 SV=1	3e-31	tr|F6HSR9|F6HSR9_VITVI	Mannose-6-phosphate isomerase OS=Vitis vinifera GN=VIT_14s0006g02820 PE=3 SV=1	8e-38	IPR016305:Mannose-6-phosphate isomerase]---[IPR001250:Mannose-6-phosphate isomerase, type I]---[IPR014710:RmlC-like jelly roll fold]---[IPR011051:Cupin, RmlC-type
comp10753_c0_seq1	705	gi|672166967|ref|XP_008803424.1|	PREDICTED: protein YLS3-like [Phoenix dactylifera]	7.24119e-41	sp|O64864|YLS3_ARATH	Protein YLS3 OS=Arabidopsis thaliana GN=YLS3 PE=2 SV=1	2e-40	tr|D7SLG6|D7SLG6_VITVI	Putative uncharacterized protein OS=Vitis vinifera GN=VIT_06s0004g00880 PE=4 SV=1	2e-46	IPR013770:Plant lipid transfer protein/hydrophobic protein, helical domain]---[IPR003612:Plant lipid transfer protein/seed storage/trypsin-alpha amylase inhibitor]---[IPR016140:Bifunctional inhibitor/plant lipid transfer protein/seed storage
comp10755_c0_seq1	240	NULL	NULL	NULL	NULL	NULL	NULL	NULL	NULL	NULL	NULL
comp10755_c1_seq1	223	NULL	NULL	NULL	NULL	NULL	NULL	NULL	NULL	NULL	NULL
comp10757_c0_seq1	317	NULL	NULL	NULL	NULL	NULL	NULL	NULL	NULL	NULL	NULL
comp10758_c0_seq1	289	gi|672129990|ref|XP_008788519.1|	PREDICTED: phospholipid-transporting ATPase 1-like isoform X2 [Phoenix dactylifera]	3.20376e-41	sp|P98204|ALA1_ARATH	Phospholipid-transporting ATPase 1 OS=Arabidopsis thaliana GN=ALA1 PE=1 SV=1	3e-34	tr|Q0DS44|Q0DS44_ORYSJ	Phospholipid-translocating ATPase (Fragment) OS=Oryza sativa subsp. japonica GN=Os03g0334700 PE=4 SV=1	1e-47	IPR001757:ATPase, P-type, K/Mg/Cd/Cu/Zn/Na/Ca/Na/H-transporter]---[IPR006539:ATPase, P-type, phospholipid-translocating, flippase]---[IPR005834:Haloacid dehalogenase-like hydrolase]---[IPR008250:ATPase, P-type, ATPase-associated domain]---[IPR018303:ATPase, P-type phosphorylation site
comp10759_c0_seq1	211	NULL	NULL	NULL	NULL	NULL	NULL	NULL	NULL	NULL	NULL
comp10760_c0_seq1	241	NULL	NULL	NULL	NULL	NULL	NULL	NULL	NULL	NULL	NULL
comp10762_c0_seq1	247	gi|672141201|ref|XP_008794421.1|	PREDICTED: serine/threonine-protein kinase 4-like [Phoenix dactylifera]	1.12049e-25	sp|Q551H4|FRAY2_DICDI	Serine/threonine-protein kinase fray2 OS=Dictyostelium discoideum GN=fray2 PE=3 SV=1	8e-11	tr|M0RKW5|M0RKW5_MUSAM	Uncharacterized protein OS=Musa acuminata subsp. malaccensis PE=4 SV=1	5e-32	IPR011009:Protein kinase-like domain]---[IPR020635:Tyrosine-protein kinase, catalytic domain]---[IPR000719:Protein kinase, catalytic domain]---[IPR002290:Serine/threonine-protein kinase domain]---[IPR017442:Serine/threonine-protein kinase-like domain
comp10763_c0_seq1	306	NULL	NULL	NULL	NULL	NULL	NULL	NULL	NULL	NULL	NULL
comp10763_c1_seq1	283	NULL	NULL	NULL	NULL	NULL	NULL	NULL	NULL	NULL	NULL
comp10764_c0_seq1	210	NULL	NULL	NULL	NULL	NULL	NULL	NULL	NULL	NULL	NULL
comp10765_c0_seq1	315	gi|672183290|ref|XP_008811916.1|	PREDICTED: glycogen phosphorylase 1-like [Phoenix dactylifera]	1.0431e-15	NULL	NULL	NULL	tr|V7BU77|V7BU77_PHAVU	Alpha-1,4 glucan phosphorylase OS=Phaseolus vulgaris GN=PHAVU_006G182300g PE=3 SV=1	1e-16	IPR000811:Glycosyl transferase, family 35]---[IPR011833:Glycogen/starch/alpha-glucan phosphorylase
comp10765_c1_seq1	205	gi|659068116|ref|XP_008442836.1|	PREDICTED: glycogen phosphorylase 1-like [Cucumis melo]	1.62706e-16	sp|Q00766|PHS1_DICDI	Glycogen phosphorylase 1 OS=Dictyostelium discoideum GN=glpV PE=1 SV=3	6e-12	tr|A0A0A0LUN2|A0A0A0LUN2_CUCSA	Uncharacterized protein OS=Cucumis sativus GN=Csa_1G075580 PE=4 SV=1	3e-21	IPR000811:Glycosyl transferase, family 35]---[IPR011833:Glycogen/starch/alpha-glucan phosphorylase
comp10768_c0_seq1	294	NULL	NULL	NULL	NULL	NULL	NULL	NULL	NULL	NULL	NULL
comp10769_c0_seq1	308	gi|672186590|ref|XP_008813120.1|	PREDICTED: BTB/POZ domain-containing protein At3g44820 isoform X2 [Phoenix dactylifera] >gi|672186594|ref|XP_008813121.1| PREDICTED: BTB/POZ domain-containing protein At3g44820 isoform X2 [Phoenix dactylifera]	1.73345e-26	sp|Q9FYC8|Y3482_ARATH	BTB/POZ domain-containing protein At3g44820 OS=Arabidopsis thaliana GN=At3g44820 PE=2 SV=2	2e-23	tr|A0A061GVT0|A0A061GVT0_THECC	Phototropic-responsive NPH3 family protein isoform 2 OS=Theobroma cacao GN=TCM_041531 PE=4 SV=1	5e-25	IPR000210:BTB/POZ-like]---[IPR013069:BTB/POZ]---[IPR004249:NPH3]---[IPR011333:BTB/POZ fold
comp10770_c0_seq1	214	gi|566169579|ref|XP_002307209.2|	hypothetical protein POPTR_0005s05140g [Populus trichocarpa] >gi|550338126|gb|EEE94205.2| hypothetical protein POPTR_0005s05140g [Populus trichocarpa]	6.74026e-31	sp|Q9CAV6|WNK1_ARATH	Serine/threonine-protein kinase WNK1 OS=Arabidopsis thaliana GN=WNK1 PE=1 SV=1	3e-37	tr|B9H666|B9H666_POPTR	Uncharacterized protein OS=Populus trichocarpa GN=POPTR_0005s05140g PE=4 SV=2	5e-38	IPR007110:Immunoglobulin-like]---[IPR011009:Protein kinase-like domain]---[IPR000719:Protein kinase, catalytic domain]---[IPR020635:Tyrosine-protein kinase, catalytic domain]---[IPR017442:Serine/threonine-protein kinase-like domain]---[IPR002290:Serine/threonine-protein kinase domain
comp10775_c0_seq1	846	gi|553733551|ref|WP_023068191.1|	chromosome segregation protein SMC [Lyngbya aestuarii] >gi|550814108|gb|ERT05545.1| chromosome segregation protein SMC [Lyngbya aestuarii BL J]	8.37955e-06	NULL	NULL	NULL	NULL	NULL	NULL	NULL
comp10776_c0_seq1	414	gi|672181124|ref|XP_008810769.1|	PREDICTED: uncharacterized protein LOC103722106 isoform X2 [Phoenix dactylifera]	3.90848e-10	NULL	NULL	NULL	tr|V4U2C5|V4U2C5_9ROSI	Uncharacterized protein OS=Citrus clementina GN=CICLE_v10022885mg PE=4 SV=1	1e-08	NULL
comp10778_c0_seq1	448	NULL	NULL	NULL	NULL	NULL	NULL	NULL	NULL	NULL	NULL
comp10778_c0_seq2	790	NULL	NULL	NULL	NULL	NULL	NULL	NULL	NULL	NULL	NULL
comp10780_c0_seq1	256	NULL	NULL	NULL	NULL	NULL	NULL	NULL	NULL	NULL	NULL
comp10781_c0_seq1	226	NULL	NULL	NULL	NULL	NULL	NULL	NULL	NULL	NULL	NULL
comp10782_c0_seq1	295	NULL	NULL	NULL	NULL	NULL	NULL	NULL	NULL	NULL	NULL
comp10782_c1_seq1	201	NULL	NULL	NULL	NULL	NULL	NULL	NULL	NULL	NULL	NULL
comp10786_c0_seq1	309	NULL	NULL	NULL	NULL	NULL	NULL	NULL	NULL	NULL	NULL
comp10787_c0_seq1	302	gi|659081813|ref|XP_008441527.1|	PREDICTED: chlorophyll a-b binding protein CP24 10A, chloroplastic [Cucumis melo]	1.37345e-47	sp|P27524|CB4A_SOLLC	Chlorophyll a-b binding protein CP24 10A, chloroplastic OS=Solanum lycopersicum GN=CAP10A PE=3 SV=1	3e-57	tr|A0A022RGL6|A0A022RGL6_ERYGU	Uncharacterized protein OS=Erythranthe guttata GN=MIMGU_mgv1a012260mg PE=4 SV=1	1e-57	IPR001344:Chlorophyll A-B binding protein
comp10789_c0_seq1	307	gi|357137826|ref|XP_003570500.1|	PREDICTED: endoglucanase 8-like [Brachypodium distachyon]	3.4968e-35	sp|Q6K7G9|GUN8_ORYSJ	Endoglucanase 8 OS=Oryza sativa subsp. japonica GN=Os02g0778600 PE=2 SV=1	2e-40	tr|V7AXC6|V7AXC6_PHAVU	Uncharacterized protein OS=Phaseolus vulgaris GN=PHAVU_009G082800g PE=4 SV=1	4e-41	IPR012341:Six-hairpin glycosidase]---[IPR008928:Six-hairpin glycosidase-like]---[IPR001701:Glycoside hydrolase, family 9
comp10790_c0_seq1	537	NULL	NULL	NULL	NULL	NULL	NULL	NULL	NULL	NULL	NULL
comp10791_c0_seq1	261	NULL	NULL	NULL	NULL	NULL	NULL	NULL	NULL	NULL	NULL
comp10793_c0_seq1	347	NULL	NULL	NULL	NULL	NULL	NULL	NULL	NULL	NULL	NULL
comp10794_c0_seq1	434	NULL	NULL	NULL	NULL	NULL	NULL	NULL	NULL	NULL	NULL
comp10795_c0_seq1	596	gi|566163822|ref|XP_002303981.2|	kinase family protein [Populus trichocarpa] >gi|550343663|gb|EEE78960.2| kinase family protein [Populus trichocarpa]	9.05416e-29	sp|Q9FM85|Y5564_ARATH	Probable receptor-like protein kinase At5g56460 OS=Arabidopsis thaliana GN=At5g56460 PE=1 SV=1	1e-28	tr|M5VZK3|M5VZK3_PRUPE	Uncharacterized protein OS=Prunus persica GN=PRUPE_ppa007026mg PE=3 SV=1	2e-30	IPR011009:Protein kinase-like domain]---[IPR001245:Serine/threonine/tyrosine-protein kinase]---[IPR000719:Protein kinase, catalytic domain]---[IPR020635:Tyrosine-protein kinase, catalytic domain]---[IPR002290:Serine/threonine-protein kinase domain
comp10799_c0_seq1	301	NULL	NULL	NULL	NULL	NULL	NULL	NULL	NULL	NULL	NULL
comp10799_c1_seq1	229	NULL	NULL	NULL	NULL	NULL	NULL	NULL	NULL	NULL	NULL
comp10801_c0_seq1	247	NULL	NULL	NULL	NULL	NULL	NULL	NULL	NULL	NULL	NULL
comp10803_c0_seq1	710	NULL	NULL	NULL	NULL	NULL	NULL	NULL	NULL	NULL	NULL
comp10805_c0_seq1	392	NULL	NULL	NULL	NULL	NULL	NULL	NULL	NULL	NULL	NULL
comp10806_c0_seq1	297	NULL	NULL	NULL	NULL	NULL	NULL	NULL	NULL	NULL	NULL
comp10808_c1_seq1	220	gi|641847714|gb|KDO66593.1|	hypothetical protein CISIN_1g010895mg [Citrus sinensis]	1.03329e-31	sp|Q2KNB9|HXK2_ORYSJ	Hexokinase-2 OS=Oryza sativa subsp. japonica GN=HXK2 PE=2 SV=1	1e-35	tr|A0A067FGW0|A0A067FGW0_CITSI	Uncharacterized protein OS=Citrus sinensis GN=CISIN_1g010895mg PE=3 SV=1	7e-40	IPR001312:Hexokinase
comp10811_c0_seq1	385	gi|646711786|gb|KDR16830.1|	60S ribosomal protein L30 [Zootermopsis nevadensis]	1.73714e-50	sp|P58374|RL30_BRABE	60S ribosomal protein L30 OS=Branchiostoma belcheri GN=RPL30 PE=3 SV=1	2e-60	tr|A0A067RAU1|A0A067RAU1_ZOONE	60S ribosomal protein L30 OS=Zootermopsis nevadensis GN=L798_09351 PE=3 SV=1	2e-67	IPR000231:Ribosomal protein L30e]---[IPR004038:Ribosomal protein L7Ae/L30e/S12e/Gadd45
comp10813_c1_seq1	426	gi|661893196|emb|CDP03005.1|	unnamed protein product [Coffea canephora]	8.22557e-37	sp|Q5ZLH4|TM230_CHICK	Transmembrane protein 230 OS=Gallus gallus GN=TMEM230 PE=2 SV=1	1e-13	tr|M0U6B6|M0U6B6_MUSAM	Uncharacterized protein OS=Musa acuminata subsp. malaccensis PE=4 SV=1	1e-45	IPR008590:Uncharacterised protein family UPF0414
comp10815_c0_seq1	530	NULL	NULL	NULL	NULL	NULL	NULL	NULL	NULL	NULL	NULL
comp10816_c0_seq1	260	NULL	NULL	NULL	NULL	NULL	NULL	NULL	NULL	NULL	NULL
comp10817_c0_seq1	204	NULL	NULL	NULL	NULL	NULL	NULL	NULL	NULL	NULL	NULL
comp10826_c0_seq1	572	NULL	NULL	NULL	NULL	NULL	NULL	NULL	NULL	NULL	NULL
comp10827_c0_seq1	260	NULL	NULL	NULL	NULL	NULL	NULL	NULL	NULL	NULL	NULL
comp10828_c0_seq1	213	NULL	NULL	NULL	NULL	NULL	NULL	NULL	NULL	NULL	NULL
comp10829_c0_seq1	490	gi|672143130|ref|XP_008795434.1|	PREDICTED: putative PAP-specific phosphatase, mitochondrial isoform X1 [Phoenix dactylifera]	4.85157e-45	sp|Q9M0Y6|DPNPM_ARATH	Putative PAP-specific phosphatase, mitochondrial OS=Arabidopsis thaliana GN=At4g05090 PE=2 SV=1	2e-48	tr|B9H209|B9H209_POPTR	PAP-specific phosphatase family protein OS=Populus trichocarpa GN=POPTR_0004s03320g PE=4 SV=1	1e-50	IPR000760:Inositol monophosphatase]---[IPR020583:Inositol monophosphatase, metal-binding site
comp10830_c0_seq1	219	NULL	NULL	NULL	NULL	NULL	NULL	NULL	NULL	NULL	NULL
comp10831_c0_seq1	434	NULL	NULL	NULL	NULL	NULL	NULL	NULL	NULL	NULL	NULL
comp10831_c0_seq2	434	gi|672175237|ref|XP_008807665.1|	PREDICTED: protein FAM32A-like [Phoenix dactylifera] >gi|672175239|ref|XP_008807666.1| PREDICTED: protein FAM32A-like [Phoenix dactylifera]	1.18215e-06	NULL	NULL	NULL	tr|M0RN04|M0RN04_MUSAM	Uncharacterized protein OS=Musa acuminata subsp. malaccensis PE=4 SV=1	3e-08	IPR013865:Protein of unknown function DUF1754, eukaryotic
comp10836_c0_seq1	693	gi|672180320|ref|XP_008810348.1|	PREDICTED: uncharacterized protein LOC103721788 [Phoenix dactylifera]	1.42451e-46	NULL	NULL	NULL	tr|A0A0A9MXH3|A0A0A9MXH3_ARUDO	Uncharacterized protein OS=Arundo donax PE=4 SV=1	9e-52	IPR004827:Basic-leucine zipper (bZIP) transcription factor]---[IPR011616:bZIP transcription factor, bZIP-1
comp10837_c0_seq1	232	gi|672136165|ref|XP_008791769.1|	PREDICTED: probable linoleate 9S-lipoxygenase 4 [Phoenix dactylifera]	2.44928e-20	sp|P29114|LOX1_HORVU	Linoleate 9S-lipoxygenase 1 OS=Hordeum vulgare GN=LOX1.1 PE=1 SV=2	2e-16	tr|A0A0A9C3D9|A0A0A9C3D9_ARUDO	LOX12 OS=Arundo donax PE=4 SV=1	4e-25	IPR001024:Lipoxygenase, LH2]---[IPR008976:Lipase/lipooxygenase, PLAT/LH2]---[IPR001246:Lipoxygenase, plant]---[IPR000907:Lipoxygenase]---[IPR013819:Lipoxygenase, C-terminal]---[IPR020834:Lipoxygenase, conserved site
comp10837_c1_seq1	235	gi|672136165|ref|XP_008791769.1|	PREDICTED: probable linoleate 9S-lipoxygenase 4 [Phoenix dactylifera]	1.5292e-22	sp|Q41238|LOX16_SOLTU	Linoleate 9S-lipoxygenase 6 (Fragment) OS=Solanum tuberosum GN=LOX1.6 PE=1 SV=1	9e-17	tr|M0S5H6|M0S5H6_MUSAM	Lipoxygenase OS=Musa acuminata subsp. malaccensis PE=3 SV=1	8e-26	IPR001024:Lipoxygenase, LH2]---[IPR008976:Lipase/lipooxygenase, PLAT/LH2]---[IPR001246:Lipoxygenase, plant]---[IPR000907:Lipoxygenase]---[IPR013819:Lipoxygenase, C-terminal
comp10838_c0_seq1	325	NULL	NULL	NULL	NULL	NULL	NULL	NULL	NULL	NULL	NULL
comp10839_c0_seq1	342	gi|573958526|ref|XP_006661469.1|	PREDICTED: uncharacterized protein LOC102710330 [Oryza brachyantha]	7.23981e-33	NULL	NULL	NULL	tr|A0A0A9QHN3|A0A0A9QHN3_ARUDO	Uncharacterized protein OS=Arundo donax PE=4 SV=1	4e-40	NULL
comp10840_c0_seq1	261	gi|657373037|gb|KEH18807.1|	myb transcription factor [Medicago truncatula]	2.08766e-11	sp|Q6R0H0|RVE3_ARATH	Protein REVEILLE 3 OS=Arabidopsis thaliana GN=RVE3 PE=2 SV=1	3e-13	tr|A0A072TN18|A0A072TN18_MEDTR	Myb transcription factor OS=Medicago truncatula GN=MTR_8g028655 PE=4 SV=1	3e-13	IPR001005:SANT, DNA-binding]---[IPR014778:Myb, DNA-binding]---[IPR017930:HTH transcriptional regulator, Myb-type, DNA-binding]---[IPR006447:Myb-like DNA-binding domain, SHAQKYF class]---[IPR009057:Homeodomain-like
comp10842_c0_seq1	250	NULL	NULL	NULL	NULL	NULL	NULL	NULL	NULL	NULL	NULL
comp10844_c0_seq1	210	NULL	NULL	NULL	NULL	NULL	NULL	NULL	NULL	NULL	NULL
comp10845_c0_seq1	332	NULL	NULL	NULL	NULL	NULL	NULL	NULL	NULL	NULL	NULL
comp10847_c0_seq1	493	gi|672183868|ref|XP_008812229.1|	PREDICTED: uncharacterized protein LOC103723174 [Phoenix dactylifera]	4.22377e-33	NULL	NULL	NULL	tr|A0A068V2K3|A0A068V2K3_COFCA	Coffea canephora DH200=94 genomic scaffold, scaffold_91 OS=Coffea canephora GN=GSCOC_T00042116001 PE=4 SV=1	4e-32	NULL
comp10849_c0_seq1	258	NULL	NULL	NULL	NULL	NULL	NULL	NULL	NULL	NULL	NULL
comp10850_c0_seq1	349	NULL	NULL	NULL	NULL	NULL	NULL	NULL	NULL	NULL	NULL
comp10851_c0_seq1	605	NULL	NULL	NULL	NULL	NULL	NULL	NULL	NULL	NULL	NULL
comp10852_c0_seq1	208	NULL	NULL	NULL	NULL	NULL	NULL	NULL	NULL	NULL	NULL
comp10852_c0_seq2	283	gi|659087140|ref|XP_008444290.1|	PREDICTED: obg-like ATPase 1 [Cucumis melo]	3.97983e-07	NULL	NULL	NULL	tr|M0TDN2|M0TDN2_MUSAM	Obg-like ATPase 1 OS=Musa acuminata subsp. malaccensis PE=3 SV=1	2e-08	IPR013029:Protein of unknown function DUF933]---[IPR012676:TGS-like]---[IPR012675:Beta-grasp fold, ferredoxin-type]---[IPR006073:GTP1/OBG]---[IPR004396:Conserved hypothetical protein CHP00092]---[IPR002917:GTP-binding protein, HSR1-related
comp10853_c0_seq1	299	NULL	NULL	NULL	NULL	NULL	NULL	NULL	NULL	NULL	NULL
comp10855_c0_seq1	268	NULL	NULL	NULL	NULL	NULL	NULL	NULL	NULL	NULL	NULL
comp10856_c0_seq1	264	NULL	NULL	NULL	NULL	NULL	NULL	NULL	NULL	NULL	NULL
comp10858_c0_seq1	317	gi|672131083|ref|XP_008789095.1|	PREDICTED: phosphoinositide phospholipase C 2-like isoform X3 [Phoenix dactylifera]	6.98053e-20	sp|Q944C1|PLCD4_ARATH	Phosphoinositide phospholipase C 4 OS=Arabidopsis thaliana GN=PLC4 PE=2 SV=2	1e-20	tr|M0T2F1|M0T2F1_MUSAM	Phosphoinositide phospholipase C OS=Musa acuminata subsp. malaccensis PE=4 SV=1	2e-22	IPR008973:C2 calcium/lipid-binding domain, CaLB]---[IPR000008:C2 calcium-dependent membrane targeting]---[IPR017946:PLC-like phosphodiesterase, TIM beta/alpha-barrel domain]---[IPR001192:Phospholipase C, phosphoinositol-specific, C-terminal (PLC)]---[IPR001711:Phospholipase C, phosphatidylinositol-specific, Y domain]---[IPR000909:Phospholipase C, phosphatidylinositol-specific , X domain]---[IPR01…
comp10858_c0_seq2	277	gi|672131083|ref|XP_008789095.1|	PREDICTED: phosphoinositide phospholipase C 2-like isoform X3 [Phoenix dactylifera]	4.28093e-09	sp|Q9LY51|PLCD7_ARATH	Phosphoinositide phospholipase C 7 OS=Arabidopsis thaliana GN=PLC7 PE=1 SV=1	1e-10	tr|M5X8F5|M5X8F5_PRUPE	Phosphoinositide phospholipase C OS=Prunus persica GN=PRUPE_ppa003223mg PE=4 SV=1	2e-10	IPR008973:C2 calcium/lipid-binding domain, CaLB]---[IPR000008:C2 calcium-dependent membrane targeting]---[IPR017946:PLC-like phosphodiesterase, TIM beta/alpha-barrel domain]---[IPR001192:Phospholipase C, phosphoinositol-specific, C-terminal (PLC)]---[IPR001711:Phospholipase C, phosphatidylinositol-specific, Y domain]---[IPR000909:Phospholipase C, phosphatidylinositol-specific , X domain]---[IPR01…
comp10859_c0_seq1	375	gi|672206970|ref|XP_008779574.1|	PREDICTED: lon protease homolog 1, mitochondrial-like [Phoenix dactylifera]	6.92282e-52	sp|P93655|LONM1_ARATH	Lon protease homolog 1, mitochondrial OS=Arabidopsis thaliana GN=LON1 PE=1 SV=2	4e-57	tr|A0A0A9MVJ4|A0A0A9MVJ4_ARUDO	LON2 OS=Arundo donax PE=4 SV=1	2e-61	IPR020568:Ribosomal protein S5 domain 2-type fold]---[IPR001984:Peptidase S16, Lon protease, C-terminal]---[IPR003111:Peptidase S16, lon N-terminal]---[IPR003959:ATPase, AAA-type, core]---[IPR003593:ATPase, AAA+ type, core]---[IPR004815:Peptidase S16, ATP-dependent protease La]---[IPR008824:DNA helicase, Holliday junction RuvB type, N-terminal
comp10861_c0_seq1	369	gi|672131201|ref|XP_008789159.1|	PREDICTED: ethylene-overproduction protein 1 [Phoenix dactylifera]	1.36558e-23	sp|O65020|ETO1_ARATH	Ethylene-overproduction protein 1 OS=Arabidopsis thaliana GN=ETO1 PE=1 SV=2	2e-21	tr|M0TC79|M0TC79_MUSAM	Uncharacterized protein OS=Musa acuminata subsp. malaccensis PE=4 SV=1	1e-26	IPR011990:Tetratricopeptide-like helical]---[IPR013026:Tetratricopeptide repeat-containing]---[IPR019734:Tetratricopeptide repeat]---[IPR011333:BTB/POZ fold
comp10865_c0_seq1	360	NULL	NULL	NULL	NULL	NULL	NULL	NULL	NULL	NULL	NULL
comp10868_c0_seq1	851	gi|672134839|ref|XP_008791074.1|	PREDICTED: DNA repair protein rhp26 isoform X3 [Phoenix dactylifera]	2.51916e-58	NULL	NULL	NULL	tr|A0A0A9JM53|A0A0A9JM53_ARUDO	Uncharacterized protein OS=Arundo donax PE=4 SV=1	2e-52	IPR001650:DNA/RNA helicase, C-terminal]---[IPR014021:Helicase, superfamily 1/2, ATP-binding domain]---[IPR008856:Translocon-associated beta]---[IPR014001:DEAD-like helicase, N-terminal]---[IPR000330:SNF2-related
comp10869_c0_seq1	281	gi|473886382|gb|EMS48140.1|	hypothetical protein TRIUR3_35071 [Triticum urartu]	7.24388e-25	sp|O48724|WEB1_ARATH	Protein WEAK CHLOROPLAST MOVEMENT UNDER BLUE LIGHT 1 OS=Arabidopsis thaliana GN=WEB1 PE=1 SV=1	3e-27	tr|M5XM06|M5XM06_PRUPE	Uncharacterized protein OS=Prunus persica GN=PRUPE_ppa001110mg PE=4 SV=1	4e-26	IPR008545:Protein of unknown function DUF827, plant
comp10873_c0_seq1	212	NULL	NULL	NULL	NULL	NULL	NULL	NULL	NULL	NULL	NULL
comp10875_c0_seq1	236	gi|672126800|ref|XP_008786860.1|	PREDICTED: uncharacterized protein LOC103705047 [Phoenix dactylifera] >gi|672126802|ref|XP_008786861.1| PREDICTED: uncharacterized protein LOC103705047 [Phoenix dactylifera]	2.79332e-16	NULL	NULL	NULL	tr|K4D948|K4D948_SOLLC	Uncharacterized protein OS=Solanum lycopersicum GN=Solyc11g062370.1 PE=4 SV=1	4e-17	NULL
comp10875_c0_seq2	268	gi|672126800|ref|XP_008786860.1|	PREDICTED: uncharacterized protein LOC103705047 [Phoenix dactylifera] >gi|672126802|ref|XP_008786861.1| PREDICTED: uncharacterized protein LOC103705047 [Phoenix dactylifera]	1.94301e-17	NULL	NULL	NULL	tr|K4D948|K4D948_SOLLC	Uncharacterized protein OS=Solanum lycopersicum GN=Solyc11g062370.1 PE=4 SV=1	2e-17	NULL
comp10876_c0_seq1	475	gi|568859168|ref|XP_006483114.1|	PREDICTED: uncharacterized protein LOC102630260 [Citrus sinensis] >gi|641864318|gb|KDO83004.1| hypothetical protein CISIN_1g028835mg [Citrus sinensis]	2.31585e-15	NULL	NULL	NULL	tr|V4TF84|V4TF84_9ROSI	Uncharacterized protein OS=Citrus clementina GN=CICLE_v10033434mg PE=4 SV=1	6e-18	IPR012891:GCK
comp10879_c0_seq1	1544	NULL	NULL	NULL	NULL	NULL	NULL	NULL	NULL	NULL	NULL
comp10880_c0_seq1	782	NULL	NULL	NULL	NULL	NULL	NULL	NULL	NULL	NULL	NULL
comp10880_c0_seq2	960	NULL	NULL	NULL	NULL	NULL	NULL	NULL	NULL	NULL	NULL
comp10881_c0_seq1	250	NULL	NULL	NULL	NULL	NULL	NULL	NULL	NULL	NULL	NULL
comp10881_c1_seq1	259	gi|658005356|ref|XP_008337822.1|	PREDICTED: RRP12-like protein [Malus domestica]	1.49663e-06	NULL	NULL	NULL	tr|B9RR58|B9RR58_RICCO	Putative uncharacterized protein OS=Ricinus communis GN=RCOM_0710220 PE=4 SV=1	3e-07	IPR012978:Domain of unknown function, NUC173]---[IPR016024:Armadillo-type fold
comp10882_c0_seq1	271	NULL	NULL	NULL	NULL	NULL	NULL	NULL	NULL	NULL	NULL
comp10883_c0_seq1	431	NULL	NULL	NULL	NULL	NULL	NULL	NULL	NULL	NULL	NULL
comp10884_c0_seq1	364	gi|672130835|ref|XP_008788961.1|	PREDICTED: alpha/beta hydrolase domain-containing protein 17C-like [Phoenix dactylifera]	2.26767e-26	NULL	NULL	NULL	tr|A0A067G3J3|A0A067G3J3_CITSI	Uncharacterized protein (Fragment) OS=Citrus sinensis GN=CISIN_1g0180082mg PE=4 SV=1	6e-22	IPR000073:Alpha/beta hydrolase fold-1
comp10885_c0_seq1	252	NULL	NULL	NULL	NULL	NULL	NULL	NULL	NULL	NULL	NULL
comp10888_c0_seq1	235	NULL	NULL	NULL	NULL	NULL	NULL	NULL	NULL	NULL	NULL
comp10890_c0_seq1	231	NULL	NULL	NULL	NULL	NULL	NULL	NULL	NULL	NULL	NULL
comp10890_c0_seq2	364	NULL	NULL	NULL	NULL	NULL	NULL	NULL	NULL	NULL	NULL
comp10893_c0_seq1	217	NULL	NULL	NULL	NULL	NULL	NULL	NULL	NULL	NULL	NULL
comp10896_c0_seq1	229	NULL	NULL	NULL	NULL	NULL	NULL	NULL	NULL	NULL	NULL
comp10896_c0_seq2	238	NULL	NULL	NULL	NULL	NULL	NULL	NULL	NULL	NULL	NULL
comp10897_c0_seq1	437	gi|672165221|ref|XP_008802508.1|	PREDICTED: uncharacterized protein LOC103716329 [Phoenix dactylifera]	9.3078e-12	NULL	NULL	NULL	tr|M0RU24|M0RU24_MUSAM	Uncharacterized protein OS=Musa acuminata subsp. malaccensis PE=4 SV=1	7e-11	NULL
comp10898_c0_seq1	352	NULL	NULL	NULL	NULL	NULL	NULL	NULL	NULL	NULL	NULL
comp10899_c0_seq1	212	NULL	NULL	NULL	NULL	NULL	NULL	NULL	NULL	NULL	NULL
comp1089_c0_seq1	209	gi|357499769|ref|XP_003620173.1|	hypothetical protein MTR_6g078110 [Medicago truncatula]	3.49981e-11	NULL	NULL	NULL	tr|I1EY60|I1EY60_AMPQE	Uncharacterized protein OS=Amphimedon queenslandica PE=4 SV=1	3e-08	NULL
comp108_c0_seq1	263	gi|672168455|ref|XP_008804230.1|	PREDICTED: pentatricopeptide repeat-containing protein At3g48250, chloroplastic [Phoenix dactylifera]	5.86969e-14	sp|Q9STK5|PP269_ARATH	Pentatricopeptide repeat-containing protein At3g48250, chloroplastic OS=Arabidopsis thaliana GN=At3g48250 PE=2 SV=1	1e-08	tr|M0TUF8|M0TUF8_MUSAM	Uncharacterized protein OS=Musa acuminata subsp. malaccensis PE=4 SV=1	4e-14	IPR002885:Pentatricopeptide repeat
comp10901_c0_seq1	303	gi|672164190|ref|XP_008801963.1|	PREDICTED: GDSL esterase/lipase CPRD49-like [Phoenix dactylifera]	1.74145e-34	sp|O80443|GDL46_ARATH	GDSL esterase/lipase At2g38180 OS=Arabidopsis thaliana GN=At2g38180 PE=2 SV=1	3e-37	tr|A0A061EQC7|A0A061EQC7_THECC	SGNH hydrolase-type esterase superfamily protein OS=Theobroma cacao GN=TCM_021696 PE=4 SV=1	8e-42	IPR001087:Lipase, GDSL]---[IPR013831:Esterase, SGNH hydrolase-type, subgroup]---[IPR013830:Esterase, SGNH hydrolase-type
comp10903_c0_seq1	430	gi|514761484|ref|XP_004964799.1|	PREDICTED: protein HEADING DATE 3A-like [Setaria italica]	5.08775e-55	sp|Q8VWH2|HD3B_ORYSJ	Protein HEADING DATE 3B OS=Oryza sativa subsp. japonica GN=HD3B PE=2 SV=1	9e-71	tr|I1H0V9|I1H0V9_BRADI	FLOWERING LOCUS T 2 OS=Brachypodium distachyon GN=BRADI1G48830 PE=2 SV=1	5e-68	IPR008914:Phosphatidylethanolamine-binding protein PEBP
comp10904_c0_seq1	220	NULL	NULL	NULL	NULL	NULL	NULL	NULL	NULL	NULL	NULL
comp10908_c0_seq1	296	NULL	NULL	NULL	NULL	NULL	NULL	NULL	NULL	NULL	NULL
comp10908_c1_seq1	229	NULL	NULL	NULL	NULL	NULL	NULL	NULL	NULL	NULL	NULL
comp10912_c0_seq1	334	NULL	NULL	NULL	NULL	NULL	NULL	NULL	NULL	NULL	NULL
comp10917_c0_seq1	211	NULL	NULL	NULL	NULL	NULL	NULL	NULL	NULL	NULL	NULL
comp10920_c0_seq1	615	gi|225450017|ref|XP_002274669.1|	PREDICTED: uncharacterized protein LOC100267159 [Vitis vinifera] >gi|297736322|emb|CBI24960.3| unnamed protein product [Vitis vinifera]	3.60982e-71	NULL	NULL	NULL	tr|M0RTU3|M0RTU3_MUSAM	Uncharacterized protein OS=Musa acuminata subsp. malaccensis PE=4 SV=1	2e-91	IPR016804:Uncharacterised protein family UPF0114, plant]---[IPR005134:Uncharacterised protein family UPF0114, prokaryotic
comp10922_c0_seq1	341	gi|672133529|ref|XP_008790388.1|	PREDICTED: transcription factor IIIB 50 kDa subunit [Phoenix dactylifera]	1.4195e-12	NULL	NULL	NULL	tr|M8CFF5|M8CFF5_AEGTA	Uncharacterized protein OS=Aegilops tauschii GN=F775_07526 PE=4 SV=1	1e-09	NULL
comp10925_c0_seq1	416	NULL	NULL	NULL	NULL	NULL	NULL	NULL	NULL	NULL	NULL
comp10925_c0_seq2	405	NULL	NULL	NULL	NULL	NULL	NULL	NULL	NULL	NULL	NULL
comp10926_c0_seq1	230	NULL	NULL	NULL	NULL	NULL	NULL	NULL	NULL	NULL	NULL
comp10926_c1_seq1	384	NULL	NULL	NULL	NULL	NULL	NULL	NULL	NULL	NULL	NULL
comp10928_c0_seq1	230	NULL	NULL	NULL	NULL	NULL	NULL	NULL	NULL	NULL	NULL
comp10929_c0_seq1	392	NULL	NULL	NULL	NULL	NULL	NULL	NULL	NULL	NULL	NULL
comp10930_c0_seq1	330	NULL	NULL	NULL	NULL	NULL	NULL	NULL	NULL	NULL	NULL
comp10931_c0_seq1	567	gi|672142396|ref|XP_008795059.1|	PREDICTED: protein disulfide isomerase-like 1-5 [Phoenix dactylifera]	4.66182e-26	sp|Q5WA72|PDI15_ORYSJ	Protein disulfide isomerase-like 1-5 OS=Oryza sativa subsp. japonica GN=PDIL1-5 PE=2 SV=1	3e-24	tr|M0RIA7|M0RIA7_MUSAM	Uncharacterized protein OS=Musa acuminata subsp. malaccensis PE=4 SV=1	9e-27	IPR017936:Thioredoxin-like]---[IPR013766:Thioredoxin domain]---[IPR012335:Thioredoxin fold]---[IPR012336:Thioredoxin-like fold
comp10932_c0_seq1	612	gi|672167811|ref|XP_008803880.1|	PREDICTED: DNA repair protein complementing XP-C cells [Phoenix dactylifera]	8.08269e-15	NULL	NULL	NULL	tr|M0TSV5|M0TSV5_MUSAM	Uncharacterized protein OS=Musa acuminata subsp. malaccensis PE=4 SV=1	5e-13	IPR004583:DNA repair protein Rad4]---[IPR018326:DNA repair protein Rad4, DNA-binding domain 1]---[IPR018327:DNA repair protein Rad4, DNA-binding domain 2]---[IPR018328:DNA repair protein Rad4, DNA-binding domain 3
comp10933_c0_seq1	315	NULL	NULL	NULL	NULL	NULL	NULL	NULL	NULL	NULL	NULL
comp10935_c0_seq1	354	gi|672205587|ref|XP_008779208.1|	PREDICTED: ent-copalyl diphosphate synthase 1, chloroplastic-like, partial [Phoenix dactylifera]	1.06999e-07	sp|E2IHE0|CLDS_CISCR	Copal-8-ol diphosphate hydratase, chloroplastic OS=Cistus creticus subsp. creticus GN=CLS PE=1 SV=1	9e-08	tr|A0A068BCF4|A0A068BCF4_COCNU	Ent-copalyl diphosphate synthase OS=Cocos nucifera PE=2 SV=1	2e-08	IPR001906:Terpene synthase-like]---[IPR008930:Terpenoid cylases/protein prenyltransferase alpha-alpha toroid]---[IPR005630:Terpene synthase, metal-binding domain]---[IPR008949:Terpenoid synthase
comp10938_c0_seq1	253	NULL	NULL	NULL	NULL	NULL	NULL	NULL	NULL	NULL	NULL
comp10942_c0_seq1	495	gi|672181710|ref|XP_008811081.1|	PREDICTED: SWI/SNF-related matrix-associated actin-dependent regulator of chromatin subfamily A containing DEAD/H box 1B isoform X2 [Phoenix dactylifera]	6.08498e-40	sp|E7F1C4|SMRDB_DANRE	SWI/SNF-related matrix-associated actin-dependent regulator of chromatin subfamily A containing DEAD/H box 1B OS=Danio rerio GN=smarcad1b PE=3 SV=1	2e-09	tr|D7TAI9|D7TAI9_VITVI	Putative uncharacterized protein OS=Vitis vinifera GN=VIT_01s0010g02080 PE=4 SV=1	3e-47	IPR001650:DNA/RNA helicase, C-terminal]---[IPR014021:Helicase, superfamily 1/2, ATP-binding domain]---[IPR014001:DEAD-like helicase, N-terminal]---[IPR000330:SNF2-related
comp10944_c0_seq1	448	NULL	NULL	NULL	NULL	NULL	NULL	NULL	NULL	NULL	NULL
comp1094_c0_seq1	271	NULL	NULL	NULL	NULL	NULL	NULL	NULL	NULL	NULL	NULL
comp1094_c0_seq2	242	NULL	NULL	NULL	NULL	NULL	NULL	NULL	NULL	NULL	NULL
comp10950_c0_seq1	247	NULL	NULL	NULL	NULL	NULL	NULL	NULL	NULL	NULL	NULL
comp10955_c0_seq1	476	NULL	NULL	NULL	NULL	NULL	NULL	NULL	NULL	NULL	NULL
comp10955_c0_seq2	474	NULL	NULL	NULL	NULL	NULL	NULL	NULL	NULL	NULL	NULL
comp10956_c0_seq1	216	NULL	NULL	NULL	NULL	NULL	NULL	NULL	NULL	NULL	NULL
comp1095_c0_seq1	429	gi|672201374|ref|XP_008778122.1|	PREDICTED: monosaccharide-sensing protein 2-like [Phoenix dactylifera] >gi|672201378|ref|XP_008778123.1| PREDICTED: monosaccharide-sensing protein 2-like [Phoenix dactylifera] >gi|672201382|ref|XP_008778124.1| PREDICTED: monosaccharide-sensing protein 2-like [Phoenix dactylifera] >gi|672201386|ref|XP_008778125.1| PREDICTED: monosaccharide-sensing protein 2-like [Phoenix dactylifera] >gi|672201390…	5.10804e-55	sp|Q8LPQ8|MSSP2_ARATH	Monosaccharide-sensing protein 2 OS=Arabidopsis thaliana GN=MSSP2 PE=2 SV=2	1e-57	tr|M0SS49|M0SS49_MUSAM	Uncharacterized protein OS=Musa acuminata subsp. malaccensis PE=3 SV=1	2e-66	IPR003663:Sugar/inositol transporter]---[IPR016196:Major facilitator superfamily, general substrate transporter
comp10960_c0_seq1	321	gi|672156337|ref|XP_008797863.1|	PREDICTED: uncharacterized protein LOC103712931 [Phoenix dactylifera]	3.11864e-12	NULL	NULL	NULL	tr|M0W068|M0W068_HORVD	Uncharacterized protein (Fragment) OS=Hordeum vulgare var. distichum PE=4 SV=1	2e-08	IPR021763:Protein of unknown function DUF3326
comp10962_c0_seq1	279	NULL	NULL	NULL	NULL	NULL	NULL	NULL	NULL	NULL	NULL
comp10964_c0_seq1	508	gi|659123904|ref|XP_008461895.1|	PREDICTED: uncharacterized protein LOC103500390 [Cucumis melo]	8.58449e-34	NULL	NULL	NULL	tr|E5GBG5|E5GBG5_CUCME	Ty1-copia retrotransposon protein OS=Cucumis melo subsp. melo PE=4 SV=1	2e-38	NULL
comp10966_c0_seq1	272	NULL	NULL	NULL	NULL	NULL	NULL	NULL	NULL	NULL	NULL
comp10967_c0_seq1	265	gi|672117119|ref|XP_008781739.1|	PREDICTED: uncharacterized protein LOC103701465 [Phoenix dactylifera]	1.26235e-08	NULL	NULL	NULL	tr|M5WM12|M5WM12_PRUPE	Uncharacterized protein OS=Prunus persica GN=PRUPE_ppa001853mg PE=4 SV=1	3e-09	IPR006868:Protein of unknown function DUF630]---[IPR006867:Protein of unknown function DUF632
comp10971_c0_seq1	376	NULL	NULL	NULL	NULL	NULL	NULL	NULL	NULL	NULL	NULL
comp10974_c0_seq1	336	gi|672171748|ref|XP_008805948.1|	PREDICTED: long-chain-alcohol oxidase FAO4A-like [Phoenix dactylifera]	7.58105e-14	sp|O65709|FAO4A_ARATH	Long-chain-alcohol oxidase FAO4A OS=Arabidopsis thaliana GN=FAO4A PE=3 SV=2	3e-12	tr|M0RUT7|M0RUT7_MUSAM	Long-chain-alcohol oxidase OS=Musa acuminata subsp. malaccensis PE=3 SV=1	2e-17	IPR012400:Long-chain fatty alcohol dehydrogenase]---[IPR000172:Glucose-methanol-choline oxidoreductase, N-terminal]---[IPR007867:Glucose-methanol-choline oxidoreductase, C-terminal
comp10976_c0_seq1	253	NULL	NULL	NULL	NULL	NULL	NULL	NULL	NULL	NULL	NULL
comp10977_c0_seq1	411	gi|672169781|ref|XP_008804932.1|	PREDICTED: uncharacterized protein LOC103718064 isoform X2 [Phoenix dactylifera]	4.19211e-12	NULL	NULL	NULL	tr|V4U8D2|V4U8D2_9ROSI	Uncharacterized protein (Fragment) OS=Citrus clementina GN=CICLE_v100184681mg PE=4 SV=1	8e-14	IPR011046:WD40 repeat-like-containing domain]---[IPR017986:WD40-repeat-containing domain]---[IPR019782:WD40 repeat 2]---[IPR001680:WD40 repeat]---[IPR015943:WD40/YVTN repeat-like-containing domain]---[IPR019781:WD40 repeat, subgroup
comp1097_c0_seq1	349	NULL	NULL	NULL	NULL	NULL	NULL	NULL	NULL	NULL	NULL
comp10981_c0_seq1	226	gi|357148001|ref|XP_003574583.1|	PREDICTED: serine/threonine-protein phosphatase PP1-like [Brachypodium distachyon]	2.48343e-10	sp|P48483|PP13_ARATH	Serine/threonine-protein phosphatase PP1 isozyme 3 OS=Arabidopsis thaliana GN=TOPP3 PE=2 SV=1	2e-08	tr|F2EA16|F2EA16_HORVD	Serine/threonine-protein phosphatase OS=Hordeum vulgare var. distichum PE=2 SV=1	3e-10	IPR006186:Serine/threonine-specific protein phosphatase/bis(5-nucleosyl)-tetraphosphatase]---[IPR004843:Metallophosphoesterase
comp10982_c0_seq1	326	NULL	NULL	NULL	NULL	NULL	NULL	NULL	NULL	NULL	NULL
comp10983_c0_seq1	286	NULL	NULL	NULL	NULL	NULL	NULL	NULL	NULL	NULL	NULL
comp10985_c0_seq1	339	NULL	NULL	NULL	NULL	NULL	NULL	NULL	NULL	NULL	NULL
comp10985_c0_seq2	316	NULL	NULL	NULL	NULL	NULL	NULL	NULL	NULL	NULL	NULL
comp10987_c0_seq1	394	gi|567855507|ref|XP_006420873.1|	hypothetical protein CICLE_v10005183mg [Citrus clementina] >gi|557522746|gb|ESR34113.1| hypothetical protein CICLE_v10005183mg [Citrus clementina]	2.26924e-10	NULL	NULL	NULL	tr|V4S1E9|V4S1E9_9ROSI	Uncharacterized protein OS=Citrus clementina GN=CICLE_v10005183mg PE=4 SV=1	6e-12	NULL
comp1098_c0_seq1	220	NULL	NULL	NULL	NULL	NULL	NULL	NULL	NULL	NULL	NULL
comp10991_c0_seq1	272	NULL	NULL	NULL	NULL	NULL	NULL	NULL	NULL	NULL	NULL
comp10991_c0_seq2	211	NULL	NULL	NULL	NULL	NULL	NULL	NULL	NULL	NULL	NULL
comp10993_c0_seq1	272	gi|586672053|ref|XP_006837312.1|	hypothetical protein AMTR_s00111p00062720 [Amborella trichopoda] >gi|548839930|gb|ERN00166.1| hypothetical protein AMTR_s00111p00062720 [Amborella trichopoda]	1.24237e-40	sp|Q9ZQP2|ACO12_ARATH	Putative peroxisomal acyl-coenzyme A oxidase 1.2 OS=Arabidopsis thaliana GN=ACX1.2 PE=2 SV=1	1e-48	tr|W1NY34|W1NY34_AMBTC	Acyl-coenzyme A oxidase OS=Amborella trichopoda GN=AMTR_s00111p00062720 PE=3 SV=1	1e-51	IPR009100:Acyl-CoA dehydrogenase/oxidase]---[IPR009075:Acyl-CoA dehydrogenase/oxidase C-terminal]---[IPR013786:Acyl-CoA dehydrogenase/oxidase, N-terminal]---[IPR012258:Acyl-CoA oxidase]---[IPR006091:Acyl-CoA oxidase/dehydrogenase, central domain]---[IPR002655:Acyl-CoA oxidase, C-terminal]---[IPR013764:Acyl-CoA oxidase/dehydrogenase, type1/2, C-terminal
comp10994_c0_seq1	236	NULL	NULL	NULL	NULL	NULL	NULL	NULL	NULL	NULL	NULL
comp10994_c1_seq1	842	gi|460416266|ref|XP_004253467.1|	PREDICTED: uncharacterized protein LOC101251461 [Solanum lycopersicum]	1.00735e-35	NULL	NULL	NULL	tr|K4ARR2|K4ARR2_SOLLC	Uncharacterized protein OS=Solanum lycopersicum GN=Solyc00g147770.1 PE=4 SV=1	3e-40	IPR008906:HAT dimerisation
comp11000_c0_seq1	234	NULL	NULL	NULL	NULL	NULL	NULL	NULL	NULL	NULL	NULL
comp11002_c0_seq1	540	gi|672189553|ref|XP_008775024.1|	PREDICTED: uncharacterized protein LOC103695464 [Phoenix dactylifera]	4.34242e-17	sp|Q7NML9|CLPS_GLOVI	ATP-dependent Clp protease adapter protein ClpS OS=Gloeobacter violaceus (strain PCC 7421) GN=clpS PE=3 SV=1	6e-06	tr|A0A067ECV6|A0A067ECV6_CITSI	Uncharacterized protein OS=Citrus sinensis GN=CISIN_1g034596mg PE=4 SV=1	1e-20	IPR014719:Ribosomal protein L7/L12, C-terminal/adaptor protein ClpS-like]---[IPR003769:Adaptor protein ClpS, core
comp11002_c1_seq1	230	gi|672189553|ref|XP_008775024.1|	PREDICTED: uncharacterized protein LOC103695464 [Phoenix dactylifera]	1.49071e-17	NULL	NULL	NULL	tr|B9HVL2|B9HVL2_POPTR	Uncharacterized protein OS=Populus trichocarpa GN=POPTR_0010s10670g PE=4 SV=2	1e-20	IPR014719:Ribosomal protein L7/L12, C-terminal/adaptor protein ClpS-like]---[IPR003769:Adaptor protein ClpS, core
comp11004_c0_seq1	216	gi|590689631|ref|XP_007043281.1|	Serine carboxypeptidase-like 34 isoform 1 [Theobroma cacao] >gi|508707216|gb|EOX99112.1| Serine carboxypeptidase-like 34 isoform 1 [Theobroma cacao]	1.65877e-21	sp|Q0WPR4|SCP34_ARATH	Serine carboxypeptidase-like 34 OS=Arabidopsis thaliana GN=SCPL34 PE=2 SV=2	9e-24	tr|U5GB42|U5GB42_POPTR	Uncharacterized protein OS=Populus trichocarpa GN=POPTR_0005s09430g PE=4 SV=1	1e-27	IPR001563:Peptidase S10, serine carboxypeptidase
comp1100_c0_seq1	294	gi|672172787|ref|XP_008806499.1|	PREDICTED: uncharacterized protein LOC103719165 isoform X2 [Phoenix dactylifera]	3.32228e-17	NULL	NULL	NULL	tr|M0U1D8|M0U1D8_MUSAM	Uncharacterized protein OS=Musa acuminata subsp. malaccensis PE=4 SV=1	1e-13	IPR001025:Bromo adjacent homology (BAH) domain]---[IPR003617:Transcription elongation factor, TFIIS/CRSP70, N-terminal, sub-type]---[IPR017923:Transcription factor IIS, N-terminal]---[IPR010990:Transcription elongation factor, TFIIS/elongin A/CRSP70, N-terminal
comp11010_c0_seq1	277	NULL	NULL	NULL	NULL	NULL	NULL	NULL	NULL	NULL	NULL
comp11012_c0_seq1	508	gi|672113800|ref|XP_008812683.1|	PREDICTED: F-box/kelch-repeat protein At5g42350-like [Phoenix dactylifera] >gi|672113802|ref|XP_008812690.1| PREDICTED: F-box/kelch-repeat protein At5g42350-like [Phoenix dactylifera] >gi|672113804|ref|XP_008812699.1| PREDICTED: F-box/kelch-repeat protein At5g42350-like [Phoenix dactylifera]	4.26915e-41	sp|Q9FII2|FK117_ARATH	F-box/kelch-repeat protein At5g42350 OS=Arabidopsis thaliana GN=At5g42350 PE=2 SV=1	5e-27	tr|M0U2Z5|M0U2Z5_MUSAM	Uncharacterized protein OS=Musa acuminata subsp. malaccensis PE=4 SV=1	1e-46	IPR011043:Galactose oxidase/kelch, beta-propeller]---[IPR006652:Kelch repeat type 1]---[IPR015915:Kelch-type beta propeller]---[IPR001810:Cyclin-like F-box
comp11014_c0_seq1	613	gi|22138478|gb|AAM93462.1|	putative reverse transcriptase [Oryza sativa Japonica Group]	1.43873e-13	NULL	NULL	NULL	tr|Q8LMV3|Q8LMV3_ORYSJ	Putative reverse transcriptase OS=Oryza sativa subsp. japonica GN=OSJNBa0040E17.26 PE=4 SV=1	9e-13	NULL
comp11015_c0_seq1	277	NULL	NULL	NULL	NULL	NULL	NULL	NULL	NULL	NULL	NULL
comp11021_c0_seq1	244	NULL	NULL	NULL	NULL	NULL	NULL	NULL	NULL	NULL	NULL
comp11022_c0_seq1	246	NULL	NULL	NULL	NULL	NULL	NULL	NULL	NULL	NULL	NULL
comp11026_c0_seq1	352	gi|672163487|ref|XP_008801594.1|	PREDICTED: uncharacterized protein LOC103715664 [Phoenix dactylifera]	2.23365e-10	NULL	NULL	NULL	tr|W9RU85|W9RU85_9ROSA	Uncharacterized protein OS=Morus notabilis GN=L484_025288 PE=4 SV=1	3e-10	NULL
comp11029_c0_seq1	399	gi|672195190|ref|XP_008776487.1|	PREDICTED: phospholipase D Z-like [Phoenix dactylifera]	2.74002e-24	sp|Q54SA1|PLDZ_DICDI	Phospholipase D Z OS=Dictyostelium discoideum GN=pldZ PE=3 SV=1	5e-11	tr|M0S597|M0S597_MUSAM	Uncharacterized protein OS=Musa acuminata subsp. malaccensis PE=4 SV=1	6e-28	IPR001736:Phospholipase D/Transphosphatidylase]---[IPR013582:Phospholipase D/viral envelope
comp11030_c0_seq1	235	NULL	NULL	NULL	NULL	NULL	NULL	NULL	NULL	NULL	NULL
comp11031_c0_seq1	203	NULL	NULL	NULL	NULL	NULL	NULL	NULL	NULL	NULL	NULL
comp11033_c0_seq1	369	gi|672159873|ref|XP_008799703.1|	PREDICTED: two-component response regulator-like APRR3 isoform X4 [Phoenix dactylifera]	5.18922e-23	sp|Q8L500|APRR9_ARATH	Two-component response regulator-like APRR9 OS=Arabidopsis thaliana GN=APRR9 PE=1 SV=2	8e-06	tr|H2KVX9|H2KVX9_ORYSJ	CCT motif family protein, expressed OS=Oryza sativa subsp. japonica GN=LOC_Os11g05930 PE=4 SV=1	4e-23	IPR011006:CheY-like]---[IPR001789:Signal transduction response regulator, receiver domain]---[IPR010402:CCT domain
comp11033_c1_seq1	436	gi|672121867|ref|XP_008784243.1|	PREDICTED: two-component response regulator-like APRR3 [Phoenix dactylifera]	3.53696e-11	sp|Q6LA42|APRR5_ARATH	Two-component response regulator-like APRR5 OS=Arabidopsis thaliana GN=APRR5 PE=1 SV=2	2e-10	tr|I3SY37|I3SY37_MEDTR	Uncharacterized protein OS=Medicago truncatula PE=2 SV=1	3e-11	IPR011006:CheY-like]---[IPR001789:Signal transduction response regulator, receiver domain]---[IPR010402:CCT domain
comp11034_c0_seq1	214	gi|672144501|ref|XP_008796152.1|	PREDICTED: cell number regulator 6 [Phoenix dactylifera]	1.51333e-14	sp|B6SGC5|CNR6_MAIZE	Cell number regulator 6 OS=Zea mays GN=CNR6 PE=2 SV=1	8e-17	tr|M0S787|M0S787_MUSAM	Uncharacterized protein OS=Musa acuminata subsp. malaccensis PE=4 SV=1	2e-17	IPR006461:Protein of unknown function Cys-rich
comp11035_c0_seq1	502	NULL	NULL	NULL	NULL	NULL	NULL	NULL	NULL	NULL	NULL
comp11035_c1_seq1	400	NULL	NULL	NULL	NULL	NULL	NULL	NULL	NULL	NULL	NULL
comp11035_c1_seq2	355	NULL	NULL	NULL	NULL	NULL	NULL	NULL	NULL	NULL	NULL
comp11036_c0_seq1	331	NULL	NULL	NULL	NULL	NULL	NULL	NULL	NULL	NULL	NULL
comp11036_c0_seq2	339	gi|672173753|ref|XP_008807013.1|	PREDICTED: heat shock protein 83-like [Phoenix dactylifera]	5.04874e-10	NULL	NULL	NULL	tr|A0A0A7LUA4|A0A0A7LUA4_9ASPA	Heat shock protein 83-like protein OS=Galtonia saundersiae GN=HSP83-1 PE=2 SV=1	7e-14	IPR020568:Ribosomal protein S5 domain 2-type fold]---[IPR003594:ATPase-like, ATP-binding domain]---[IPR020575:Heat shock protein Hsp90, N-terminal]---[IPR020576:Heat shock protein Hsp90, C-terminal]---[IPR001404:Chaperone protein htpG
comp11036_c0_seq3	220	NULL	NULL	NULL	NULL	NULL	NULL	NULL	NULL	NULL	NULL
comp11037_c0_seq1	231	NULL	NULL	NULL	NULL	NULL	NULL	NULL	NULL	NULL	NULL
comp11039_c0_seq1	213	NULL	NULL	NULL	NULL	NULL	NULL	NULL	NULL	NULL	NULL
comp11042_c0_seq1	391	NULL	NULL	NULL	NULL	NULL	NULL	NULL	NULL	NULL	NULL
comp11043_c0_seq1	234	NULL	NULL	NULL	NULL	NULL	NULL	NULL	NULL	NULL	NULL
comp11044_c0_seq1	218	NULL	NULL	NULL	NULL	NULL	NULL	NULL	NULL	NULL	NULL
comp11046_c0_seq1	371	gi|672125367|ref|XP_008786100.1|	PREDICTED: protein WRKY1 [Phoenix dactylifera] >gi|672125369|ref|XP_008786101.1| PREDICTED: protein WRKY1 [Phoenix dactylifera] >gi|672125371|ref|XP_008786102.1| PREDICTED: protein WRKY1 [Phoenix dactylifera]	2.93979e-26	sp|O04336|WRK21_ARATH	Probable WRKY transcription factor 21 OS=Arabidopsis thaliana GN=WRKY21 PE=2 SV=1	3e-10	tr|Q8SAB5|Q8SAB5_ELAOL	DNA binding protein OS=Elaeis oleifera GN=DNAbp PE=2 SV=1	2e-27	IPR003657:DNA-binding WRKY]---[IPR018872:Transcription factor, WRKY, Zn-cluster
comp11048_c0_seq1	293	NULL	NULL	NULL	NULL	NULL	NULL	NULL	NULL	NULL	NULL
comp11054_c0_seq1	226	NULL	NULL	NULL	NULL	NULL	NULL	NULL	NULL	NULL	NULL
comp11055_c0_seq1	296	NULL	NULL	NULL	NULL	NULL	NULL	NULL	NULL	NULL	NULL
comp11057_c0_seq1	250	NULL	NULL	NULL	NULL	NULL	NULL	NULL	NULL	NULL	NULL
comp11058_c0_seq1	212	NULL	NULL	NULL	NULL	NULL	NULL	NULL	NULL	NULL	NULL
comp11061_c0_seq1	247	NULL	NULL	NULL	NULL	NULL	NULL	NULL	NULL	NULL	NULL
comp11062_c0_seq1	442	NULL	NULL	NULL	NULL	NULL	NULL	NULL	NULL	NULL	NULL
comp11063_c0_seq1	366	gi|672175211|ref|XP_008807652.1|	PREDICTED: uncharacterized protein LOC103719941 [Phoenix dactylifera]	1.04948e-23	NULL	NULL	NULL	tr|M0SQ30|M0SQ30_MUSAM	Uncharacterized protein OS=Musa acuminata subsp. malaccensis PE=4 SV=1	4e-26	NULL
comp11064_c0_seq1	231	NULL	NULL	NULL	NULL	NULL	NULL	NULL	NULL	NULL	NULL
comp11067_c0_seq1	344	gi|672117605|ref|XP_008781993.1|	PREDICTED: uncharacterized protein LOC103701631 [Phoenix dactylifera]	1.4569e-25	NULL	NULL	NULL	tr|M0TD58|M0TD58_MUSAM	Uncharacterized protein OS=Musa acuminata subsp. malaccensis PE=4 SV=1	6e-29	NULL
comp11069_c0_seq1	295	NULL	NULL	NULL	NULL	NULL	NULL	NULL	NULL	NULL	NULL
comp11070_c0_seq1	361	gi|326513812|dbj|BAJ87924.1|	predicted protein [Hordeum vulgare subsp. vulgare]	2.71847e-08	NULL	NULL	NULL	tr|F2CYK3|F2CYK3_HORVD	Predicted protein OS=Hordeum vulgare var. distichum PE=2 SV=1	1e-07	IPR001611:Leucine-rich repeat]---[IPR013210:Leucine-rich repeat-containing N-terminal domain, type 2
comp11072_c0_seq1	267	gi|672115090|ref|XP_008779675.1|	PREDICTED: uncharacterized protein LOC103699427 isoform X2 [Phoenix dactylifera]	2.36966e-23	NULL	NULL	NULL	tr|M0SBW2|M0SBW2_MUSAM	Uncharacterized protein OS=Musa acuminata subsp. malaccensis PE=4 SV=1	6e-25	NULL
comp11073_c0_seq1	313	NULL	NULL	NULL	NULL	NULL	NULL	NULL	NULL	NULL	NULL
comp11074_c0_seq1	275	NULL	NULL	NULL	NULL	NULL	NULL	NULL	NULL	NULL	NULL
comp11076_c1_seq1	295	NULL	NULL	NULL	NULL	NULL	NULL	NULL	NULL	NULL	NULL
comp11077_c0_seq1	273	NULL	NULL	NULL	NULL	NULL	NULL	NULL	NULL	NULL	NULL
comp1107_c0_seq1	274	NULL	NULL	NULL	NULL	NULL	NULL	NULL	NULL	NULL	NULL
comp11084_c0_seq1	303	gi|643733437|gb|KDP40384.1|	hypothetical protein JCGZ_02382 [Jatropha curcas]	8.66281e-26	sp|O81270|PXG1_ARATH	Peroxygenase 1 OS=Arabidopsis thaliana GN=PXG1 PE=1 SV=1	8e-30	tr|A0A067L8E5|A0A067L8E5_JATCU	Uncharacterized protein OS=Jatropha curcas GN=JCGZ_02382 PE=4 SV=1	3e-31	IPR007736:Caleosin related
comp11085_c0_seq1	419	gi|357445039|ref|XP_003592797.1|	DnaJ-like zinc-finger protein [Medicago truncatula]	3.49941e-19	NULL	NULL	NULL	tr|M5WD03|M5WD03_PRUPE	Uncharacterized protein OS=Prunus persica GN=PRUPE_ppa012044mg PE=4 SV=1	3e-20	IPR001305:Heat shock protein DnaJ, cysteine-rich domain
comp11087_c0_seq1	648	gi|672148030|ref|XP_008797153.1|	PREDICTED: uncharacterized protein LOC103712413, partial [Phoenix dactylifera]	9.84614e-41	NULL	NULL	NULL	tr|Q1ENX1|Q1ENX1_MUSAC	Putative uncharacterized protein OS=Musa acuminata GN=MA4_111B14.46 PE=4 SV=1	2e-37	NULL
comp11087_c1_seq1	214	gi|672198067|ref|XP_008777231.1|	PREDICTED: uncharacterized protein LOC103697202 [Phoenix dactylifera]	3.96069e-23	NULL	NULL	NULL	tr|A5APU5|A5APU5_VITVI	Putative uncharacterized protein OS=Vitis vinifera GN=VITISV_040923 PE=4 SV=1	6e-26	NULL
comp11089_c0_seq1	226	NULL	NULL	NULL	NULL	NULL	NULL	NULL	NULL	NULL	NULL
comp11093_c0_seq1	461	gi|242094932|ref|XP_002437956.1|	hypothetical protein SORBIDRAFT_10g005430 [Sorghum bicolor] >gi|241916179|gb|EER89323.1| hypothetical protein SORBIDRAFT_10g005430 [Sorghum bicolor]	1.79375e-47	sp|Q9SL56|GLPT5_ARATH	Putative glycerol-3-phosphate transporter 5 OS=Arabidopsis thaliana GN=At2g13100 PE=2 SV=2	6e-51	tr|M0TBL2|M0TBL2_MUSAM	Uncharacterized protein OS=Musa acuminata subsp. malaccensis PE=4 SV=1	3e-60	IPR011701:Major facilitator superfamily MFS-1]---[IPR016196:Major facilitator superfamily, general substrate transporter
comp11094_c0_seq1	203	NULL	NULL	NULL	NULL	NULL	NULL	NULL	NULL	NULL	NULL
comp11096_c0_seq1	233	NULL	NULL	NULL	NULL	NULL	NULL	NULL	NULL	NULL	NULL
comp11097_c0_seq1	210	NULL	NULL	NULL	NULL	NULL	NULL	tr|A7JWY6|A7JWY6_PASHA	Putative uncharacterized protein OS=Mannheimia haemolytica PHL213 GN=MHA_2706 PE=4 SV=1	3e-07	NULL
comp11099_c0_seq1	642	gi|672198164|ref|XP_008777254.1|	PREDICTED: uncharacterized protein LOC103697213 [Phoenix dactylifera]	2.56144e-49	NULL	NULL	NULL	tr|M0S3Z5|M0S3Z5_MUSAM	Uncharacterized protein OS=Musa acuminata subsp. malaccensis PE=4 SV=1	3e-58	NULL
comp11099_c1_seq1	298	gi|672198164|ref|XP_008777254.1|	PREDICTED: uncharacterized protein LOC103697213 [Phoenix dactylifera]	5.3041e-15	NULL	NULL	NULL	tr|M0S3Z5|M0S3Z5_MUSAM	Uncharacterized protein OS=Musa acuminata subsp. malaccensis PE=4 SV=1	5e-16	NULL
comp11101_c0_seq1	624	NULL	NULL	NULL	NULL	NULL	NULL	NULL	NULL	NULL	NULL
comp11101_c0_seq2	420	NULL	NULL	NULL	NULL	NULL	NULL	NULL	NULL	NULL	NULL
comp11101_c0_seq3	201	NULL	NULL	NULL	NULL	NULL	NULL	NULL	NULL	NULL	NULL
comp11101_c0_seq4	843	NULL	NULL	NULL	NULL	NULL	NULL	NULL	NULL	NULL	NULL
comp11103_c0_seq1	328	gi|672113503|ref|XP_008811253.1|	PREDICTED: ENHANCER OF AG-4 protein 2-like [Phoenix dactylifera]	4.04855e-15	NULL	NULL	NULL	NULL	NULL	NULL	NULL
comp11104_c0_seq1	245	gi|672156928|ref|XP_008798151.1|	PREDICTED: uncharacterized protein LOC103713119 [Phoenix dactylifera]	3.72143e-29	NULL	NULL	NULL	tr|A0A067EF59|A0A067EF59_CITSI	Uncharacterized protein (Fragment) OS=Citrus sinensis GN=CISIN_1g0359231mg PE=4 SV=1	9e-33	NULL
comp11104_c0_seq2	247	gi|672156928|ref|XP_008798151.1|	PREDICTED: uncharacterized protein LOC103713119 [Phoenix dactylifera]	5.54806e-33	NULL	NULL	NULL	tr|F6HL01|F6HL01_VITVI	Putative uncharacterized protein OS=Vitis vinifera GN=VIT_08s0007g08350 PE=4 SV=1	1e-37	NULL
comp11105_c0_seq1	341	NULL	NULL	NULL	NULL	NULL	NULL	NULL	NULL	NULL	NULL
comp11106_c0_seq1	374	NULL	NULL	NULL	NULL	NULL	NULL	NULL	NULL	NULL	NULL
comp11109_c0_seq1	286	gi|672109058|ref|XP_008788273.1|	PREDICTED: hippocampus abundant transcript-like protein 1 isoform X3 [Phoenix dactylifera] >gi|672205118|ref|XP_008779095.1| PREDICTED: hippocampus abundant transcript-like protein 1 isoform X3 [Phoenix dactylifera]	3.02286e-23	NULL	NULL	NULL	tr|A0A022PW79|A0A022PW79_ERYGU	Uncharacterized protein OS=Erythranthe guttata GN=MIMGU_mgv1a006484mg PE=4 SV=1	6e-24	NULL
comp11111_c0_seq1	272	NULL	NULL	NULL	NULL	NULL	NULL	NULL	NULL	NULL	NULL
comp11113_c0_seq1	542	NULL	NULL	NULL	NULL	NULL	NULL	NULL	NULL	NULL	NULL
comp11113_c0_seq2	399	NULL	NULL	NULL	NULL	NULL	NULL	NULL	NULL	NULL	NULL
comp11114_c0_seq1	806	NULL	NULL	NULL	NULL	NULL	NULL	NULL	NULL	NULL	NULL
comp11117_c0_seq1	362	NULL	NULL	NULL	NULL	NULL	NULL	NULL	NULL	NULL	IPR001487:Bromodomain
comp11118_c0_seq1	218	NULL	NULL	NULL	NULL	NULL	NULL	NULL	NULL	NULL	NULL
comp11121_c0_seq1	309	NULL	NULL	NULL	NULL	NULL	NULL	NULL	NULL	NULL	NULL
comp11121_c0_seq2	251	NULL	NULL	NULL	NULL	NULL	NULL	NULL	NULL	NULL	NULL
comp11122_c0_seq1	213	NULL	NULL	NULL	NULL	NULL	NULL	NULL	NULL	NULL	NULL
comp11124_c0_seq1	215	gi|586667729|ref|XP_006833265.1|	hypothetical protein AMTR_s04311p00004950, partial [Amborella trichopoda] >gi|548837929|gb|ERM98543.1| hypothetical protein AMTR_s04311p00004950, partial [Amborella trichopoda]	4.25131e-09	NULL	NULL	NULL	tr|U5CXL6|U5CXL6_AMBTC	Uncharacterized protein (Fragment) OS=Amborella trichopoda GN=AMTR_s04311p00004950 PE=4 SV=1	5e-12	NULL
comp11127_c0_seq1	228	NULL	NULL	NULL	NULL	NULL	NULL	NULL	NULL	NULL	NULL
comp11128_c0_seq1	206	NULL	NULL	NULL	NULL	NULL	NULL	NULL	NULL	NULL	NULL
comp11129_c0_seq1	361	gi|222623174|gb|EEE57306.1|	hypothetical protein OsJ_07388 [Oryza sativa Japonica Group]	3.38535e-38	NULL	NULL	NULL	tr|A0A0A9S4D0|A0A0A9S4D0_ARUDO	Uncharacterized protein OS=Arundo donax PE=4 SV=1	7e-51	IPR019337:Telomere length regulation protein
comp1112_c0_seq1	314	NULL	NULL	NULL	NULL	NULL	NULL	NULL	NULL	NULL	NULL
comp11130_c0_seq1	325	NULL	NULL	NULL	NULL	NULL	NULL	NULL	NULL	NULL	NULL
comp11132_c0_seq1	246	gi|672169588|ref|XP_008804829.1|	PREDICTED: cell division protein FtsZ homolog 2-1, chloroplastic isoform X1 [Phoenix dactylifera] >gi|672169590|ref|XP_008804830.1| PREDICTED: cell division protein FtsZ homolog 2-1, chloroplastic isoform X1 [Phoenix dactylifera] >gi|672169592|ref|XP_008804831.1| PREDICTED: cell division protein FtsZ homolog 2-1, chloroplastic isoform X1 [Phoenix dactylifera] >gi|672169595|ref|XP_008804832.1| PRE…	7.27967e-17	sp|Q9LXJ0|FTZ22_ARATH	Cell division protein FtsZ homolog 2-2, chloroplastic OS=Arabidopsis thaliana GN=FTSZ2-2 PE=1 SV=1	8e-18	tr|A0A059DJI7|A0A059DJI7_EUCGR	Uncharacterized protein OS=Eucalyptus grandis GN=EUGRSUZ_A02664 PE=3 SV=1	1e-16	IPR008280:Tubulin/FtsZ, C-terminal]---[IPR018316:Tubulin/FtsZ, 2-layer sandwich domain]---[IPR000158:Cell division protein FtsZ, N-terminal
comp11136_c0_seq1	246	NULL	NULL	NULL	NULL	NULL	NULL	NULL	NULL	NULL	NULL
comp11137_c0_seq1	201	gi|672160479|ref|XP_008800021.1|	PREDICTED: cell division cycle 20.2, cofactor of APC complex-like [Phoenix dactylifera] >gi|672160481|ref|XP_008800022.1| PREDICTED: cell division cycle 20.2, cofactor of APC complex-like [Phoenix dactylifera]	3.17063e-28	sp|Q9S7I8|CDC22_ARATH	Cell division cycle 20.2, cofactor of APC complex OS=Arabidopsis thaliana GN=CDC20-2 PE=1 SV=1	5e-29	tr|M0RUS7|M0RUS7_MUSAM	Uncharacterized protein OS=Musa acuminata subsp. malaccensis PE=4 SV=1	7e-31	IPR011046:WD40 repeat-like-containing domain]---[IPR019775:WD40 repeat, conserved site]---[IPR017986:WD40-repeat-containing domain]---[IPR019782:WD40 repeat 2]---[IPR001680:WD40 repeat]---[IPR015943:WD40/YVTN repeat-like-containing domain]---[IPR019781:WD40 repeat, subgroup
comp11138_c0_seq1	349	NULL	NULL	NULL	NULL	NULL	NULL	NULL	NULL	NULL	NULL
comp11138_c1_seq1	256	gi|661895808|emb|CDP00386.1|	unnamed protein product [Coffea canephora]	4.81927e-13	sp|Q9ZQ70|WRKY3_ARATH	Probable WRKY transcription factor 3 OS=Arabidopsis thaliana GN=WRKY3 PE=2 SV=1	2e-11	tr|A0A068TVV4|A0A068TVV4_COFCA	Coffea canephora DH200=94 genomic scaffold, scaffold_5 OS=Coffea canephora GN=GSCOC_T00032312001 PE=4 SV=1	5e-15	IPR003657:DNA-binding WRKY
comp11138_c1_seq2	260	gi|661895808|emb|CDP00386.1|	unnamed protein product [Coffea canephora]	4.80336e-13	sp|Q9ZQ70|WRKY3_ARATH	Probable WRKY transcription factor 3 OS=Arabidopsis thaliana GN=WRKY3 PE=2 SV=1	2e-11	tr|M0RHD4|M0RHD4_MUSAM	Uncharacterized protein OS=Musa acuminata subsp. malaccensis PE=4 SV=1	3e-15	IPR003657:DNA-binding WRKY
comp1113_c0_seq1	236	NULL	NULL	NULL	NULL	NULL	NULL	NULL	NULL	NULL	NULL
comp11142_c0_seq1	578	gi|672178819|ref|XP_008809557.1|	PREDICTED: uncharacterized protein LOC103721219 [Phoenix dactylifera]	2.96298e-18	NULL	NULL	NULL	tr|Q1ENZ8|Q1ENZ8_MUSAC	Putative uncharacterized protein OS=Musa acuminata GN=MA4_112I10.44 PE=4 SV=1	3e-18	NULL
comp11142_c0_seq2	361	NULL	NULL	NULL	NULL	NULL	NULL	NULL	NULL	NULL	NULL
comp11144_c0_seq1	471	NULL	NULL	NULL	NULL	NULL	NULL	NULL	NULL	NULL	NULL
comp11146_c0_seq1	328	gi|218194463|gb|EEC76890.1|	hypothetical protein OsI_15097 [Oryza sativa Indica Group]	6.71253e-10	sp|Q7XWP3|SEC1A_ORYSJ	Probable protein transport Sec1a OS=Oryza sativa subsp. japonica GN=Os04g0252400 PE=3 SV=2	3e-13	tr|A0A022QCD9|A0A022QCD9_ERYGU	Uncharacterized protein OS=Erythranthe guttata GN=MIMGU_mgv1a017441mg PE=4 SV=1	3e-13	IPR001619:Sec1-like protein
comp11146_c0_seq2	464	NULL	NULL	NULL	NULL	NULL	NULL	NULL	NULL	NULL	NULL
comp11146_c0_seq3	607	NULL	NULL	NULL	NULL	NULL	NULL	NULL	NULL	NULL	NULL
comp11148_c0_seq1	595	gi|592874665|gb|AHL44839.1|	alpha-amylase-like protein [Vitis labrusca x Vitis vinifera]	3.59585e-46	sp|P27939|AMY3C_ORYSJ	Alpha-amylase isozyme 3C OS=Oryza sativa subsp. japonica GN=AMY1.7 PE=2 SV=2	5e-52	tr|X2QI21|X2QI21_9LILI	Alpha amylase (Fragment) OS=Lilium hybrid cultivar GN=AMY PE=2 SV=1	2e-54	IPR013775:Alpha-amylase, plant]---[IPR013781:Glycoside hydrolase, subgroup, catalytic core]---[IPR013780:Glycosyl hydrolase, family 13, all-beta]---[IPR006046:Glycoside hydrolase family 13]---[IPR006047:Glycosyl hydrolase, family 13, catalytic domain]---[IPR017853:Glycoside hydrolase, catalytic core]---[IPR012850:Alpha-amylase, C-terminal beta-sheet
comp11150_c0_seq1	573	NULL	NULL	NULL	NULL	NULL	NULL	tr|A0A0A9HAL1|A0A0A9HAL1_ARUDO	Uncharacterized protein OS=Arundo donax PE=4 SV=1	6e-06	IPR017109:Adaptor protein complex AP-4, epsilon subunit]---[IPR011989:Armadillo-like helical]---[IPR002553:Clathrin/coatomer adaptor, adaptin-like, N-terminal]---[IPR016024:Armadillo-type fold
comp11159_c0_seq1	731	gi|672159165|ref|XP_008799339.1|	PREDICTED: phosphoribosylglycinamide formyltransferase, chloroplastic isoform X1 [Phoenix dactylifera] >gi|672159167|ref|XP_008799340.1| PREDICTED: phosphoribosylglycinamide formyltransferase, chloroplastic isoform X1 [Phoenix dactylifera] >gi|672159169|ref|XP_008799341.1| PREDICTED: phosphoribosylglycinamide formyltransferase, chloroplastic isoform X1 [Phoenix dactylifera] >gi|672159171|ref|XP_0…	9.03379e-67	sp|P52423|PUR3_VIGUN	Phosphoribosylglycinamide formyltransferase, chloroplastic OS=Vigna unguiculata GN=PUR3 PE=2 SV=2	2e-63	tr|A0A067KSY7|A0A067KSY7_JATCU	Uncharacterized protein OS=Jatropha curcas GN=JCGZ_00974 PE=4 SV=1	5e-67	IPR002376:Formyl transferase, N-terminal]---[IPR001555:Phosphoribosylglycinamide formyltransferase, active site]---[IPR004607:Phosphoribosylglycinamide formyltransferase
comp11161_c0_seq1	331	gi|255564490|ref|XP_002523241.1|	cytochrome P450, putative [Ricinus communis] >gi|223537537|gb|EEF39162.1| cytochrome P450, putative [Ricinus communis]	1.43151e-20	sp|O81970|C71A9_SOYBN	Cytochrome P450 71A9 OS=Glycine max GN=CYP71A9 PE=2 SV=1	5e-23	tr|B9SB72|B9SB72_RICCO	Cytochrome P450, putative OS=Ricinus communis GN=RCOM_0785630 PE=3 SV=1	2e-23	IPR001128:Cytochrome P450]---[IPR017973:Cytochrome P450, C-terminal]---[IPR002401:Cytochrome P450, E-class, group I
comp11163_c0_seq1	214	NULL	NULL	NULL	NULL	NULL	NULL	NULL	NULL	NULL	NULL
comp11164_c0_seq1	301	NULL	NULL	NULL	NULL	NULL	NULL	NULL	NULL	NULL	NULL
comp11169_c0_seq1	374	NULL	NULL	NULL	NULL	NULL	NULL	NULL	NULL	NULL	NULL
comp11172_c0_seq1	215	gi|672126812|ref|XP_008786865.1|	PREDICTED: uncharacterized protein LOC103705051 [Phoenix dactylifera]	1.71802e-26	sp|Q15032|R3HD1_HUMAN	R3H domain-containing protein 1 OS=Homo sapiens GN=R3HDM1 PE=1 SV=3	2e-07	tr|M0RWZ9|M0RWZ9_MUSAM	Uncharacterized protein OS=Musa acuminata subsp. malaccensis PE=4 SV=1	1e-34	IPR001374:Single-stranded nucleic acid binding R3H
comp11173_c0_seq1	512	gi|566214788|ref|XP_006372028.1|	hypothetical protein POPTR_0018s07790g [Populus trichocarpa] >gi|550318299|gb|ERP49825.1| hypothetical protein POPTR_0018s07790g [Populus trichocarpa]	1.27718e-29	NULL	NULL	NULL	tr|U5FG01|U5FG01_POPTR	Uncharacterized protein OS=Populus trichocarpa GN=POPTR_0018s07790g PE=4 SV=1	2e-34	NULL
comp11174_c0_seq1	343	NULL	NULL	NULL	NULL	NULL	NULL	NULL	NULL	NULL	NULL
comp11176_c0_seq1	271	gi|18419620|gb|AAL69378.1|AF462215_1	putative transcriptional regulator protein [Narcissus pseudonarcissus]	1.13531e-17	NULL	NULL	NULL	tr|Q8VWT2|Q8VWT2_NARPS	Putative transcriptional regulator protein (Fragment) OS=Narcissus pseudonarcissus PE=2 SV=1	2e-22	IPR001650:DNA/RNA helicase, C-terminal]---[IPR014021:Helicase, superfamily 1/2, ATP-binding domain]---[IPR014001:DEAD-like helicase, N-terminal]---[IPR000330:SNF2-related
comp11176_c0_seq2	283	gi|18419620|gb|AAL69378.1|AF462215_1	putative transcriptional regulator protein [Narcissus pseudonarcissus]	1.51746e-06	NULL	NULL	NULL	tr|Q8VWT2|Q8VWT2_NARPS	Putative transcriptional regulator protein (Fragment) OS=Narcissus pseudonarcissus PE=2 SV=1	3e-08	IPR001650:DNA/RNA helicase, C-terminal]---[IPR014021:Helicase, superfamily 1/2, ATP-binding domain]---[IPR014001:DEAD-like helicase, N-terminal]---[IPR000330:SNF2-related
comp11178_c0_seq1	402	NULL	NULL	NULL	NULL	NULL	NULL	NULL	NULL	NULL	NULL
comp11179_c0_seq1	331	NULL	NULL	NULL	NULL	NULL	NULL	NULL	NULL	NULL	NULL
comp11180_c0_seq1	248	gi|595443675|gb|EXX55164.1|	hypothetical protein RirG_227800 [Rhizophagus irregularis DAOM 197198w]	3.15471e-12	sp|P10978|POLX_TOBAC	Retrovirus-related Pol polyprotein from transposon TNT 1-94 OS=Nicotiana tabacum PE=2 SV=1	7e-10	tr|K4BJ49|K4BJ49_SOLLC	Uncharacterized protein OS=Solanum lycopersicum GN=Solyc03g096270.1 PE=4 SV=1	7e-20	IPR013084:Zinc finger, CCHC retroviral-type
comp11183_c0_seq1	205	NULL	NULL	NULL	NULL	NULL	NULL	NULL	NULL	NULL	NULL
comp11183_c1_seq1	298	gi|672120656|ref|XP_008783603.1|	PREDICTED: caffeoylshikimate esterase-like isoform X2 [Phoenix dactylifera]	5.24928e-39	sp|Q9C942|CSE_ARATH	Caffeoylshikimate esterase OS=Arabidopsis thaliana GN=CSE PE=1 SV=1	1e-19	tr|M0TCN2|M0TCN2_MUSAM	Uncharacterized protein OS=Musa acuminata subsp. malaccensis PE=4 SV=1	2e-48	NULL
comp11184_c0_seq1	247	NULL	NULL	NULL	NULL	NULL	NULL	NULL	NULL	NULL	NULL
comp11186_c0_seq1	203	NULL	NULL	NULL	NULL	NULL	NULL	NULL	NULL	NULL	NULL
comp11186_c1_seq1	224	NULL	NULL	NULL	NULL	NULL	NULL	NULL	NULL	NULL	NULL
comp11187_c0_seq1	247	NULL	NULL	NULL	NULL	NULL	NULL	NULL	NULL	NULL	NULL
comp11188_c0_seq1	286	gi|672160220|ref|XP_008799886.1|	PREDICTED: uncharacterized protein LOC103714423 [Phoenix dactylifera]	8.49908e-26	sp|O94675|MAM33_SCHPO	Mitochondrial acidic protein mam33 OS=Schizosaccharomyces pombe (strain 972 / ATCC 24843) GN=SPBC776.07 PE=3 SV=1	4e-07	tr|M0STP4|M0STP4_MUSAM	Uncharacterized protein OS=Musa acuminata subsp. malaccensis PE=4 SV=1	9e-31	IPR003428:Mitochondrial glycoprotein
comp11189_c0_seq1	437	NULL	NULL	NULL	NULL	NULL	NULL	NULL	NULL	NULL	NULL
comp1118_c0_seq1	259	NULL	NULL	NULL	NULL	NULL	NULL	NULL	NULL	NULL	NULL
comp11191_c0_seq1	216	gi|672142541|ref|XP_008795125.1|	PREDICTED: uncharacterized protein LOC103710961 [Phoenix dactylifera] >gi|672142543|ref|XP_008795126.1| PREDICTED: uncharacterized protein LOC103710961 [Phoenix dactylifera]	6.13888e-08	NULL	NULL	NULL	tr|A0A061E6H6|A0A061E6H6_THECC	Alpha/beta-Hydrolases superfamily protein isoform 3 OS=Theobroma cacao GN=TCM_010465 PE=4 SV=1	3e-09	NULL
comp11193_c0_seq1	208	gi|658011187|ref|XP_008340829.1|	PREDICTED: probable receptor-like protein kinase At2g39360 isoform X1 [Malus domestica]	6.60579e-18	sp|Q9STJ8|Y4539_ARATH	Receptor-like serine/threonine-protein kinase At4g25390 OS=Arabidopsis thaliana GN=At4g25390 PE=1 SV=1	4e-07	tr|M5XG64|M5XG64_PRUPE	Uncharacterized protein OS=Prunus persica GN=PRUPE_ppa007249mg PE=4 SV=1	4e-23	IPR011009:Protein kinase-like domain]---[IPR001245:Serine/threonine/tyrosine-protein kinase]---[IPR020635:Tyrosine-protein kinase, catalytic domain]---[IPR000719:Protein kinase, catalytic domain]---[IPR002290:Serine/threonine-protein kinase domain
comp11194_c0_seq1	476	NULL	NULL	NULL	NULL	NULL	NULL	NULL	NULL	NULL	NULL
comp11198_c0_seq1	228	NULL	NULL	NULL	NULL	NULL	NULL	NULL	NULL	NULL	NULL
comp11198_c0_seq2	244	NULL	NULL	NULL	NULL	NULL	NULL	NULL	NULL	NULL	NULL
comp11200_c0_seq1	304	gi|659100035|ref|XP_008450896.1|	PREDICTED: WD repeat-containing protein 61 [Cucumis melo]	4.56696e-35	sp|Q9GZS3|WDR61_HUMAN	WD repeat-containing protein 61 OS=Homo sapiens GN=WDR61 PE=1 SV=1	1e-16	tr|A0A0A0LWK2|A0A0A0LWK2_CUCSA	Uncharacterized protein OS=Cucumis sativus GN=Csa_1G590260 PE=4 SV=1	2e-41	IPR011046:WD40 repeat-like-containing domain]---[IPR017986:WD40-repeat-containing domain]---[IPR019782:WD40 repeat 2]---[IPR001680:WD40 repeat]---[IPR020472:G-protein beta WD-40 repeat, region]---[IPR015943:WD40/YVTN repeat-like-containing domain]---[IPR019781:WD40 repeat, subgroup
comp11204_c0_seq1	279	NULL	NULL	NULL	NULL	NULL	NULL	NULL	NULL	NULL	NULL
comp11205_c0_seq1	296	NULL	NULL	NULL	NULL	NULL	NULL	NULL	NULL	NULL	NULL
comp11206_c0_seq1	202	NULL	NULL	NULL	NULL	NULL	NULL	NULL	NULL	NULL	NULL
comp11208_c0_seq1	426	NULL	NULL	NULL	NULL	NULL	NULL	NULL	NULL	NULL	NULL
comp11209_c0_seq1	390	NULL	NULL	NULL	NULL	NULL	NULL	NULL	NULL	NULL	NULL
comp1120_c0_seq1	249	NULL	NULL	NULL	NULL	NULL	NULL	NULL	NULL	NULL	IPR007225:Exocyst complex subunit Sec15-like
comp11210_c0_seq1	207	NULL	NULL	NULL	sp|Q8H965|NPC6_ARATH	Non-specific phospholipase C6 OS=Arabidopsis thaliana GN=NPC6 PE=2 SV=1	2e-06	tr|A0A059A5K5|A0A059A5K5_EUCGR	Uncharacterized protein OS=Eucalyptus grandis GN=EUGRSUZ_K02713 PE=4 SV=1	8e-07	IPR007312:Phosphoesterase
comp11211_c0_seq1	207	NULL	NULL	NULL	NULL	NULL	NULL	NULL	NULL	NULL	NULL
comp11212_c0_seq1	506	gi|514733046|ref|XP_004957581.1|	PREDICTED: DNA mismatch repair protein MLH3-like isoform X4 [Setaria italica]	1.79363e-39	sp|F4JN26|MLH3_ARATH	DNA mismatch repair protein MLH3 OS=Arabidopsis thaliana GN=MLH3 PE=2 SV=2	2e-38	tr|M0RQ65|M0RQ65_MUSAM	Uncharacterized protein OS=Musa acuminata subsp. malaccensis PE=4 SV=1	7e-50	IPR020568:Ribosomal protein S5 domain 2-type fold]---[IPR014790:MutL, C-terminal, dimerisation]---[IPR003594:ATPase-like, ATP-binding domain]---[IPR002099:DNA mismatch repair protein]---[IPR014721:Ribosomal protein S5 domain 2-type fold, subgroup
comp11214_c0_seq1	214	NULL	NULL	NULL	NULL	NULL	NULL	NULL	NULL	NULL	NULL
comp11217_c0_seq1	425	gi|255585387|ref|XP_002533389.1|	pheophorbide A oxygenase, putative [Ricinus communis] >gi|223526763|gb|EEF28989.1| pheophorbide A oxygenase, putative [Ricinus communis]	3.47195e-19	sp|Q8W496|PTC52_ARATH	Protochlorophyllide-dependent translocon component 52, chloroplastic OS=Arabidopsis thaliana GN=PTC52 PE=2 SV=1	1e-20	tr|B9T570|B9T570_RICCO	Pheophorbide A oxygenase, putative OS=Ricinus communis GN=RCOM_0445950 PE=4 SV=1	3e-19	IPR017941:Rieske [2Fe-2S] iron-sulphur domain]---[IPR013626:Pheophorbide a oxygenase
comp11219_c0_seq1	317	NULL	NULL	NULL	NULL	NULL	NULL	NULL	NULL	NULL	NULL
comp1121_c0_seq1	247	NULL	NULL	NULL	NULL	NULL	NULL	NULL	NULL	NULL	NULL
comp11223_c0_seq1	226	gi|357148657|ref|XP_003574847.1|	PREDICTED: uncharacterized protein LOC100825330 [Brachypodium distachyon]	2.63367e-22	NULL	NULL	NULL	tr|I1I921|I1I921_BRADI	Uncharacterized protein OS=Brachypodium distachyon GN=BRADI3G41600 PE=4 SV=1	2e-25	IPR011692:Stress up-regulated Nod 19
comp11223_c0_seq2	235	gi|357148657|ref|XP_003574847.1|	PREDICTED: uncharacterized protein LOC100825330 [Brachypodium distachyon]	2.98441e-18	NULL	NULL	NULL	tr|I1I922|I1I922_BRADI	Uncharacterized protein OS=Brachypodium distachyon GN=BRADI3G41600 PE=4 SV=1	1e-22	IPR011692:Stress up-regulated Nod 19
comp11226_c0_seq1	300	gi|470139287|ref|XP_004305382.1|	PREDICTED: uncharacterized protein LOC101300751 [Fragaria vesca subsp. vesca]	3.53341e-11	NULL	NULL	NULL	tr|W5C8P1|W5C8P1_WHEAT	Uncharacterized protein OS=Triticum aestivum PE=4 SV=1	2e-12	IPR004242:Transposon, En/Spm-like
comp11227_c0_seq1	266	NULL	NULL	NULL	NULL	NULL	NULL	NULL	NULL	NULL	NULL
comp11230_c0_seq1	343	NULL	NULL	NULL	NULL	NULL	NULL	NULL	NULL	NULL	NULL
comp11232_c0_seq1	325	NULL	NULL	NULL	NULL	NULL	NULL	NULL	NULL	NULL	NULL
comp11233_c0_seq1	219	NULL	NULL	NULL	NULL	NULL	NULL	NULL	NULL	NULL	NULL
comp11239_c0_seq1	243	NULL	NULL	NULL	NULL	NULL	NULL	NULL	NULL	NULL	NULL
comp1123_c0_seq1	387	gi|672122148|ref|XP_008784396.1|	PREDICTED: protein MEI2-like 2 [Phoenix dactylifera]	5.45039e-20	sp|Q6EQX3|OML5_ORYSJ	Protein MEI2-like 5 OS=Oryza sativa subsp. japonica GN=ML5 PE=2 SV=1	1e-20	tr|A0A0B0P2G5|A0A0B0P2G5_GOSAR	Protein MEI2-like 2 OS=Gossypium arboreum GN=F383_25254 PE=4 SV=1	2e-19	IPR012677:Nucleotide-binding, alpha-beta plait]---[IPR000504:RNA recognition motif, RNP-1]---[IPR007201:RNA recognition motif 2
comp11242_c0_seq1	452	NULL	NULL	NULL	NULL	NULL	NULL	NULL	NULL	NULL	NULL
comp11243_c0_seq1	474	gi|672181085|ref|XP_008810748.1|	PREDICTED: transcription initiation factor TFIID subunit 8-like [Phoenix dactylifera]	4.10505e-12	NULL	NULL	NULL	NULL	NULL	NULL	NULL
comp11243_c0_seq2	208	gi|672181085|ref|XP_008810748.1|	PREDICTED: transcription initiation factor TFIID subunit 8-like [Phoenix dactylifera]	3.07563e-07	NULL	NULL	NULL	NULL	NULL	NULL	NULL
comp11244_c0_seq1	254	NULL	NULL	NULL	NULL	NULL	NULL	NULL	NULL	NULL	NULL
comp11245_c0_seq1	307	NULL	NULL	NULL	NULL	NULL	NULL	NULL	NULL	NULL	NULL
comp11246_c0_seq1	222	NULL	NULL	NULL	NULL	NULL	NULL	NULL	NULL	NULL	NULL
comp11248_c0_seq1	423	NULL	NULL	NULL	NULL	NULL	NULL	NULL	NULL	NULL	NULL
comp11251_c0_seq1	238	NULL	NULL	NULL	NULL	NULL	NULL	NULL	NULL	NULL	NULL
comp11251_c1_seq1	267	NULL	NULL	NULL	NULL	NULL	NULL	NULL	NULL	NULL	NULL
comp11253_c0_seq1	319	NULL	NULL	NULL	NULL	NULL	NULL	NULL	NULL	NULL	NULL
comp11254_c0_seq1	268	gi|672130945|ref|XP_008789022.1|	PREDICTED: two-component response regulator-like PRR37 [Phoenix dactylifera] >gi|672130947|ref|XP_008789023.1| PREDICTED: two-component response regulator-like PRR37 [Phoenix dactylifera]	1.02923e-10	sp|Q0D3B6|PRR37_ORYSJ	Two-component response regulator-like PRR37 OS=Oryza sativa subsp. japonica GN=PRR37 PE=2 SV=1	7e-08	NULL	NULL	NULL	NULL
comp11257_c0_seq1	261	NULL	NULL	NULL	NULL	NULL	NULL	NULL	NULL	NULL	NULL
comp1125_c0_seq1	225	NULL	NULL	NULL	NULL	NULL	NULL	NULL	NULL	NULL	NULL
comp11260_c1_seq1	368	NULL	NULL	NULL	NULL	NULL	NULL	NULL	NULL	NULL	NULL
comp11261_c0_seq1	226	NULL	NULL	NULL	NULL	NULL	NULL	NULL	NULL	NULL	NULL
comp11262_c0_seq1	205	NULL	NULL	NULL	NULL	NULL	NULL	NULL	NULL	NULL	NULL
comp11264_c0_seq1	610	NULL	NULL	NULL	NULL	NULL	NULL	NULL	NULL	NULL	NULL
comp11264_c0_seq2	277	NULL	NULL	NULL	NULL	NULL	NULL	NULL	NULL	NULL	NULL
comp11265_c0_seq1	377	NULL	NULL	NULL	NULL	NULL	NULL	NULL	NULL	NULL	NULL
comp11268_c0_seq1	206	NULL	NULL	NULL	NULL	NULL	NULL	NULL	NULL	NULL	NULL
comp11271_c0_seq1	201	NULL	NULL	NULL	NULL	NULL	NULL	NULL	NULL	NULL	NULL
comp11275_c0_seq1	345	NULL	NULL	NULL	NULL	NULL	NULL	NULL	NULL	NULL	NULL
comp11276_c0_seq1	268	gi|672139795|ref|XP_008793692.1|	PREDICTED: stem-specific protein TSJT1-like [Phoenix dactylifera]	4.60931e-19	NULL	NULL	NULL	tr|M0TNR3|M0TNR3_MUSAM	Uncharacterized protein OS=Musa acuminata subsp. malaccensis PE=4 SV=1	6e-24	NULL
comp11276_c1_seq1	274	NULL	NULL	NULL	NULL	NULL	NULL	NULL	NULL	NULL	NULL
comp11277_c0_seq1	288	gi|645274915|ref|XP_008242565.1|	PREDICTED: uncharacterized protein LOC103340883 [Prunus mume]	1.54721e-19	sp|Q2JLB2|EFTS_SYNJB	Elongation factor Ts OS=Synechococcus sp. (strain JA-2-3B'a(2-13)) GN=tsf PE=3 SV=1	2e-18	tr|A0A0B0PKA6|A0A0B0PKA6_GOSAR	Elongation factor Ts OS=Gossypium arboreum GN=F383_01900 PE=4 SV=1	2e-23	IPR012340:Nucleic acid-binding, OB-fold]---[IPR009060:UBA-like]---[IPR014039:Translation elongation factor EFTs/EF1B, dimerisation]---[IPR003029:Ribosomal protein S1, RNA binding domain]---[IPR001816:Translation elongation factor EFTs/EF1B]---[IPR000449:Ubiquitin-associated/translation elongation factor EF1B, N-terminal]---[IPR016027:Nucleic acid-binding, OB-fold-like
comp11278_c0_seq1	668	gi|357455803|ref|XP_003598182.1|	ATP-dependent DNA helicase PIF1 [Medicago truncatula]	4.71316e-20	NULL	NULL	NULL	tr|R0I659|R0I659_9BRAS	Uncharacterized protein OS=Capsella rubella GN=CARUB_v10015121mg PE=4 SV=1	4e-24	IPR003840:DNA helicase, Herpesviridae
comp11278_c0_seq2	752	gi|299739478|ref|XP_001835316.2|	transcriptional factor B3 [Coprinopsis cinerea okayama7#130] >gi|298403796|gb|EAU86521.2| transcriptional factor B3 [Coprinopsis cinerea okayama7#130]	1.37202e-35	sp|Q38CE9|PIF6_TRYB2	ATP-dependent DNA helicase PIF6 OS=Trypanosoma brucei brucei (strain 927/4 GUTat10.1) GN=PIF6 PE=3 SV=1	7e-06	tr|R0F1X4|R0F1X4_9BRAS	Uncharacterized protein (Fragment) OS=Capsella rubella GN=CARUB_v100281120mg PE=4 SV=1	3e-42	IPR003840:DNA helicase, Herpesviridae
comp11282_c0_seq1	357	NULL	NULL	NULL	NULL	NULL	NULL	NULL	NULL	NULL	NULL
comp11284_c0_seq1	590	gi|672114891|ref|XP_008779014.1|	PREDICTED: dnaJ homolog subfamily C member 28-like [Phoenix dactylifera]	8.9422e-66	sp|Q8VCE1|DJC28_MOUSE	DnaJ homolog subfamily C member 28 OS=Mus musculus GN=Dnajc28 PE=2 SV=2	5e-16	tr|M0U7M0|M0U7M0_MUSAM	Uncharacterized protein OS=Musa acuminata subsp. malaccensis PE=4 SV=1	2e-79	IPR018961:DnaJ homologue, subfamily C, member 28, conserved domain
comp11284_c0_seq2	681	gi|672114891|ref|XP_008779014.1|	PREDICTED: dnaJ homolog subfamily C member 28-like [Phoenix dactylifera]	5.78957e-61	sp|Q8VCE1|DJC28_MOUSE	DnaJ homolog subfamily C member 28 OS=Mus musculus GN=Dnajc28 PE=2 SV=2	1e-11	tr|M0U7M0|M0U7M0_MUSAM	Uncharacterized protein OS=Musa acuminata subsp. malaccensis PE=4 SV=1	1e-59	IPR018961:DnaJ homologue, subfamily C, member 28, conserved domain
comp11285_c0_seq1	411	gi|514719089|ref|XP_004954151.1|	PREDICTED: alpha-aminoadipic semialdehyde synthase-like isoform X2 [Setaria italica]	3.38197e-62	sp|Q9SMZ4|AASS_ARATH	Alpha-aminoadipic semialdehyde synthase OS=Arabidopsis thaliana GN=LKR/SDH PE=1 SV=1	7e-68	tr|M0W5P6|M0W5P6_HORVD	Uncharacterized protein OS=Hordeum vulgare var. distichum PE=4 SV=1	1e-74	IPR016040:NAD(P)-binding domain]---[IPR007886:Alanine dehydrogenase/PNT, N-terminal]---[IPR007698:Alanine dehydrogenase/PNT, C-terminal]---[IPR005097:Saccharopine dehydrogenase / Homospermidine synthase]---[IPR007545:LOR/SDH bifunctional enzyme, conserved domain
comp11289_c0_seq1	275	NULL	NULL	NULL	NULL	NULL	NULL	NULL	NULL	NULL	NULL
comp11291_c0_seq1	344	NULL	NULL	NULL	NULL	NULL	NULL	NULL	NULL	NULL	NULL
comp11292_c0_seq1	352	NULL	NULL	NULL	NULL	NULL	NULL	NULL	NULL	NULL	NULL
comp11293_c0_seq1	472	NULL	NULL	NULL	NULL	NULL	NULL	NULL	NULL	NULL	NULL
comp11294_c0_seq1	452	gi|672129522|ref|XP_008788271.1|	PREDICTED: inositol-tetrakisphosphate 1-kinase 4 isoform X3 [Phoenix dactylifera]	4.63065e-48	sp|O80568|ITPK4_ARATH	Inositol-tetrakisphosphate 1-kinase 4 OS=Arabidopsis thaliana GN=ITPK4 PE=2 SV=2	7e-49	tr|G8FGH6|G8FGH6_ELAGV	Putative inositol 1,3,4-trisphosphate 5/6-kinase family protein (Fragment) OS=Elaeis guineensis var. tenera GN=ITPK PE=2 SV=1	8e-57	IPR008656:Inositol 1, 3, 4-trisphosphate 56-kinase
comp11296_c0_seq1	412	gi|672172387|ref|XP_008806282.1|	PREDICTED: ATP synthase subunit beta, mitochondrial-like [Phoenix dactylifera] >gi|672172389|ref|XP_008806283.1| PREDICTED: ATP synthase subunit beta, mitochondrial-like [Phoenix dactylifera] >gi|672172391|ref|XP_008806284.1| PREDICTED: ATP synthase subunit beta, mitochondrial-like [Phoenix dactylifera]	1.4647e-57	sp|P19023|ATPBM_MAIZE	ATP synthase subunit beta, mitochondrial OS=Zea mays GN=ATPB PE=1 SV=1	1e-67	tr|A0A096RU90|A0A096RU90_MAIZE	Uncharacterized protein OS=Zea mays GN=csu849(atpb) PE=4 SV=1	3e-68	IPR020971:ATP synthase, F1 beta subunit]---[IPR004100:ATPase, F1/V1/A1 complex, alpha/beta subunit, N-terminal]---[IPR003593:ATPase, AAA+ type, core]---[IPR005722:ATPase, F1 complex, beta subunit]---[IPR000793:ATPase, F1/V1/A1 complex, alpha/beta subunit, C-terminal]---[IPR018118:ATPase, F1/A1 complex, alpha/beta subunit, N-terminal]---[IPR000194:ATPase, F1/V1/A1 complex, alpha/beta subunit, nucl…
comp11297_c0_seq1	401	NULL	NULL	NULL	NULL	NULL	NULL	NULL	NULL	NULL	NULL
comp11298_c0_seq1	235	NULL	NULL	NULL	NULL	NULL	NULL	NULL	NULL	NULL	NULL
comp11298_c1_seq1	205	NULL	NULL	NULL	NULL	NULL	NULL	NULL	NULL	NULL	NULL
comp11305_c0_seq1	227	NULL	NULL	NULL	NULL	NULL	NULL	NULL	NULL	NULL	NULL
comp11306_c0_seq1	483	NULL	NULL	NULL	NULL	NULL	NULL	NULL	NULL	NULL	NULL
comp11307_c0_seq1	265	gi|645227394|ref|XP_008220494.1|	PREDICTED: cytochrome P450 711A1-like [Prunus mume]	1.1391e-17	sp|B9DFU2|MAX1_ARATH	Cytochrome P450 711A1 OS=Arabidopsis thaliana GN=CYP711A1 PE=2 SV=1	1e-16	tr|M5XJZ0|M5XJZ0_PRUPE	Uncharacterized protein OS=Prunus persica GN=PRUPE_ppa019787mg PE=3 SV=1	3e-21	IPR001128:Cytochrome P450]---[IPR017973:Cytochrome P450, C-terminal]---[IPR002401:Cytochrome P450, E-class, group I
comp11307_c1_seq1	240	NULL	NULL	NULL	NULL	NULL	NULL	NULL	NULL	NULL	NULL
comp11309_c0_seq1	744	gi|672108113|ref|XP_008783430.1|	PREDICTED: protein STRUBBELIG-RECEPTOR FAMILY 7 isoform X2 [Phoenix dactylifera]	7.9949e-73	sp|Q9C8M9|SRF6_ARATH	Protein STRUBBELIG-RECEPTOR FAMILY 6 OS=Arabidopsis thaliana GN=SRF6 PE=1 SV=1	2e-64	tr|D3K233|D3K233_DENNO	Leucine-rich repeat receptor-like protein kinase (Fragment) OS=Dendrobium nobile PE=2 SV=1	1e-87	IPR011009:Protein kinase-like domain]---[IPR001245:Serine/threonine/tyrosine-protein kinase]---[IPR001611:Leucine-rich repeat]---[IPR013210:Leucine-rich repeat-containing N-terminal domain, type 2]---[IPR000719:Protein kinase, catalytic domain]---[IPR020635:Tyrosine-protein kinase, catalytic domain]---[IPR002290:Serine/threonine-protein kinase domain]---[IPR003591:Leucine-rich repeat, typical sub…
comp11310_c0_seq1	279	NULL	NULL	NULL	NULL	NULL	NULL	NULL	NULL	NULL	NULL
comp11310_c1_seq1	400	gi|460402797|ref|XP_004246897.1|	PREDICTED: UPF0481 protein At3g47200-like [Solanum lycopersicum]	1.8379e-20	sp|Q9SD53|Y3720_ARATH	UPF0481 protein At3g47200 OS=Arabidopsis thaliana GN=At3g47200 PE=1 SV=1	2e-08	tr|K4CQV2|K4CQV2_SOLLC	Uncharacterized protein OS=Solanum lycopersicum GN=Solyc09g009230.1 PE=4 SV=1	6e-23	IPR004158:Protein of unknown function DUF247, plant
comp11311_c0_seq1	685	NULL	NULL	NULL	NULL	NULL	NULL	NULL	NULL	NULL	IPR006121:Heavy metal transport/detoxification protein
comp11312_c0_seq1	428	gi|502098236|ref|XP_004491186.1|	PREDICTED: protein argonaute 4-like isoform X1 [Cicer arietinum] >gi|502098240|ref|XP_004491187.1| PREDICTED: protein argonaute 4-like isoform X2 [Cicer arietinum]	3.35733e-06	sp|Q84VQ0|AGO9_ARATH	Protein argonaute 9 OS=Arabidopsis thaliana GN=AGO9 PE=1 SV=2	9e-06	tr|A0A088S6A3|A0A088S6A3_COCNU	Putative argonaute 4 (Fragment) OS=Cocos nucifera PE=2 SV=1	7e-07	IPR003100:Argonaute/Dicer protein, PAZ]---[IPR014811:Domain of unknown function DUF1785]---[IPR003165:Stem cell self-renewal protein Piwi]---[IPR012337:Polynucleotidyl transferase, ribonuclease H fold
comp11314_c0_seq1	268	NULL	NULL	NULL	NULL	NULL	NULL	NULL	NULL	NULL	NULL
comp11315_c0_seq1	309	NULL	NULL	NULL	sp|Q9FFH5|PHB7_ARATH	Prohibitin-7, mitochondrial OS=Arabidopsis thaliana GN=PHB7 PE=1 SV=1	4e-06	NULL	NULL	NULL	NULL
comp11317_c0_seq1	356	gi|326529437|dbj|BAK04665.1|	predicted protein [Hordeum vulgare subsp. vulgare]	1.21574e-27	sp|Q8RX77|PTR21_ARATH	Protein NRT1/ PTR FAMILY 2.13 OS=Arabidopsis thaliana GN=NPF2.13 PE=1 SV=1	1e-24	tr|M0XBE7|M0XBE7_HORVD	Uncharacterized protein OS=Hordeum vulgare var. distichum PE=4 SV=1	2e-34	IPR000109:Oligopeptide transporter]---[IPR016196:Major facilitator superfamily, general substrate transporter
comp11319_c0_seq1	220	NULL	NULL	NULL	NULL	NULL	NULL	NULL	NULL	NULL	NULL
comp11322_c0_seq1	363	gi|641866394|gb|KDO85079.1|	hypothetical protein CISIN_1g0057291mg, partial [Citrus sinensis]	2.36628e-07	sp|Q8L844|PP413_ARATH	Pentatricopeptide repeat-containing protein At5g42310, mitochondrial OS=Arabidopsis thaliana GN=At5g42310 PE=2 SV=1	9e-09	tr|A0A067GZQ3|A0A067GZQ3_CITSI	Uncharacterized protein (Fragment) OS=Citrus sinensis GN=CISIN_1g0057291mg PE=4 SV=1	7e-10	IPR002885:Pentatricopeptide repeat
comp11322_c0_seq2	378	gi|641866394|gb|KDO85079.1|	hypothetical protein CISIN_1g0057291mg, partial [Citrus sinensis]	2.32275e-07	sp|Q8L844|PP413_ARATH	Pentatricopeptide repeat-containing protein At5g42310, mitochondrial OS=Arabidopsis thaliana GN=At5g42310 PE=2 SV=1	1e-08	tr|A0A067GZQ3|A0A067GZQ3_CITSI	Uncharacterized protein (Fragment) OS=Citrus sinensis GN=CISIN_1g0057291mg PE=4 SV=1	8e-10	IPR002885:Pentatricopeptide repeat
comp11323_c0_seq1	253	NULL	NULL	NULL	NULL	NULL	NULL	NULL	NULL	NULL	NULL
comp11325_c0_seq1	230	gi|573942189|ref|XP_006653482.1|	PREDICTED: vacuolar amino acid transporter 1-like [Oryza brachyantha]	7.41549e-09	NULL	NULL	NULL	tr|A0A061EA87|A0A061EA87_THECC	Transmembrane amino acid transporter family protein, putative OS=Theobroma cacao GN=TCM_011707 PE=4 SV=1	7e-11	IPR013057:Amino acid transporter, transmembrane
comp11328_c0_seq1	426	NULL	NULL	NULL	NULL	NULL	NULL	NULL	NULL	NULL	NULL
comp11329_c0_seq1	346	NULL	NULL	NULL	NULL	NULL	NULL	NULL	NULL	NULL	NULL
comp11332_c0_seq1	379	NULL	NULL	NULL	NULL	NULL	NULL	NULL	NULL	NULL	NULL
comp11333_c0_seq1	258	NULL	NULL	NULL	NULL	NULL	NULL	NULL	NULL	NULL	NULL
comp11337_c0_seq1	205	gi|514819781|ref|XP_004984584.1|	PREDICTED: pentatricopeptide repeat-containing protein At3g22690-like [Setaria italica]	3.07563e-07	NULL	NULL	NULL	tr|K4A6U3|K4A6U3_SETIT	Uncharacterized protein OS=Setaria italica GN=Si034598m.g PE=4 SV=1	4e-10	IPR002885:Pentatricopeptide repeat
comp11339_c0_seq1	205	gi|672126920|ref|XP_008786918.1|	PREDICTED: long chain acyl-CoA synthetase 6, peroxisomal-like [Phoenix dactylifera]	1.04975e-31	sp|Q8LPS1|LACS6_ARATH	Long chain acyl-CoA synthetase 6, peroxisomal OS=Arabidopsis thaliana GN=LACS6 PE=1 SV=1	2e-37	tr|A0A0B0PGX8|A0A0B0PGX8_GOSAR	Long chain acyl-CoA synthetase 7, peroxisomal-like protein OS=Gossypium arboreum GN=F383_10549 PE=4 SV=1	4e-37	IPR000873:AMP-dependent synthetase/ligase
comp11340_c0_seq1	354	NULL	NULL	NULL	NULL	NULL	NULL	NULL	NULL	NULL	NULL
comp11340_c0_seq2	353	NULL	NULL	NULL	NULL	NULL	NULL	NULL	NULL	NULL	NULL
comp11340_c0_seq3	355	NULL	NULL	NULL	NULL	NULL	NULL	NULL	NULL	NULL	NULL
comp11342_c1_seq1	391	NULL	NULL	NULL	NULL	NULL	NULL	NULL	NULL	NULL	NULL
comp11344_c0_seq1	304	NULL	NULL	NULL	NULL	NULL	NULL	NULL	NULL	NULL	NULL
comp11346_c0_seq1	202	NULL	NULL	NULL	NULL	NULL	NULL	NULL	NULL	NULL	NULL
comp11348_c0_seq1	355	gi|565350062|ref|XP_006341993.1|	PREDICTED: peroxisome biogenesis factor 10-like [Solanum tuberosum]	2.90038e-21	sp|Q9SYU4|PEX10_ARATH	Peroxisome biogenesis factor 10 OS=Arabidopsis thaliana GN=PEX10 PE=1 SV=1	8e-26	tr|M0UBT3|M0UBT3_MUSAM	Uncharacterized protein OS=Musa acuminata subsp. malaccensis PE=4 SV=1	1e-22	IPR018957:Zinc finger, C3HC4 RING-type]---[IPR017907:Zinc finger, RING-type, conserved site]---[IPR001841:Zinc finger, RING-type]---[IPR006845:Pex, N-terminal
comp11348_c0_seq2	403	gi|359476271|ref|XP_002279784.2|	PREDICTED: peroxisome biogenesis factor 10-like [Vitis vinifera] >gi|296081704|emb|CBI20709.3| unnamed protein product [Vitis vinifera]	4.65578e-24	sp|Q9SYU4|PEX10_ARATH	Peroxisome biogenesis factor 10 OS=Arabidopsis thaliana GN=PEX10 PE=1 SV=1	2e-28	tr|D7STW0|D7STW0_VITVI	Putative uncharacterized protein OS=Vitis vinifera GN=VIT_04s0008g01760 PE=4 SV=1	9e-26	IPR018957:Zinc finger, C3HC4 RING-type]---[IPR017907:Zinc finger, RING-type, conserved site]---[IPR001841:Zinc finger, RING-type]---[IPR006845:Pex, N-terminal
comp11350_c0_seq1	644	gi|643714024|gb|KDP26689.1|	hypothetical protein JCGZ_17847 [Jatropha curcas]	4.35919e-41	NULL	NULL	NULL	tr|A0A067K4I0|A0A067K4I0_JATCU	Uncharacterized protein OS=Jatropha curcas GN=JCGZ_17847 PE=4 SV=1	1e-49	IPR003594:ATPase-like, ATP-binding domain
comp11351_c0_seq1	255	NULL	NULL	NULL	NULL	NULL	NULL	NULL	NULL	NULL	NULL
comp11352_c0_seq1	212	gi|672139372|ref|XP_008793464.1|	PREDICTED: protein GIGANTEA-like [Phoenix dactylifera]	3.35575e-30	sp|Q9AWL7|GIGAN_ORYSJ	Protein GIGANTEA OS=Oryza sativa subsp. japonica GN=GI PE=2 SV=2	1e-35	tr|B1NW89|B1NW89_MAIZE	Gigantea1B (Fragment) OS=Zea mays GN=gigz1B PE=2 SV=1	5e-35	NULL
comp11355_c0_seq1	220	NULL	NULL	NULL	NULL	NULL	NULL	NULL	NULL	NULL	NULL
comp11356_c0_seq1	665	gi|357144082|ref|XP_003573164.1|	PREDICTED: protein furry homolog-like [Brachypodium distachyon]	3.22317e-21	NULL	NULL	NULL	tr|I1IFR5|I1IFR5_BRADI	Uncharacterized protein OS=Brachypodium distachyon GN=BRADI3G60610 PE=4 SV=1	4e-25	IPR016024:Armadillo-type fold
comp11359_c0_seq1	227	NULL	NULL	NULL	NULL	NULL	NULL	NULL	NULL	NULL	NULL
comp11359_c0_seq2	256	NULL	NULL	NULL	NULL	NULL	NULL	NULL	NULL	NULL	NULL
comp11362_c0_seq1	351	NULL	NULL	NULL	NULL	NULL	NULL	NULL	NULL	NULL	NULL
comp11363_c0_seq1	243	NULL	NULL	NULL	NULL	NULL	NULL	NULL	NULL	NULL	NULL
comp11366_c0_seq1	203	NULL	NULL	NULL	NULL	NULL	NULL	NULL	NULL	NULL	NULL
comp11367_c0_seq1	393	gi|657404314|gb|KEH43051.1|	kinesin motor domain protein [Medicago truncatula]	1.38196e-07	NULL	NULL	NULL	tr|A0A059D3Z4|A0A059D3Z4_EUCGR	Kinesin-like protein OS=Eucalyptus grandis GN=EUGRSUZ_B01741 PE=3 SV=1	2e-07	NULL
comp11368_c0_seq1	549	gi|586700565|ref|XP_006844822.1|	hypothetical protein AMTR_s00058p00055620 [Amborella trichopoda] >gi|548847313|gb|ERN06497.1| hypothetical protein AMTR_s00058p00055620 [Amborella trichopoda]	8.51252e-11	NULL	NULL	NULL	tr|W1P9B7|W1P9B7_AMBTC	Uncharacterized protein OS=Amborella trichopoda GN=AMTR_s00058p00055620 PE=4 SV=1	2e-10	NULL
comp11370_c0_seq1	234	NULL	NULL	NULL	NULL	NULL	NULL	NULL	NULL	NULL	NULL
comp11370_c0_seq2	204	NULL	NULL	NULL	NULL	NULL	NULL	NULL	NULL	NULL	NULL
comp11372_c0_seq1	298	NULL	NULL	NULL	NULL	NULL	NULL	NULL	NULL	NULL	NULL
comp11372_c1_seq1	293	NULL	NULL	NULL	NULL	NULL	NULL	NULL	NULL	NULL	NULL
comp11373_c0_seq1	410	gi|643740296|gb|KDP45955.1|	hypothetical protein JCGZ_11858 [Jatropha curcas]	7.28789e-37	sp|Q9LPF6|PUP11_ARATH	Probable purine permease 11 OS=Arabidopsis thaliana GN=PUP11 PE=1 SV=1	4e-38	tr|I1ICR5|I1ICR5_BRADI	Uncharacterized protein OS=Brachypodium distachyon GN=BRADI3G52070 PE=4 SV=1	3e-39	IPR004853:Protein of unknown function DUF250
comp11375_c0_seq1	430	gi|15224445|ref|NP_181346.1|	bifunctional sn-glycerol-3-phosphate 2-O-acyltransferase/phosphatase [Arabidopsis thaliana] >gi|71159388|sp|O80437.1|GPAT6_ARATH RecName: Full=Glycerol-3-phosphate 2-O-acyltransferase 6; Short=AtGPAT6; AltName: Full=Glycerol-3-phosphate acyltransferase 6 [Arabidopsis thaliana] >gi|3335359|gb|AAC27160.1| unknown protein [Arabidopsis thaliana] >gi|17065290|gb|AAL32799.1| Unknown protein [Arabidopsi…	4.20781e-33	sp|O80437|GPAT6_ARATH	Glycerol-3-phosphate 2-O-acyltransferase 6 OS=Arabidopsis thaliana GN=GPAT6 PE=1 SV=1	2e-40	tr|D7LKT2|D7LKT2_ARALL	Glycerol-3-phosphate acyltransferase 6 OS=Arabidopsis lyrata subsp. lyrata GN=ATGPAT6 PE=4 SV=1	1e-38	IPR002123:Phospholipid/glycerol acyltransferase
comp11377_c0_seq1	507	gi|672187148|ref|XP_008813264.1|	PREDICTED: BEL1-like homeodomain protein 4 [Phoenix dactylifera]	5.8237e-06	sp|Q9SW80|BLH2_ARATH	BEL1-like homeodomain protein 2 OS=Arabidopsis thaliana GN=BLH2 PE=1 SV=3	1e-07	tr|D6MK27|D6MK27_9ASPA	Transcription factor (Fragment) OS=Lycoris longituba PE=2 SV=1	3e-10	IPR012287:Homeodomain-related]---[IPR001356:Homeobox]---[IPR006563:POX]---[IPR009057:Homeodomain-like
comp11379_c0_seq1	230	gi|573956797|ref|XP_006660626.1|	PREDICTED: sugar transport protein 7-like [Oryza brachyantha]	2.79835e-32	sp|O04249|STP7_ARATH	Sugar transport protein 7 OS=Arabidopsis thaliana GN=STP7 PE=2 SV=1	8e-34	tr|J3MXF8|J3MXF8_ORYBR	Uncharacterized protein OS=Oryza brachyantha GN=OB09G16870 PE=3 SV=1	2e-39	IPR003663:Sugar/inositol transporter]---[IPR005829:Sugar transporter, conserved site]---[IPR016196:Major facilitator superfamily, general substrate transporter
comp1137_c0_seq1	305	NULL	NULL	NULL	NULL	NULL	NULL	NULL	NULL	NULL	NULL
comp11380_c0_seq1	264	NULL	NULL	NULL	NULL	NULL	NULL	NULL	NULL	NULL	NULL
comp11383_c0_seq1	266	NULL	NULL	NULL	NULL	NULL	NULL	NULL	NULL	NULL	NULL
comp11383_c0_seq2	455	gi|672140909|ref|XP_008794270.1|	PREDICTED: AT-rich interactive domain-containing protein 2-like [Phoenix dactylifera]	6.73701e-07	NULL	NULL	NULL	NULL	NULL	NULL	NULL
comp11385_c0_seq1	577	gi|255964729|gb|ACU44656.1|	phytochelatin synthase [Sonchus arvensis]	1.33002e-18	sp|Q2TSC7|PCS1_LOTJA	Glutathione gamma-glutamylcysteinyltransferase 1 OS=Lotus japonicus GN=PCS1 PE=2 SV=1	2e-19	tr|M0RQ15|M0RQ15_MUSAM	Uncharacterized protein OS=Musa acuminata subsp. malaccensis PE=4 SV=1	3e-22	IPR015407:Phytochelatin synthase, C-terminal]---[IPR007719:Phytochelatin synthase
comp11388_c0_seq1	348	NULL	NULL	NULL	NULL	NULL	NULL	NULL	NULL	NULL	NULL
comp1138_c0_seq1	223	NULL	NULL	NULL	NULL	NULL	NULL	NULL	NULL	NULL	NULL
comp11390_c0_seq1	370	NULL	NULL	NULL	NULL	NULL	NULL	NULL	NULL	NULL	NULL
comp11391_c0_seq1	297	gi|672109385|ref|XP_008789869.1|	PREDICTED: serine/threonine-protein kinase TOUSLED [Phoenix dactylifera]	7.62367e-30	sp|Q39238|TSL_ARATH	Serine/threonine-protein kinase TOUSLED OS=Arabidopsis thaliana GN=TOUSLED PE=1 SV=1	3e-28	tr|Q10CU0|Q10CU0_ORYSJ	Tousled-like kinase 2, putative, expressed OS=Oryza sativa subsp. japonica GN=LOC_Os03g53880 PE=4 SV=1	3e-36	IPR011009:Protein kinase-like domain]---[IPR000719:Protein kinase, catalytic domain]---[IPR017441:Protein kinase, ATP binding site]---[IPR017442:Serine/threonine-protein kinase-like domain
comp11392_c0_seq1	229	NULL	NULL	NULL	NULL	NULL	NULL	NULL	NULL	NULL	NULL
comp11393_c0_seq1	475	NULL	NULL	NULL	NULL	NULL	NULL	NULL	NULL	NULL	NULL
comp11394_c1_seq1	231	NULL	NULL	NULL	NULL	NULL	NULL	NULL	NULL	NULL	NULL
comp11395_c0_seq1	241	NULL	NULL	NULL	NULL	NULL	NULL	NULL	NULL	NULL	NULL
comp11398_c0_seq1	227	NULL	NULL	NULL	NULL	NULL	NULL	NULL	NULL	NULL	NULL
comp11398_c1_seq1	296	NULL	NULL	NULL	NULL	NULL	NULL	NULL	NULL	NULL	NULL
comp11399_c0_seq1	241	NULL	NULL	NULL	NULL	NULL	NULL	NULL	NULL	NULL	NULL
comp1139_c0_seq1	281	NULL	NULL	NULL	NULL	NULL	NULL	NULL	NULL	NULL	NULL
comp11400_c0_seq1	223	NULL	NULL	NULL	NULL	NULL	NULL	NULL	NULL	NULL	NULL
comp11401_c0_seq1	370	NULL	NULL	NULL	NULL	NULL	NULL	NULL	NULL	NULL	NULL
comp11403_c0_seq1	287	gi|672131201|ref|XP_008789159.1|	PREDICTED: ethylene-overproduction protein 1 [Phoenix dactylifera]	1.89779e-17	NULL	NULL	NULL	tr|M0TLU4|M0TLU4_MUSAM	Uncharacterized protein OS=Musa acuminata subsp. malaccensis PE=4 SV=1	9e-10	IPR000210:BTB/POZ-like]---[IPR013069:BTB/POZ]---[IPR011990:Tetratricopeptide-like helical]---[IPR013026:Tetratricopeptide repeat-containing]---[IPR011333:BTB/POZ fold]---[IPR019734:Tetratricopeptide repeat
comp11405_c0_seq1	250	NULL	NULL	NULL	NULL	NULL	NULL	NULL	NULL	NULL	NULL
comp11406_c0_seq1	205	NULL	NULL	NULL	NULL	NULL	NULL	NULL	NULL	NULL	NULL
comp11406_c0_seq2	209	NULL	NULL	NULL	NULL	NULL	NULL	NULL	NULL	NULL	NULL
comp11409_c0_seq1	405	NULL	NULL	NULL	NULL	NULL	NULL	NULL	NULL	NULL	NULL
comp11409_c0_seq2	351	NULL	NULL	NULL	NULL	NULL	NULL	NULL	NULL	NULL	NULL
comp1140_c0_seq1	204	NULL	NULL	NULL	NULL	NULL	NULL	NULL	NULL	NULL	NULL
comp11411_c0_seq1	249	NULL	NULL	NULL	NULL	NULL	NULL	NULL	NULL	NULL	NULL
comp11412_c0_seq1	737	gi|672161856|ref|XP_008800753.1|	PREDICTED: mediator of RNA polymerase II transcription subunit 14-like [Phoenix dactylifera]	3.69269e-22	sp|Q9SR02|MED14_ARATH	Mediator of RNA polymerase II transcription subunit 14 OS=Arabidopsis thaliana GN=MED14 PE=1 SV=1	2e-20	tr|M0T3I3|M0T3I3_MUSAM	Uncharacterized protein OS=Musa acuminata subsp. malaccensis PE=4 SV=1	3e-25	IPR013947:Mediator complex, subunit Med14
comp11413_c0_seq1	671	NULL	NULL	NULL	NULL	NULL	NULL	NULL	NULL	NULL	NULL
comp11414_c0_seq1	208	NULL	NULL	NULL	NULL	NULL	NULL	NULL	NULL	NULL	NULL
comp11415_c0_seq1	431	NULL	NULL	NULL	NULL	NULL	NULL	NULL	NULL	NULL	NULL
comp11419_c0_seq1	323	NULL	NULL	NULL	NULL	NULL	NULL	NULL	NULL	NULL	NULL
comp11421_c0_seq1	256	NULL	NULL	NULL	NULL	NULL	NULL	NULL	NULL	NULL	NULL
comp11423_c0_seq1	322	NULL	NULL	NULL	NULL	NULL	NULL	NULL	NULL	NULL	NULL
comp11424_c0_seq1	316	NULL	NULL	NULL	NULL	NULL	NULL	NULL	NULL	NULL	NULL
comp11424_c0_seq2	280	NULL	NULL	NULL	NULL	NULL	NULL	NULL	NULL	NULL	NULL
comp11427_c0_seq1	269	NULL	NULL	NULL	NULL	NULL	NULL	NULL	NULL	NULL	NULL
comp11427_c1_seq1	626	NULL	NULL	NULL	NULL	NULL	NULL	NULL	NULL	NULL	NULL
comp11428_c0_seq1	222	NULL	NULL	NULL	NULL	NULL	NULL	NULL	NULL	NULL	NULL
comp11429_c0_seq1	439	gi|672123856|ref|XP_008785298.1|	PREDICTED: uncharacterized protein LOC103703977 isoform X2 [Phoenix dactylifera]	7.58378e-14	NULL	NULL	NULL	tr|A0A061FVR2|A0A061FVR2_THECC	Uncharacterized protein isoform 1 OS=Theobroma cacao GN=TCM_013596 PE=4 SV=1	8e-12	NULL
comp1142_c0_seq1	298	NULL	NULL	NULL	NULL	NULL	NULL	NULL	NULL	NULL	NULL
comp11432_c0_seq1	496	NULL	NULL	NULL	NULL	NULL	NULL	NULL	NULL	NULL	NULL
comp11434_c0_seq1	471	gi|587843907|gb|EXB34471.1|	hypothetical protein L484_004861 [Morus notabilis]	8.81676e-23	NULL	NULL	NULL	tr|W9R168|W9R168_9ROSA	Uncharacterized protein OS=Morus notabilis GN=L484_004861 PE=4 SV=1	9e-25	NULL
comp11436_c0_seq1	774	NULL	NULL	NULL	NULL	NULL	NULL	NULL	NULL	NULL	NULL
comp11436_c0_seq2	685	NULL	NULL	NULL	NULL	NULL	NULL	NULL	NULL	NULL	NULL
comp11436_c0_seq3	658	NULL	NULL	NULL	NULL	NULL	NULL	NULL	NULL	NULL	NULL
comp11437_c0_seq1	353	NULL	NULL	NULL	NULL	NULL	NULL	NULL	NULL	NULL	NULL
comp11439_c0_seq1	389	NULL	NULL	NULL	NULL	NULL	NULL	NULL	NULL	NULL	NULL
comp1143_c0_seq1	259	gi|672131560|ref|XP_008789342.1|	PREDICTED: PTI1-like tyrosine-protein kinase 1 isoform X2 [Phoenix dactylifera]	1.00488e-10	NULL	NULL	NULL	tr|M0TKK7|M0TKK7_MUSAM	Uncharacterized protein OS=Musa acuminata subsp. malaccensis PE=3 SV=1	1e-13	IPR011009:Protein kinase-like domain]---[IPR020635:Tyrosine-protein kinase, catalytic domain]---[IPR000719:Protein kinase, catalytic domain]---[IPR002290:Serine/threonine-protein kinase domain]---[IPR017442:Serine/threonine-protein kinase-like domain
comp11440_c0_seq1	245	NULL	NULL	NULL	NULL	NULL	NULL	NULL	NULL	NULL	NULL
comp11441_c0_seq1	462	gi|641849222|gb|KDO68097.1|	hypothetical protein CISIN_1g010336mg [Citrus sinensis]	1.21439e-11	NULL	NULL	NULL	tr|A0A067FXD9|A0A067FXD9_CITSI	Uncharacterized protein OS=Citrus sinensis GN=CISIN_1g010336mg PE=4 SV=1	7e-10	NULL
comp11445_c0_seq1	430	gi|595836320|ref|XP_007207232.1|	hypothetical protein PRUPE_ppa026856mg [Prunus persica] >gi|462402874|gb|EMJ08431.1| hypothetical protein PRUPE_ppa026856mg [Prunus persica]	6.7196e-13	NULL	NULL	NULL	tr|M5WCC7|M5WCC7_PRUPE	Uncharacterized protein OS=Prunus persica GN=PRUPE_ppa017790mg PE=4 SV=1	1e-12	IPR001878:Zinc finger, CCHC-type]---[IPR000477:RNA-directed DNA polymerase (reverse transcriptase)
comp11445_c0_seq2	336	gi|595884879|ref|XP_007213052.1|	hypothetical protein PRUPE_ppa020415mg, partial [Prunus persica] >gi|462408917|gb|EMJ14251.1| hypothetical protein PRUPE_ppa020415mg, partial [Prunus persica]	1.60747e-07	NULL	NULL	NULL	tr|M5WLV3|M5WLV3_PRUPE	Uncharacterized protein (Fragment) OS=Prunus persica GN=PRUPE_ppa020415mg PE=4 SV=1	1e-06	IPR001878:Zinc finger, CCHC-type]---[IPR000477:RNA-directed DNA polymerase (reverse transcriptase)
comp11450_c0_seq1	398	NULL	NULL	NULL	NULL	NULL	NULL	NULL	NULL	NULL	NULL
comp11451_c0_seq1	326	NULL	NULL	NULL	NULL	NULL	NULL	NULL	NULL	NULL	NULL
comp11453_c0_seq1	338	gi|225440482|ref|XP_002273139.1|	PREDICTED: aldo-keto reductase family 4 member C9 [Vitis vinifera] >gi|297740312|emb|CBI30494.3| unnamed protein product [Vitis vinifera]	6.84813e-07	sp|P15122|ALDR_RABIT	Aldose reductase OS=Oryctolagus cuniculus GN=AKR1B1 PE=2 SV=3	2e-06	tr|D7THH8|D7THH8_VITVI	Putative uncharacterized protein OS=Vitis vinifera GN=VIT_08s0007g01050 PE=4 SV=1	2e-07	IPR018170:Aldo/keto reductase, conserved site]---[IPR001395:Aldo/keto reductase]---[IPR020471:Aldo/keto reductase subgroup
comp11453_c0_seq2	287	NULL	NULL	NULL	NULL	NULL	NULL	NULL	NULL	NULL	NULL
comp11454_c0_seq1	381	NULL	NULL	NULL	NULL	NULL	NULL	NULL	NULL	NULL	NULL
comp11457_c0_seq1	282	NULL	NULL	NULL	NULL	NULL	NULL	NULL	NULL	NULL	NULL
comp11458_c0_seq1	421	NULL	NULL	NULL	NULL	NULL	NULL	NULL	NULL	NULL	NULL
comp11459_c0_seq1	469	gi|470112284|ref|XP_004292366.1|	PREDICTED: uncharacterized protein LOC101305339 [Fragaria vesca subsp. vesca]	2.24627e-34	NULL	NULL	NULL	tr|Q9LSK4|Q9LSK4_ARATH	Ac-like transposase OS=Arabidopsis thaliana PE=4 SV=1	1e-39	IPR008906:HAT dimerisation
comp11459_c0_seq2	476	gi|470113119|ref|XP_004292774.1|	PREDICTED: uncharacterized protein LOC101301266 [Fragaria vesca subsp. vesca]	3.56457e-24	NULL	NULL	NULL	tr|W5C109|W5C109_WHEAT	Uncharacterized protein OS=Triticum aestivum PE=4 SV=1	1e-27	IPR008906:HAT dimerisation
comp1145_c0_seq1	234	NULL	NULL	NULL	NULL	NULL	NULL	NULL	NULL	NULL	NULL
comp11463_c0_seq1	283	NULL	NULL	NULL	NULL	NULL	NULL	NULL	NULL	NULL	NULL
comp11463_c0_seq2	332	NULL	NULL	NULL	NULL	NULL	NULL	NULL	NULL	NULL	NULL
comp11465_c0_seq1	406	NULL	NULL	NULL	NULL	NULL	NULL	NULL	NULL	NULL	NULL
comp11467_c0_seq1	343	gi|460390111|ref|XP_004240685.1|	PREDICTED: aspartic proteinase Asp1-like [Solanum lycopersicum]	7.26412e-09	NULL	NULL	NULL	tr|M0SFW9|M0SFW9_MUSAM	Uncharacterized protein OS=Musa acuminata subsp. malaccensis PE=3 SV=1	3e-12	IPR021109:Peptidase aspartic]---[IPR001461:Peptidase A1]---[IPR009007:Peptidase aspartic, catalytic
comp11469_c0_seq1	347	gi|672169314|ref|XP_008804684.1|	PREDICTED: probable leucine-rich repeat receptor-like protein kinase At5g49770 [Phoenix dactylifera]	2.72499e-40	sp|Q9LT96|Y5977_ARATH	Probable leucine-rich repeat receptor-like protein kinase At5g49770 OS=Arabidopsis thaliana GN=At5g49770 PE=2 SV=1	6e-33	tr|M0U9H5|M0U9H5_MUSAM	Uncharacterized protein OS=Musa acuminata subsp. malaccensis PE=3 SV=1	3e-47	IPR011009:Protein kinase-like domain]---[IPR001611:Leucine-rich repeat]---[IPR001245:Serine/threonine/tyrosine-protein kinase]---[IPR008271:Serine/threonine-protein kinase, active site]---[IPR013210:Leucine-rich repeat-containing N-terminal domain, type 2]---[IPR000719:Protein kinase, catalytic domain]---[IPR017441:Protein kinase, ATP binding site
comp11471_c0_seq1	322	NULL	NULL	NULL	NULL	NULL	NULL	NULL	NULL	NULL	NULL
comp11473_c0_seq1	318	NULL	NULL	NULL	NULL	NULL	NULL	NULL	NULL	NULL	NULL
comp11475_c0_seq1	240	NULL	NULL	NULL	NULL	NULL	NULL	NULL	NULL	NULL	NULL
comp11476_c0_seq1	243	NULL	NULL	NULL	NULL	NULL	NULL	NULL	NULL	NULL	NULL
comp11477_c0_seq1	352	gi|672158877|ref|XP_008799184.1|	PREDICTED: poly(A)-specific ribonuclease PARN-like isoform X1 [Phoenix dactylifera]	9.79131e-07	NULL	NULL	NULL	NULL	NULL	NULL	NULL
comp11478_c0_seq1	227	gi|670404731|ref|XP_008644031.1|	PREDICTED: uncharacterized protein LOC100383026 isoform X2 [Zea mays]	7.69844e-06	sp|Q9LUD7|CALS8_ARATH	Putative callose synthase 8 OS=Arabidopsis thaliana GN=CALS8 PE=2 SV=2	1e-07	tr|M0REC8|M0REC8_MUSAM	Uncharacterized protein OS=Musa acuminata subsp. malaccensis PE=4 SV=1	3e-09	IPR003440:Glycosyl transferase, family 48
comp1147_c0_seq1	317	NULL	NULL	NULL	NULL	NULL	NULL	NULL	NULL	NULL	NULL
comp11481_c0_seq1	275	NULL	NULL	NULL	NULL	NULL	NULL	NULL	NULL	NULL	NULL
comp11481_c1_seq1	228	NULL	NULL	NULL	NULL	NULL	NULL	NULL	NULL	NULL	IPR012936:Protein of unknown function DUF1692
comp11482_c0_seq1	240	NULL	NULL	NULL	NULL	NULL	NULL	NULL	NULL	NULL	NULL
comp11483_c0_seq1	219	NULL	NULL	NULL	NULL	NULL	NULL	NULL	NULL	NULL	NULL
comp11484_c0_seq1	308	gi|573955466|ref|XP_006659973.1|	PREDICTED: thioredoxin domain-containing protein 9 homolog [Oryza brachyantha]	3.28435e-09	sp|O64628|TXND9_ARATH	Thioredoxin domain-containing protein 9 homolog OS=Arabidopsis thaliana GN=At2g18990 PE=2 SV=1	1e-09	tr|A3BR71|A3BR71_ORYSJ	Putative uncharacterized protein OS=Oryza sativa subsp. japonica GN=OsJ_26620 PE=4 SV=1	2e-11	IPR013766:Thioredoxin domain]---[IPR012335:Thioredoxin fold]---[IPR012336:Thioredoxin-like fold
comp11484_c0_seq2	390	gi|573955466|ref|XP_006659973.1|	PREDICTED: thioredoxin domain-containing protein 9 homolog [Oryza brachyantha]	2.5281e-09	sp|O64628|TXND9_ARATH	Thioredoxin domain-containing protein 9 homolog OS=Arabidopsis thaliana GN=At2g18990 PE=2 SV=1	5e-09	tr|A3BR71|A3BR71_ORYSJ	Putative uncharacterized protein OS=Oryza sativa subsp. japonica GN=OsJ_26620 PE=4 SV=1	3e-11	IPR013766:Thioredoxin domain]---[IPR012335:Thioredoxin fold]---[IPR012336:Thioredoxin-like fold
comp11485_c0_seq1	516	gi|672119125|ref|XP_008782792.1|	PREDICTED: probable leucine-rich repeat receptor-like protein kinase At5g49770 [Phoenix dactylifera]	3.03349e-10	NULL	NULL	NULL	tr|A0A0A9DC00|A0A0A9DC00_ARUDO	Uncharacterized protein OS=Arundo donax PE=4 SV=1	1e-08	IPR011009:Protein kinase-like domain]---[IPR001245:Serine/threonine/tyrosine-protein kinase]---[IPR020635:Tyrosine-protein kinase, catalytic domain]---[IPR000719:Protein kinase, catalytic domain]---[IPR002290:Serine/threonine-protein kinase domain
comp11486_c0_seq1	402	NULL	NULL	NULL	NULL	NULL	NULL	NULL	NULL	NULL	NULL
comp11486_c0_seq2	390	NULL	NULL	NULL	NULL	NULL	NULL	NULL	NULL	NULL	NULL
comp11487_c0_seq1	688	gi|672175401|ref|XP_008807752.1|	PREDICTED: protein DEHYDRATION-INDUCED 19 homolog 2-like [Phoenix dactylifera] >gi|672175403|ref|XP_008807754.1| PREDICTED: protein DEHYDRATION-INDUCED 19 homolog 2-like [Phoenix dactylifera]	7.51873e-24	sp|Q5W794|DI192_ORYSJ	Protein DEHYDRATION-INDUCED 19 homolog 2 OS=Oryza sativa subsp. japonica GN=DI19-2 PE=2 SV=2	2e-22	tr|J3M697|J3M697_ORYBR	Uncharacterized protein OS=Oryza brachyantha GN=OB05G21210 PE=4 SV=1	5e-22	NULL
comp11489_c0_seq1	362	gi|297840943|ref|XP_002888353.1|	hypothetical protein ARALYDRAFT_893970 [Arabidopsis lyrata subsp. lyrata] >gi|297334194|gb|EFH64612.1| hypothetical protein ARALYDRAFT_893970 [Arabidopsis lyrata subsp. lyrata]	1.13484e-09	sp|A6MMT7|PETN_ILLOL	Cytochrome b6-f complex subunit 8 OS=Illicium oligandrum GN=petN PE=3 SV=1	1e-13	tr|K4CYR7|K4CYR7_SOLLC	Uncharacterized protein OS=Solanum lycopersicum GN=Solyc10g017930.1 PE=4 SV=1	1e-13	NULL
comp11490_c0_seq1	440	NULL	NULL	NULL	NULL	NULL	NULL	NULL	NULL	NULL	NULL
comp11491_c0_seq1	340	gi|672108218|ref|XP_008784005.1|	PREDICTED: ATPase GET3-like [Phoenix dactylifera]	3.82999e-42	sp|P0CM24|GET3_CRYNJ	ATPase GET3 OS=Cryptococcus neoformans var. neoformans serotype D (strain JEC21 / ATCC MYA-565) GN=GET3 PE=3 SV=1	2e-08	tr|M0TT67|M0TT67_MUSAM	Uncharacterized protein OS=Musa acuminata subsp. malaccensis PE=4 SV=1	2e-55	IPR003348:ATPase, anion-transporting
comp11491_c0_seq2	306	gi|672108218|ref|XP_008784005.1|	PREDICTED: ATPase GET3-like [Phoenix dactylifera]	2.96709e-26	NULL	NULL	NULL	tr|M0TT67|M0TT67_MUSAM	Uncharacterized protein OS=Musa acuminata subsp. malaccensis PE=4 SV=1	1e-33	IPR007853:Zinc finger, Zim17-type]---[IPR003348:ATPase, anion-transporting
comp11492_c0_seq1	925	gi|255563544|ref|XP_002522774.1|	E3 ubiquitin protein ligase upl2, putative [Ricinus communis] >gi|223538012|gb|EEF39625.1| E3 ubiquitin protein ligase upl2, putative [Ricinus communis]	5.90964e-75	sp|Q8GY23|UPL1_ARATH	E3 ubiquitin-protein ligase UPL1 OS=Arabidopsis thaliana GN=UPL1 PE=1 SV=3	7e-83	tr|A5ATX6|A5ATX6_VITVI	Putative uncharacterized protein OS=Vitis vinifera GN=VITISV_042363 PE=4 SV=1	4e-92	IPR010309:E3 ubiquitin ligase, domain of unknown function DUF908]---[IPR000569:HECT]---[IPR009060:UBA-like]---[IPR003903:Ubiquitin interacting motif]---[IPR000449:Ubiquitin-associated/translation elongation factor EF1B, N-terminal]---[IPR015940:Ubiquitin-associated/translation elongation factor EF1B, N-terminal, eukaryote]---[IPR010314:E3 ubiquitin ligase, domain of unknown function DUF913]---[IP…
comp11495_c0_seq1	240	NULL	NULL	NULL	NULL	NULL	NULL	NULL	NULL	NULL	NULL
comp11497_c0_seq1	235	NULL	NULL	NULL	NULL	NULL	NULL	NULL	NULL	NULL	NULL
comp11497_c0_seq2	407	NULL	NULL	NULL	NULL	NULL	NULL	NULL	NULL	NULL	NULL
comp11498_c0_seq1	517	gi|672163941|ref|XP_008801833.1|	PREDICTED: alpha-ketoglutarate-dependent dioxygenase alkB [Phoenix dactylifera]	4.39367e-22	sp|Q9SA98|ALKBH_ARATH	Alpha-ketoglutarate-dependent dioxygenase alkB OS=Arabidopsis thaliana GN=At1g11780 PE=2 SV=2	1e-10	tr|A5BU64|A5BU64_VITVI	Putative uncharacterized protein OS=Vitis vinifera GN=VITISV_011566 PE=4 SV=1	2e-14	NULL
comp11499_c0_seq1	475	NULL	NULL	NULL	NULL	NULL	NULL	NULL	NULL	NULL	NULL
comp114_c0_seq1	237	NULL	NULL	NULL	NULL	NULL	NULL	NULL	NULL	NULL	NULL
comp11500_c0_seq1	571	gi|670445585|ref|XP_008663066.1|	PREDICTED: uncharacterized protein LOC103641500 [Zea mays]	7.02268e-17	NULL	NULL	NULL	tr|A0A0A9IQ58|A0A0A9IQ58_ARUDO	Uncharacterized protein OS=Arundo donax PE=4 SV=1	1e-19	NULL
comp11502_c0_seq1	480	gi|604346027|gb|EYU44524.1|	hypothetical protein MIMGU_mgv1a022914mg, partial [Erythranthe guttata]	1.35197e-15	sp|Q6ATJ8|RH16_ORYSJ	DEAD-box ATP-dependent RNA helicase 16 OS=Oryza sativa subsp. japonica GN=Os03g0728800 PE=2 SV=1	7e-17	tr|A0A022RWU1|A0A022RWU1_ERYGU	Uncharacterized protein (Fragment) OS=Erythranthe guttata GN=MIMGU_mgv1a022914mg PE=4 SV=1	2e-16	IPR001650:DNA/RNA helicase, C-terminal]---[IPR011545:DNA/RNA helicase, DEAD/DEAH box type, N-terminal]---[IPR014021:Helicase, superfamily 1/2, ATP-binding domain]---[IPR014014:RNA helicase, DEAD-box type, Q motif]---[IPR014001:DEAD-like helicase, N-terminal
comp11504_c0_seq1	692	NULL	NULL	NULL	NULL	NULL	NULL	NULL	NULL	NULL	NULL
comp11504_c0_seq2	217	NULL	NULL	NULL	NULL	NULL	NULL	NULL	NULL	NULL	NULL
comp11505_c0_seq1	224	NULL	NULL	NULL	NULL	NULL	NULL	NULL	NULL	NULL	NULL
comp11511_c0_seq1	362	gi|218347123|emb|CAR92137.1|	fibrillarin 2 [Nicotiana benthamiana]	1.86624e-20	sp|Q94AH9|MD36A_ARATH	Mediator of RNA polymerase II transcription subunit 36a OS=Arabidopsis thaliana GN=MED36A PE=1 SV=2	2e-23	tr|Q25C91|Q25C91_TOBAC	Tobacco fibrillarin homolog OS=Nicotiana tabacum GN=NtFib1 PE=2 SV=1	1e-24	IPR020813:Fibrillarin, conserved site]---[IPR000692:Fibrillarin
comp11514_c0_seq1	227	NULL	NULL	NULL	NULL	NULL	NULL	NULL	NULL	NULL	NULL
comp11515_c0_seq1	289	gi|672131484|ref|XP_008789305.1|	PREDICTED: uncharacterized protein LOC103706836 isoform X2 [Phoenix dactylifera]	7.42021e-22	NULL	NULL	NULL	tr|A0A068TPN9|A0A068TPN9_COFCA	Coffea canephora DH200=94 genomic scaffold, scaffold_2 OS=Coffea canephora GN=GSCOC_T00021971001 PE=4 SV=1	6e-26	NULL
comp11517_c0_seq1	495	NULL	NULL	NULL	NULL	NULL	NULL	NULL	NULL	NULL	NULL
comp11519_c0_seq1	423	NULL	NULL	NULL	NULL	NULL	NULL	NULL	NULL	NULL	NULL
comp11519_c0_seq2	492	NULL	NULL	NULL	NULL	NULL	NULL	NULL	NULL	NULL	NULL
comp1151_c0_seq1	347	NULL	NULL	NULL	NULL	NULL	NULL	NULL	NULL	NULL	NULL
comp1151_c1_seq1	218	NULL	NULL	NULL	NULL	NULL	NULL	NULL	NULL	NULL	NULL
comp11520_c0_seq1	710	gi|672176246|ref|XP_008808196.1|	PREDICTED: TBC1 domain family member 13 isoform X3 [Phoenix dactylifera]	6.16799e-56	sp|Q8R3D1|TBC13_MOUSE	TBC1 domain family member 13 OS=Mus musculus GN=Tbc1d13 PE=2 SV=1	6e-24	tr|M0U5B0|M0U5B0_MUSAM	Uncharacterized protein OS=Musa acuminata subsp. malaccensis PE=4 SV=1	4e-72	IPR000195:RabGAP/TBC
comp11520_c0_seq2	635	gi|672176246|ref|XP_008808196.1|	PREDICTED: TBC1 domain family member 13 isoform X3 [Phoenix dactylifera]	2.03246e-59	sp|Q9NVG8|TBC13_HUMAN	TBC1 domain family member 13 OS=Homo sapiens GN=TBC1D13 PE=1 SV=3	5e-27	tr|M0U5B0|M0U5B0_MUSAM	Uncharacterized protein OS=Musa acuminata subsp. malaccensis PE=4 SV=1	1e-77	IPR000195:RabGAP/TBC
comp11525_c0_seq1	214	NULL	NULL	NULL	NULL	NULL	NULL	NULL	NULL	NULL	NULL
comp11526_c0_seq1	550	gi|566186117|ref|XP_002314184.2|	hypothetical protein POPTR_0009s03570g [Populus trichocarpa] >gi|550330958|gb|EEE88139.2| hypothetical protein POPTR_0009s03570g [Populus trichocarpa]	7.59152e-23	sp|P0C6E7|PUB55_ARATH	Putative U-box domain-containing protein 55 OS=Arabidopsis thaliana GN=PUB55 PE=3 SV=1	3e-20	tr|B9HPH8|B9HPH8_POPTR	Uncharacterized protein OS=Populus trichocarpa GN=POPTR_0009s03570g PE=4 SV=2	3e-26	IPR011009:Protein kinase-like domain]---[IPR006016:UspA]---[IPR003613:U box domain]---[IPR020635:Tyrosine-protein kinase, catalytic domain]---[IPR000719:Protein kinase, catalytic domain]---[IPR002290:Serine/threonine-protein kinase domain]---[IPR017442:Serine/threonine-protein kinase-like domain
comp11526_c1_seq1	245	gi|672122475|ref|XP_008784570.1|	PREDICTED: U-box domain-containing protein 33-like [Phoenix dactylifera]	5.74134e-30	sp|Q8GUH1|PUB33_ARATH	U-box domain-containing protein 33 OS=Arabidopsis thaliana GN=PUB33 PE=2 SV=2	7e-11	tr|A0A072VBQ1|A0A072VBQ1_MEDTR	U-box kinase family protein OS=Medicago truncatula GN=MTR_2g096850 PE=4 SV=1	5e-30	IPR006016:UspA]---[IPR011009:Protein kinase-like domain]---[IPR003613:U box domain]---[IPR000719:Protein kinase, catalytic domain]---[IPR020635:Tyrosine-protein kinase, catalytic domain]---[IPR017442:Serine/threonine-protein kinase-like domain]---[IPR002290:Serine/threonine-protein kinase domain
comp11527_c0_seq1	202	gi|672120056|ref|XP_008783282.1|	PREDICTED: MLO-like protein 12 [Phoenix dactylifera]	9.92501e-06	sp|Q0DC45|MLOH1_ORYSJ	MLO protein homolog 1 OS=Oryza sativa subsp. japonica GN=MLO1 PE=3 SV=2	2e-06	tr|M0RIE1|M0RIE1_MUSAM	MLO-like protein OS=Musa acuminata subsp. malaccensis PE=3 SV=1	2e-08	NULL
comp11528_c0_seq1	287	gi|629102255|gb|KCW67724.1|	hypothetical protein EUGRSUZ_F01462 [Eucalyptus grandis]	5.12046e-47	sp|O23755|EF2_BETVU	Elongation factor 2 OS=Beta vulgaris PE=2 SV=1	3e-43	tr|A0A068UZC2|A0A068UZC2_COFCA	Coffea canephora DH200=94 genomic scaffold, scaffold_76 OS=Coffea canephora GN=GSCOC_T00038598001 PE=4 SV=1	3e-56	IPR020568:Ribosomal protein S5 domain 2-type fold]---[IPR009022:Elongation factor G/III/V]---[IPR009000:Translation elongation/initiation factor/Ribosomal, beta-barrel]---[IPR000640:Translation elongation factor EFG/EF2, C-terminal]---[IPR005517:Translation elongation factor EFG/EF2, domain IV]---[IPR004161:Translation elongation factor EFTu/EF1A, domain 2]---[IPR000795:Protein synthesis factor, …
comp11529_c0_seq1	438	gi|514730967|ref|XP_004957069.1|	PREDICTED: peroxidase 17-like [Setaria italica]	1.06248e-15	sp|Q9SJZ2|PER17_ARATH	Peroxidase 17 OS=Arabidopsis thaliana GN=PER17 PE=2 SV=1	2e-16	tr|K3ZUW2|K3ZUW2_SETIT	Peroxidase OS=Setaria italica GN=Si030393m.g PE=3 SV=1	8e-19	IPR010255:Haem peroxidase]---[IPR000823:Plant peroxidase]---[IPR002016:Haem peroxidase, plant/fungal/bacterial
comp1152_c0_seq1	201	NULL	NULL	NULL	NULL	NULL	NULL	NULL	NULL	NULL	NULL
comp11530_c0_seq1	218	NULL	NULL	NULL	NULL	NULL	NULL	NULL	NULL	NULL	NULL
comp11532_c0_seq1	219	NULL	NULL	NULL	NULL	NULL	NULL	NULL	NULL	NULL	NULL
comp11533_c0_seq1	245	NULL	NULL	NULL	NULL	NULL	NULL	NULL	NULL	NULL	NULL
comp11534_c0_seq1	374	gi|672174111|ref|XP_008807203.1|	PREDICTED: uncharacterized protein LOC103719642 [Phoenix dactylifera]	3.35104e-22	NULL	NULL	NULL	tr|W1PZU3|W1PZU3_AMBTC	Uncharacterized protein OS=Amborella trichopoda GN=AMTR_s00049p00073250 PE=4 SV=1	9e-24	NULL
comp11538_c0_seq1	311	NULL	NULL	NULL	NULL	NULL	NULL	NULL	NULL	NULL	NULL
comp11539_c0_seq1	225	NULL	NULL	NULL	NULL	NULL	NULL	NULL	NULL	NULL	NULL
comp11540_c0_seq1	216	gi|225453224|ref|XP_002263419.1|	PREDICTED: uncharacterized protein LOC100259890 [Vitis vinifera] >gi|297734695|emb|CBI16746.3| unnamed protein product [Vitis vinifera]	4.68948e-16	NULL	NULL	NULL	tr|F6GVG7|F6GVG7_VITVI	Putative uncharacterized protein OS=Vitis vinifera GN=VIT_15s0021g00250 PE=4 SV=1	2e-17	IPR001305:Heat shock protein DnaJ, cysteine-rich domain
comp11541_c0_seq1	263	NULL	NULL	NULL	NULL	NULL	NULL	NULL	NULL	NULL	NULL
comp11546_c0_seq1	478	gi|659123097|ref|XP_008461487.1|	PREDICTED: psbP domain-containing protein 4, chloroplastic isoform X2 [Cucumis melo]	1.88135e-41	sp|O49292|PPD4_ARATH	PsbP domain-containing protein 4, chloroplastic OS=Arabidopsis thaliana GN=PPD4 PE=1 SV=2	2e-48	tr|A0A0A0K501|A0A0A0K501_CUCSA	Uncharacterized protein OS=Cucumis sativus GN=Csa_7G322590 PE=4 SV=1	3e-51	IPR002683:Photosystem II oxygen evolving complex protein PsbP]---[IPR016124:Mog1/PsbP/DUF1795, alpha/beta/alpha sandwich]---[IPR016123:Mog1/PsbP, alpha/beta/alpha sandwich
comp11548_c0_seq1	295	NULL	NULL	NULL	NULL	NULL	NULL	NULL	NULL	NULL	NULL
comp11550_c0_seq1	257	NULL	NULL	NULL	NULL	NULL	NULL	NULL	NULL	NULL	NULL
comp11551_c0_seq1	559	NULL	NULL	NULL	NULL	NULL	NULL	NULL	NULL	NULL	NULL
comp11551_c0_seq2	429	NULL	NULL	NULL	NULL	NULL	NULL	NULL	NULL	NULL	NULL
comp11553_c0_seq1	382	NULL	NULL	NULL	NULL	NULL	NULL	NULL	NULL	NULL	NULL
comp11556_c0_seq1	392	gi|672173915|ref|XP_008807096.1|	PREDICTED: uncharacterized protein LOC103719565 isoform X3 [Phoenix dactylifera]	8.93683e-15	NULL	NULL	NULL	tr|D7TT26|D7TT26_VITVI	Putative uncharacterized protein OS=Vitis vinifera GN=VIT_14s0006g02880 PE=4 SV=1	2e-16	NULL
comp11556_c0_seq2	779	gi|567876371|ref|XP_006430775.1|	hypothetical protein CICLE_v10012575mg [Citrus clementina] >gi|557532832|gb|ESR44015.1| hypothetical protein CICLE_v10012575mg [Citrus clementina] >gi|641840092|gb|KDO59015.1| hypothetical protein CISIN_1g025796mg [Citrus sinensis]	3.8293e-68	NULL	NULL	NULL	tr|A0A067EYQ7|A0A067EYQ7_CITSI	Uncharacterized protein OS=Citrus sinensis GN=CISIN_1g025796mg PE=4 SV=1	2e-86	NULL
comp11564_c0_seq1	289	NULL	NULL	NULL	NULL	NULL	NULL	NULL	NULL	NULL	NULL
comp11565_c0_seq1	352	NULL	NULL	NULL	NULL	NULL	NULL	NULL	NULL	NULL	NULL
comp11567_c0_seq1	325	NULL	NULL	NULL	sp|Q5N6V0|Y1054_ORYSJ	B3 domain-containing protein Os01g0905400 OS=Oryza sativa subsp. japonica GN=Os01g0905400 PE=2 SV=1	1e-05	NULL	NULL	NULL	NULL
comp11568_c0_seq1	260	NULL	NULL	NULL	NULL	NULL	NULL	NULL	NULL	NULL	NULL
comp11570_c0_seq1	483	gi|298204541|emb|CBI23816.3|	unnamed protein product [Vitis vinifera]	1.80579e-15	sp|P0CB26|Y1089_ARATH	Uncharacterized protein At1g10890 OS=Arabidopsis thaliana GN=At1g10890 PE=1 SV=1	3e-14	tr|M0RJM7|M0RJM7_MUSAM	Uncharacterized protein OS=Musa acuminata subsp. malaccensis PE=4 SV=1	6e-17	NULL
comp11570_c1_seq1	361	gi|255587394|ref|XP_002534258.1|	Arginine/serine-rich coiled coil protein, putative [Ricinus communis] >gi|223525629|gb|EEF28124.1| Arginine/serine-rich coiled coil protein, putative [Ricinus communis]	2.00318e-06	sp|P0CB26|Y1089_ARATH	Uncharacterized protein At1g10890 OS=Arabidopsis thaliana GN=At1g10890 PE=1 SV=1	1e-07	tr|C0P3K0|C0P3K0_MAIZE	Uncharacterized protein OS=Zea mays GN=LOC100279750 PE=2 SV=1	8e-07	NULL
comp11572_c0_seq1	204	NULL	NULL	NULL	NULL	NULL	NULL	NULL	NULL	NULL	NULL
comp11575_c0_seq1	210	NULL	NULL	NULL	NULL	NULL	NULL	NULL	NULL	NULL	NULL
comp11577_c0_seq1	263	NULL	NULL	NULL	NULL	NULL	NULL	NULL	NULL	NULL	NULL
comp11578_c0_seq1	961	NULL	NULL	NULL	NULL	NULL	NULL	NULL	NULL	NULL	NULL
comp11578_c0_seq2	802	NULL	NULL	NULL	NULL	NULL	NULL	NULL	NULL	NULL	NULL
comp11579_c0_seq1	334	NULL	NULL	NULL	NULL	NULL	NULL	NULL	NULL	NULL	NULL
comp11579_c0_seq2	272	NULL	NULL	NULL	NULL	NULL	NULL	NULL	NULL	NULL	NULL
comp1157_c0_seq1	309	gi|590659401|ref|XP_007035117.1|	Pre-mRNA splicing Prp18-interacting factor isoform 2 [Theobroma cacao] >gi|590659404|ref|XP_007035118.1| Pre-mRNA splicing Prp18-interacting factor isoform 2 [Theobroma cacao] >gi|508714146|gb|EOY06043.1| Pre-mRNA splicing Prp18-interacting factor isoform 2 [Theobroma cacao] >gi|508714147|gb|EOY06044.1| Pre-mRNA splicing Prp18-interacting factor isoform 2 [Theobroma cacao]	3.86173e-26	sp|Q6ZK48|SLU7_ORYSJ	Pre-mRNA-splicing factor SLU7 OS=Oryza sativa subsp. japonica GN=Os08g0127700 PE=2 SV=1	2e-26	tr|A0A0B0PS76|A0A0B0PS76_GOSAR	Uncharacterized protein OS=Gossypium arboreum GN=F383_12954 PE=4 SV=1	6e-30	IPR021715:Pre-mRNA splicing Prp18-interacting factor
comp11585_c0_seq1	706	gi|604298241|gb|EYU18319.1|	hypothetical protein MIMGU_mgv1a005193mg [Erythranthe guttata]	6.11583e-48	sp|Q6ERU3|GLUB5_ORYSJ	Glutelin type-B 5 OS=Oryza sativa subsp. japonica GN=GLUB5 PE=2 SV=1	4e-52	tr|Q40347|Q40347_MAGSL	Globulin OS=Magnolia salicifolia PE=2 SV=1	2e-57	IPR006044:11-S plant seed storage protein]---[IPR006045:Cupin 1]---[IPR011051:Cupin, RmlC-type]---[IPR014710:RmlC-like jelly roll fold
comp11587_c0_seq1	830	gi|672164645|ref|XP_008802207.1|	PREDICTED: copper-transporting ATPase PAA1, chloroplastic [Phoenix dactylifera]	3.99542e-13	sp|Q9SZC9|HMA6_ARATH	Copper-transporting ATPase PAA1, chloroplastic OS=Arabidopsis thaliana GN=PAA1 PE=2 SV=1	8e-12	tr|A0A0A9GE28|A0A0A9GE28_ARUDO	Uncharacterized protein OS=Arundo donax PE=4 SV=1	6e-13	IPR001757:ATPase, P-type, K/Mg/Cd/Cu/Zn/Na/Ca/Na/H-transporter]---[IPR000695:ATPase, P-type, H+ transporting proton pump]---[IPR006121:Heavy metal transport/detoxification protein]---[IPR005834:Haloacid dehalogenase-like hydrolase]---[IPR006416:ATPase, P-type, heavy metal translocating]---[IPR008250:ATPase, P-type, ATPase-associated domain]---[IPR019557:Aminotransferase-like, plant mobile domain]…
comp1158_c0_seq1	248	gi|297733646|emb|CBI14893.3|	unnamed protein product [Vitis vinifera]	6.1283e-24	NULL	NULL	NULL	tr|A5BHI7|A5BHI7_VITVI	Putative uncharacterized protein OS=Vitis vinifera GN=VITISV_010607 PE=4 SV=1	1e-28	IPR003891:Initiation factor eIF-4 gamma, MA3
comp11590_c0_seq1	278	gi|672145946|ref|XP_008796909.1|	PREDICTED: uncharacterized protein LOC103712219 [Phoenix dactylifera]	1.28597e-13	NULL	NULL	NULL	tr|D7MFY4|D7MFY4_ARALL	Putative uncharacterized protein OS=Arabidopsis lyrata subsp. lyrata GN=ARALYDRAFT_492259 PE=4 SV=1	2e-09	NULL
comp11592_c0_seq1	454	NULL	NULL	NULL	NULL	NULL	NULL	NULL	NULL	NULL	NULL
comp11595_c0_seq1	211	gi|659123591|ref|XP_008461736.1|	PREDICTED: uncharacterized protein LOC103500269 [Cucumis melo]	4.59582e-13	NULL	NULL	NULL	tr|M5X570|M5X570_PRUPE	Uncharacterized protein OS=Prunus persica GN=PRUPE_ppb012171mg PE=4 SV=1	1e-09	IPR001878:Zinc finger, CCHC-type
comp11598_c0_seq1	220	NULL	NULL	NULL	NULL	NULL	NULL	NULL	NULL	NULL	NULL
comp11599_c0_seq1	270	gi|661892653|emb|CDP03811.1|	unnamed protein product [Coffea canephora]	2.2157e-13	NULL	NULL	NULL	tr|M0RW11|M0RW11_MUSAM	Uncharacterized protein OS=Musa acuminata subsp. malaccensis PE=4 SV=1	5e-16	IPR011051:Cupin, RmlC-type]---[IPR014710:RmlC-like jelly roll fold]---[IPR008579:Protein of unknown function DUF861, cupin-3
comp115_c0_seq1	361	gi|672133062|ref|XP_008790133.1|	PREDICTED: serine carboxypeptidase II-2 isoform X2 [Phoenix dactylifera]	1.52314e-30	sp|Q949Q7|SCP29_ARATH	Serine carboxypeptidase-like 29 OS=Arabidopsis thaliana GN=SCPL29 PE=2 SV=1	1e-29	tr|M0TIY0|M0TIY0_MUSAM	Carboxypeptidase OS=Musa acuminata subsp. malaccensis PE=3 SV=1	2e-34	IPR018202:Peptidase S10, serine carboxypeptidase, active site]---[IPR001563:Peptidase S10, serine carboxypeptidase
comp11601_c0_seq1	275	NULL	NULL	NULL	NULL	NULL	NULL	NULL	NULL	NULL	NULL
comp11603_c0_seq1	229	NULL	NULL	NULL	sp|Q94C70|NAT2_ARATH	Nucleobase-ascorbate transporter 2 OS=Arabidopsis thaliana GN=NAT2 PE=2 SV=2	1e-05	NULL	NULL	NULL	NULL
comp11604_c0_seq1	305	NULL	NULL	NULL	NULL	NULL	NULL	NULL	NULL	NULL	NULL
comp11604_c0_seq2	285	NULL	NULL	NULL	NULL	NULL	NULL	NULL	NULL	NULL	NULL
comp11607_c0_seq1	253	NULL	NULL	NULL	NULL	NULL	NULL	NULL	NULL	NULL	NULL
comp11608_c1_seq1	288	gi|147812528|emb|CAN72767.1|	hypothetical protein VITISV_020055 [Vitis vinifera]	2.559e-22	sp|P10978|POLX_TOBAC	Retrovirus-related Pol polyprotein from transposon TNT 1-94 OS=Nicotiana tabacum PE=2 SV=1	6e-10	tr|A5BW93|A5BW93_VITVI	Putative uncharacterized protein OS=Vitis vinifera GN=VITISV_020055 PE=4 SV=1	4e-27	IPR013103:Reverse transcriptase, RNA-dependent DNA polymerase
comp1160_c0_seq1	227	NULL	NULL	NULL	NULL	NULL	NULL	NULL	NULL	NULL	NULL
comp11610_c0_seq1	241	NULL	NULL	NULL	NULL	NULL	NULL	NULL	NULL	NULL	NULL
comp11611_c0_seq1	251	NULL	NULL	NULL	NULL	NULL	NULL	NULL	NULL	NULL	NULL
comp11613_c0_seq1	381	NULL	NULL	NULL	NULL	NULL	NULL	NULL	NULL	NULL	NULL
comp11614_c0_seq1	300	NULL	NULL	NULL	NULL	NULL	NULL	NULL	NULL	NULL	NULL
comp11618_c0_seq1	260	NULL	NULL	NULL	NULL	NULL	NULL	NULL	NULL	NULL	NULL
comp11619_c0_seq1	642	gi|672163142|ref|XP_008801405.1|	PREDICTED: Williams-Beuren syndrome chromosomal region 22 protein homolog [Phoenix dactylifera]	8.88559e-18	NULL	NULL	NULL	tr|M0T0M1|M0T0M1_MUSAM	Uncharacterized protein OS=Musa acuminata subsp. malaccensis PE=4 SV=1	3e-14	IPR022238:Uncharacterised protein family, methyltransferase, Williams-Beuren syndrome
comp11622_c0_seq1	345	NULL	NULL	NULL	NULL	NULL	NULL	NULL	NULL	NULL	NULL
comp11623_c0_seq1	236	NULL	NULL	NULL	NULL	NULL	NULL	NULL	NULL	NULL	NULL
comp11625_c0_seq1	285	NULL	NULL	NULL	NULL	NULL	NULL	NULL	NULL	NULL	NULL
comp11627_c0_seq1	207	NULL	NULL	NULL	NULL	NULL	NULL	NULL	NULL	NULL	NULL
comp11628_c0_seq1	449	gi|593263910|ref|XP_007134133.1|	hypothetical protein PHAVU_010G022000g [Phaseolus vulgaris] >gi|561007178|gb|ESW06127.1| hypothetical protein PHAVU_010G022000g [Phaseolus vulgaris]	2.66479e-11	sp|Q94F39|AFP3_ARATH	Ninja-family protein AFP3 OS=Arabidopsis thaliana GN=AFP3 PE=1 SV=1	3e-14	tr|A0A0B2QYF2|A0A0B2QYF2_GLYSO	Ninja-family protein AFP3 OS=Glycine soja GN=glysoja_045555 PE=4 SV=1	2e-13	IPR012463:Protein of unknown function DUF1675
comp11630_c0_seq1	226	gi|672158175|ref|XP_008798818.1|	PREDICTED: zeaxanthin epoxidase, chloroplastic isoform X2 [Phoenix dactylifera]	3.9355e-18	NULL	NULL	NULL	tr|A0A078HRI7|A0A078HRI7_BRANA	BnaA04g20700D protein OS=Brassica napus GN=BnaA04g20700D PE=4 SV=1	3e-21	IPR003042:Aromatic-ring hydroxylase-like]---[IPR002938:Monooxygenase, FAD-binding
comp11634_c0_seq1	245	NULL	NULL	NULL	NULL	NULL	NULL	NULL	NULL	NULL	NULL
comp11635_c0_seq1	671	gi|672162236|ref|XP_008800954.1|	PREDICTED: uncharacterized protein LOC103715186 isoform X1 [Phoenix dactylifera]	1.19954e-63	NULL	NULL	NULL	tr|A0A097PRY1|A0A097PRY1_ASPOF	AT1G65230-like protein (Fragment) OS=Asparagus officinalis PE=2 SV=1	7e-85	IPR018790:Protein of unknown function DUF2358
comp11636_c0_seq1	210	NULL	NULL	NULL	NULL	NULL	NULL	NULL	NULL	NULL	NULL
comp11637_c0_seq1	426	NULL	NULL	NULL	NULL	NULL	NULL	NULL	NULL	NULL	NULL
comp11637_c0_seq2	585	NULL	NULL	NULL	NULL	NULL	NULL	NULL	NULL	NULL	NULL
comp11638_c0_seq1	688	gi|672162626|ref|XP_008801132.1|	PREDICTED: zinc finger protein CONSTANS-LIKE 13-like [Phoenix dactylifera]	9.14849e-38	sp|O22800|COL14_ARATH	Zinc finger protein CONSTANS-LIKE 14 OS=Arabidopsis thaliana GN=COL14 PE=2 SV=2	1e-05	tr|M0RQH7|M0RQH7_MUSAM	Uncharacterized protein OS=Musa acuminata subsp. malaccensis PE=4 SV=1	9e-26	IPR000315:Zinc finger, B-box]---[IPR010402:CCT domain
comp11638_c0_seq2	659	gi|672162626|ref|XP_008801132.1|	PREDICTED: zinc finger protein CONSTANS-LIKE 13-like [Phoenix dactylifera]	1.03376e-56	sp|Q9C7E8|COL15_ARATH	Zinc finger protein CONSTANS-LIKE 15 OS=Arabidopsis thaliana GN=COL15 PE=2 SV=1	8e-22	tr|M0RFQ9|M0RFQ9_MUSAM	Uncharacterized protein OS=Musa acuminata subsp. malaccensis PE=4 SV=1	4e-47	IPR000315:Zinc finger, B-box]---[IPR010402:CCT domain
comp1163_c0_seq1	201	NULL	NULL	NULL	NULL	NULL	NULL	NULL	NULL	NULL	NULL
comp11643_c0_seq1	212	NULL	NULL	NULL	NULL	NULL	NULL	NULL	NULL	NULL	NULL
comp11643_c0_seq2	320	NULL	NULL	NULL	NULL	NULL	NULL	NULL	NULL	NULL	NULL
comp11645_c0_seq1	309	gi|186510383|ref|NP_974358.2|	embryogenesis related protein RASPBERRY 3 [Arabidopsis thaliana] >gi|332643400|gb|AEE76921.1| protein raspberry 3 [Arabidopsis thaliana]	3.16275e-12	NULL	NULL	NULL	tr|Q3EB11|Q3EB11_ARATH	Protein raspberry 3 OS=Arabidopsis thaliana GN=RSY3 PE=4 SV=2	2e-14	IPR014729:Rossmann-like alpha/beta/alpha sandwich fold]---[IPR011063:PP-loop]---[IPR012795:Lysidine-tRNA(Ile) synthetase, N-terminal
comp11647_c0_seq1	410	gi|672120110|ref|XP_008783312.1|	PREDICTED: protein tesmin/TSO1-like CXC 5 [Phoenix dactylifera]	4.33816e-09	sp|Q9SZD1|TCX5_ARATH	Protein tesmin/TSO1-like CXC 5 OS=Arabidopsis thaliana GN=TCX5 PE=1 SV=1	3e-06	tr|V7C3Y5|V7C3Y5_PHAVU	Uncharacterized protein OS=Phaseolus vulgaris GN=PHAVU_004G164700g PE=4 SV=1	3e-07	IPR005172:Tesmin/TSO1-like, CXC
comp11647_c0_seq2	318	NULL	NULL	NULL	NULL	NULL	NULL	NULL	NULL	NULL	NULL
comp11649_c0_seq1	329	NULL	NULL	NULL	NULL	NULL	NULL	NULL	NULL	NULL	NULL
comp11651_c0_seq1	587	NULL	NULL	NULL	NULL	NULL	NULL	NULL	NULL	NULL	NULL
comp11651_c1_seq1	259	NULL	NULL	NULL	NULL	NULL	NULL	NULL	NULL	NULL	NULL
comp11655_c0_seq1	257	NULL	NULL	NULL	NULL	NULL	NULL	NULL	NULL	NULL	NULL
comp11656_c1_seq1	278	NULL	NULL	NULL	NULL	NULL	NULL	NULL	NULL	NULL	NULL
comp11659_c0_seq1	215	gi|242057189|ref|XP_002457740.1|	hypothetical protein SORBIDRAFT_03g012650 [Sorghum bicolor] >gi|241929715|gb|EES02860.1| hypothetical protein SORBIDRAFT_03g012650 [Sorghum bicolor]	2.65668e-19	NULL	NULL	NULL	tr|W5DNM3|W5DNM3_WHEAT	Uncharacterized protein OS=Triticum aestivum PE=4 SV=1	8e-26	IPR008906:HAT dimerisation
comp11664_c0_seq1	270	NULL	NULL	NULL	NULL	NULL	NULL	NULL	NULL	NULL	NULL
comp11666_c0_seq1	234	NULL	NULL	NULL	NULL	NULL	NULL	NULL	NULL	NULL	NULL
comp11671_c0_seq1	202	NULL	NULL	NULL	NULL	NULL	NULL	NULL	NULL	NULL	NULL
comp11674_c0_seq1	246	NULL	NULL	NULL	NULL	NULL	NULL	NULL	NULL	NULL	NULL
comp11675_c0_seq1	216	gi|502092677|ref|XP_004489740.1|	PREDICTED: OTU domain-containing protein DDB_G0284757-like isoform X4 [Cicer arietinum]	9.80087e-06	NULL	NULL	NULL	tr|A0A0A0L9M7|A0A0A0L9M7_CUCSA	Uncharacterized protein OS=Cucumis sativus GN=Csa_3G252480 PE=4 SV=1	2e-06	IPR003323:Ovarian tumour, otubain
comp11677_c0_seq1	205	NULL	NULL	NULL	NULL	NULL	NULL	NULL	NULL	NULL	NULL
comp11679_c0_seq1	372	gi|502154043|ref|XP_004509562.1|	PREDICTED: uncharacterized protein LOC101505274 [Cicer arietinum]	2.18525e-13	NULL	NULL	NULL	tr|K4CMX1|K4CMX1_SOLLC	Uncharacterized protein OS=Solanum lycopersicum GN=Solyc08g076040.1 PE=4 SV=1	4e-16	NULL
comp11679_c0_seq2	370	gi|502154043|ref|XP_004509562.1|	PREDICTED: uncharacterized protein LOC101505274 [Cicer arietinum]	2.19338e-13	NULL	NULL	NULL	tr|K4CMX1|K4CMX1_SOLLC	Uncharacterized protein OS=Solanum lycopersicum GN=Solyc08g076040.1 PE=4 SV=1	3e-15	NULL
comp11682_c0_seq1	292	gi|672131869|ref|XP_008789499.1|	PREDICTED: beta-adaptin-like protein C [Phoenix dactylifera]	5.10303e-47	sp|O81742|APBLC_ARATH	Beta-adaptin-like protein C OS=Arabidopsis thaliana GN=BETAC-AD PE=1 SV=2	9e-56	tr|A0A067G9E4|A0A067G9E4_CITSI	Uncharacterized protein (Fragment) OS=Citrus sinensis GN=CISIN_1g0029711mg PE=4 SV=1	7e-58	IPR011989:Armadillo-like helical]---[IPR002553:Clathrin/coatomer adaptor, adaptin-like, N-terminal]---[IPR016024:Armadillo-type fold
comp11683_c0_seq1	422	gi|672112764|ref|XP_008807508.1|	PREDICTED: cytokinin riboside 5'-monophosphate phosphoribohydrolase LOG3 [Phoenix dactylifera]	4.68923e-32	sp|Q8RUN2|LOG1_ARATH	Cytokinin riboside 5'-monophosphate phosphoribohydrolase LOG1 OS=Arabidopsis thaliana GN=LOG1 PE=1 SV=1	3e-35	tr|W1PK48|W1PK48_AMBTC	Uncharacterized protein OS=Amborella trichopoda GN=AMTR_s00148p00076970 PE=4 SV=1	7e-41	IPR005269:Conserved hypothetical protein CHP00730
comp11686_c0_seq1	306	NULL	NULL	NULL	NULL	NULL	NULL	NULL	NULL	NULL	NULL
comp11687_c0_seq1	754	NULL	NULL	NULL	NULL	NULL	NULL	NULL	NULL	NULL	NULL
comp11689_c0_seq1	393	NULL	NULL	NULL	NULL	NULL	NULL	NULL	NULL	NULL	NULL
comp11690_c0_seq1	201	NULL	NULL	NULL	NULL	NULL	NULL	NULL	NULL	NULL	NULL
comp11690_c1_seq1	577	NULL	NULL	NULL	NULL	NULL	NULL	NULL	NULL	NULL	NULL
comp11693_c0_seq1	255	NULL	NULL	NULL	NULL	NULL	NULL	NULL	NULL	NULL	NULL
comp11697_c0_seq1	700	gi|672111058|ref|XP_008798716.1|	PREDICTED: probable cadmium/zinc-transporting ATPase HMA1, chloroplastic [Phoenix dactylifera]	8.96099e-36	sp|Q9M3H5|HMA1_ARATH	Probable cadmium/zinc-transporting ATPase HMA1, chloroplastic OS=Arabidopsis thaliana GN=HMA1 PE=1 SV=2	3e-33	tr|D2XBX8|D2XBX8_MAIZE	ATPase cadmium transporter (Fragment) OS=Zea mays subsp. mays PE=4 SV=1	1e-39	IPR001757:ATPase, P-type, K/Mg/Cd/Cu/Zn/Na/Ca/Na/H-transporter]---[IPR006404:ATPase, P-type, heavy metal-(Cd/Co/Hg/Pb/Zn)-translocating]---[IPR005834:Haloacid dehalogenase-like hydrolase]---[IPR006416:ATPase, P-type, heavy metal translocating]---[IPR008250:ATPase, P-type, ATPase-associated domain
comp1169_c0_seq1	215	NULL	NULL	NULL	NULL	NULL	NULL	NULL	NULL	NULL	NULL
comp11701_c0_seq1	769	gi|586779344|ref|XP_006858504.1|	hypothetical protein AMTR_s00071p00133840 [Amborella trichopoda] >gi|548862613|gb|ERN19971.1| hypothetical protein AMTR_s00071p00133840 [Amborella trichopoda]	5.2392e-62	sp|Q9LIG0|Y3136_ARATH	Clavaminate synthase-like protein At3g21360 OS=Arabidopsis thaliana GN=At3g21360 PE=1 SV=1	7e-35	tr|U5D2X9|U5D2X9_AMBTC	Uncharacterized protein OS=Amborella trichopoda GN=AMTR_s00071p00133840 PE=4 SV=1	5e-76	IPR003819:Taurine catabolism dioxygenase TauD/TfdA
comp11702_c0_seq1	321	NULL	NULL	NULL	NULL	NULL	NULL	NULL	NULL	NULL	NULL
comp11706_c0_seq1	513	gi|573960674|ref|XP_006662519.1|	PREDICTED: zinc finger HIT domain-containing protein 2-like [Oryza brachyantha]	2.40865e-28	NULL	NULL	NULL	tr|Q9FWC3|Q9FWC3_ORYSJ	Putative uncharacterized protein OSJNBb0018B10.17 OS=Oryza sativa subsp. japonica GN=OSJNBb0018B10.17 PE=4 SV=1	6e-34	IPR007529:Zinc finger, HIT-type
comp11707_c0_seq1	482	gi|672197311|ref|XP_008777032.1|	PREDICTED: squamosa promoter-binding-like protein 18 [Phoenix dactylifera]	4.77225e-16	NULL	NULL	NULL	tr|M9QSB4|M9QSB4_9ASPA	SQUAMOSA promoter-binding-like 7 OS=Erycina pusilla GN=SPL7 PE=2 SV=1	8e-12	NULL
comp11708_c1_seq1	291	gi|672143765|ref|XP_008795765.1|	PREDICTED: acyl-CoA dehydrogenase family member 10 [Phoenix dactylifera]	3.66557e-37	sp|Q6JQN1|ACD10_HUMAN	Acyl-CoA dehydrogenase family member 10 OS=Homo sapiens GN=ACAD10 PE=2 SV=1	5e-16	tr|A0A0A9FLI4|A0A0A9FLI4_ARUDO	Uncharacterized protein OS=Arundo donax PE=4 SV=1	6e-42	IPR009100:Acyl-CoA dehydrogenase/oxidase]---[IPR009075:Acyl-CoA dehydrogenase/oxidase C-terminal]---[IPR011009:Protein kinase-like domain]---[IPR013786:Acyl-CoA dehydrogenase/oxidase, N-terminal]---[IPR006092:Acyl-CoA dehydrogenase, N-terminal]---[IPR006090:Acyl-CoA oxidase/dehydrogenase, type 1]---[IPR006091:Acyl-CoA oxidase/dehydrogenase, central domain]---[IPR002575:Aminoglycoside phosphotrans…
comp11712_c0_seq1	328	gi|587900015|gb|EXB88372.1|	ABC transporter I family member 19 [Morus notabilis]	6.23182e-17	sp|Q9XF19|AB21I_ARATH	ABC transporter I family member 21 OS=Arabidopsis thaliana GN=ABCI21 PE=2 SV=1	5e-14	tr|G3MHF8|G3MHF8_9ACAR	Putative uncharacterized protein (Fragment) OS=Amblyomma maculatum PE=2 SV=1	4e-18	IPR003593:ATPase, AAA+ type, core]---[IPR003439:ABC transporter-like
comp11715_c0_seq1	596	gi|242052151|ref|XP_002455221.1|	hypothetical protein SORBIDRAFT_03g006485 [Sorghum bicolor] >gi|241927196|gb|EES00341.1| hypothetical protein SORBIDRAFT_03g006485 [Sorghum bicolor]	1.71548e-11	NULL	NULL	NULL	tr|M5WEH8|M5WEH8_PRUPE	Uncharacterized protein (Fragment) OS=Prunus persica GN=PRUPE_ppa019056mg PE=4 SV=1	6e-11	IPR016040:NAD(P)-binding domain]---[IPR002156:Ribonuclease H]---[IPR012337:Polynucleotidyl transferase, ribonuclease H fold
comp11716_c0_seq1	242	gi|586643040|ref|XP_006826593.1|	hypothetical protein AMTR_s00138p00054750 [Amborella trichopoda] >gi|548830974|gb|ERM93830.1| hypothetical protein AMTR_s00138p00054750 [Amborella trichopoda]	4.87618e-29	sp|Q6ZJJ0|BGA11_ORYSJ	Beta-galactosidase 11 OS=Oryza sativa subsp. japonica GN=Os08g0549200 PE=2 SV=1	2e-33	tr|W1NF92|W1NF92_AMBTC	Beta-galactosidase OS=Amborella trichopoda GN=AMTR_s00138p00054750 PE=3 SV=1	7e-35	IPR013781:Glycoside hydrolase, subgroup, catalytic core]---[IPR001944:Glycoside hydrolase, family 35]---[IPR008979:Galactose-binding domain-like]---[IPR000922:D-galactoside/L-rhamnose binding SUEL lectin]---[IPR017853:Glycoside hydrolase, catalytic core
comp11718_c0_seq1	323	NULL	NULL	NULL	NULL	NULL	NULL	NULL	NULL	NULL	NULL
comp11718_c0_seq2	215	NULL	NULL	NULL	NULL	NULL	NULL	NULL	NULL	NULL	NULL
comp11722_c0_seq1	512	gi|672114492|ref|XP_008777220.1|	PREDICTED: uncharacterized protein LOC103697186 [Phoenix dactylifera]	1.78629e-23	NULL	NULL	NULL	tr|M0S8I1|M0S8I1_MUSAM	Uncharacterized protein OS=Musa acuminata subsp. malaccensis PE=4 SV=1	2e-26	NULL
comp11723_c0_seq1	307	NULL	NULL	NULL	NULL	NULL	NULL	NULL	NULL	NULL	NULL
comp11724_c0_seq1	204	gi|264667401|gb|ACY71286.1|	ribosomal protein L36 [Chrysomela tremula]	9.87908e-22	sp|P49630|RL36_DROME	60S ribosomal protein L36 OS=Drosophila melanogaster GN=RpL36 PE=1 SV=1	5e-29	tr|D1M812|D1M812_CHRTR	60S ribosomal protein L36 OS=Chrysomela tremula GN=RpL36 PE=2 SV=1	4e-28	IPR000509:Ribosomal protein L36e
comp11725_c0_seq1	254	gi|225445497|ref|XP_002282106.1|	PREDICTED: peroxidase 25-like [Vitis vinifera]	8.83224e-07	sp|P22196|PER2_ARAHY	Cationic peroxidase 2 OS=Arachis hypogaea GN=PNC2 PE=2 SV=1	3e-09	tr|A0A067GKL4|A0A067GKL4_CITSI	Peroxidase OS=Citrus sinensis GN=CISIN_1g045530mg PE=3 SV=1	2e-08	IPR010255:Haem peroxidase]---[IPR019794:Peroxidase, active site]---[IPR019793:Peroxidases heam-ligand binding site]---[IPR000823:Plant peroxidase]---[IPR002016:Haem peroxidase, plant/fungal/bacterial
comp11726_c0_seq1	273	gi|15227264|ref|NP_178330.1|	phytosulfokin receptor 1 [Arabidopsis thaliana] >gi|29428075|sp|Q9ZVR7.4|PSKR1_ARATH RecName: Full=Phytosulfokine receptor 1; Short=AtPSKR1; AltName: Full=Phytosulfokine LRR receptor kinase 1; Flags: Precursor [Arabidopsis thaliana] >gi|224589499|gb|ACN59283.1| leucine-rich repeat receptor-like protein kinase [Arabidopsis thaliana] >gi|330250464|gb|AEC05558.1| phytosulfokin receptor 1 [Arabidopsi…	4.59393e-19	sp|Q9ZVR7|PSKR1_ARATH	Phytosulfokine receptor 1 OS=Arabidopsis thaliana GN=PSKR1 PE=2 SV=4	7e-24	tr|C0LGJ8|C0LGJ8_ARATH	Leucine-rich repeat receptor-like protein kinase (Fragment) OS=Arabidopsis thaliana GN=LRR-RLK PE=2 SV=1	1e-23	IPR011009:Protein kinase-like domain]---[IPR001611:Leucine-rich repeat]---[IPR013210:Leucine-rich repeat-containing N-terminal domain, type 2]---[IPR000719:Protein kinase, catalytic domain]---[IPR020635:Tyrosine-protein kinase, catalytic domain]---[IPR002290:Serine/threonine-protein kinase domain]---[IPR017442:Serine/threonine-protein kinase-like domain]---[IPR003591:Leucine-rich repeat, typical …
comp11727_c0_seq1	473	NULL	NULL	NULL	NULL	NULL	NULL	NULL	NULL	NULL	NULL
comp11731_c0_seq1	715	gi|514748310|ref|XP_004961585.1|	PREDICTED: uncharacterized protein LOC101781046 [Setaria italica]	8.16117e-48	NULL	NULL	NULL	tr|M0TGW7|M0TGW7_MUSAM	Uncharacterized protein OS=Musa acuminata subsp. malaccensis PE=4 SV=1	4e-65	IPR011990:Tetratricopeptide-like helical]---[IPR013026:Tetratricopeptide repeat-containing]---[IPR001440:Tetratricopeptide TPR-1]---[IPR019734:Tetratricopeptide repeat
comp11731_c0_seq2	726	gi|514748310|ref|XP_004961585.1|	PREDICTED: uncharacterized protein LOC101781046 [Setaria italica]	8.38261e-48	NULL	NULL	NULL	tr|M0TGW7|M0TGW7_MUSAM	Uncharacterized protein OS=Musa acuminata subsp. malaccensis PE=4 SV=1	5e-65	IPR011990:Tetratricopeptide-like helical]---[IPR013026:Tetratricopeptide repeat-containing]---[IPR001440:Tetratricopeptide TPR-1]---[IPR019734:Tetratricopeptide repeat
comp11735_c0_seq1	296	NULL	NULL	NULL	NULL	NULL	NULL	NULL	NULL	NULL	NULL
comp11736_c0_seq1	201	NULL	NULL	NULL	NULL	NULL	NULL	NULL	NULL	NULL	NULL
comp11738_c0_seq1	589	gi|242091569|ref|XP_002441617.1|	hypothetical protein SORBIDRAFT_09g030450 [Sorghum bicolor] >gi|241946902|gb|EES20047.1| hypothetical protein SORBIDRAFT_09g030450 [Sorghum bicolor]	6.74015e-58	sp|Q14562|DHX8_HUMAN	ATP-dependent RNA helicase DHX8 OS=Homo sapiens GN=DHX8 PE=1 SV=1	1e-29	tr|C5YWY9|C5YWY9_SORBI	Putative uncharacterized protein Sb09g030450 OS=Sorghum bicolor GN=Sb09g030450 PE=4 SV=1	4e-72	IPR001650:DNA/RNA helicase, C-terminal]---[IPR007502:Helicase-associated domain]---[IPR011709:Domain of unknown function DUF1605
comp11740_c0_seq1	257	NULL	NULL	NULL	NULL	NULL	NULL	NULL	NULL	NULL	NULL
comp11741_c0_seq1	317	gi|672204178|ref|XP_008778843.1|	PREDICTED: uncharacterized protein At4g15970-like [Phoenix dactylifera]	1.83698e-20	sp|P0C042|Y4597_ARATH	Uncharacterized protein At4g15970 OS=Arabidopsis thaliana GN=At4g15970 PE=2 SV=1	8e-19	tr|M0UAX9|M0UAX9_MUSAM	Uncharacterized protein OS=Musa acuminata subsp. malaccensis PE=4 SV=1	3e-21	NULL
comp11742_c0_seq1	469	NULL	NULL	NULL	NULL	NULL	NULL	NULL	NULL	NULL	NULL
comp11744_c0_seq1	306	NULL	NULL	NULL	NULL	NULL	NULL	NULL	NULL	NULL	NULL
comp11745_c0_seq1	293	NULL	NULL	NULL	NULL	NULL	NULL	NULL	NULL	NULL	NULL
comp11748_c0_seq1	229	NULL	NULL	NULL	NULL	NULL	NULL	NULL	NULL	NULL	IPR010404:Protein of unknown function DUF1001
comp11748_c0_seq2	228	NULL	NULL	NULL	NULL	NULL	NULL	NULL	NULL	NULL	IPR010404:Protein of unknown function DUF1001
comp11749_c0_seq1	315	NULL	NULL	NULL	NULL	NULL	NULL	NULL	NULL	NULL	NULL
comp1174_c0_seq1	278	NULL	NULL	NULL	NULL	NULL	NULL	NULL	NULL	NULL	NULL
comp11750_c0_seq1	292	gi|672145608|ref|XP_008796727.1|	PREDICTED: luminal-binding protein 5 [Phoenix dactylifera]	3.9211e-23	sp|Q03684|BIP4_TOBAC	Luminal-binding protein 4 OS=Nicotiana tabacum GN=BIP4 PE=1 SV=1	5e-24	tr|A0A0B0N3E8|A0A0B0N3E8_GOSAR	Luminal-binding 5 OS=Gossypium arboreum GN=F383_34376 PE=4 SV=1	4e-24	IPR001023:Heat shock protein Hsp70]---[IPR013126:Heat shock protein 70
comp11751_c0_seq1	354	NULL	NULL	NULL	NULL	NULL	NULL	NULL	NULL	NULL	NULL
comp11753_c0_seq1	570	gi|672177400|ref|XP_008808793.1|	PREDICTED: beta-amylase 8 isoform X2 [Phoenix dactylifera]	1.48562e-11	sp|Q9FH80|BAM8_ARATH	Beta-amylase 8 OS=Arabidopsis thaliana GN=BAM8 PE=2 SV=1	3e-10	tr|A0A067JVR7|A0A067JVR7_JATCU	Uncharacterized protein OS=Jatropha curcas GN=JCGZ_19469 PE=3 SV=1	5e-12	IPR013781:Glycoside hydrolase, subgroup, catalytic core]---[IPR008540:BZR1, transcriptional repressor]---[IPR001554:Glycoside hydrolase, family 14]---[IPR017853:Glycoside hydrolase, catalytic core
comp11755_c0_seq1	677	gi|115469988|ref|NP_001058593.1|	Os06g0717200 [Oryza sativa Japonica Group] >gi|75112604|sp|Q5Z9N5.1|FON1_ORYSJ RecName: Full=Leucine-rich repeat receptor-like kinase protein FLORAL ORGAN NUMBER1; Short=OsFON1; AltName: Full=CLV1-like LRR receptor kinase; Flags: Precursor [Oryza sativa Japonica Group] >gi|18855025|gb|AAL79717.1|AC091774_8 putative receptor protein kinase [Oryza sativa Japonica Group] >gi|53791794|dbj|BAD53588.1|…	1.50953e-45	sp|Q5Z9N5|FON1_ORYSJ	Leucine-rich repeat receptor-like kinase protein FLORAL ORGAN NUMBER1 OS=Oryza sativa subsp. japonica GN=FON1 PE=1 SV=1	4e-53	tr|A0A0A9PNN6|A0A0A9PNN6_ARUDO	Uncharacterized protein OS=Arundo donax PE=4 SV=1	1e-54	IPR011009:Protein kinase-like domain]---[IPR001611:Leucine-rich repeat]---[IPR013210:Leucine-rich repeat-containing N-terminal domain, type 2]---[IPR000719:Protein kinase, catalytic domain]---[IPR020635:Tyrosine-protein kinase, catalytic domain]---[IPR017442:Serine/threonine-protein kinase-like domain]---[IPR002290:Serine/threonine-protein kinase domain]---[IPR003591:Leucine-rich repeat, typical …
comp11762_c0_seq1	255	NULL	NULL	NULL	NULL	NULL	NULL	NULL	NULL	NULL	NULL
comp11766_c0_seq1	557	gi|147784791|emb|CAN75226.1|	hypothetical protein VITISV_035857 [Vitis vinifera]	1.12516e-07	NULL	NULL	NULL	tr|A5C2E1|A5C2E1_VITVI	Putative uncharacterized protein OS=Vitis vinifera GN=VITISV_035857 PE=4 SV=1	6e-07	IPR000953:Chromo domain]---[IPR001584:Integrase, catalytic core]---[IPR012337:Polynucleotidyl transferase, ribonuclease H fold
comp11767_c0_seq1	396	NULL	NULL	NULL	NULL	NULL	NULL	NULL	NULL	NULL	NULL
comp11767_c0_seq2	382	NULL	NULL	NULL	NULL	NULL	NULL	NULL	NULL	NULL	NULL
comp11768_c0_seq1	325	gi|296090245|emb|CBI40064.3|	unnamed protein product [Vitis vinifera]	2.30213e-23	NULL	NULL	NULL	tr|G3MR59|G3MR59_9ACAR	Putative uncharacterized protein OS=Amblyomma maculatum PE=2 SV=1	4e-38	IPR005822:Ribosomal protein L13]---[IPR005823:Ribosomal protein L13, bacterial-type
comp11769_c0_seq1	216	NULL	NULL	NULL	NULL	NULL	NULL	NULL	NULL	NULL	NULL
comp11769_c0_seq2	561	gi|657397601|gb|KEH37317.1|	transmembrane protein, putative [Medicago truncatula]	1.88303e-16	NULL	NULL	NULL	tr|A0A072V675|A0A072V675_MEDTR	Transmembrane protein, putative OS=Medicago truncatula GN=MTR_2g437490 PE=4 SV=1	5e-19	IPR005135:Endonuclease/exonuclease/phosphatase]---[IPR007309:B-block binding subunit of TFIIIC]---[IPR015706:RNA-directed DNA polymerase (reverse transcriptase), related]---[IPR012677:Nucleotide-binding, alpha-beta plait]---[IPR000504:RNA recognition motif, RNP-1]---[IPR000477:RNA-directed DNA polymerase (reverse transcriptase)
comp11769_c0_seq3	313	gi|571561217|ref|XP_006605006.1|	PREDICTED: uncharacterized protein LOC102669369 [Glycine max]	4.95237e-20	sp|P0C2F6|RNHX1_ARATH	Putative ribonuclease H protein At1g65750 OS=Arabidopsis thaliana GN=At1g65750 PE=3 SV=1	2e-10	tr|A0A0B2Q4T4|A0A0B2Q4T4_GLYSO	Putative ribonuclease H protein (Fragment) OS=Glycine soja GN=glysoja_047779 PE=4 SV=1	9e-21	IPR005135:Endonuclease/exonuclease/phosphatase]---[IPR015706:RNA-directed DNA polymerase (reverse transcriptase), related]---[IPR016024:Armadillo-type fold]---[IPR000477:RNA-directed DNA polymerase (reverse transcriptase)
comp11772_c0_seq1	209	NULL	NULL	NULL	NULL	NULL	NULL	NULL	NULL	NULL	NULL
comp11775_c0_seq1	237	gi|672133523|ref|XP_008790384.1|	PREDICTED: maf-like protein DDB_G0281937 [Phoenix dactylifera]	4.91926e-21	sp|Q54TC5|MAFL2_DICDI	Maf-like protein DDB_G0281937 OS=Dictyostelium discoideum GN=DDB_G0281937 PE=3 SV=1	4e-10	tr|Q10PL8|Q10PL8_ORYSJ	Maf family protein, putative, expressed OS=Oryza sativa subsp. japonica GN=LOC_Os03g12810 PE=2 SV=1	3e-26	IPR003697:Maf-like protein
comp11775_c0_seq2	472	gi|672133523|ref|XP_008790384.1|	PREDICTED: maf-like protein DDB_G0281937 [Phoenix dactylifera]	4.83792e-21	sp|Q54TC5|MAFL2_DICDI	Maf-like protein DDB_G0281937 OS=Dictyostelium discoideum GN=DDB_G0281937 PE=3 SV=1	3e-09	tr|Q10PL8|Q10PL8_ORYSJ	Maf family protein, putative, expressed OS=Oryza sativa subsp. japonica GN=LOC_Os03g12810 PE=2 SV=1	5e-25	IPR003697:Maf-like protein
comp11776_c0_seq1	348	NULL	NULL	NULL	NULL	NULL	NULL	NULL	NULL	NULL	NULL
comp11777_c0_seq1	299	gi|672203918|ref|XP_008778772.1|	PREDICTED: serine/threonine-protein kinase TOR, partial [Phoenix dactylifera]	8.40006e-29	sp|Q9FR53|TOR_ARATH	Serine/threonine-protein kinase TOR OS=Arabidopsis thaliana GN=TOR PE=1 SV=1	1e-24	tr|M0SK54|M0SK54_MUSAM	Uncharacterized protein OS=Musa acuminata subsp. malaccensis PE=4 SV=1	8e-32	IPR011989:Armadillo-like helical]---[IPR016024:Armadillo-type fold
comp11778_c0_seq1	424	gi|573920964|ref|XP_006648077.1|	PREDICTED: uncharacterized protein LOC102708127 [Oryza brachyantha]	6.96336e-36	NULL	NULL	NULL	tr|J3LI56|J3LI56_ORYBR	Uncharacterized protein OS=Oryza brachyantha GN=OB02G43230 PE=4 SV=1	5e-43	NULL
comp11787_c0_seq1	244	NULL	NULL	NULL	NULL	NULL	NULL	NULL	NULL	NULL	NULL
comp11787_c0_seq2	224	NULL	NULL	NULL	NULL	NULL	NULL	NULL	NULL	NULL	NULL
comp11788_c0_seq1	298	NULL	NULL	NULL	NULL	NULL	NULL	NULL	NULL	NULL	NULL
comp11790_c0_seq1	223	NULL	NULL	NULL	NULL	NULL	NULL	NULL	NULL	NULL	NULL
comp11791_c0_seq1	373	NULL	NULL	NULL	NULL	NULL	NULL	NULL	NULL	NULL	NULL
comp11791_c1_seq1	385	NULL	NULL	NULL	NULL	NULL	NULL	NULL	NULL	NULL	NULL
comp11794_c0_seq1	388	NULL	NULL	NULL	NULL	NULL	NULL	NULL	NULL	NULL	NULL
comp11795_c0_seq1	214	NULL	NULL	NULL	NULL	NULL	NULL	NULL	NULL	NULL	NULL
comp11796_c0_seq1	455	NULL	NULL	NULL	NULL	NULL	NULL	NULL	NULL	NULL	NULL
comp11800_c0_seq1	811	gi|672137816|ref|XP_008792643.1|	PREDICTED: uncharacterized protein LOC103709193 [Phoenix dactylifera]	2.55323e-57	NULL	NULL	NULL	tr|A0A0B2Q071|A0A0B2Q071_GLYSO	Putative vacuolar protein sorting-associated protein 13C OS=Glycine soja GN=glysoja_026789 PE=4 SV=1	2e-61	IPR009543:Vacuolar protein sorting-associated protein
comp11801_c0_seq1	337	gi|604329895|gb|EYU35052.1|	hypothetical protein MIMGU_mgv1a001609mg [Erythranthe guttata]	2.12387e-16	sp|Q9SIT5|CHX15_ARATH	Cation/H(+) antiporter 15 OS=Arabidopsis thaliana GN=CHX15 PE=2 SV=1	7e-11	tr|A2YQP4|A2YQP4_ORYSI	Putative uncharacterized protein OS=Oryza sativa subsp. indica GN=OsI_27614 PE=4 SV=1	2e-15	IPR006153:Cation/H+ exchanger
comp11802_c0_seq1	214	NULL	NULL	NULL	NULL	NULL	NULL	NULL	NULL	NULL	NULL
comp11804_c0_seq1	368	gi|225461512|ref|XP_002285125.1|	PREDICTED: uncharacterized protein LOC100258981 isoform 1 [Vitis vinifera] >gi|302142973|emb|CBI20268.3| unnamed protein product [Vitis vinifera]	3.26241e-25	sp|B0LT89|STK24_RAT	Serine/threonine-protein kinase 24 OS=Rattus norvegicus GN=Stk24 PE=2 SV=1	5e-21	tr|E0CSG9|E0CSG9_VITVI	Putative uncharacterized protein OS=Vitis vinifera GN=VIT_19s0014g02310 PE=4 SV=1	2e-30	IPR011009:Protein kinase-like domain]---[IPR000719:Protein kinase, catalytic domain]---[IPR017441:Protein kinase, ATP binding site]---[IPR017442:Serine/threonine-protein kinase-like domain]---[IPR002290:Serine/threonine-protein kinase domain
comp11804_c0_seq2	477	gi|225461512|ref|XP_002285125.1|	PREDICTED: uncharacterized protein LOC100258981 isoform 1 [Vitis vinifera] >gi|302142973|emb|CBI20268.3| unnamed protein product [Vitis vinifera]	7.90764e-24	sp|B0LT89|STK24_RAT	Serine/threonine-protein kinase 24 OS=Rattus norvegicus GN=Stk24 PE=2 SV=1	8e-20	tr|E0CSG9|E0CSG9_VITVI	Putative uncharacterized protein OS=Vitis vinifera GN=VIT_19s0014g02310 PE=4 SV=1	6e-28	IPR011009:Protein kinase-like domain]---[IPR000719:Protein kinase, catalytic domain]---[IPR017441:Protein kinase, ATP binding site]---[IPR017442:Serine/threonine-protein kinase-like domain]---[IPR002290:Serine/threonine-protein kinase domain
comp11805_c0_seq1	244	NULL	NULL	NULL	NULL	NULL	NULL	NULL	NULL	NULL	NULL
comp11806_c0_seq1	476	gi|672116933|ref|XP_008781640.1|	PREDICTED: UPF0496 protein At1g20180-like [Phoenix dactylifera]	2.30513e-31	sp|A2XCJ1|U496C_ORYSI	UPF0496 protein 3 OS=Oryza sativa subsp. indica GN=OsI_009784 PE=3 SV=2	1e-16	tr|M5W099|M5W099_PRUPE	Uncharacterized protein OS=Prunus persica GN=PRUPE_ppa017714mg PE=4 SV=1	2e-30	IPR007749:Protein of unknown function DUF677
comp11807_c0_seq1	232	gi|672109111|ref|XP_008788523.1|	PREDICTED: probable phosphomevalonate kinase [Phoenix dactylifera]	3.54813e-19	NULL	NULL	NULL	tr|I1P9J8|I1P9J8_ORYGL	Uncharacterized protein OS=Oryza glaberrima PE=3 SV=1	5e-23	IPR020568:Ribosomal protein S5 domain 2-type fold]---[IPR006204:GHMP kinase]---[IPR013750:GHMP kinase, C-terminal]---[IPR016005:Phosphomevalonate kinase, ERG8]---[IPR005916:Phosphomevalonate kinase, eukaryotic]---[IPR014721:Ribosomal protein S5 domain 2-type fold, subgroup
comp11811_c0_seq1	684	gi|566147451|ref|XP_002297770.2|	hypothetical protein POPTR_0001s06020g [Populus trichocarpa] >gi|550346614|gb|EEE82575.2| hypothetical protein POPTR_0001s06020g [Populus trichocarpa]	1.21613e-10	NULL	NULL	NULL	tr|A0A059BJD2|A0A059BJD2_EUCGR	Uncharacterized protein OS=Eucalyptus grandis GN=EUGRSUZ_G03262 PE=4 SV=1	4e-11	IPR011046:WD40 repeat-like-containing domain]---[IPR017986:WD40-repeat-containing domain]---[IPR019782:WD40 repeat 2]---[IPR001680:WD40 repeat]---[IPR020472:G-protein beta WD-40 repeat, region]---[IPR015943:WD40/YVTN repeat-like-containing domain]---[IPR019781:WD40 repeat, subgroup
comp11816_c0_seq1	223	gi|357122498|ref|XP_003562952.1|	PREDICTED: probable proteasome inhibitor-like isoform 2 [Brachypodium distachyon]	4.37155e-06	NULL	NULL	NULL	tr|M0UZV6|M0UZV6_HORVD	Uncharacterized protein OS=Hordeum vulgare var. distichum PE=4 SV=1	4e-08	NULL
comp11817_c0_seq1	606	NULL	NULL	NULL	NULL	NULL	NULL	NULL	NULL	NULL	NULL
comp11824_c0_seq1	268	gi|645276289|ref|XP_008243217.1|	PREDICTED: protein NRT1/ PTR FAMILY 3.1 [Prunus mume]	5.0726e-34	sp|Q9SX20|PTR18_ARATH	Protein NRT1/ PTR FAMILY 3.1 OS=Arabidopsis thaliana GN=NPF3.1 PE=2 SV=1	7e-40	tr|A0A078JDN0|A0A078JDN0_BRANA	BnaAnng20970D protein OS=Brassica napus GN=BnaAnng20970D PE=4 SV=1	3e-42	IPR000109:Oligopeptide transporter]---[IPR016196:Major facilitator superfamily, general substrate transporter
comp11826_c0_seq1	207	NULL	NULL	NULL	NULL	NULL	NULL	NULL	NULL	NULL	NULL
comp11827_c0_seq1	683	gi|672188555|ref|XP_008813614.1|	PREDICTED: general negative regulator of transcription subunit 3-like isoform X4 [Phoenix dactylifera]	2.11211e-63	sp|Q8K0V4|CNOT3_MOUSE	CCR4-NOT transcription complex subunit 3 OS=Mus musculus GN=Cnot3 PE=1 SV=1	1e-34	tr|J3LR84|J3LR84_ORYBR	Uncharacterized protein OS=Oryza brachyantha GN=OB03G35600 PE=4 SV=1	1e-68	IPR007282:NOT2/NOT3/NOT5
comp1182_c0_seq1	298	gi|672107181|ref|XP_008798290.1|	PREDICTED: tankyrase-1-like [Phoenix dactylifera]	1.63558e-32	NULL	NULL	NULL	tr|M0T6V7|M0T6V7_MUSAM	Uncharacterized protein OS=Musa acuminata subsp. malaccensis PE=4 SV=1	8e-43	IPR003959:ATPase, AAA-type, core]---[IPR003593:ATPase, AAA+ type, core]---[IPR000641:CbxX/CfqX]---[IPR020683:Ankyrin repeat-containing domain]---[IPR002110:Ankyrin repeat
comp11831_c0_seq1	215	NULL	NULL	NULL	NULL	NULL	NULL	NULL	NULL	NULL	NULL
comp11832_c0_seq1	283	gi|672133625|ref|XP_008790441.1|	PREDICTED: UDP-glycosyltransferase 83A1-like [Phoenix dactylifera]	1.19957e-11	sp|Q9SGA8|U83A1_ARATH	UDP-glycosyltransferase 83A1 OS=Arabidopsis thaliana GN=UGT83A1 PE=2 SV=1	2e-06	tr|F6H3Z8|F6H3Z8_VITVI	Putative uncharacterized protein OS=Vitis vinifera GN=VIT_14s0068g00440 PE=4 SV=1	1e-12	IPR002213:UDP-glucuronosyl/UDP-glucosyltransferase
comp11833_c0_seq1	375	gi|672134009|ref|XP_008790646.1|	PREDICTED: uncharacterized protein LOC103707780 isoform X2 [Phoenix dactylifera]	3.14376e-12	NULL	NULL	NULL	tr|V7B775|V7B775_PHAVU	Uncharacterized protein OS=Phaseolus vulgaris GN=PHAVU_008G135200g PE=4 SV=1	2e-13	IPR006076:FAD dependent oxidoreductase
comp11834_c0_seq1	248	NULL	NULL	NULL	NULL	NULL	NULL	NULL	NULL	NULL	NULL
comp11836_c0_seq1	355	NULL	NULL	NULL	NULL	NULL	NULL	NULL	NULL	NULL	NULL
comp11837_c0_seq1	649	gi|672178399|ref|XP_008809333.1|	PREDICTED: U11/U12 small nuclear ribonucleoprotein 31 kDa protein isoform X2 [Phoenix dactylifera]	2.5155e-28	sp|Q54PB2|MRD1_DICDI	Multiple RNA-binding domain-containing protein 1 OS=Dictyostelium discoideum GN=mrd1 PE=3 SV=1	6e-12	tr|B9T5A2|B9T5A2_RICCO	RNA binding protein, putative OS=Ricinus communis GN=RCOM_0061100 PE=4 SV=1	2e-33	IPR012677:Nucleotide-binding, alpha-beta plait]---[IPR000504:RNA recognition motif, RNP-1
comp11838_c0_seq1	873	gi|672119672|ref|XP_008783081.1|	PREDICTED: probable LRR receptor-like serine/threonine-protein kinase RLK [Phoenix dactylifera]	1.91077e-56	sp|C0LGR9|Y4312_ARATH	Probable LRR receptor-like serine/threonine-protein kinase At4g31250 OS=Arabidopsis thaliana GN=At4g31250 PE=2 SV=1	5e-47	tr|F6H2V7|F6H2V7_VITVI	Putative uncharacterized protein OS=Vitis vinifera GN=VIT_04s0008g02890 PE=4 SV=1	4e-62	IPR011009:Protein kinase-like domain]---[IPR001611:Leucine-rich repeat]---[IPR013210:Leucine-rich repeat-containing N-terminal domain, type 2]---[IPR000719:Protein kinase, catalytic domain]---[IPR017442:Serine/threonine-protein kinase-like domain
comp11839_c0_seq1	395	NULL	NULL	NULL	NULL	NULL	NULL	NULL	NULL	NULL	NULL
comp1183_c0_seq1	244	NULL	NULL	NULL	NULL	NULL	NULL	NULL	NULL	NULL	NULL
comp11840_c0_seq1	273	NULL	NULL	NULL	NULL	NULL	NULL	NULL	NULL	NULL	NULL
comp11840_c1_seq1	230	NULL	NULL	NULL	NULL	NULL	NULL	NULL	NULL	NULL	NULL
comp11843_c0_seq1	215	NULL	NULL	NULL	NULL	NULL	NULL	NULL	NULL	NULL	NULL
comp11847_c0_seq1	598	NULL	NULL	NULL	NULL	NULL	NULL	NULL	NULL	NULL	NULL
comp11848_c0_seq1	223	NULL	NULL	NULL	NULL	NULL	NULL	NULL	NULL	NULL	NULL
comp11849_c0_seq1	413	gi|22830963|dbj|BAC15827.1|	putative UDP-glucose:sterol glucosyltransferase [Oryza sativa Japonica Group]	1.62652e-07	NULL	NULL	NULL	tr|Q8H5W0|Q8H5W0_ORYSJ	Putative UDP-glucose:sterol glucosyltransferase OS=Oryza sativa subsp. japonica GN=OJ1123_B01.122 PE=4 SV=1	2e-08	IPR002213:UDP-glucuronosyl/UDP-glucosyltransferase]---[IPR004276:Glycosyl transferase, family 28
comp11852_c0_seq1	682	NULL	NULL	NULL	NULL	NULL	NULL	NULL	NULL	NULL	NULL
comp11855_c0_seq1	264	NULL	NULL	NULL	NULL	NULL	NULL	tr|M0REW1|M0REW1_MUSAM	Uncharacterized protein OS=Musa acuminata subsp. malaccensis PE=3 SV=1	9e-07	IPR000307:Ribosomal protein S16
comp11856_c0_seq1	737	gi|590632515|ref|XP_007027861.1|	Trichome birefringence-like 8, putative [Theobroma cacao] >gi|508716466|gb|EOY08363.1| Trichome birefringence-like 8, putative [Theobroma cacao]	5.25855e-69	sp|Q9CAX1|TBL8_ARATH	Protein trichome birefringence-like 8 OS=Arabidopsis thaliana GN=TBL8 PE=2 SV=1	2e-74	tr|V4UUM4|V4UUM4_9ROSI	Uncharacterized protein OS=Citrus clementina GN=CICLE_v10013764mg PE=4 SV=1	3e-81	IPR004253:Protein of unknown function DUF231, plant
comp11857_c0_seq1	322	gi|672170359|ref|XP_008805238.1|	PREDICTED: structural maintenance of chromosomes protein 1 [Phoenix dactylifera]	1.31026e-10	sp|Q6Q1P4|SMC1_ARATH	Structural maintenance of chromosomes protein 1 OS=Arabidopsis thaliana GN=SMC1 PE=2 SV=2	3e-11	tr|A0A097PJD1|A0A097PJD1_9LILI	Structural maintenance of chromosomes protein 1 (Fragment) OS=Dioscorea oppositifolia PE=2 SV=1	1e-14	IPR003395:RecF/RecN/SMC protein, N-terminal]---[IPR010935:SMCs flexible hinge
comp11859_c0_seq1	270	NULL	NULL	NULL	NULL	NULL	NULL	NULL	NULL	NULL	NULL
comp1185_c0_seq1	224	NULL	NULL	NULL	NULL	NULL	NULL	NULL	NULL	NULL	NULL
comp11863_c0_seq1	429	NULL	NULL	NULL	NULL	NULL	NULL	NULL	NULL	NULL	NULL
comp11864_c0_seq1	642	gi|566153828|ref|XP_006370169.1|	galactosyltransferase family protein [Populus trichocarpa] >gi|550349348|gb|ERP66738.1| galactosyltransferase family protein [Populus trichocarpa]	1.83565e-47	sp|Q8L7M1|B3GTE_ARATH	Probable beta-1,3-galactosyltransferase 14 OS=Arabidopsis thaliana GN=B3GALT14 PE=2 SV=1	5e-56	tr|B9N639|B9N639_POPTR	Galactosyltransferase family protein OS=Populus trichocarpa GN=POPTR_0001s40320g PE=4 SV=1	4e-58	IPR002659:Glycosyl transferase, family 31
comp11867_c0_seq1	783	gi|657964746|ref|XP_008374008.1|	PREDICTED: putative ribonuclease H protein At1g65750 [Malus domestica]	2.08181e-13	NULL	NULL	NULL	tr|D9ZHD0|D9ZHD0_HYPPE	Retrotransposon protein OS=Hypericum perforatum GN=RT3 PE=4 SV=1	5e-08	NULL
comp11876_c0_seq1	298	NULL	NULL	NULL	NULL	NULL	NULL	NULL	NULL	NULL	NULL
comp11878_c0_seq1	422	NULL	NULL	NULL	NULL	NULL	NULL	NULL	NULL	NULL	NULL
comp11879_c0_seq1	240	gi|545259485|ref|WP_021554219.1|	hypothetical protein, partial [Escherichia coli] >gi|535498309|gb|EQW37646.1| hypothetical protein G903_04242, partial [Escherichia coli UMEA 3053-1]	8.36804e-12	NULL	NULL	NULL	tr|E6PKC3|E6PKC3_9ZZZZ	Uncharacterized protein OS=mine drainage metagenome GN=CARN2_0765 PE=4 SV=1	5e-26	NULL
comp11881_c0_seq1	553	NULL	NULL	NULL	NULL	NULL	NULL	NULL	NULL	NULL	NULL
comp11882_c0_seq1	477	gi|297735559|emb|CBI18053.3|	unnamed protein product [Vitis vinifera]	2.62632e-27	NULL	NULL	NULL	tr|M0U8H0|M0U8H0_MUSAM	Uncharacterized protein OS=Musa acuminata subsp. malaccensis PE=4 SV=1	1e-32	IPR006458:Protein of unknown function DUF623, plant
comp11883_c0_seq1	472	gi|672120124|ref|XP_008783319.1|	PREDICTED: farnesylcysteine lyase [Phoenix dactylifera]	1.07978e-28	sp|P57681|PCYOX_ARATH	Farnesylcysteine lyase OS=Arabidopsis thaliana GN=FLCY PE=1 SV=1	8e-29	tr|A5BT33|A5BT33_VITVI	Putative uncharacterized protein OS=Vitis vinifera GN=VITISV_040484 PE=4 SV=1	3e-34	IPR010795:Prenylcysteine lyase]---[IPR002937:Amine oxidase
comp11884_c0_seq1	571	NULL	NULL	NULL	NULL	NULL	NULL	NULL	NULL	NULL	NULL
comp11885_c0_seq1	476	NULL	NULL	NULL	NULL	NULL	NULL	NULL	NULL	NULL	NULL
comp11886_c0_seq1	684	gi|672130184|ref|XP_008788616.1|	PREDICTED: thaumatin-like protein 1b [Phoenix dactylifera]	3.40427e-69	sp|O80327|TLP1_PYRPY	Thaumatin-like protein 1 OS=Pyrus pyrifolia GN=TL1 PE=1 SV=1	2e-53	tr|M0SXK6|M0SXK6_MUSAM	Uncharacterized protein OS=Musa acuminata subsp. malaccensis PE=4 SV=1	5e-75	IPR017949:Thaumatin, conserved site]---[IPR001938:Thaumatin, pathogenesis-related
comp11889_c0_seq1	509	NULL	NULL	NULL	NULL	NULL	NULL	NULL	NULL	NULL	NULL
comp1188_c0_seq1	294	gi|672114862|ref|XP_008778907.1|	PREDICTED: signal peptide peptidase-like 4 [Phoenix dactylifera]	2.62403e-27	sp|Q5Z413|SIPL5_ORYSJ	Signal peptide peptidase-like 5 OS=Oryza sativa subsp. japonica GN=SPPL5 PE=2 SV=1	4e-33	tr|M0SN65|M0SN65_MUSAM	Uncharacterized protein OS=Musa acuminata subsp. malaccensis PE=4 SV=1	5e-36	IPR006639:Peptidase A22, presenilin signal peptide]---[IPR007369:Peptidase A22B, signal peptide peptidase]---[IPR003137:Protease-associated PA
comp11893_c0_seq1	424	gi|297733937|emb|CBI15184.3|	unnamed protein product [Vitis vinifera]	6.76022e-23	sp|Q9FLQ7|FH20_ARATH	Formin-like protein 20 OS=Arabidopsis thaliana GN=FH20 PE=2 SV=3	1e-24	tr|A0A0A0LP71|A0A0A0LP71_CUCSA	Uncharacterized protein OS=Cucumis sativus GN=Csa_1G011470 PE=4 SV=1	9e-27	IPR008973:C2 calcium/lipid-binding domain, CaLB]---[IPR015425:Actin-binding FH2]---[IPR003104:Actin-binding FH2/DRF autoregulatory]---[IPR014020:Tensin phosphatase, C2 domain
comp11902_c0_seq1	276	gi|672166068|ref|XP_008802953.1|	PREDICTED: uncharacterized protein LOC103716646 isoform X3 [Phoenix dactylifera]	2.6059e-06	NULL	NULL	NULL	tr|Q0JAF3|Q0JAF3_ORYSJ	Os04g0602200 protein (Fragment) OS=Oryza sativa subsp. japonica GN=Os04g0602200 PE=4 SV=1	3e-07	IPR006059:Bacterial extracellular solute-binding, family 1
comp11904_c0_seq1	395	gi|595443675|gb|EXX55164.1|	hypothetical protein RirG_227800 [Rhizophagus irregularis DAOM 197198w]	2.68057e-11	NULL	NULL	NULL	tr|K4BJ49|K4BJ49_SOLLC	Uncharacterized protein OS=Solanum lycopersicum GN=Solyc03g096270.1 PE=4 SV=1	3e-14	IPR001878:Zinc finger, CCHC-type
comp11909_c0_seq1	403	gi|224106001|ref|XP_002314008.1|	F-box family protein [Populus trichocarpa] >gi|222850416|gb|EEE87963.1| F-box family protein [Populus trichocarpa]	1.89022e-25	sp|Q6NLB1|FB118_ARATH	F-box protein At2g26850 OS=Arabidopsis thaliana GN=At2g26850 PE=2 SV=1	2e-27	tr|A0A077RSC8|A0A077RSC8_WHEAT	Chromosome 3B, genomic scaffold, cultivar Chinese Spring OS=Triticum aestivum GN=TRAES_3BF089900020CFD_c1 PE=4 SV=1	3e-28	IPR001810:Cyclin-like F-box
comp11912_c0_seq1	424	gi|672132456|ref|XP_008789812.1|	PREDICTED: LOW QUALITY PROTEIN: phytosulfokine receptor 2-like [Phoenix dactylifera]	3.02048e-39	sp|Q8LPB4|PSKR1_DAUCA	Phytosulfokine receptor 1 OS=Daucus carota GN=PSKR PE=1 SV=1	2e-34	tr|W5C0I7|W5C0I7_WHEAT	Uncharacterized protein OS=Triticum aestivum PE=4 SV=1	3e-43	IPR011009:Protein kinase-like domain]---[IPR001611:Leucine-rich repeat]---[IPR008271:Serine/threonine-protein kinase, active site]---[IPR013210:Leucine-rich repeat-containing N-terminal domain, type 2]---[IPR000719:Protein kinase, catalytic domain]---[IPR017441:Protein kinase, ATP binding site]---[IPR017442:Serine/threonine-protein kinase-like domain]---[IPR020474:Toll-like receptor, leucine rich…
comp11915_c0_seq1	228	gi|672184010|ref|XP_008812305.1|	PREDICTED: tubby-like F-box protein 11 isoform X2 [Phoenix dactylifera]	4.77325e-32	sp|Q8VY21|TLP3_ARATH	Tubby-like F-box protein 3 OS=Arabidopsis thaliana GN=TULP3 PE=2 SV=1	1e-34	tr|A0A068U7F3|A0A068U7F3_COFCA	Coffea canephora DH200=94 genomic scaffold, scaffold_11 OS=Coffea canephora GN=GSCOC_T00015952001 PE=4 SV=1	1e-36	IPR000007:Tubby, C-terminal]---[IPR001810:Cyclin-like F-box
comp11915_c0_seq2	234	gi|672184010|ref|XP_008812305.1|	PREDICTED: tubby-like F-box protein 11 isoform X2 [Phoenix dactylifera]	1.86498e-28	sp|Q8VY21|TLP3_ARATH	Tubby-like F-box protein 3 OS=Arabidopsis thaliana GN=TULP3 PE=2 SV=1	1e-30	tr|A0A068U7F3|A0A068U7F3_COFCA	Coffea canephora DH200=94 genomic scaffold, scaffold_11 OS=Coffea canephora GN=GSCOC_T00015952001 PE=4 SV=1	1e-33	IPR000007:Tubby, C-terminal]---[IPR001810:Cyclin-like F-box
comp11917_c0_seq1	373	NULL	NULL	NULL	NULL	NULL	NULL	NULL	NULL	NULL	NULL
comp11920_c0_seq1	659	NULL	NULL	NULL	NULL	NULL	NULL	NULL	NULL	NULL	NULL
comp11921_c0_seq1	788	gi|604328521|gb|EYU34080.1|	hypothetical protein MIMGU_mgv1a026469mg, partial [Erythranthe guttata]	1.6217e-13	sp|A0AT29|NLTP2_LENCU	Non-specific lipid-transfer protein 2 OS=Lens culinaris PE=1 SV=1	3e-17	tr|M0SUJ2|M0SUJ2_MUSAM	Non-specific lipid-transfer protein OS=Musa acuminata subsp. malaccensis PE=3 SV=1	6e-16	IPR013770:Plant lipid transfer protein/hydrophobic protein, helical domain]---[IPR000528:Plant lipid transfer protein/Par allergen]---[IPR003612:Plant lipid transfer protein/seed storage/trypsin-alpha amylase inhibitor]---[IPR016140:Bifunctional inhibitor/plant lipid transfer protein/seed storage
comp11922_c0_seq1	320	NULL	NULL	NULL	NULL	NULL	NULL	NULL	NULL	NULL	NULL
comp11923_c0_seq1	230	gi|147838869|emb|CAN70334.1|	hypothetical protein VITISV_011432 [Vitis vinifera]	3.10112e-23	sp|Q9C5H4|Y3627_ARATH	VHS domain-containing protein At3g16270 OS=Arabidopsis thaliana GN=At3g16270 PE=1 SV=1	2e-26	tr|M0SBF5|M0SBF5_MUSAM	Uncharacterized protein OS=Musa acuminata subsp. malaccensis PE=4 SV=1	5e-28	IPR001026:Epsin, N-terminal]---[IPR008942:ENTH/VHS]---[IPR002014:VHS
comp11925_c0_seq1	234	NULL	NULL	NULL	NULL	NULL	NULL	NULL	NULL	NULL	NULL
comp11925_c1_seq1	215	NULL	NULL	NULL	NULL	NULL	NULL	NULL	NULL	NULL	NULL
comp11926_c0_seq1	214	gi|672189943|ref|XP_008775115.1|	PREDICTED: scopoletin glucosyltransferase-like [Phoenix dactylifera]	2.32933e-23	sp|Q7Y232|U73B4_ARATH	UDP-glycosyltransferase 73B4 OS=Arabidopsis thaliana GN=UGT73B4 PE=2 SV=1	8e-25	tr|M0TAM6|M0TAM6_MUSAM	Uncharacterized protein OS=Musa acuminata subsp. malaccensis PE=3 SV=1	1e-28	IPR002213:UDP-glucuronosyl/UDP-glucosyltransferase
comp11928_c0_seq1	252	NULL	NULL	NULL	NULL	NULL	NULL	NULL	NULL	NULL	NULL
comp11931_c0_seq1	302	gi|604313856|gb|EYU26907.1|	hypothetical protein MIMGU_mgv1a000966mg [Erythranthe guttata]	2.69917e-19	sp|Q5YLB5|GYRA_NICBE	DNA gyrase subunit A, chloroplastic/mitochondrial OS=Nicotiana benthamiana GN=GYRA PE=2 SV=1	2e-23	tr|A0A061FQV0|A0A061FQV0_THECC	DNA gyrase subunit A OS=Theobroma cacao GN=TCM_044582 PE=4 SV=1	4e-23	IPR013758:DNA topoisomerase, type IIA, subunit A/ C-terminal, alpha-beta]---[IPR013757:DNA topoisomerase, type IIA, subunit A, alpha-helical]---[IPR006691:DNA gyrase/topoisomerase IV, subunit A, C-terminal beta-pinwheel]---[IPR005743:DNA gyrase, subunit A]---[IPR013760:DNA topoisomerase, type IIA, central]---[IPR002205:DNA topoisomerase, type IIA, subunit A/C-terminal
comp11932_c0_seq1	263	NULL	NULL	NULL	NULL	NULL	NULL	NULL	NULL	NULL	NULL
comp11934_c0_seq1	222	NULL	NULL	NULL	NULL	NULL	NULL	NULL	NULL	NULL	NULL
comp11935_c0_seq1	225	NULL	NULL	NULL	NULL	NULL	NULL	NULL	NULL	NULL	NULL
comp11936_c0_seq1	315	gi|672163756|ref|XP_008801733.1|	PREDICTED: LOW QUALITY PROTEIN: rhodanese-like domain-containing protein 6 [Phoenix dactylifera]	7.97771e-32	sp|Q94AC1|STR6_ARATH	Rhodanese-like domain-containing protein 6 OS=Arabidopsis thaliana GN=STR6 PE=2 SV=1	1e-34	tr|M0SHF5|M0SHF5_MUSAM	Uncharacterized protein OS=Musa acuminata subsp. malaccensis PE=4 SV=1	8e-41	IPR001763:Rhodanese-like
comp11937_c0_seq1	278	NULL	NULL	NULL	NULL	NULL	NULL	NULL	NULL	NULL	NULL
comp11939_c0_seq1	470	NULL	NULL	NULL	NULL	NULL	NULL	NULL	NULL	NULL	NULL
comp1193_c0_seq1	240	NULL	NULL	NULL	NULL	NULL	NULL	NULL	NULL	NULL	NULL
comp11941_c0_seq1	341	NULL	NULL	NULL	NULL	NULL	NULL	NULL	NULL	NULL	NULL
comp11942_c0_seq1	446	NULL	NULL	NULL	NULL	NULL	NULL	NULL	NULL	NULL	NULL
comp11947_c0_seq1	310	NULL	NULL	NULL	NULL	NULL	NULL	NULL	NULL	NULL	NULL
comp11947_c1_seq1	202	NULL	NULL	NULL	NULL	NULL	NULL	NULL	NULL	NULL	NULL
comp11951_c0_seq1	331	gi|587874105|gb|EXB63258.1|	hypothetical protein L484_012448 [Morus notabilis]	4.30017e-25	sp|Q9FLP0|MA651_ARATH	65-kDa microtubule-associated protein 1 OS=Arabidopsis thaliana GN=MAP65-1 PE=1 SV=1	6e-17	tr|A5AW68|A5AW68_VITVI	Putative uncharacterized protein OS=Vitis vinifera GN=VITISV_007561 PE=4 SV=1	1e-28	NULL
comp11955_c0_seq1	385	gi|643709744|gb|KDP24153.1|	hypothetical protein JCGZ_25810 [Jatropha curcas]	3.41391e-22	sp|Q0WUU6|PLT4_ARATH	Probable polyol transporter 4 OS=Arabidopsis thaliana GN=PLT4 PE=2 SV=1	1e-21	tr|E3VWW3|E3VWW3_VITVI	Putative polyol/monosaccharide transporter OS=Vitis vinifera GN=PMT4 PE=3 SV=1	4e-27	IPR003663:Sugar/inositol transporter]---[IPR016196:Major facilitator superfamily, general substrate transporter
comp11957_c0_seq1	495	gi|672123600|ref|XP_008785167.1|	PREDICTED: probable inositol transporter 2 [Phoenix dactylifera]	1.53719e-51	sp|Q9C757|INT2_ARATH	Probable inositol transporter 2 OS=Arabidopsis thaliana GN=INT2 PE=1 SV=1	4e-51	tr|M0SSB4|M0SSB4_MUSAM	Uncharacterized protein OS=Musa acuminata subsp. malaccensis PE=4 SV=1	3e-61	IPR003663:Sugar/inositol transporter]---[IPR016196:Major facilitator superfamily, general substrate transporter
comp11958_c0_seq1	382	NULL	NULL	NULL	NULL	NULL	NULL	NULL	NULL	NULL	NULL
comp11963_c0_seq1	259	gi|147784422|emb|CAN74951.1|	hypothetical protein VITISV_030567 [Vitis vinifera]	1.69656e-34	sp|P10978|POLX_TOBAC	Retrovirus-related Pol polyprotein from transposon TNT 1-94 OS=Nicotiana tabacum PE=2 SV=1	3e-20	tr|A5ASG0|A5ASG0_VITVI	Putative uncharacterized protein OS=Vitis vinifera GN=VITISV_001512 PE=4 SV=1	3e-44	IPR001584:Integrase, catalytic core]---[IPR013103:Reverse transcriptase, RNA-dependent DNA polymerase]---[IPR001878:Zinc finger, CCHC-type]---[IPR012337:Polynucleotidyl transferase, ribonuclease H fold
comp11964_c0_seq1	209	gi|568826489|ref|XP_006467604.1|	PREDICTED: U-box domain-containing protein 17-like [Citrus sinensis] >gi|641859243|gb|KDO77933.1| hypothetical protein CISIN_1g038217mg [Citrus sinensis]	4.1342e-12	sp|Q9C7R6|PUB17_ARATH	U-box domain-containing protein 17 OS=Arabidopsis thaliana GN=PUB17 PE=2 SV=1	2e-14	tr|A0A067JBJ5|A0A067JBJ5_JATCU	Uncharacterized protein OS=Jatropha curcas GN=JCGZ_21613 PE=4 SV=1	2e-14	IPR000225:Armadillo]---[IPR003613:U box domain]---[IPR011989:Armadillo-like helical]---[IPR016024:Armadillo-type fold
comp11966_c0_seq1	238	NULL	NULL	NULL	NULL	NULL	NULL	NULL	NULL	NULL	NULL
comp11966_c1_seq1	279	NULL	NULL	NULL	NULL	NULL	NULL	NULL	NULL	NULL	NULL
comp11966_c2_seq1	308	gi|672135658|ref|XP_008791501.1|	PREDICTED: protein transport protein SEC23-like [Phoenix dactylifera]	5.95779e-27	sp|Q4PE39|SEC23_USTMA	Protein transport protein SEC23 OS=Ustilago maydis (strain 521 / FGSC 9021) GN=SEC23 PE=3 SV=1	7e-16	tr|M0TVS3|M0TVS3_MUSAM	Uncharacterized protein OS=Musa acuminata subsp. malaccensis PE=4 SV=1	8e-28	IPR006896:Sec23/Sec24, trunk domain]---[IPR012990:Sec23/Sec24 beta-sandwich]---[IPR007123:Gelsolin domain]---[IPR006895:Zinc finger, Sec23/Sec24-type]---[IPR006900:Sec23/Sec24, helical domain
comp11968_c0_seq1	257	gi|590625020|ref|XP_007025767.1|	ARF-GAP domain 5, putative isoform 1 [Theobroma cacao] >gi|590625024|ref|XP_007025768.1| ARF-GAP domain 5, putative isoform 1 [Theobroma cacao] >gi|508781133|gb|EOY28389.1| ARF-GAP domain 5, putative isoform 1 [Theobroma cacao] >gi|508781134|gb|EOY28390.1| ARF-GAP domain 5, putative isoform 1 [Theobroma cacao]	1.65704e-12	sp|Q9FL69|AGD5_ARATH	Probable ADP-ribosylation factor GTPase-activating protein AGD5 OS=Arabidopsis thaliana GN=AGD5 PE=1 SV=1	2e-13	tr|M0SRI9|M0SRI9_MUSAM	Uncharacterized protein OS=Musa acuminata subsp. malaccensis PE=4 SV=1	2e-13	IPR001164:Arf GTPase activating protein
comp11968_c0_seq2	252	gi|590625020|ref|XP_007025767.1|	ARF-GAP domain 5, putative isoform 1 [Theobroma cacao] >gi|590625024|ref|XP_007025768.1| ARF-GAP domain 5, putative isoform 1 [Theobroma cacao] >gi|508781133|gb|EOY28389.1| ARF-GAP domain 5, putative isoform 1 [Theobroma cacao] >gi|508781134|gb|EOY28390.1| ARF-GAP domain 5, putative isoform 1 [Theobroma cacao]	1.28382e-12	sp|Q9FL69|AGD5_ARATH	Probable ADP-ribosylation factor GTPase-activating protein AGD5 OS=Arabidopsis thaliana GN=AGD5 PE=1 SV=1	1e-13	tr|M0SRI9|M0SRI9_MUSAM	Uncharacterized protein OS=Musa acuminata subsp. malaccensis PE=4 SV=1	6e-13	IPR001164:Arf GTPase activating protein
comp11970_c0_seq1	394	gi|222617793|gb|EEE53925.1|	hypothetical protein OsJ_00494 [Oryza sativa Japonica Group]	3.35684e-54	sp|Q94KD0|TA15B_ARATH	Transcription initiation factor TFIID subunit 15b OS=Arabidopsis thaliana GN=TAF15B PE=1 SV=1	1e-61	tr|I1NKI2|I1NKI2_ORYGL	Uncharacterized protein OS=Oryza glaberrima PE=4 SV=1	2e-66	IPR012677:Nucleotide-binding, alpha-beta plait]---[IPR001876:Zinc finger, RanBP2-type]---[IPR000504:RNA recognition motif, RNP-1
comp11972_c0_seq1	208	NULL	NULL	NULL	NULL	NULL	NULL	NULL	NULL	NULL	NULL
comp11974_c0_seq1	455	gi|224092635|ref|XP_002309689.1|	MGDG synthase type A family protein [Populus trichocarpa] >gi|222855665|gb|EEE93212.1| MGDG synthase type A family protein [Populus trichocarpa]	9.00035e-44	sp|Q69QJ7|MGDG1_ORYSJ	Probable monogalactosyldiacylglycerol synthase 1, chloroplastic OS=Oryza sativa subsp. japonica GN=MGD1 PE=2 SV=1	1e-52	tr|A0A0A9D1L0|A0A0A9D1L0_ARUDO	Uncharacterized protein OS=Arundo donax PE=4 SV=1	5e-55	IPR007235:Glycosyl transferase, family 28, C-terminal]---[IPR009695:Monogalactosyldiacylglycerol synthase
comp11975_c0_seq1	402	gi|470119791|ref|XP_004295994.1|	PREDICTED: nitrate excretion transporter 1-like [Fragaria vesca subsp. vesca]	8.26914e-13	sp|Q9M1E2|PTR37_ARATH	Protein NRT1/ PTR FAMILY 2.7 OS=Arabidopsis thaliana GN=NPF2.7 PE=1 SV=1	8e-12	tr|B9T1Z5|B9T1Z5_RICCO	Peptide transporter, putative OS=Ricinus communis GN=RCOM_0625060 PE=3 SV=1	9e-14	IPR000109:Oligopeptide transporter]---[IPR016196:Major facilitator superfamily, general substrate transporter
comp11976_c0_seq1	439	NULL	NULL	NULL	NULL	NULL	NULL	NULL	NULL	NULL	NULL
comp11976_c0_seq2	453	NULL	NULL	NULL	NULL	NULL	NULL	NULL	NULL	NULL	NULL
comp11976_c0_seq3	827	NULL	NULL	NULL	NULL	NULL	NULL	NULL	NULL	NULL	NULL
comp11976_c0_seq4	813	NULL	NULL	NULL	NULL	NULL	NULL	NULL	NULL	NULL	NULL
comp11978_c0_seq1	587	NULL	NULL	NULL	NULL	NULL	NULL	NULL	NULL	NULL	IPR002728:Diphthamide synthesis, DPH1/DHP2]---[IPR016435:Diphthamide synthesis, DHP1
comp11978_c0_seq2	423	NULL	NULL	NULL	NULL	NULL	NULL	NULL	NULL	NULL	NULL
comp11979_c0_seq1	262	NULL	NULL	NULL	NULL	NULL	NULL	NULL	NULL	NULL	NULL
comp11981_c0_seq1	388	NULL	NULL	NULL	NULL	NULL	NULL	NULL	NULL	NULL	NULL
comp11983_c0_seq1	281	NULL	NULL	NULL	NULL	NULL	NULL	NULL	NULL	NULL	NULL
comp11983_c0_seq2	243	gi|13358810|dbj|BAB33151.1|	hypothetical protein [Carthamus tinctorius]	2.87197e-13	sp|Q9SSQ4|FRS6_ARATH	Protein FAR1-RELATED SEQUENCE 6 OS=Arabidopsis thaliana GN=FRS6 PE=2 SV=1	1e-08	tr|Q9AYR2|Q9AYR2_CARTI	Putative uncharacterized protein CTOS-1 OS=Carthamus tinctorius GN=CTOS-1 PE=2 SV=1	8e-16	IPR006564:Zinc finger, PMZ-type]---[IPR018289:MULE transposase, conserved domain]---[IPR007527:Zinc finger, SWIM-type]---[IPR004330:Transcription factor, FAR1-related
comp11983_c0_seq3	431	gi|124359207|gb|ABN05718.1|	FAR1; Zinc finger, SWIM-type [Medicago truncatula]	6.05194e-32	sp|Q9SSQ4|FRS6_ARATH	Protein FAR1-RELATED SEQUENCE 6 OS=Arabidopsis thaliana GN=FRS6 PE=2 SV=1	1e-21	tr|Q9AYR2|Q9AYR2_CARTI	Putative uncharacterized protein CTOS-1 OS=Carthamus tinctorius GN=CTOS-1 PE=2 SV=1	4e-36	IPR018289:MULE transposase, conserved domain
comp11986_c0_seq1	360	gi|672120576|ref|XP_008783560.1|	PREDICTED: RRP15-like protein isoform X2 [Phoenix dactylifera]	2.29503e-10	NULL	NULL	NULL	tr|A0A0B0N9Z4|A0A0B0N9Z4_GOSAR	RRP15-like protein OS=Gossypium arboreum GN=F383_11799 PE=4 SV=1	1e-09	IPR012459:Protein of unknown function DUF1665
comp11990_c0_seq1	574	NULL	NULL	NULL	NULL	NULL	NULL	NULL	NULL	NULL	NULL
comp11991_c0_seq1	499	NULL	NULL	NULL	NULL	NULL	NULL	NULL	NULL	NULL	NULL
comp11991_c0_seq2	586	NULL	NULL	NULL	NULL	NULL	NULL	NULL	NULL	NULL	NULL
comp11992_c0_seq1	267	NULL	NULL	NULL	NULL	NULL	NULL	NULL	NULL	NULL	NULL
comp11993_c0_seq1	366	NULL	NULL	NULL	NULL	NULL	NULL	NULL	NULL	NULL	NULL
comp11994_c0_seq1	311	NULL	NULL	NULL	NULL	NULL	NULL	NULL	NULL	NULL	NULL
comp11994_c1_seq1	234	NULL	NULL	NULL	NULL	NULL	NULL	NULL	NULL	NULL	NULL
comp11995_c0_seq1	593	gi|473740384|gb|EMS45345.1|	hypothetical protein TRIUR3_26519 [Triticum urartu]	3.29024e-07	NULL	NULL	NULL	tr|W5B2F0|W5B2F0_WHEAT	Uncharacterized protein OS=Triticum aestivum PE=4 SV=1	3e-09	NULL
comp11996_c0_seq1	214	gi|27902903|gb|AAO24235.1|	phytoene desaturase [Crocus sativus]	1.00487e-34	sp|Q40406|CRTI_NARPS	Phytoene dehydrogenase, chloroplastic/chromoplastic OS=Narcissus pseudonarcissus GN=PDS1 PE=1 SV=1	2e-40	tr|Q84XU1|Q84XU1_CROSA	Phytoene desaturase OS=Crocus sativus GN=pds PE=2 SV=1	4e-41	IPR014102:Phytoene desaturase]---[IPR002937:Amine oxidase
comp1199_c0_seq1	266	gi|590594217|ref|XP_007017790.1|	C2H2-like zinc finger protein [Theobroma cacao] >gi|508723118|gb|EOY15015.1| C2H2-like zinc finger protein [Theobroma cacao]	5.3036e-07	NULL	NULL	NULL	tr|A0A068UFR5|A0A068UFR5_COFCA	Coffea canephora DH200=94 genomic scaffold, scaffold_26 OS=Coffea canephora GN=GSCOC_T00024662001 PE=4 SV=1	4e-06	IPR007087:Zinc finger, C2H2-type
comp12000_c0_seq1	621	NULL	NULL	NULL	NULL	NULL	NULL	NULL	NULL	NULL	NULL
comp12001_c0_seq1	262	gi|657952573|ref|XP_008358101.1|	PREDICTED: probable trans-2-enoyl-CoA reductase, mitochondrial [Malus domestica] >gi|657952575|ref|XP_008358106.1| PREDICTED: probable trans-2-enoyl-CoA reductase, mitochondrial [Malus domestica]	2.3481e-11	sp|Q8LCU7|MECR_ARATH	Probable trans-2-enoyl-CoA reductase, mitochondrial OS=Arabidopsis thaliana GN=At3g45770 PE=1 SV=1	1e-12	tr|A0A061GYF8|A0A061GYF8_THECC	Polyketide synthase, enoylreductase family protein isoform 2 OS=Theobroma cacao GN=TCM_041988 PE=4 SV=1	4e-11	IPR011032:GroES-like]---[IPR013149:Alcohol dehydrogenase, zinc-binding]---[IPR013154:Alcohol dehydrogenase GroES-like]---[IPR016040:NAD(P)-binding domain]---[IPR002085:Alcohol dehydrogenase superfamily, zinc-containing]---[IPR020843:Polyketide synthase, enoylreductase
comp12007_c0_seq1	233	gi|672140086|ref|XP_008793850.1|	PREDICTED: uncharacterized protein LOC103710045 [Phoenix dactylifera] >gi|672140088|ref|XP_008793851.1| PREDICTED: uncharacterized protein LOC103710045 [Phoenix dactylifera] >gi|672140090|ref|XP_008793852.1| PREDICTED: uncharacterized protein LOC103710045 [Phoenix dactylifera]	1.59126e-11	NULL	NULL	NULL	tr|M0U481|M0U481_MUSAM	Uncharacterized protein OS=Musa acuminata subsp. malaccensis PE=4 SV=1	8e-15	NULL
comp12009_c0_seq1	342	gi|225448534|ref|XP_002273466.1|	PREDICTED: probable methyltransferase PMT23 [Vitis vinifera] >gi|297736564|emb|CBI25435.3| unnamed protein product [Vitis vinifera]	3.35092e-30	sp|Q9LYN3|PMTM_ARATH	Probable methyltransferase PMT22 OS=Arabidopsis thaliana GN=At3g56080 PE=3 SV=1	1e-24	tr|D7T4K3|D7T4K3_VITVI	Putative uncharacterized protein OS=Vitis vinifera GN=VIT_13s0067g01690 PE=4 SV=1	2e-32	IPR004159:Protein of unknown function DUF248, methyltransferase putative
comp12009_c0_seq2	541	gi|590561700|ref|XP_007008884.1|	S-adenosyl-L-methionine-dependent methyltransferases superfamily protein isoform 1 [Theobroma cacao] >gi|590561703|ref|XP_007008885.1| S-adenosyl-L-methionine-dependent methyltransferases superfamily protein isoform 1 [Theobroma cacao] >gi|590561706|ref|XP_007008886.1| S-adenosyl-L-methionine-dependent methyltransferases superfamily protein isoform 1 [Theobroma cacao] >gi|508725797|gb|EOY17694.1|…	3.52769e-43	sp|Q9LYN3|PMTM_ARATH	Probable methyltransferase PMT22 OS=Arabidopsis thaliana GN=At3g56080 PE=3 SV=1	2e-43	tr|A0A061FK69|A0A061FK69_THECC	S-adenosyl-L-methionine-dependent methyltransferases superfamily protein isoform 1 OS=Theobroma cacao GN=TCM_042451 PE=4 SV=1	3e-49	IPR004159:Protein of unknown function DUF248, methyltransferase putative
comp1200_c0_seq1	289	NULL	NULL	NULL	NULL	NULL	NULL	NULL	NULL	NULL	NULL
comp12010_c0_seq1	211	NULL	NULL	NULL	NULL	NULL	NULL	NULL	NULL	NULL	NULL
comp12010_c0_seq2	221	NULL	NULL	NULL	NULL	NULL	NULL	NULL	NULL	NULL	NULL
comp12011_c0_seq1	329	NULL	NULL	NULL	NULL	NULL	NULL	NULL	NULL	NULL	NULL
comp12011_c1_seq1	307	NULL	NULL	NULL	NULL	NULL	NULL	NULL	NULL	NULL	NULL
comp12014_c0_seq1	331	NULL	NULL	NULL	NULL	NULL	NULL	NULL	NULL	NULL	NULL
comp12017_c0_seq1	228	gi|672125555|ref|XP_008786199.1|	PREDICTED: glutamate dehydrogenase 2 [Phoenix dactylifera] >gi|672125557|ref|XP_008786200.1| PREDICTED: glutamate dehydrogenase 2 [Phoenix dactylifera]	6.08571e-11	sp|P93541|DHE3_SOLLC	Glutamate dehydrogenase OS=Solanum lycopersicum GN=GDH1 PE=2 SV=1	8e-13	tr|M0S6T4|M0S6T4_MUSAM	Glutamate dehydrogenase OS=Musa acuminata subsp. malaccensis PE=3 SV=1	4e-13	IPR016040:NAD(P)-binding domain]---[IPR006095:Glutamate/phenylalanine/leucine/valine dehydrogenase]---[IPR006097:Glutamate/phenylalanine/leucine/valine dehydrogenase, dimerisation domain]---[IPR006096:Glutamate/phenylalanine/leucine/valine dehydrogenase, C-terminal]---[IPR014362:Glutamate dehydrogenase
comp12018_c0_seq1	224	NULL	NULL	NULL	NULL	NULL	NULL	NULL	NULL	NULL	NULL
comp12022_c0_seq1	636	NULL	NULL	NULL	NULL	NULL	NULL	NULL	NULL	NULL	NULL
comp12026_c0_seq1	294	NULL	NULL	NULL	NULL	NULL	NULL	NULL	NULL	NULL	NULL
comp12027_c0_seq1	363	gi|672113935|ref|XP_008813296.1|	PREDICTED: uracil-DNA glycosylase-like [Phoenix dactylifera]	4.31238e-09	sp|C6DC11|UNG_PECCP	Uracil-DNA glycosylase OS=Pectobacterium carotovorum subsp. carotovorum (strain PC1) GN=ung PE=3 SV=1	2e-08	tr|M0RXQ8|M0RXQ8_MUSAM	Uracil-DNA glycosylase OS=Musa acuminata subsp. malaccensis PE=3 SV=1	3e-12	IPR002043:Uracil-DNA glycosylase]---[IPR005122:Uracil-DNA glycosylase-like
comp12029_c0_seq1	202	gi|672136760|ref|XP_008792090.1|	PREDICTED: peptidyl-prolyl cis-trans isomerase CYP95-like isoform X1 [Phoenix dactylifera] >gi|672136762|ref|XP_008792091.1| PREDICTED: peptidyl-prolyl cis-trans isomerase CYP95-like isoform X1 [Phoenix dactylifera]	6.18786e-24	sp|Q11004|PPID_SCHPO	40 kDa peptidyl-prolyl cis-trans isomerase OS=Schizosaccharomyces pombe (strain 972 / ATCC 24843) GN=wis2 PE=2 SV=1	7e-21	tr|M0U4B7|M0U4B7_MUSAM	Uncharacterized protein OS=Musa acuminata subsp. malaccensis PE=4 SV=1	1e-29	IPR015891:Cyclophilin-like]---[IPR002130:Peptidyl-prolyl cis-trans isomerase, cyclophilin-type
comp12030_c0_seq1	221	NULL	NULL	NULL	NULL	NULL	NULL	NULL	NULL	NULL	NULL
comp12031_c0_seq1	712	NULL	NULL	NULL	NULL	NULL	NULL	NULL	NULL	NULL	NULL
comp12032_c0_seq1	348	NULL	NULL	NULL	NULL	NULL	NULL	NULL	NULL	NULL	NULL
comp12032_c0_seq2	297	NULL	NULL	NULL	NULL	NULL	NULL	NULL	NULL	NULL	NULL
comp12032_c0_seq3	311	NULL	NULL	NULL	NULL	NULL	NULL	NULL	NULL	NULL	NULL
comp12033_c0_seq1	222	NULL	NULL	NULL	NULL	NULL	NULL	NULL	NULL	NULL	NULL
comp12034_c0_seq1	248	NULL	NULL	NULL	NULL	NULL	NULL	NULL	NULL	NULL	NULL
comp12037_c0_seq1	229	NULL	NULL	NULL	NULL	NULL	NULL	NULL	NULL	NULL	NULL
comp12037_c1_seq1	220	NULL	NULL	NULL	NULL	NULL	NULL	NULL	NULL	NULL	NULL
comp12039_c1_seq1	275	gi|514803505|ref|XP_004976639.1|	PREDICTED: magnesium-chelatase subunit ChlH, chloroplastic-like [Setaria italica]	5.75173e-38	sp|Q10M50|CHLH_ORYSJ	Magnesium-chelatase subunit ChlH, chloroplastic OS=Oryza sativa subsp. japonica GN=CHLH PE=1 SV=1	4e-45	tr|B8AE34|B8AE34_ORYSI	Putative uncharacterized protein OS=Oryza sativa subsp. indica GN=OsI_09249 PE=4 SV=1	1e-46	IPR003672:CobN/magnesium chelatase
comp1203_c0_seq1	276	NULL	NULL	NULL	NULL	NULL	NULL	NULL	NULL	NULL	NULL
comp12044_c0_seq1	266	NULL	NULL	NULL	NULL	NULL	NULL	NULL	NULL	NULL	NULL
comp12044_c0_seq2	258	NULL	NULL	NULL	NULL	NULL	NULL	NULL	NULL	NULL	NULL
comp12047_c0_seq1	206	NULL	NULL	NULL	NULL	NULL	NULL	NULL	NULL	NULL	NULL
comp12049_c0_seq1	390	gi|672204468|ref|XP_008778923.1|	PREDICTED: uncharacterized acetyltransferase At3g50280-like [Phoenix dactylifera]	8.09499e-24	sp|Q9SND9|Y3028_ARATH	Uncharacterized acetyltransferase At3g50280 OS=Arabidopsis thaliana GN=At3g50280 PE=1 SV=1	5e-15	tr|K3YHH2|K3YHH2_SETIT	Uncharacterized protein OS=Setaria italica GN=Si013690m.g PE=4 SV=1	3e-27	IPR003480:Transferase
comp12050_c0_seq1	417	NULL	NULL	NULL	NULL	NULL	NULL	NULL	NULL	NULL	NULL
comp12051_c0_seq1	220	gi|672145065|ref|XP_008796440.1|	PREDICTED: uncharacterized protein LOC103711898 [Phoenix dactylifera]	3.56787e-16	NULL	NULL	NULL	tr|A0A096STC0|A0A096STC0_MAIZE	Uncharacterized protein OS=Zea mays GN=Zm.30794 PE=4 SV=1	5e-18	IPR014770:Munc13 homology 1]---[IPR014772:Mammalian uncoordinated homology 13, domain 2]---[IPR008528:Protein of unknown function DUF810
comp12051_c1_seq1	306	gi|672123928|ref|XP_008785335.1|	PREDICTED: uncharacterized protein LOC103703999 [Phoenix dactylifera]	3.16643e-20	NULL	NULL	NULL	tr|M5Y1T8|M5Y1T8_PRUPE	Uncharacterized protein OS=Prunus persica GN=PRUPE_ppa000696mg PE=4 SV=1	4e-21	IPR014770:Munc13 homology 1]---[IPR014772:Mammalian uncoordinated homology 13, domain 2]---[IPR008528:Protein of unknown function DUF810
comp12054_c0_seq1	335	NULL	NULL	NULL	NULL	NULL	NULL	NULL	NULL	NULL	NULL
comp12055_c0_seq1	273	NULL	NULL	NULL	NULL	NULL	NULL	NULL	NULL	NULL	NULL
comp12056_c0_seq1	590	NULL	NULL	NULL	NULL	NULL	NULL	NULL	NULL	NULL	NULL
comp12057_c0_seq1	276	NULL	NULL	NULL	NULL	NULL	NULL	NULL	NULL	NULL	NULL
comp12057_c0_seq2	537	NULL	NULL	NULL	NULL	NULL	NULL	NULL	NULL	NULL	NULL
comp12057_c0_seq3	568	NULL	NULL	NULL	NULL	NULL	NULL	NULL	NULL	NULL	NULL
comp12059_c0_seq1	212	NULL	NULL	NULL	NULL	NULL	NULL	NULL	NULL	NULL	NULL
comp12061_c0_seq1	273	NULL	NULL	NULL	NULL	NULL	NULL	NULL	NULL	NULL	NULL
comp12062_c0_seq1	302	NULL	NULL	NULL	NULL	NULL	NULL	NULL	NULL	NULL	NULL
comp12064_c0_seq1	261	NULL	NULL	NULL	NULL	NULL	NULL	NULL	NULL	NULL	NULL
comp12066_c0_seq1	299	NULL	NULL	NULL	NULL	NULL	NULL	NULL	NULL	NULL	NULL
comp12067_c0_seq1	337	NULL	NULL	NULL	NULL	NULL	NULL	NULL	NULL	NULL	NULL
comp12067_c0_seq2	389	gi|672169632|ref|XP_008804853.1|	PREDICTED: probable cytosolic iron-sulfur protein assembly protein CIAO1 homolog [Phoenix dactylifera]	1.05969e-15	sp|Q55DA2|CIAO1_DICDI	Probable cytosolic iron-sulfur protein assembly protein CIAO1 homolog OS=Dictyostelium discoideum GN=ciao1 PE=3 SV=1	7e-10	tr|M0T1U4|M0T1U4_MUSAM	Probable cytosolic iron-sulfur protein assembly protein CIAO1 homolog OS=Musa acuminata subsp. malaccensis PE=3 SV=1	3e-16	IPR011046:WD40 repeat-like-containing domain]---[IPR019775:WD40 repeat, conserved site]---[IPR017986:WD40-repeat-containing domain]---[IPR019782:WD40 repeat 2]---[IPR001680:WD40 repeat]---[IPR020472:G-protein beta WD-40 repeat, region]---[IPR015943:WD40/YVTN repeat-like-containing domain]---[IPR019781:WD40 repeat, subgroup
comp12069_c0_seq1	326	NULL	NULL	NULL	NULL	NULL	NULL	NULL	NULL	NULL	NULL
comp12070_c0_seq1	253	gi|586643826|ref|XP_006826962.1|	hypothetical protein AMTR_s00010p00193870 [Amborella trichopoda] >gi|548831391|gb|ERM94199.1| hypothetical protein AMTR_s00010p00193870 [Amborella trichopoda]	5.90262e-27	NULL	NULL	NULL	tr|M1AK88|M1AK88_SOLTU	Uncharacterized protein OS=Solanum tuberosum GN=PGSC0003DMG400009474 PE=4 SV=1	2e-32	IPR011046:WD40 repeat-like-containing domain]---[IPR019775:WD40 repeat, conserved site]---[IPR017986:WD40-repeat-containing domain]---[IPR019782:WD40 repeat 2]---[IPR001680:WD40 repeat]---[IPR015943:WD40/YVTN repeat-like-containing domain]---[IPR019781:WD40 repeat, subgroup
comp12070_c1_seq1	280	NULL	NULL	NULL	NULL	NULL	NULL	NULL	NULL	NULL	NULL
comp12071_c0_seq1	232	NULL	NULL	NULL	NULL	NULL	NULL	NULL	NULL	NULL	NULL
comp12074_c0_seq1	421	gi|672111550|ref|XP_008801245.1|	PREDICTED: uncharacterized protein LOC103715409 [Phoenix dactylifera]	6.36715e-13	NULL	NULL	NULL	tr|M0TUK5|M0TUK5_MUSAM	Uncharacterized protein OS=Musa acuminata subsp. malaccensis PE=4 SV=1	5e-13	IPR013584:RAP domain
comp12077_c0_seq1	286	NULL	NULL	NULL	sp|Q9FXJ2|GDL7_ARATH	GDSL esterase/lipase At1g28580 OS=Arabidopsis thaliana GN=At1g28580 PE=2 SV=1	1e-07	tr|K3ZU67|K3ZU67_SETIT	Uncharacterized protein OS=Setaria italica GN=Si030148m.g PE=4 SV=1	3e-07	IPR001087:Lipase, GDSL
comp12078_c0_seq1	367	NULL	NULL	NULL	NULL	NULL	NULL	NULL	NULL	NULL	NULL
comp12082_c0_seq1	507	gi|672143489|ref|XP_008795625.1|	PREDICTED: G-box-binding factor 1 isoform X4 [Phoenix dactylifera]	7.34993e-09	sp|P25032|EMBP1_WHEAT	DNA-binding protein EMBP-1 OS=Triticum aestivum PE=1 SV=1	2e-09	tr|M0T2W5|M0T2W5_MUSAM	Uncharacterized protein OS=Musa acuminata subsp. malaccensis PE=4 SV=1	3e-09	IPR004827:Basic-leucine zipper (bZIP) transcription factor]---[IPR011616:bZIP transcription factor, bZIP-1
comp12082_c0_seq2	290	gi|672143489|ref|XP_008795625.1|	PREDICTED: G-box-binding factor 1 isoform X4 [Phoenix dactylifera]	7.20375e-09	sp|P25032|EMBP1_WHEAT	DNA-binding protein EMBP-1 OS=Triticum aestivum PE=1 SV=1	5e-10	tr|M0T2W5|M0T2W5_MUSAM	Uncharacterized protein OS=Musa acuminata subsp. malaccensis PE=4 SV=1	3e-09	IPR004827:Basic-leucine zipper (bZIP) transcription factor]---[IPR011616:bZIP transcription factor, bZIP-1
comp12083_c0_seq1	505	NULL	NULL	NULL	NULL	NULL	NULL	NULL	NULL	NULL	NULL
comp12086_c0_seq1	205	gi|672183233|ref|XP_008811888.1|	PREDICTED: uncharacterized protein LOC103722930 isoform X2 [Phoenix dactylifera]	2.35493e-07	NULL	NULL	NULL	tr|M0TY20|M0TY20_MUSAM	Uncharacterized protein OS=Musa acuminata subsp. malaccensis PE=4 SV=1	2e-12	IPR004022:DDT domain]---[IPR018501:DDT domain superfamily]---[IPR012287:Homeodomain-related]---[IPR018500:DDT domain, subgroup]---[IPR001356:Homeobox]---[IPR009057:Homeodomain-like
comp12087_c0_seq1	356	gi|89179406|gb|ABD63142.1|	Retrotransposon gag protein [Asparagus officinalis]	1.05521e-55	sp|P04323|POL3_DROME	Retrovirus-related Pol polyprotein from transposon 17.6 OS=Drosophila melanogaster GN=pol PE=4 SV=1	1e-22	tr|Q2AA42|Q2AA42_ASPOF	F7F22.17, putative OS=Asparagus officinalis GN=19.t00017 PE=4 SV=1	3e-66	IPR021109:Peptidase aspartic]---[IPR000477:RNA-directed DNA polymerase (reverse transcriptase)
comp12089_c0_seq1	242	NULL	NULL	NULL	NULL	NULL	NULL	NULL	NULL	NULL	NULL
comp12090_c0_seq1	856	gi|672123948|ref|XP_008785347.1|	PREDICTED: putative ABC1 protein At2g40090 isoform X1 [Phoenix dactylifera]	1.17601e-63	sp|O04212|Y2090_ARATH	Putative ABC1 protein At2g40090 OS=Arabidopsis thaliana GN=At2g40090 PE=2 SV=2	3e-61	tr|M5X8L2|M5X8L2_PRUPE	Uncharacterized protein OS=Prunus persica GN=PRUPE_ppa017212mg PE=4 SV=1	2e-72	IPR011009:Protein kinase-like domain]---[IPR004147:ABC-1]---[IPR002290:Serine/threonine-protein kinase domain
comp12093_c0_seq1	225	NULL	NULL	NULL	NULL	NULL	NULL	NULL	NULL	NULL	NULL
comp12094_c0_seq1	547	NULL	NULL	NULL	NULL	NULL	NULL	NULL	NULL	NULL	NULL
comp12094_c0_seq2	575	NULL	NULL	NULL	NULL	NULL	NULL	NULL	NULL	NULL	NULL
comp12099_c0_seq1	381	gi|629080497|gb|KCW46942.1|	hypothetical protein EUGRSUZ_K00756 [Eucalyptus grandis]	4.80394e-08	sp|P55857|SUMO1_ORYSJ	Small ubiquitin-related modifier 1 OS=Oryza sativa subsp. japonica GN=SUMO1 PE=1 SV=1	3e-11	tr|A0A058ZYT2|A0A058ZYT2_EUCGR	Small ubiquitin-related modifier OS=Eucalyptus grandis GN=EUGRSUZ_K00756 PE=3 SV=1	3e-10	IPR000626:Ubiquitin]---[IPR019955:Ubiquitin supergroup
comp12103_c0_seq1	256	NULL	NULL	NULL	NULL	NULL	NULL	NULL	NULL	NULL	NULL
comp12103_c1_seq1	235	NULL	NULL	NULL	NULL	NULL	NULL	NULL	NULL	NULL	NULL
comp12104_c0_seq1	567	gi|514796449|ref|XP_004973553.1|	PREDICTED: cytochrome c oxidase assembly factor 6 homolog [Setaria italica]	2.30293e-41	NULL	NULL	NULL	tr|K3YKB7|K3YKB7_SETIT	Uncharacterized protein OS=Setaria italica GN=Si014686m.g PE=4 SV=1	5e-52	IPR003213:Cytochrome c oxidase, subunit VIb
comp12105_c0_seq1	772	gi|672112605|ref|XP_008806804.1|	PREDICTED: UPF0587 protein C1orf123 homolog [Phoenix dactylifera]	2.52935e-56	sp|Q9BI88|U587_CAEEL	UPF0587 protein F46B6.12 OS=Caenorhabditis elegans GN=F46B6.12 PE=3 SV=2	5e-27	tr|M0TKA9|M0TKA9_MUSAM	Uncharacterized protein OS=Musa acuminata subsp. malaccensis PE=4 SV=1	1e-67	IPR008584:Protein of unknown function DUF866, eukaryotic
comp12105_c0_seq2	510	gi|672112605|ref|XP_008806804.1|	PREDICTED: UPF0587 protein C1orf123 homolog [Phoenix dactylifera]	3.86335e-10	NULL	NULL	NULL	tr|M0TKA9|M0TKA9_MUSAM	Uncharacterized protein OS=Musa acuminata subsp. malaccensis PE=4 SV=1	3e-12	IPR008584:Protein of unknown function DUF866, eukaryotic
comp12111_c0_seq1	225	NULL	NULL	NULL	NULL	NULL	NULL	NULL	NULL	NULL	NULL
comp12111_c0_seq2	225	NULL	NULL	NULL	NULL	NULL	NULL	NULL	NULL	NULL	NULL
comp12117_c0_seq1	349	gi|674942803|emb|CDX90462.1|	BnaA03g43190D [Brassica napus]	1.36005e-07	sp|P40229|CSK2C_ARATH	Casein kinase II subunit beta' OS=Arabidopsis thaliana GN=CKB2 PE=1 SV=1	2e-09	tr|A0A078DN73|A0A078DN73_BRANA	Casein kinase II subunit beta OS=Brassica napus GN=BnaA03g43190D PE=3 SV=1	1e-08	IPR016149:Casein kinase II, regulatory subunit, alpha-helical]---[IPR000704:Casein kinase II, regulatory subunit]---[IPR016150:Casein kinase II, regulatory subunit, beta-sheet
comp12118_c0_seq1	259	NULL	NULL	NULL	NULL	NULL	NULL	NULL	NULL	NULL	NULL
comp12118_c1_seq1	201	NULL	NULL	NULL	NULL	NULL	NULL	NULL	NULL	NULL	NULL
comp12125_c0_seq1	300	NULL	NULL	NULL	NULL	NULL	NULL	NULL	NULL	NULL	NULL
comp12125_c0_seq2	318	NULL	NULL	NULL	NULL	NULL	NULL	NULL	NULL	NULL	NULL
comp12127_c0_seq1	208	gi|372481637|gb|AEX94491.1|	RNA polymerase beta (chloroplast) [Iris tenax]	9.18871e-20	sp|A6MMB3|RPOC1_CHLSC	DNA-directed RNA polymerase subunit beta' OS=Chloranthus spicatus GN=rpoC1 PE=3 SV=1	2e-22	tr|A0A088Q932|A0A088Q932_9ASPA	RNA polymerase beta subunit OS=Iris gatesii GN=rpoC1 PE=4 SV=1	2e-22	IPR007080:RNA polymerase Rpb1, domain 1]---[IPR009810:Late nodulin]---[IPR000722:RNA polymerase, alpha subunit]---[IPR007066:RNA polymerase Rpb1, domain 3]---[IPR006592:RNA polymerase, N-terminal
comp12128_c0_seq1	231	NULL	NULL	NULL	NULL	NULL	NULL	NULL	NULL	NULL	NULL
comp12128_c1_seq1	238	NULL	NULL	NULL	NULL	NULL	NULL	NULL	NULL	NULL	NULL
comp12129_c0_seq1	418	gi|661897482|emb|CDO99194.1|	unnamed protein product [Coffea canephora]	1.29632e-06	sp|Q9FIY7|SM3L3_ARATH	Putative SWI/SNF-related matrix-associated actin-dependent regulator of chromatin subfamily A member 3-like 3 OS=Arabidopsis thaliana GN=At5g43530 PE=3 SV=1	5e-08	tr|W5C4H5|W5C4H5_WHEAT	Uncharacterized protein (Fragment) OS=Triticum aestivum PE=4 SV=1	7e-08	IPR018957:Zinc finger, C3HC4 RING-type]---[IPR001650:DNA/RNA helicase, C-terminal]---[IPR001841:Zinc finger, RING-type]---[IPR014021:Helicase, superfamily 1/2, ATP-binding domain]---[IPR014001:DEAD-like helicase, N-terminal]---[IPR014905:HIP116, Rad5p N-terminal]---[IPR000330:SNF2-related
comp12129_c0_seq2	560	gi|449433265|ref|XP_004134418.1|	PREDICTED: putative SWI/SNF-related matrix-associated actin-dependent regulator of chromatin subfamily A member 3-like 3-like [Cucumis sativus] >gi|449523563|ref|XP_004168793.1| PREDICTED: putative SWI/SNF-related matrix-associated actin-dependent regulator of chromatin subfamily A member 3-like 3-like [Cucumis sativus]	4.09314e-17	sp|Q9FIY7|SM3L3_ARATH	Putative SWI/SNF-related matrix-associated actin-dependent regulator of chromatin subfamily A member 3-like 3 OS=Arabidopsis thaliana GN=At5g43530 PE=3 SV=1	3e-17	tr|M1B1M2|M1B1M2_SOLTU	Uncharacterized protein OS=Solanum tuberosum GN=PGSC0003DMG400013449 PE=4 SV=1	3e-18	IPR018957:Zinc finger, C3HC4 RING-type]---[IPR001650:DNA/RNA helicase, C-terminal]---[IPR017907:Zinc finger, RING-type, conserved site]---[IPR001841:Zinc finger, RING-type]---[IPR014021:Helicase, superfamily 1/2, ATP-binding domain]---[IPR014905:HIP116, Rad5p N-terminal]---[IPR014001:DEAD-like helicase, N-terminal]---[IPR000330:SNF2-related
comp12129_c0_seq3	483	gi|565379390|ref|XP_006356106.1|	PREDICTED: putative SWI/SNF-related matrix-associated actin-dependent regulator of chromatin subfamily A member 3-like 3-like [Solanum tuberosum]	6.19612e-32	sp|Q9FIY7|SM3L3_ARATH	Putative SWI/SNF-related matrix-associated actin-dependent regulator of chromatin subfamily A member 3-like 3 OS=Arabidopsis thaliana GN=At5g43530 PE=3 SV=1	4e-31	tr|M1B1M2|M1B1M2_SOLTU	Uncharacterized protein OS=Solanum tuberosum GN=PGSC0003DMG400013449 PE=4 SV=1	2e-34	IPR018957:Zinc finger, C3HC4 RING-type]---[IPR001650:DNA/RNA helicase, C-terminal]---[IPR001841:Zinc finger, RING-type]---[IPR014021:Helicase, superfamily 1/2, ATP-binding domain]---[IPR014001:DEAD-like helicase, N-terminal]---[IPR014905:HIP116, Rad5p N-terminal]---[IPR000330:SNF2-related
comp12132_c0_seq1	288	gi|511241579|gb|AGN70893.1|	cinammate 4-hydroxylase [Dendrobium officinale]	2.09597e-08	sp|Q43054|TCMO_POPKI	Trans-cinnamate 4-monooxygenase OS=Populus kitakamiensis GN=CYP73A16 PE=2 SV=1	1e-08	tr|R9UNP6|R9UNP6_9ASPA	Cinammate 4-hydroxylase OS=Dendrobium catenatum PE=2 SV=1	3e-10	IPR017972:Cytochrome P450, conserved site]---[IPR001128:Cytochrome P450]---[IPR017973:Cytochrome P450, C-terminal]---[IPR002401:Cytochrome P450, E-class, group I
comp12132_c1_seq1	242	gi|3915112|sp|Q43240.1|TCMO_ZINEL	RecName: Full=Trans-cinnamate 4-monooxygenase; AltName: Full=Cinnamic acid 4-hydroxylase; Short=C4H; Short=CA4H; AltName: Full=Cytochrome P450 73; AltName: Full=Cytochrome P450C4H >gi|642954|gb|AAB42024.1| cinnamic acid 4-hydroxylase [Zinnia violacea]	7.82114e-11	sp|Q43240|TCMO_ZINVI	Trans-cinnamate 4-monooxygenase OS=Zinnia violacea GN=CYP73A12 PE=2 SV=1	8e-15	tr|G1JRP7|G1JRP7_9ASPA	Cinnamate 4-hydroxylase (Fragment) OS=Dracaena cambodiana PE=4 SV=1	3e-14	IPR001128:Cytochrome P450]---[IPR002401:Cytochrome P450, E-class, group I
comp12134_c0_seq1	257	NULL	NULL	NULL	NULL	NULL	NULL	NULL	NULL	NULL	NULL
comp12136_c0_seq1	464	NULL	NULL	NULL	NULL	NULL	NULL	NULL	NULL	NULL	NULL
comp12136_c0_seq2	463	NULL	NULL	NULL	NULL	NULL	NULL	NULL	NULL	NULL	NULL
comp12137_c0_seq1	395	gi|672108655|ref|XP_008786172.1|	PREDICTED: leucine-rich repeat extensin-like protein 4 [Phoenix dactylifera]	7.51924e-22	sp|Q9T0K5|LRX3_ARATH	Leucine-rich repeat extensin-like protein 3 OS=Arabidopsis thaliana GN=LRX3 PE=1 SV=1	5e-18	tr|M0TFW9|M0TFW9_MUSAM	Uncharacterized protein OS=Musa acuminata subsp. malaccensis PE=4 SV=1	4e-26	IPR001611:Leucine-rich repeat
comp12141_c0_seq1	692	NULL	NULL	NULL	NULL	NULL	NULL	NULL	NULL	NULL	NULL
comp12142_c0_seq1	364	gi|672122541|ref|XP_008784605.1|	PREDICTED: DEAD-box ATP-dependent RNA helicase 17 [Phoenix dactylifera]	4.02142e-07	sp|Q0DLB9|RH17_ORYSJ	DEAD-box ATP-dependent RNA helicase 17 OS=Oryza sativa subsp. japonica GN=Os05g0110500 PE=2 SV=2	2e-07	tr|A0A0A9KBL4|A0A0A9KBL4_ARUDO	Uncharacterized protein OS=Arundo donax PE=4 SV=1	7e-07	IPR001650:DNA/RNA helicase, C-terminal]---[IPR011545:DNA/RNA helicase, DEAD/DEAH box type, N-terminal]---[IPR014021:Helicase, superfamily 1/2, ATP-binding domain]---[IPR014001:DEAD-like helicase, N-terminal]---[IPR014014:RNA helicase, DEAD-box type, Q motif
comp12148_c1_seq1	340	gi|672130021|ref|XP_008788535.1|	PREDICTED: probable receptor-like protein kinase At3g55450 [Phoenix dactylifera]	5.20045e-23	NULL	NULL	NULL	tr|U5FL00|U5FL00_POPTR	Uncharacterized protein OS=Populus trichocarpa GN=POPTR_0016s14340g PE=4 SV=1	2e-19	IPR011009:Protein kinase-like domain]---[IPR001245:Serine/threonine/tyrosine-protein kinase]---[IPR000719:Protein kinase, catalytic domain]---[IPR020635:Tyrosine-protein kinase, catalytic domain]---[IPR002290:Serine/threonine-protein kinase domain
comp12149_c0_seq1	271	NULL	NULL	NULL	NULL	NULL	NULL	NULL	NULL	NULL	NULL
comp12150_c0_seq1	389	NULL	NULL	NULL	NULL	NULL	NULL	NULL	NULL	NULL	NULL
comp12154_c0_seq1	299	gi|672172282|ref|XP_008806229.1|	PREDICTED: E3 ubiquitin-protein ligase Praja-2-like [Phoenix dactylifera]	5.47008e-12	sp|Q9P0P0|RN181_HUMAN	E3 ubiquitin-protein ligase RNF181 OS=Homo sapiens GN=RNF181 PE=1 SV=1	7e-12	tr|S2IUT1|S2IUT1_MUCC1	Uncharacterized protein OS=Mucor circinelloides f. circinelloides (strain 1006PhL) GN=HMPREF1544_12247 PE=4 SV=1	1e-11	IPR018957:Zinc finger, C3HC4 RING-type]---[IPR001841:Zinc finger, RING-type
comp12155_c0_seq1	464	gi|567157636|ref|XP_006396163.1|	hypothetical protein EUTSA_v10002726mg [Eutrema salsugineum] >gi|557096434|gb|ESQ36942.1| hypothetical protein EUTSA_v10002726mg [Eutrema salsugineum]	7.0737e-20	NULL	NULL	NULL	tr|V4L3R6|V4L3R6_EUTSA	Uncharacterized protein OS=Eutrema salsugineum GN=EUTSA_v10002726mg PE=4 SV=1	6e-24	NULL
comp12155_c0_seq2	406	gi|567157636|ref|XP_006396163.1|	hypothetical protein EUTSA_v10002726mg [Eutrema salsugineum] >gi|557096434|gb|ESQ36942.1| hypothetical protein EUTSA_v10002726mg [Eutrema salsugineum]	6.93026e-20	NULL	NULL	NULL	tr|V4L3R6|V4L3R6_EUTSA	Uncharacterized protein OS=Eutrema salsugineum GN=EUTSA_v10002726mg PE=4 SV=1	3e-24	NULL
comp12156_c0_seq1	260	NULL	NULL	NULL	NULL	NULL	NULL	NULL	NULL	NULL	NULL
comp12158_c0_seq1	425	NULL	NULL	NULL	NULL	NULL	NULL	NULL	NULL	NULL	NULL
comp12158_c0_seq2	238	NULL	NULL	NULL	NULL	NULL	NULL	NULL	NULL	NULL	NULL
comp12158_c0_seq3	284	NULL	NULL	NULL	NULL	NULL	NULL	NULL	NULL	NULL	NULL
comp12158_c0_seq4	209	NULL	NULL	NULL	NULL	NULL	NULL	NULL	NULL	NULL	NULL
comp12158_c0_seq5	350	NULL	NULL	NULL	NULL	NULL	NULL	NULL	NULL	NULL	NULL
comp12159_c0_seq1	572	NULL	NULL	NULL	NULL	NULL	NULL	NULL	NULL	NULL	NULL
comp1215_c0_seq1	201	NULL	NULL	NULL	NULL	NULL	NULL	NULL	NULL	NULL	NULL
comp12160_c0_seq1	608	gi|672196007|ref|XP_008776694.1|	PREDICTED: uncharacterized protein LOC103696758 [Phoenix dactylifera]	5.32315e-19	NULL	NULL	NULL	tr|A0A068UXC2|A0A068UXC2_COFCA	Coffea canephora DH200=94 genomic scaffold, scaffold_72 OS=Coffea canephora GN=GSCOC_T00037839001 PE=4 SV=1	2e-22	NULL
comp12161_c0_seq1	297	NULL	NULL	NULL	NULL	NULL	NULL	NULL	NULL	NULL	NULL
comp12165_c0_seq1	241	NULL	NULL	NULL	NULL	NULL	NULL	NULL	NULL	NULL	NULL
comp12166_c0_seq1	217	NULL	NULL	NULL	NULL	NULL	NULL	NULL	NULL	NULL	NULL
comp12171_c0_seq1	434	NULL	NULL	NULL	NULL	NULL	NULL	NULL	NULL	NULL	NULL
comp12173_c0_seq1	451	gi|350536529|ref|NP_001234763.1|	alkaline alpha-galactosidase seed imbibition protein [Solanum lycopersicum] >gi|23452226|gb|AAN32954.1| alkaline alpha-galactosidase seed imbibition protein [Solanum lycopersicum]	4.45405e-67	sp|Q84VX0|RFS1_ARATH	Probable galactinol--sucrose galactosyltransferase 1 OS=Arabidopsis thaliana GN=RFS1 PE=2 SV=1	2e-73	tr|B8A2Z1|B8A2Z1_MAIZE	Uncharacterized protein OS=Zea mays GN=LOC100274312 PE=2 SV=1	6e-79	IPR008811:Raffinose synthase]---[IPR017853:Glycoside hydrolase, catalytic core
comp12173_c1_seq1	294	gi|672167377|ref|XP_008803647.1|	PREDICTED: probable galactinol--sucrose galactosyltransferase 1 [Phoenix dactylifera]	1.99985e-43	sp|Q84VX0|RFS1_ARATH	Probable galactinol--sucrose galactosyltransferase 1 OS=Arabidopsis thaliana GN=RFS1 PE=2 SV=1	2e-46	tr|M5W9B2|M5W9B2_PRUPE	Uncharacterized protein OS=Prunus persica GN=PRUPE_ppa001841mg PE=4 SV=1	2e-47	IPR008811:Raffinose synthase]---[IPR017853:Glycoside hydrolase, catalytic core
comp12173_c2_seq1	254	gi|672192073|ref|XP_008775672.1|	PREDICTED: probable galactinol--sucrose galactosyltransferase 1 [Phoenix dactylifera]	5.86963e-35	sp|Q84VX0|RFS1_ARATH	Probable galactinol--sucrose galactosyltransferase 1 OS=Arabidopsis thaliana GN=RFS1 PE=2 SV=1	2e-31	tr|M5WNC3|M5WNC3_PRUPE	Uncharacterized protein (Fragment) OS=Prunus persica GN=PRUPE_ppa014799mg PE=4 SV=1	4e-38	IPR008811:Raffinose synthase]---[IPR000111:Glycoside hydrolase, clan GH-D]---[IPR017853:Glycoside hydrolase, catalytic core
comp12176_c0_seq1	225	gi|672165533|ref|XP_008802674.1|	PREDICTED: protein TIME FOR COFFEE-like isoform X4 [Phoenix dactylifera]	1.44727e-09	sp|Q94KE2|TIC_ARATH	Protein TIME FOR COFFEE OS=Arabidopsis thaliana GN=TIC PE=1 SV=2	1e-07	tr|W9RYH7|W9RYH7_9ROSA	Uncharacterized protein OS=Morus notabilis GN=L484_012365 PE=4 SV=1	6e-10	NULL
comp12179_c0_seq1	285	gi|643724411|gb|KDP33612.1|	hypothetical protein JCGZ_07183 [Jatropha curcas]	1.1832e-35	sp|O48946|CESA1_ARATH	Cellulose synthase A catalytic subunit 1 [UDP-forming] OS=Arabidopsis thaliana GN=CESA1 PE=1 SV=1	4e-36	tr|A5AVI5|A5AVI5_VITVI	Cellulose synthase OS=Vitis vinifera GN=VITISV_018069 PE=3 SV=1	9e-42	IPR001841:Zinc finger, RING-type
comp1217_c0_seq1	204	NULL	NULL	NULL	NULL	NULL	NULL	NULL	NULL	NULL	NULL
comp12187_c0_seq1	207	NULL	NULL	NULL	NULL	NULL	NULL	NULL	NULL	NULL	NULL
comp12189_c0_seq1	292	NULL	NULL	NULL	NULL	NULL	NULL	NULL	NULL	NULL	NULL
comp12190_c0_seq1	551	gi|672131055|ref|XP_008789080.1|	PREDICTED: LOW QUALITY PROTEIN: serine carboxypeptidase-like 27 [Phoenix dactylifera]	1.69093e-26	sp|Q9SFB5|SCP27_ARATH	Serine carboxypeptidase-like 27 OS=Arabidopsis thaliana GN=SCPL27 PE=2 SV=1	1e-25	tr|M0TJV5|M0TJV5_MUSAM	Carboxypeptidase OS=Musa acuminata subsp. malaccensis PE=3 SV=1	6e-25	IPR001563:Peptidase S10, serine carboxypeptidase
comp12192_c0_seq1	315	NULL	NULL	NULL	NULL	NULL	NULL	NULL	NULL	NULL	NULL
comp12194_c0_seq1	315	NULL	NULL	NULL	NULL	NULL	NULL	NULL	NULL	NULL	NULL
comp12197_c0_seq1	297	gi|672194338|ref|XP_008776267.1|	PREDICTED: UDP-glycosyltransferase 88A1-like [Phoenix dactylifera]	6.21518e-32	sp|Q9M156|U72B1_ARATH	UDP-glycosyltransferase 72B1 OS=Arabidopsis thaliana GN=UGT72B1 PE=1 SV=1	6e-29	tr|F2D1X0|F2D1X0_HORVD	Predicted protein (Fragment) OS=Hordeum vulgare var. distichum PE=2 SV=1	2e-36	IPR002213:UDP-glucuronosyl/UDP-glucosyltransferase
comp12199_c0_seq1	407	gi|587857749|gb|EXB47719.1|	ABC transporter B family member 15 [Morus notabilis]	3.43945e-19	sp|Q9LHD1|AB15B_ARATH	ABC transporter B family member 15 OS=Arabidopsis thaliana GN=ABCB15 PE=3 SV=1	2e-20	tr|W9QZX2|W9QZX2_9ROSA	ABC transporter B family member 15 OS=Morus notabilis GN=L484_010505 PE=3 SV=1	1e-22	IPR001140:ABC transporter, transmembrane domain]---[IPR017940:ABC transporter integral membrane type 1]---[IPR011527:ABC transporter, transmembrane domain, type 1
comp1219_c0_seq1	297	gi|672164785|ref|XP_008802281.1|	PREDICTED: 2-methyl-6-phytyl-1,4-hydroquinone methyltransferase 1, chloroplastic [Phoenix dactylifera] >gi|672164787|ref|XP_008802282.1| PREDICTED: 2-methyl-6-phytyl-1,4-hydroquinone methyltransferase 1, chloroplastic [Phoenix dactylifera]	1.0983e-36	sp|Q2QM69|BQMT2_ORYSJ	2-methyl-6-phytyl-1,4-hydroquinone methyltransferase 2, chloroplastic OS=Oryza sativa subsp. japonica GN=Os12g0615400 PE=2 SV=2	2e-43	tr|B7FFB0|B7FFB0_MEDTR	Putative uncharacterized protein (Fragment) OS=Medicago truncatula PE=2 SV=1	2e-43	IPR013216:Methyltransferase type 11
comp12200_c0_seq1	212	gi|672157922|ref|XP_008798685.1|	PREDICTED: ABC transporter C family member 10-like [Phoenix dactylifera]	2.93978e-26	sp|Q9LYS2|AB10C_ARATH	ABC transporter C family member 10 OS=Arabidopsis thaliana GN=ABCC10 PE=2 SV=2	6e-29	tr|T1NCV2|T1NCV2_TRIUA	Uncharacterized protein (Fragment) OS=Triticum urartu PE=4 SV=1	1e-33	IPR001140:ABC transporter, transmembrane domain]---[IPR017940:ABC transporter integral membrane type 1]---[IPR003593:ATPase, AAA+ type, core]---[IPR011527:ABC transporter, transmembrane domain, type 1]---[IPR003439:ABC transporter-like
comp12200_c1_seq1	292	gi|672142279|ref|XP_008794997.1|	PREDICTED: ABC transporter C family member 10-like isoform X3 [Phoenix dactylifera]	8.13815e-37	sp|Q9LYS2|AB10C_ARATH	ABC transporter C family member 10 OS=Arabidopsis thaliana GN=ABCC10 PE=2 SV=2	4e-41	tr|A0A0A9GBD1|A0A0A9GBD1_ARUDO	Uncharacterized protein OS=Arundo donax PE=4 SV=1	3e-44	IPR001140:ABC transporter, transmembrane domain]---[IPR017940:ABC transporter integral membrane type 1]---[IPR003593:ATPase, AAA+ type, core]---[IPR011527:ABC transporter, transmembrane domain, type 1]---[IPR003439:ABC transporter-like
comp12204_c0_seq1	386	gi|672169934|ref|XP_008805016.1|	PREDICTED: flavonol synthase/flavanone 3-hydroxylase-like [Phoenix dactylifera]	2.78628e-32	sp|Q9C899|F6H2_ARATH	Feruloyl CoA ortho-hydroxylase 2 OS=Arabidopsis thaliana GN=F6'H2 PE=1 SV=1	4e-17	tr|M0RUW3|M0RUW3_MUSAM	Uncharacterized protein OS=Musa acuminata subsp. malaccensis PE=3 SV=1	1e-40	IPR005123:Oxoglutarate/iron-dependent oxygenase]---[IPR002283:Isopenicillin N synthase
comp12205_c0_seq1	323	gi|222629537|gb|EEE61669.1|	hypothetical protein OsJ_16135 [Oryza sativa Japonica Group]	7.44012e-06	NULL	NULL	NULL	tr|M0S4J6|M0S4J6_MUSAM	Uncharacterized protein OS=Musa acuminata subsp. malaccensis PE=4 SV=1	2e-08	IPR011050:Pectin lyase fold/virulence factor
comp12207_c1_seq1	219	NULL	NULL	NULL	NULL	NULL	NULL	NULL	NULL	NULL	NULL
comp12208_c0_seq1	277	NULL	NULL	NULL	NULL	NULL	NULL	NULL	NULL	NULL	NULL
comp1220_c0_seq1	237	NULL	NULL	NULL	NULL	NULL	NULL	NULL	NULL	NULL	NULL
comp12212_c0_seq1	305	NULL	NULL	NULL	NULL	NULL	NULL	NULL	NULL	NULL	NULL
comp12213_c0_seq1	293	gi|672113770|ref|XP_008812553.1|	PREDICTED: calcium-dependent protein kinase 26-like [Phoenix dactylifera]	4.34535e-14	sp|A5A7I8|CDPK5_SOLTU	Calcium-dependent protein kinase 5 OS=Solanum tuberosum GN=CPK5 PE=2 SV=1	5e-16	tr|M0S013|M0S013_MUSAM	Uncharacterized protein OS=Musa acuminata subsp. malaccensis PE=4 SV=1	8e-16	IPR011009:Protein kinase-like domain]---[IPR011992:EF-hand-like domain]---[IPR002048:Calcium-binding EF-hand]---[IPR018249:EF-HAND 2]---[IPR018248:EF-Hand, Calmodulin]---[IPR000719:Protein kinase, catalytic domain]---[IPR020635:Tyrosine-protein kinase, catalytic domain]---[IPR017442:Serine/threonine-protein kinase-like domain]---[IPR002290:Serine/threonine-protein kinase domain]---[IPR020642:Calc…
comp12215_c0_seq1	208	gi|643724547|gb|KDP33748.1|	hypothetical protein JCGZ_07319 [Jatropha curcas]	1.16237e-14	NULL	NULL	NULL	tr|A0A067KFK7|A0A067KFK7_JATCU	Uncharacterized protein OS=Jatropha curcas GN=JCGZ_07319 PE=4 SV=1	6e-17	IPR005061:Protein of unknown function DUF292, eukaryotic
comp12215_c0_seq2	285	gi|643724547|gb|KDP33748.1|	hypothetical protein JCGZ_07319 [Jatropha curcas]	3.00887e-39	sp|Q9CX00|IST1_MOUSE	IST1 homolog OS=Mus musculus GN=Ist1 PE=2 SV=1	1e-17	tr|A0A067KFK7|A0A067KFK7_JATCU	Uncharacterized protein OS=Jatropha curcas GN=JCGZ_07319 PE=4 SV=1	8e-46	IPR005061:Protein of unknown function DUF292, eukaryotic
comp12216_c0_seq1	246	NULL	NULL	NULL	NULL	NULL	NULL	NULL	NULL	NULL	NULL
comp12219_c0_seq1	350	NULL	NULL	NULL	NULL	NULL	NULL	NULL	NULL	NULL	NULL
comp1221_c0_seq1	235	NULL	NULL	NULL	NULL	NULL	NULL	NULL	NULL	NULL	NULL
comp12220_c0_seq1	225	NULL	NULL	NULL	NULL	NULL	NULL	NULL	NULL	NULL	NULL
comp12221_c0_seq1	252	NULL	NULL	NULL	NULL	NULL	NULL	NULL	NULL	NULL	NULL
comp12224_c0_seq1	275	gi|672198577|ref|XP_008777370.1|	PREDICTED: protein ZINC INDUCED FACILITATOR-LIKE 1-like isoform X2 [Phoenix dactylifera]	1.47629e-09	sp|Q8RWN2|ZIF1_ARATH	Protein ZINC INDUCED FACILITATOR 1 OS=Arabidopsis thaliana GN=ZIF1 PE=1 SV=2	1e-08	tr|M0RR16|M0RR16_MUSAM	Uncharacterized protein OS=Musa acuminata subsp. malaccensis PE=4 SV=1	5e-11	IPR011701:Major facilitator superfamily MFS-1]---[IPR016196:Major facilitator superfamily, general substrate transporter
comp12224_c0_seq2	264	NULL	NULL	NULL	NULL	NULL	NULL	NULL	NULL	NULL	NULL
comp12227_c0_seq1	205	NULL	NULL	NULL	NULL	NULL	NULL	NULL	NULL	NULL	NULL
comp12227_c1_seq1	226	NULL	NULL	NULL	NULL	NULL	NULL	NULL	NULL	NULL	NULL
comp12228_c0_seq1	412	gi|242064616|ref|XP_002453597.1|	hypothetical protein SORBIDRAFT_04g008750 [Sorghum bicolor] >gi|241933428|gb|EES06573.1| hypothetical protein SORBIDRAFT_04g008750 [Sorghum bicolor]	2.5334e-09	NULL	NULL	NULL	tr|A0A0A9CRR4|A0A0A9CRR4_ARUDO	Uncharacterized protein OS=Arundo donax PE=4 SV=1	3e-09	IPR001394:Peptidase C19, ubiquitin carboxyl-terminal hydrolase 2]---[IPR002893:Zinc finger, MYND-type]---[IPR018200:Peptidase C19, ubiquitin carboxyl-terminal hydrolase 2, conserved site
comp12229_c0_seq1	310	gi|307185262|gb|EFN71375.1|	hypothetical protein EAG_03557 [Camponotus floridanus]	6.32854e-37	NULL	NULL	NULL	tr|E2ANF3|E2ANF3_CAMFO	Putative uncharacterized protein OS=Camponotus floridanus GN=EAG_01178 PE=4 SV=1	3e-41	NULL
comp12229_c1_seq1	364	gi|642939645|ref|XP_008197387.1|	PREDICTED: uncharacterized protein LOC103314121 [Tribolium castaneum]	3.47425e-51	NULL	NULL	NULL	tr|D7EKS8|D7EKS8_TRICA	Putative uncharacterized protein OS=Tribolium castaneum GN=TcasGA2_TC010626 PE=4 SV=1	1e-56	NULL
comp12230_c0_seq1	210	gi|674951905|emb|CDX81509.1|	BnaC02g18130D [Brassica napus]	5.95099e-11	NULL	NULL	NULL	tr|A0A078CZV4|A0A078CZV4_BRANA	BnaC02g18130D protein OS=Brassica napus GN=BnaC02g18130D PE=4 SV=1	3e-13	NULL
comp12232_c0_seq1	224	NULL	NULL	NULL	NULL	NULL	NULL	NULL	NULL	NULL	NULL
comp12233_c0_seq1	256	NULL	NULL	NULL	NULL	NULL	NULL	NULL	NULL	NULL	NULL
comp12234_c0_seq1	752	NULL	NULL	NULL	NULL	NULL	NULL	NULL	NULL	NULL	NULL
comp12235_c0_seq1	285	gi|672124706|ref|XP_008785747.1|	PREDICTED: cytochrome P450 90B1-like [Phoenix dactylifera]	2.1054e-16	sp|O64989|C90B1_ARATH	Cytochrome P450 90B1 OS=Arabidopsis thaliana GN=CYP90B1 PE=1 SV=2	8e-16	tr|A0A097PA02|A0A097PA02_9ASPA	Cytochrome P450 OS=Chlorophytum borivilianum PE=2 SV=1	5e-17	IPR001128:Cytochrome P450]---[IPR017973:Cytochrome P450, C-terminal]---[IPR002401:Cytochrome P450, E-class, group I
comp12239_c0_seq1	330	gi|645273194|ref|XP_008241761.1|	PREDICTED: CDK5RAP1-like protein [Prunus mume]	7.39533e-09	sp|Q8H0V1|CK5P1_ARATH	CDK5RAP1-like protein OS=Arabidopsis thaliana GN=At4g36390 PE=2 SV=1	3e-08	tr|M5WF79|M5WF79_PRUPE	Uncharacterized protein OS=Prunus persica GN=PRUPE_ppa002826mg PE=4 SV=1	3e-10	IPR002792:Deoxyribonuclease/rho motif-related TRAM]---[IPR007197:Radical SAM]---[IPR006638:Elongator protein 3/MiaB/NifB]---[IPR013848:Methylthiotransferase, N-terminal]---[IPR005839:Methylthiotransferase
comp12242_c0_seq1	225	gi|672158905|ref|XP_008799199.1|	PREDICTED: F-box protein SKIP8 isoform X2 [Phoenix dactylifera]	2.9094e-18	NULL	NULL	NULL	tr|M0RQW2|M0RQW2_MUSAM	Uncharacterized protein OS=Musa acuminata subsp. malaccensis PE=4 SV=1	2e-21	IPR001943:UvrB/UvrC protein
comp12243_c0_seq1	449	NULL	NULL	NULL	NULL	NULL	NULL	tr|M4F5Q2|M4F5Q2_BRARP	Uncharacterized protein OS=Brassica rapa subsp. pekinensis GN=Bra036408 PE=4 SV=1	4e-59	NULL
comp12244_c0_seq1	741	gi|460395973|ref|XP_004243554.1|	PREDICTED: heat shock protein 90-like [Solanum lycopersicum]	2.57483e-54	sp|P27323|HS901_ARATH	Heat shock protein 90-1 OS=Arabidopsis thaliana GN=HSP90-1 PE=1 SV=3	1e-23	tr|M1A6G8|M1A6G8_SOLTU	Uncharacterized protein OS=Solanum tuberosum GN=PGSC0003DMG401006147 PE=3 SV=1	9e-60	IPR020568:Ribosomal protein S5 domain 2-type fold]---[IPR003594:ATPase-like, ATP-binding domain]---[IPR020575:Heat shock protein Hsp90, N-terminal]---[IPR020576:Heat shock protein Hsp90, C-terminal]---[IPR001404:Chaperone protein htpG
comp12246_c0_seq1	221	NULL	NULL	NULL	NULL	NULL	NULL	NULL	NULL	NULL	NULL
comp1224_c0_seq1	234	NULL	NULL	NULL	NULL	NULL	NULL	NULL	NULL	NULL	NULL
comp12250_c0_seq1	407	gi|374257118|gb|AEZ01473.1|	NADH-plastoquinone oxidoreductase subunit I (chloroplast) [Japonolirion osense] >gi|576090060|gb|AHH24276.1| NADH-plastoquinone oxidoreductase subunit I (chloroplast) [Japonolirion osense]	2.12457e-69	sp|Q6EVZ6|NDHI_NYMAL	NAD(P)H-quinone oxidoreductase subunit I, chloroplastic OS=Nymphaea alba GN=ndhI PE=3 SV=1	7e-86	tr|H6WC03|H6WC03_9LILI	NAD(P)H-quinone oxidoreductase subunit I, chloroplastic OS=Japonolirion osense GN=ndhI PE=3 SV=1	1e-86	IPR017896:4Fe-4S ferredoxin, iron-sulpur binding domain]---[IPR004497:NADH-plastoquinone oxidoreductase, subunit I]---[IPR010226:NADH-quinone oxidoreductase, chain I
comp12251_c0_seq1	244	gi|672205013|ref|XP_008779068.1|	PREDICTED: LOW QUALITY PROTEIN: THO complex subunit 5A-like [Phoenix dactylifera]	4.00377e-07	NULL	NULL	NULL	tr|M0SVZ9|M0SVZ9_MUSAM	Uncharacterized protein OS=Musa acuminata subsp. malaccensis PE=4 SV=1	9e-09	IPR019163:THO complex, subunit 5
comp12254_c0_seq1	304	NULL	NULL	NULL	NULL	NULL	NULL	NULL	NULL	NULL	NULL
comp12255_c0_seq1	814	gi|672113154|ref|XP_008809468.1|	PREDICTED: A disintegrin and metalloproteinase with thrombospondin motifs 7-like [Phoenix dactylifera]	3.80149e-93	sp|Q68SA9|ATS7_MOUSE	A disintegrin and metalloproteinase with thrombospondin motifs 7 OS=Mus musculus GN=Adamts7 PE=1 SV=3	8e-07	tr|M0U716|M0U716_MUSAM	Uncharacterized protein OS=Musa acuminata subsp. malaccensis PE=4 SV=1	1e-105	IPR000884:Thrombospondin, type 1 repeat
comp12256_c0_seq1	230	NULL	NULL	NULL	NULL	NULL	NULL	NULL	NULL	NULL	NULL
comp12260_c0_seq1	235	gi|502141958|ref|XP_004504722.1|	PREDICTED: tetrahydrocannabinolic acid synthase-like [Cicer arietinum]	4.77575e-08	sp|Q9SVG4|RETOL_ARATH	Reticuline oxidase-like protein OS=Arabidopsis thaliana GN=At4g20830 PE=1 SV=2	4e-06	tr|M0SH63|M0SH63_MUSAM	Uncharacterized protein OS=Musa acuminata subsp. malaccensis PE=4 SV=1	2e-10	IPR016168:FAD-linked oxidase, FAD-binding, subdomain 2]---[IPR016166:FAD-binding, type 2]---[IPR006094:FAD linked oxidase, N-terminal]---[IPR012951:Berberine/berberine-like
comp12261_c0_seq1	390	NULL	NULL	NULL	NULL	NULL	NULL	NULL	NULL	NULL	NULL
comp12261_c0_seq2	217	NULL	NULL	NULL	NULL	NULL	NULL	NULL	NULL	NULL	NULL
comp12262_c0_seq1	275	NULL	NULL	NULL	NULL	NULL	NULL	NULL	NULL	NULL	NULL
comp12267_c0_seq1	229	gi|672166428|ref|XP_008803142.1|	PREDICTED: digalactosyldiacylglycerol synthase 2, chloroplastic-like [Phoenix dactylifera] >gi|672166430|ref|XP_008803143.1| PREDICTED: digalactosyldiacylglycerol synthase 2, chloroplastic-like [Phoenix dactylifera]	1.48381e-33	sp|Q6DW75|DGDG2_SOYBN	Digalactosyldiacylglycerol synthase 2, chloroplastic OS=Glycine max GN=DGD2 PE=2 SV=1	4e-39	tr|M0TX59|M0TX59_MUSAM	Uncharacterized protein OS=Musa acuminata subsp. malaccensis PE=4 SV=1	2e-39	IPR001296:Glycosyl transferase, group 1
comp12268_c0_seq1	223	NULL	NULL	NULL	NULL	NULL	NULL	NULL	NULL	NULL	NULL
comp12272_c0_seq1	581	gi|117572629|gb|ABK40508.1|	pollen caleosin [Lilium longiflorum]	1.17891e-38	sp|O22788|PXG3_ARATH	Probable peroxygenase 3 OS=Arabidopsis thaliana GN=PXG3 PE=1 SV=1	6e-33	tr|A8B479|A8B479_LILLO	Pollen caleosin OS=Lilium longiflorum PE=2 SV=1	3e-48	IPR007736:Caleosin related
comp12274_c0_seq1	297	NULL	NULL	NULL	NULL	NULL	NULL	NULL	NULL	NULL	NULL
comp12275_c0_seq1	215	NULL	NULL	NULL	NULL	NULL	NULL	NULL	NULL	NULL	NULL
comp12276_c0_seq1	366	NULL	NULL	NULL	NULL	NULL	NULL	NULL	NULL	NULL	NULL
comp12276_c0_seq2	277	NULL	NULL	NULL	NULL	NULL	NULL	NULL	NULL	NULL	NULL
comp1227_c0_seq1	210	NULL	NULL	NULL	NULL	NULL	NULL	NULL	NULL	NULL	NULL
comp12281_c0_seq1	605	NULL	NULL	NULL	NULL	NULL	NULL	NULL	NULL	NULL	NULL
comp12283_c0_seq1	936	gi|672109806|ref|XP_008792097.1|	PREDICTED: protein IQ-DOMAIN 1-like [Phoenix dactylifera]	7.41003e-49	sp|Q9SF32|IQD1_ARATH	Protein IQ-DOMAIN 1 OS=Arabidopsis thaliana GN=IQD1 PE=1 SV=1	6e-06	tr|M0RHV1|M0RHV1_MUSAM	Uncharacterized protein OS=Musa acuminata subsp. malaccensis PE=4 SV=1	1e-46	IPR000048:IQ calmodulin-binding region
comp12288_c0_seq1	252	NULL	NULL	NULL	NULL	NULL	NULL	NULL	NULL	NULL	NULL
comp12290_c0_seq1	202	NULL	NULL	NULL	NULL	NULL	NULL	NULL	NULL	NULL	NULL
comp12291_c0_seq1	305	NULL	NULL	NULL	NULL	NULL	NULL	NULL	NULL	NULL	NULL
comp12293_c0_seq1	216	NULL	NULL	NULL	NULL	NULL	NULL	NULL	NULL	NULL	NULL
comp12295_c0_seq1	219	NULL	NULL	NULL	NULL	NULL	NULL	NULL	NULL	NULL	NULL
comp12297_c0_seq1	289	NULL	NULL	NULL	NULL	NULL	NULL	NULL	NULL	NULL	NULL
comp12299_c0_seq1	238	NULL	NULL	NULL	NULL	NULL	NULL	NULL	NULL	NULL	NULL
comp12301_c0_seq1	650	NULL	NULL	NULL	NULL	NULL	NULL	NULL	NULL	NULL	NULL
comp12303_c0_seq1	258	NULL	NULL	NULL	NULL	NULL	NULL	NULL	NULL	NULL	NULL
comp12304_c0_seq1	335	NULL	NULL	NULL	NULL	NULL	NULL	NULL	NULL	NULL	NULL
comp12309_c1_seq1	321	gi|147792513|emb|CAN65627.1|	hypothetical protein VITISV_032735 [Vitis vinifera]	2.02144e-11	NULL	NULL	NULL	tr|A5BG88|A5BG88_VITVI	Putative uncharacterized protein OS=Vitis vinifera GN=VITISV_032735 PE=4 SV=1	8e-14	NULL
comp1230_c0_seq1	206	NULL	NULL	NULL	NULL	NULL	NULL	NULL	NULL	NULL	NULL
comp12312_c0_seq1	251	NULL	NULL	NULL	NULL	NULL	NULL	NULL	NULL	NULL	NULL
comp12314_c0_seq1	417	NULL	NULL	NULL	NULL	NULL	NULL	NULL	NULL	NULL	NULL
comp12315_c0_seq1	251	gi|674959843|emb|CDX73527.1|	BnaC08g24760D [Brassica napus]	5.19499e-07	sp|Q24733|ACT_DICVI	Actin (Fragment) OS=Dictyocaulus viviparus PE=3 SV=1	8e-11	tr|A0A0A9K3D9|A0A0A9K3D9_ARUDO	Uncharacterized protein OS=Arundo donax PE=4 SV=1	8e-10	IPR020902:Actin/actin-like conserved site]---[IPR004001:Actin, conserved site]---[IPR004000:Actin/actin-like
comp12317_c0_seq1	402	gi|672131253|ref|XP_008789185.1|	PREDICTED: peptide-N4-(N-acetyl-beta-glucosaminyl)asparagine amidase A-like [Phoenix dactylifera]	3.59522e-08	NULL	NULL	NULL	tr|M0SFL1|M0SFL1_MUSAM	Uncharacterized protein OS=Musa acuminata subsp. malaccensis PE=4 SV=1	4e-08	NULL
comp12318_c0_seq1	485	NULL	NULL	NULL	NULL	NULL	NULL	NULL	NULL	NULL	NULL
comp12320_c0_seq1	491	NULL	NULL	NULL	NULL	NULL	NULL	NULL	NULL	NULL	NULL
comp12321_c0_seq1	257	NULL	NULL	NULL	NULL	NULL	NULL	NULL	NULL	NULL	NULL
comp12322_c0_seq1	513	gi|672130039|ref|XP_008788544.1|	PREDICTED: G2/mitotic-specific cyclin S13-7-like isoform X1 [Phoenix dactylifera]	3.46282e-27	sp|P25012|CCNB2_SOYBN	G2/mitotic-specific cyclin S13-7 (Fragment) OS=Glycine max PE=2 SV=1	1e-26	tr|M0RMF9|M0RMF9_MUSAM	Uncharacterized protein OS=Musa acuminata subsp. malaccensis PE=3 SV=1	2e-29	IPR011028:Cyclin-like]---[IPR006671:Cyclin, N-terminal]---[IPR006670:Cyclin]---[IPR013763:Cyclin-related]---[IPR004367:Cyclin, C-terminal]---[IPR014400:Cyclin, A/B/D/E
comp12326_c0_seq1	202	NULL	NULL	NULL	NULL	NULL	NULL	NULL	NULL	NULL	NULL
comp12327_c0_seq1	213	gi|672138986|ref|XP_008793265.1|	PREDICTED: probable protein phosphatase 2C 50 [Phoenix dactylifera]	6.14405e-16	sp|Q0JLP9|P2C06_ORYSJ	Probable protein phosphatase 2C 6 OS=Oryza sativa subsp. japonica GN=Os01g0583100 PE=2 SV=1	6e-17	tr|M0TMX3|M0TMX3_MUSAM	Uncharacterized protein OS=Musa acuminata subsp. malaccensis PE=3 SV=1	3e-17	IPR015655:Protein phosphatase 2C]---[IPR014045:Protein phosphatase 2C, N-terminal]---[IPR001932:Protein phosphatase 2C-related]---[IPR000222:Protein phosphatase 2C, manganese/magnesium aspartate binding site
comp12328_c0_seq1	368	gi|255554684|ref|XP_002518380.1|	protein with unknown function [Ricinus communis] >gi|223542475|gb|EEF44016.1| protein with unknown function [Ricinus communis]	1.51897e-14	sp|O49513|RAA1E_ARATH	Ras-related protein RABA1e OS=Arabidopsis thaliana GN=RABA1E PE=2 SV=1	1e-18	tr|U7DVP0|U7DVP0_POPTR	Uncharacterized protein (Fragment) OS=Populus trichocarpa GN=POPTR_0312s00200g PE=4 SV=1	5e-18	IPR001806:Ras GTPase]---[IPR005225:Small GTP-binding protein]---[IPR003579:Ras small GTPase, Rab type]---[IPR015595:Rab11-related]---[IPR013753:Ras]---[IPR020851:Small GTPase
comp1232_c0_seq1	311	NULL	NULL	NULL	NULL	NULL	NULL	NULL	NULL	NULL	NULL
comp12332_c0_seq1	220	NULL	NULL	NULL	NULL	NULL	NULL	NULL	NULL	NULL	NULL
comp12332_c0_seq2	369	gi|586642559|ref|XP_006826386.1|	hypothetical protein AMTR_s00004p00142600 [Amborella trichopoda] >gi|548830700|gb|ERM93623.1| hypothetical protein AMTR_s00004p00142600 [Amborella trichopoda]	2.04819e-19	sp|Q9M1S8|GCP2_ARATH	Probable glutamate carboxypeptidase 2 OS=Arabidopsis thaliana GN=AMP1 PE=1 SV=3	1e-18	tr|W1NE27|W1NE27_AMBTC	Uncharacterized protein OS=Amborella trichopoda GN=AMTR_s00004p00142600 PE=4 SV=1	3e-23	IPR007484:Peptidase M28
comp12334_c0_seq1	206	NULL	NULL	NULL	NULL	NULL	NULL	NULL	NULL	NULL	NULL
comp12336_c0_seq1	324	NULL	NULL	NULL	NULL	NULL	NULL	NULL	NULL	NULL	NULL
comp12338_c0_seq1	442	gi|672132947|ref|XP_008790070.1|	PREDICTED: 65-kDa microtubule-associated protein 3-like [Phoenix dactylifera]	3.87027e-18	sp|Q9FHM4|MA653_ARATH	65-kDa microtubule-associated protein 3 OS=Arabidopsis thaliana GN=MAP65-3 PE=1 SV=1	4e-19	tr|A0A0B2R7T4|A0A0B2R7T4_GLYSO	65-kDa microtubule-associated protein 3 OS=Glycine soja GN=glysoja_029983 PE=4 SV=1	2e-20	IPR007145:Microtubule-associated protein, MAP65/ASE1-type
comp12338_c0_seq2	383	gi|672132947|ref|XP_008790070.1|	PREDICTED: 65-kDa microtubule-associated protein 3-like [Phoenix dactylifera]	3.20739e-20	sp|Q9FHM4|MA653_ARATH	65-kDa microtubule-associated protein 3 OS=Arabidopsis thaliana GN=MAP65-3 PE=1 SV=1	2e-21	tr|I1NIC2|I1NIC2_SOYBN	Uncharacterized protein OS=Glycine max PE=4 SV=2	2e-22	IPR007145:Microtubule-associated protein, MAP65/ASE1-type
comp12339_c0_seq1	347	NULL	NULL	NULL	sp|Q9M0B6|GAE1_ARATH	UDP-glucuronate 4-epimerase 1 OS=Arabidopsis thaliana GN=GAE1 PE=1 SV=1	1e-07	tr|A0A087H5C3|A0A087H5C3_ARAAL	Uncharacterized protein OS=Arabis alpina GN=AALP_AA4G242100 PE=4 SV=1	8e-06	IPR008089:Nucleotide sugar epimerase]---[IPR016040:NAD(P)-binding domain]---[IPR001509:NAD-dependent epimerase/dehydratase
comp12344_c0_seq1	434	gi|672169422|ref|XP_008804739.1|	PREDICTED: uncharacterized protein LOC103717932 [Phoenix dactylifera]	8.12991e-32	NULL	NULL	NULL	tr|M0RSZ3|M0RSZ3_MUSAM	Uncharacterized protein OS=Musa acuminata subsp. malaccensis PE=4 SV=1	9e-37	IPR005113:uDENN]---[IPR005112:dDENN]---[IPR001194:DENN
comp12345_c0_seq1	919	gi|672196607|ref|XP_008776847.1|	PREDICTED: uncharacterized protein LOC103696903 [Phoenix dactylifera]	1.65621e-45	NULL	NULL	NULL	tr|M0T466|M0T466_MUSAM	Uncharacterized protein OS=Musa acuminata subsp. malaccensis PE=4 SV=1	1e-52	IPR008976:Lipase/lipooxygenase, PLAT/LH2]---[IPR010417:Embryo-specific 3
comp12347_c0_seq1	516	NULL	NULL	NULL	NULL	NULL	NULL	NULL	NULL	NULL	NULL
comp12347_c0_seq2	613	NULL	NULL	NULL	NULL	NULL	NULL	NULL	NULL	NULL	NULL
comp12349_c0_seq1	392	NULL	NULL	NULL	NULL	NULL	NULL	NULL	NULL	NULL	NULL
comp12353_c0_seq1	287	NULL	NULL	NULL	NULL	NULL	NULL	NULL	NULL	NULL	NULL
comp12356_c0_seq1	458	gi|567855211|ref|XP_006420725.1|	hypothetical protein CICLE_v10004461mg [Citrus clementina] >gi|557522598|gb|ESR33965.1| hypothetical protein CICLE_v10004461mg [Citrus clementina]	5.41051e-52	sp|Q9MA15|Y1796_ARATH	Uncharacterized aarF domain-containing protein kinase At1g79600, chloroplastic OS=Arabidopsis thaliana GN=At1g79600 PE=1 SV=1	4e-51	tr|A0A067D9F6|A0A067D9F6_CITSI	Uncharacterized protein OS=Citrus sinensis GN=CISIN_1g0069853mg PE=4 SV=1	2e-63	IPR011009:Protein kinase-like domain]---[IPR004147:ABC-1]---[IPR000719:Protein kinase, catalytic domain
comp12357_c1_seq1	238	NULL	NULL	NULL	NULL	NULL	NULL	NULL	NULL	NULL	NULL
comp12358_c0_seq1	227	gi|672133304|ref|XP_008790265.1|	PREDICTED: uncharacterized protein KIAA0930 homolog [Phoenix dactylifera]	3.79421e-29	NULL	NULL	NULL	tr|A5C516|A5C516_VITVI	Putative uncharacterized protein OS=Vitis vinifera GN=VITISV_032349 PE=4 SV=1	3e-33	IPR019141:Protein of unknown function DUF2045
comp12360_c0_seq1	296	NULL	NULL	NULL	NULL	NULL	NULL	NULL	NULL	NULL	NULL
comp12362_c0_seq1	786	gi|672163200|ref|XP_008801438.1|	PREDICTED: oligouridylate-binding protein 1B-like isoform X2 [Phoenix dactylifera]	4.04159e-57	sp|Q9M427|UBP1_NICPL	Oligouridylate-binding protein 1 OS=Nicotiana plumbaginifolia GN=UBP1 PE=2 SV=1	1e-45	tr|M0U070|M0U070_MUSAM	Uncharacterized protein OS=Musa acuminata subsp. malaccensis PE=4 SV=1	7e-69	IPR012677:Nucleotide-binding, alpha-beta plait]---[IPR000504:RNA recognition motif, RNP-1
comp12364_c0_seq1	457	NULL	NULL	NULL	NULL	NULL	NULL	NULL	NULL	NULL	NULL
comp12365_c0_seq1	273	NULL	NULL	NULL	NULL	NULL	NULL	NULL	NULL	NULL	NULL
comp12373_c0_seq1	205	gi|672160749|ref|XP_008800162.1|	PREDICTED: uncharacterized protein LOC103714622 isoform X4 [Phoenix dactylifera]	2.26512e-26	NULL	NULL	NULL	tr|Q0IZD0|Q0IZD0_ORYSJ	Os10g0104700 protein (Fragment) OS=Oryza sativa subsp. japonica GN=Os10g0104700 PE=4 SV=1	2e-25	IPR006564:Zinc finger, PMZ-type]---[IPR018289:MULE transposase, conserved domain]---[IPR004332:Transposase, MuDR, plant]---[IPR007527:Zinc finger, SWIM-type]---[IPR001878:Zinc finger, CCHC-type]---[IPR000270:Octicosapeptide/Phox/Bem1p
comp12374_c0_seq1	240	gi|672186452|ref|XP_008813086.1|	PREDICTED: beta-hexosaminidase 2-like [Phoenix dactylifera]	3.38783e-30	sp|Q9SYK0|HEXO2_ARATH	Beta-hexosaminidase 2 OS=Arabidopsis thaliana GN=HEXO2 PE=1 SV=1	8e-34	tr|B6SKN9|B6SKN9_MAIZE	Beta-hexosaminidase OS=Zea mays PE=2 SV=1	3e-35	IPR015883:Glycoside hydrolase, family 20, catalytic core]---[IPR015882:Beta-N-acetylhexosaminidase, subunit a/b]---[IPR013781:Glycoside hydrolase, subgroup, catalytic core]---[IPR017853:Glycoside hydrolase, catalytic core]---[IPR001540:Glycoside hydrolase, family 20
comp12374_c1_seq1	419	gi|672186452|ref|XP_008813086.1|	PREDICTED: beta-hexosaminidase 2-like [Phoenix dactylifera]	2.1132e-32	sp|Q9SYK0|HEXO2_ARATH	Beta-hexosaminidase 2 OS=Arabidopsis thaliana GN=HEXO2 PE=1 SV=1	3e-23	tr|M1D2R0|M1D2R0_SOLTU	Beta-hexosaminidase OS=Solanum tuberosum GN=PGSC0003DMG400031128 PE=3 SV=1	2e-28	IPR015883:Glycoside hydrolase, family 20, catalytic core]---[IPR015882:Beta-N-acetylhexosaminidase, subunit a/b]---[IPR013781:Glycoside hydrolase, subgroup, catalytic core]---[IPR017853:Glycoside hydrolase, catalytic core]---[IPR001540:Glycoside hydrolase, family 20
comp12380_c0_seq1	243	NULL	NULL	NULL	NULL	NULL	NULL	NULL	NULL	NULL	NULL
comp12382_c0_seq1	307	gi|645242372|ref|XP_008227523.1|	PREDICTED: ultraviolet-B receptor UVR8 [Prunus mume]	6.87208e-07	sp|Q9FN03|UVR8_ARATH	Ultraviolet-B receptor UVR8 OS=Arabidopsis thaliana GN=UVR8 PE=1 SV=1	2e-06	tr|M5WU40|M5WU40_PRUPE	Uncharacterized protein OS=Prunus persica GN=PRUPE_ppa005822mg PE=4 SV=1	9e-09	IPR000408:Regulator of chromosome condensation, RCC1]---[IPR009091:Regulator of chromosome condensation/beta-lactamase-inhibitor proteinII
comp12382_c0_seq2	234	NULL	NULL	NULL	NULL	NULL	NULL	NULL	NULL	NULL	NULL
comp12384_c0_seq1	224	NULL	NULL	NULL	NULL	NULL	NULL	NULL	NULL	NULL	NULL
comp12384_c1_seq1	522	NULL	NULL	NULL	NULL	NULL	NULL	NULL	NULL	NULL	NULL
comp12386_c0_seq1	557	gi|658018633|ref|XP_008344676.1|	PREDICTED: probable phenylalanine--tRNA ligase alpha subunit [Malus domestica]	4.78805e-36	sp|Q9T034|SYFA_ARATH	Probable phenylalanine--tRNA ligase alpha subunit OS=Arabidopsis thaliana GN=At4g39280 PE=2 SV=3	2e-38	tr|A0A068ULN0|A0A068ULN0_COFCA	Coffea canephora DH200=94 genomic scaffold, scaffold_38 OS=Coffea canephora GN=GSCOC_T00028693001 PE=4 SV=1	4e-42	IPR004529:Phenylalanyl-tRNA synthetase, class IIc, alpha subunit]---[IPR006195:Aminoacyl-tRNA synthetase, class II, conserved domain]---[IPR002319:Phenylalanyl-tRNA synthetase alpha chain
comp12386_c0_seq2	457	gi|661886952|emb|CDP09361.1|	unnamed protein product [Coffea canephora]	2.15719e-21	sp|Q9T034|SYFA_ARATH	Probable phenylalanine--tRNA ligase alpha subunit OS=Arabidopsis thaliana GN=At4g39280 PE=2 SV=3	6e-22	tr|A0A068ULN0|A0A068ULN0_COFCA	Coffea canephora DH200=94 genomic scaffold, scaffold_38 OS=Coffea canephora GN=GSCOC_T00028693001 PE=4 SV=1	1e-25	IPR004529:Phenylalanyl-tRNA synthetase, class IIc, alpha subunit]---[IPR006195:Aminoacyl-tRNA synthetase, class II, conserved domain]---[IPR002319:Phenylalanyl-tRNA synthetase alpha chain
comp12388_c0_seq1	227	NULL	NULL	NULL	NULL	NULL	NULL	NULL	NULL	NULL	NULL
comp1238_c0_seq1	315	gi|255564759|ref|XP_002523374.1|	triptychon and cpc, putative [Ricinus communis] >gi|223537462|gb|EEF39090.1| triptychon and cpc, putative [Ricinus communis]	4.10674e-20	sp|Q8GV05|TRY_ARATH	Transcription factor TRY OS=Arabidopsis thaliana GN=TRY PE=1 SV=1	9e-28	tr|D7MSV5|D7MSV5_ARALL	Putative uncharacterized protein OS=Arabidopsis lyrata subsp. lyrata GN=ARALYDRAFT_357563 PE=4 SV=1	5e-26	IPR001005:SANT, DNA-binding]---[IPR015495:Myb transcription factor]---[IPR014778:Myb, DNA-binding]---[IPR012287:Homeodomain-related]---[IPR009057:Homeodomain-like
comp12390_c0_seq1	258	gi|672208336|ref|XP_008780183.1|	PREDICTED: uncharacterized protein LOC103699976 [Phoenix dactylifera]	7.43507e-14	NULL	NULL	NULL	tr|W9SE60|W9SE60_9ROSA	Uncharacterized protein OS=Morus notabilis GN=L484_018856 PE=4 SV=1	6e-17	NULL
comp12390_c1_seq1	230	NULL	NULL	NULL	NULL	NULL	NULL	NULL	NULL	NULL	NULL
comp12391_c0_seq1	377	gi|645259099|ref|XP_008235200.1|	PREDICTED: pentatricopeptide repeat-containing protein At3g62470, mitochondrial-like [Prunus mume]	4.30683e-11	NULL	NULL	NULL	tr|A0A072V4P6|A0A072V4P6_MEDTR	PPR containing plant-like protein OS=Medicago truncatula GN=MTR_2g016740 PE=4 SV=1	1e-09	IPR002885:Pentatricopeptide repeat
comp12395_c0_seq1	535	gi|604333356|gb|EYU37707.1|	hypothetical protein MIMGU_mgv1a006431mg [Erythranthe guttata]	1.95352e-25	NULL	NULL	NULL	tr|M5VXW3|M5VXW3_PRUPE	Uncharacterized protein OS=Prunus persica GN=PRUPE_ppa007899mg PE=4 SV=1	4e-30	NULL
comp12396_c1_seq1	591	gi|672204758|ref|XP_008778999.1|	PREDICTED: probable receptor-like protein kinase At5g47070 [Phoenix dactylifera] >gi|672204762|ref|XP_008779000.1| PREDICTED: probable receptor-like protein kinase At5g47070 [Phoenix dactylifera]	5.34841e-58	sp|Q9LFP7|Y5158_ARATH	Probable receptor-like protein kinase At5g15080 OS=Arabidopsis thaliana GN=At5g15080 PE=1 SV=1	2e-25	tr|A0A0A9DG25|A0A0A9DG25_ARUDO	Uncharacterized protein OS=Arundo donax PE=4 SV=1	2e-59	IPR011009:Protein kinase-like domain]---[IPR020635:Tyrosine-protein kinase, catalytic domain]---[IPR000719:Protein kinase, catalytic domain]---[IPR002290:Serine/threonine-protein kinase domain]---[IPR017442:Serine/threonine-protein kinase-like domain
comp12397_c0_seq1	559	gi|225457620|ref|XP_002274272.1|	PREDICTED: uncharacterized protein LOC100244433 [Vitis vinifera] >gi|297745586|emb|CBI40751.3| unnamed protein product [Vitis vinifera]	2.90481e-33	sp|Q9FPG2|OP21B_ARATH	Outer envelope pore protein 21B, chloroplastic OS=Arabidopsis thaliana GN=OEP21B PE=1 SV=1	4e-38	tr|M0RXS8|M0RXS8_MUSAM	Uncharacterized protein OS=Musa acuminata subsp. malaccensis PE=4 SV=1	3e-42	NULL
comp12399_c0_seq1	273	NULL	NULL	NULL	NULL	NULL	NULL	NULL	NULL	NULL	NULL
comp1239_c0_seq1	246	NULL	NULL	NULL	NULL	NULL	NULL	NULL	NULL	NULL	NULL
comp12400_c0_seq1	248	gi|326518874|dbj|BAJ92598.1|	predicted protein [Hordeum vulgare subsp. vulgare] >gi|326525349|dbj|BAK07944.1| predicted protein [Hordeum vulgare subsp. vulgare]	7.75232e-19	NULL	NULL	NULL	tr|M0YEI1|M0YEI1_HORVD	Uncharacterized protein OS=Hordeum vulgare var. distichum PE=4 SV=1	3e-25	IPR011009:Protein kinase-like domain]---[IPR001245:Serine/threonine/tyrosine-protein kinase]---[IPR000719:Protein kinase, catalytic domain]---[IPR020635:Tyrosine-protein kinase, catalytic domain]---[IPR002290:Serine/threonine-protein kinase domain
comp12402_c0_seq1	1863	gi|374975179|gb|AFA27680.1|	ribulose-1,5-bisphosphate carboxylase/oxygenase large subunit, partial [Iris virginica]	0	sp|A9L9A4|RBL_LEMMI	Ribulose bisphosphate carboxylase large chain OS=Lemna minor GN=rbcL PE=3 SV=1	0	tr|A0A088QMP7|A0A088QMP7_9ASPA	Ribulose bisphosphate carboxylase large chain OS=Iris gatesii GN=rbcL PE=3 SV=1	0	IPR000685:Ribulose bisphosphate carboxylase, large subunit, C-terminal]---[IPR020888:Ribulose bisphosphate carboxylase, large subunit]---[IPR017443:Ribulose bisphosphate carboxylase, large subunit, ferrodoxin-like N-terminal]---[IPR017444:Ribulose bisphosphate carboxylase, large subunit, N-terminal
comp12403_c0_seq1	242	gi|587848578|gb|EXB38837.1|	hypothetical protein L484_027271 [Morus notabilis]	6.60565e-18	sp|P45582|BGAL_ASPOF	Beta-galactosidase OS=Asparagus officinalis PE=2 SV=1	8e-22	tr|W9R5Y9|W9R5Y9_9ROSA	Beta-galactosidase OS=Morus notabilis GN=L484_027271 PE=3 SV=1	2e-21	IPR013781:Glycoside hydrolase, subgroup, catalytic core]---[IPR001944:Glycoside hydrolase, family 35]---[IPR008979:Galactose-binding domain-like]---[IPR000922:D-galactoside/L-rhamnose binding SUEL lectin]---[IPR017853:Glycoside hydrolase, catalytic core
comp12405_c0_seq1	684	NULL	NULL	NULL	NULL	NULL	NULL	NULL	NULL	NULL	NULL
comp12407_c0_seq1	667	gi|565363784|ref|XP_006348611.1|	PREDICTED: chalcone--flavonone isomerase-like isoform X1 [Solanum tuberosum]	6.15732e-19	sp|Q9ZWR1|CFI_CITSI	Chalcone--flavonone isomerase OS=Citrus sinensis GN=CHI PE=2 SV=1	3e-18	tr|A0A0A1DZ34|A0A0A1DZ34_9SOLA	Chalcone flavanone isomerase OS=Iochroma cyaneum GN=CHI PE=2 SV=1	2e-17	IPR016088:Chalcone isomerase, 3-layer sandwich]---[IPR016087:Chalcone isomerase]---[IPR003466:Chalcone isomerase, subgroup
comp12410_c0_seq1	245	NULL	NULL	NULL	NULL	NULL	NULL	NULL	NULL	NULL	NULL
comp12412_c0_seq1	410	NULL	NULL	NULL	NULL	NULL	NULL	NULL	NULL	NULL	NULL
comp12416_c0_seq1	305	gi|672180347|ref|XP_008810362.1|	PREDICTED: uncharacterized protein LOC103721799, partial [Phoenix dactylifera]	1.0946e-12	NULL	NULL	NULL	tr|B9GFS9|B9GFS9_POPTR	Uncharacterized protein OS=Populus trichocarpa GN=POPTR_0001s27930g PE=4 SV=2	2e-11	NULL
comp12417_c0_seq1	226	NULL	NULL	NULL	NULL	NULL	NULL	NULL	NULL	NULL	NULL
comp12423_c0_seq1	319	NULL	NULL	NULL	NULL	NULL	NULL	NULL	NULL	NULL	NULL
comp12425_c0_seq1	425	gi|149689088|gb|ABR27879.1|	40S ribosomal protein S8 [Triatoma infestans]	5.14023e-47	sp|O76756|RS8_APIME	40S ribosomal protein S8 OS=Apis mellifera GN=RpS8 PE=2 SV=2	1e-57	tr|D1FPH0|D1FPH0_CIMLE	40S ribosomal protein S8 (Fragment) OS=Cimex lectularius PE=2 SV=1	2e-61	IPR018283:Ribosomal protein S8e, conserved site]---[IPR001047:Ribosomal protein S8e
comp12426_c0_seq1	562	NULL	NULL	NULL	NULL	NULL	NULL	NULL	NULL	NULL	NULL
comp12426_c0_seq2	406	NULL	NULL	NULL	NULL	NULL	NULL	NULL	NULL	NULL	NULL
comp12427_c0_seq1	222	NULL	NULL	NULL	NULL	NULL	NULL	NULL	NULL	NULL	NULL
comp12428_c0_seq1	219	NULL	NULL	NULL	NULL	NULL	NULL	NULL	NULL	NULL	NULL
comp12429_c0_seq1	274	NULL	NULL	NULL	NULL	NULL	NULL	NULL	NULL	NULL	NULL
comp12430_c0_seq1	481	gi|225459467|ref|XP_002284386.1|	PREDICTED: histone-lysine N-methyltransferase ASHR1-like [Vitis vinifera]	2.71152e-32	sp|Q7XJS0|ASHR1_ARATH	Histone-lysine N-methyltransferase ASHR1 OS=Arabidopsis thaliana GN=ASHR1 PE=2 SV=2	1e-29	tr|A0A0A9J197|A0A0A9J197_ARUDO	Uncharacterized protein OS=Arundo donax PE=4 SV=1	4e-39	IPR002893:Zinc finger, MYND-type]---[IPR001214:SET domain
comp12431_c0_seq1	557	NULL	NULL	NULL	NULL	NULL	NULL	NULL	NULL	NULL	NULL
comp12435_c0_seq1	372	NULL	NULL	NULL	NULL	NULL	NULL	NULL	NULL	NULL	NULL
comp12438_c0_seq1	340	gi|573917547|ref|XP_006646416.1|	PREDICTED: l-2-hydroxyglutarate dehydrogenase, mitochondrial-like, partial [Oryza brachyantha]	1.5751e-11	NULL	NULL	NULL	tr|A0A0A9E5N1|A0A0A9E5N1_ARUDO	Uncharacterized protein OS=Arundo donax PE=4 SV=1	2e-14	IPR006076:FAD dependent oxidoreductase
comp12439_c0_seq1	385	NULL	NULL	NULL	NULL	NULL	NULL	tr|B9IQI0|B9IQI0_POPTR	Uncharacterized protein OS=Populus trichocarpa GN=POPTR_0019s11180g PE=4 SV=1	6e-06	NULL
comp1243_c0_seq1	292	gi|672170804|ref|XP_008805469.1|	PREDICTED: protein N-terminal asparagine amidohydrolase isoform X2 [Phoenix dactylifera]	1.10758e-09	NULL	NULL	NULL	tr|M0U6P1|M0U6P1_MUSAM	Uncharacterized protein OS=Musa acuminata subsp. malaccensis PE=4 SV=1	2e-11	NULL
comp12440_c0_seq1	662	NULL	NULL	NULL	NULL	NULL	NULL	NULL	NULL	NULL	NULL
comp12441_c0_seq1	450	gi|646711760|gb|KDR16813.1|	40S ribosomal protein S3 [Zootermopsis nevadensis]	7.87597e-72	sp|Q90YS2|RS3_ICTPU	40S ribosomal protein S3 OS=Ictalurus punctatus GN=rps3 PE=2 SV=1	4e-82	tr|A0A067R1U8|A0A067R1U8_ZOONE	40S ribosomal protein S3 OS=Zootermopsis nevadensis GN=L798_09478 PE=3 SV=1	3e-92	IPR004044:K Homology, type 2]---[IPR004087:K Homology]---[IPR009019:K Homology, prokaryotic type]---[IPR001351:Ribosomal protein S3, C-terminal]---[IPR005703:Ribosomal protein S3, eukaryotic/archaeal]---[IPR018280:Ribosomal protein S3, conserved site
comp12442_c0_seq1	253	gi|672125426|ref|XP_008786131.1|	PREDICTED: dolichyl-diphosphooligosaccharide--protein glycosyltransferase 48 kDa subunit [Phoenix dactylifera]	4.50465e-27	sp|Q6ZLK0|OST48_ORYSJ	Dolichyl-diphosphooligosaccharide--protein glycosyltransferase 48 kDa subunit OS=Oryza sativa subsp. japonica GN=OST48 PE=2 SV=1	2e-30	tr|U5D836|U5D836_AMBTC	Dolichyl-diphosphooligosaccharide--protein glycosyltransferase 48 kDa subunit OS=Amborella trichopoda GN=AMTR_s00059p00133780 PE=3 SV=1	1e-32	IPR005013:Dolichyl-diphosphooligosaccharide-protein glycosyltransferase 48kDa subunit
comp12443_c0_seq1	237	NULL	NULL	NULL	NULL	NULL	NULL	NULL	NULL	NULL	NULL
comp12447_c0_seq1	218	NULL	NULL	NULL	NULL	NULL	NULL	NULL	NULL	NULL	NULL
comp12449_c0_seq1	264	NULL	NULL	NULL	NULL	NULL	NULL	NULL	NULL	NULL	NULL
comp1244_c0_seq1	203	NULL	NULL	NULL	NULL	NULL	NULL	NULL	NULL	NULL	NULL
comp12450_c0_seq1	390	gi|672118217|ref|XP_008782312.1|	PREDICTED: uncharacterized protein LOC103701871 [Phoenix dactylifera]	2.44299e-12	NULL	NULL	NULL	tr|M0S1T1|M0S1T1_MUSAM	Uncharacterized protein OS=Musa acuminata subsp. malaccensis PE=4 SV=1	3e-11	IPR009606:Protein of unknown function DUF1218
comp12452_c0_seq1	310	gi|470122248|ref|XP_004297157.1|	PREDICTED: nudix hydrolase 1-like [Fragaria vesca subsp. vesca]	1.56239e-27	sp|Q9CA40|NUDT1_ARATH	Nudix hydrolase 1 OS=Arabidopsis thaliana GN=NUDT1 PE=1 SV=1	2e-30	tr|A0A0A0KR28|A0A0A0KR28_CUCSA	Uncharacterized protein OS=Cucumis sativus GN=Csa_5G608210 PE=4 SV=1	3e-32	IPR020476:NUDIX hydrolase]---[IPR015797:NUDIX hydrolase domain-like]---[IPR000086:NUDIX hydrolase domain
comp12453_c0_seq1	375	NULL	NULL	NULL	NULL	NULL	NULL	NULL	NULL	NULL	NULL
comp12455_c0_seq1	544	gi|672121112|ref|XP_008783849.1|	PREDICTED: leucine-rich repeats and immunoglobulin-like domains protein 1 isoform X3 [Phoenix dactylifera] >gi|672121114|ref|XP_008783850.1| PREDICTED: leucine-rich repeats and immunoglobulin-like domains protein 1 isoform X3 [Phoenix dactylifera]	1.16083e-12	NULL	NULL	NULL	tr|K7KRX4|K7KRX4_SOYBN	Uncharacterized protein OS=Glycine max PE=4 SV=1	9e-08	IPR006553:Leucine-rich repeat, cysteine-containing subtype
comp12457_c0_seq1	374	gi|672158577|ref|XP_008799033.1|	PREDICTED: LOW QUALITY PROTEIN: proteasome activator subunit 4-like [Phoenix dactylifera]	1.48572e-26	sp|F4JC97|PSME4_ARATH	Proteasome activator subunit 4 OS=Arabidopsis thaliana GN=PA200 PE=2 SV=2	5e-19	tr|J3MDH3|J3MDH3_ORYBR	Uncharacterized protein OS=Oryza brachyantha GN=OB06G20670 PE=4 SV=1	2e-21	IPR016024:Armadillo-type fold]---[IPR021843:Protein of unknown function DUF3437
comp12458_c0_seq1	727	gi|672122569|ref|XP_008784619.1|	PREDICTED: DNA ligase 1 [Phoenix dactylifera]	4.3901e-12	NULL	NULL	NULL	tr|W1PLW8|W1PLW8_AMBTC	Uncharacterized protein OS=Amborella trichopoda GN=AMTR_s00018p00121660 PE=4 SV=1	2e-09	NULL
comp12459_c0_seq1	234	NULL	NULL	NULL	NULL	NULL	NULL	NULL	NULL	NULL	NULL
comp1245_c0_seq1	371	NULL	NULL	NULL	NULL	NULL	NULL	NULL	NULL	NULL	NULL
comp12461_c0_seq1	218	NULL	NULL	NULL	NULL	NULL	NULL	NULL	NULL	NULL	NULL
comp12462_c1_seq1	294	NULL	NULL	NULL	NULL	NULL	NULL	NULL	NULL	NULL	NULL
comp12463_c0_seq1	923	gi|672106878|ref|XP_008782851.1|	PREDICTED: heme-binding protein 2 [Phoenix dactylifera]	2.63014e-83	sp|Q9Y5Z4|HEBP2_HUMAN	Heme-binding protein 2 OS=Homo sapiens GN=HEBP2 PE=1 SV=1	1e-22	tr|A0A067E2Z5|A0A067E2Z5_CITSI	Uncharacterized protein OS=Citrus sinensis GN=CISIN_1g026987mg PE=4 SV=1	8e-97	IPR006917:SOUL haem-binding protein
comp12464_c0_seq1	228	NULL	NULL	NULL	NULL	NULL	NULL	NULL	NULL	NULL	NULL
comp12467_c0_seq1	386	NULL	NULL	NULL	NULL	NULL	NULL	NULL	NULL	NULL	NULL
comp12471_c0_seq1	284	NULL	NULL	NULL	NULL	NULL	NULL	NULL	NULL	NULL	NULL
comp12473_c0_seq1	287	gi|571517241|ref|XP_006597510.1|	PREDICTED: auxin response factor 6-like isoform X3 [Glycine max] >gi|571517245|ref|XP_006597511.1| PREDICTED: auxin response factor 6-like isoform X4 [Glycine max]	7.72283e-11	sp|Q653U3|ARFQ_ORYSJ	Auxin response factor 17 OS=Oryza sativa subsp. japonica GN=ARF17 PE=2 SV=1	5e-08	tr|A0A0B2PHC3|A0A0B2PHC3_GLYSO	Auxin response factor 6 OS=Glycine soja GN=glysoja_032790 PE=4 SV=1	7e-13	IPR010525:Auxin response factor]---[IPR011525:Aux/IAA-ARF-dimerisation]---[IPR003340:Transcriptional factor B3
comp12473_c0_seq2	387	gi|571517241|ref|XP_006597510.1|	PREDICTED: auxin response factor 6-like isoform X3 [Glycine max] >gi|571517245|ref|XP_006597511.1| PREDICTED: auxin response factor 6-like isoform X4 [Glycine max]	7.88863e-11	sp|Q653U3|ARFQ_ORYSJ	Auxin response factor 17 OS=Oryza sativa subsp. japonica GN=ARF17 PE=2 SV=1	8e-08	tr|A0A0B2PHC3|A0A0B2PHC3_GLYSO	Auxin response factor 6 OS=Glycine soja GN=glysoja_032790 PE=4 SV=1	2e-12	IPR010525:Auxin response factor]---[IPR011525:Aux/IAA-ARF-dimerisation]---[IPR003340:Transcriptional factor B3
comp12475_c0_seq1	291	NULL	NULL	NULL	NULL	NULL	NULL	NULL	NULL	NULL	NULL
comp12475_c1_seq1	251	NULL	NULL	NULL	NULL	NULL	NULL	NULL	NULL	NULL	NULL
comp12478_c0_seq1	599	NULL	NULL	NULL	NULL	NULL	NULL	NULL	NULL	NULL	NULL
comp1247_c0_seq1	215	NULL	NULL	NULL	NULL	NULL	NULL	NULL	NULL	NULL	NULL
comp12482_c0_seq1	227	NULL	NULL	NULL	NULL	NULL	NULL	NULL	NULL	NULL	NULL
comp12482_c1_seq1	467	NULL	NULL	NULL	NULL	NULL	NULL	NULL	NULL	NULL	NULL
comp12483_c0_seq1	317	NULL	NULL	NULL	NULL	NULL	NULL	NULL	NULL	NULL	NULL
comp12483_c1_seq1	829	gi|573920091|ref|XP_006647651.1|	PREDICTED: U-box domain-containing protein 33-like [Oryza brachyantha]	4.01459e-11	sp|Q94A51|PUB32_ARATH	U-box domain-containing protein 32 OS=Arabidopsis thaliana GN=PUB32 PE=2 SV=1	5e-08	tr|M0SXW7|M0SXW7_MUSAM	Uncharacterized protein OS=Musa acuminata subsp. malaccensis PE=3 SV=1	2e-12	IPR011009:Protein kinase-like domain]---[IPR003613:U box domain]---[IPR000719:Protein kinase, catalytic domain]---[IPR020635:Tyrosine-protein kinase, catalytic domain]---[IPR017442:Serine/threonine-protein kinase-like domain]---[IPR002290:Serine/threonine-protein kinase domain
comp12484_c0_seq1	356	gi|50725129|dbj|BAD33746.1|	hypothetical protein [Oryza sativa Japonica Group] >gi|50726299|dbj|BAD33874.1| hypothetical protein [Oryza sativa Japonica Group]	1.25518e-32	NULL	NULL	NULL	tr|B9G4W9|B9G4W9_ORYSJ	Putative uncharacterized protein OS=Oryza sativa subsp. japonica GN=OsJ_30243 PE=4 SV=1	1e-42	IPR005484:Ribosomal protein L18/L5
comp12486_c0_seq1	310	gi|567123746|ref|XP_006390989.1|	hypothetical protein EUTSA_v10019024mg [Eutrema salsugineum] >gi|557087423|gb|ESQ28275.1| hypothetical protein EUTSA_v10019024mg [Eutrema salsugineum]	1.56966e-11	sp|Q8VYI1|SBH1_ARATH	Sphinganine C(4)-monooxygenase 1 OS=Arabidopsis thaliana GN=SBH1 PE=1 SV=1	1e-14	tr|A0A087HR44|A0A087HR44_ARAAL	Uncharacterized protein OS=Arabis alpina GN=AALP_AA1G279400 PE=4 SV=1	2e-14	IPR006694:Fatty acid hydroxylase
comp12486_c0_seq2	251	gi|567123746|ref|XP_006390989.1|	hypothetical protein EUTSA_v10019024mg [Eutrema salsugineum] >gi|557087423|gb|ESQ28275.1| hypothetical protein EUTSA_v10019024mg [Eutrema salsugineum]	1.56055e-11	sp|Q8VYI1|SBH1_ARATH	Sphinganine C(4)-monooxygenase 1 OS=Arabidopsis thaliana GN=SBH1 PE=1 SV=1	8e-15	tr|A0A087HR44|A0A087HR44_ARAAL	Uncharacterized protein OS=Arabis alpina GN=AALP_AA1G279400 PE=4 SV=1	1e-15	IPR006694:Fatty acid hydroxylase
comp12486_c1_seq1	268	gi|326495750|dbj|BAJ85971.1|	predicted protein [Hordeum vulgare subsp. vulgare]	1.28697e-45	sp|Q9AST3|SBH2_ARATH	Sphinganine C(4)-monooxygenase 2 OS=Arabidopsis thaliana GN=SBH2 PE=1 SV=1	4e-56	tr|T1MDH6|T1MDH6_TRIUA	Uncharacterized protein OS=Triticum urartu PE=4 SV=1	3e-57	IPR006694:Fatty acid hydroxylase
comp12488_c0_seq1	364	NULL	NULL	NULL	NULL	NULL	NULL	NULL	NULL	NULL	NULL
comp12491_c0_seq1	403	gi|604314950|gb|EYU27656.1|	hypothetical protein MIMGU_mgv1a007223mg [Erythranthe guttata]	2.17609e-13	sp|Q8C1Z8|TM10A_MOUSE	tRNA methyltransferase 10 homolog A OS=Mus musculus GN=Trmt10a PE=2 SV=2	1e-09	tr|M0SDI9|M0SDI9_MUSAM	Uncharacterized protein OS=Musa acuminata subsp. malaccensis PE=4 SV=1	1e-16	IPR007356:tRNA (guanine-N1-)-methyltransferase, eukaryotic]---[IPR016009:tRNA (guanine-N1-)-methyltransferase
comp12492_c0_seq1	272	NULL	NULL	NULL	NULL	NULL	NULL	NULL	NULL	NULL	NULL
comp12494_c1_seq1	412	NULL	NULL	NULL	NULL	NULL	NULL	NULL	NULL	NULL	NULL
comp12495_c0_seq1	310	gi|672122499|ref|XP_008784583.1|	PREDICTED: 37S ribosomal protein S9, mitochondrial [Phoenix dactylifera]	2.41043e-28	sp|Q9A8H6|RS9_CAUCR	30S ribosomal protein S9 OS=Caulobacter crescentus (strain ATCC 19089 / CB15) GN=rpsI PE=3 SV=1	2e-22	tr|M8AY96|M8AY96_AEGTA	30S ribosomal protein S9 OS=Aegilops tauschii GN=F775_29142 PE=3 SV=1	7e-34	IPR020568:Ribosomal protein S5 domain 2-type fold]---[IPR000754:Ribosomal protein S9]---[IPR014721:Ribosomal protein S5 domain 2-type fold, subgroup
comp12495_c0_seq2	745	gi|672122499|ref|XP_008784583.1|	PREDICTED: 37S ribosomal protein S9, mitochondrial [Phoenix dactylifera]	6.05653e-28	sp|Q9A8H6|RS9_CAUCR	30S ribosomal protein S9 OS=Caulobacter crescentus (strain ATCC 19089 / CB15) GN=rpsI PE=3 SV=1	8e-21	tr|M8AY96|M8AY96_AEGTA	30S ribosomal protein S9 OS=Aegilops tauschii GN=F775_29142 PE=3 SV=1	7e-32	IPR020568:Ribosomal protein S5 domain 2-type fold]---[IPR000754:Ribosomal protein S9]---[IPR014721:Ribosomal protein S5 domain 2-type fold, subgroup
comp12496_c0_seq1	274	gi|657376528|gb|KEH21605.1|	phosphoglycerate mutase-like protein [Medicago truncatula]	1.02e-18	NULL	NULL	NULL	tr|A0A072U6W5|A0A072U6W5_MEDTR	Phosphoglycerate mutase-like protein OS=Medicago truncatula GN=MTR_7g009060 PE=4 SV=1	5e-21	IPR009078:Ferritin/ribonucleotide reductase-like]---[IPR000560:Histidine phosphatase superfamily, clade-2
comp12496_c0_seq2	302	gi|657376528|gb|KEH21605.1|	phosphoglycerate mutase-like protein [Medicago truncatula]	1.02568e-18	NULL	NULL	NULL	tr|A0A072U6W5|A0A072U6W5_MEDTR	Phosphoglycerate mutase-like protein OS=Medicago truncatula GN=MTR_7g009060 PE=4 SV=1	7e-21	IPR009078:Ferritin/ribonucleotide reductase-like]---[IPR000560:Histidine phosphatase superfamily, clade-2
comp12498_c0_seq1	477	gi|568878039|ref|XP_006492014.1|	PREDICTED: exocyst complex component EXO84B-like [Citrus sinensis]	4.42923e-13	sp|Q9LTB0|EX84B_ARATH	Exocyst complex component EXO84B OS=Arabidopsis thaliana GN=EXO84B PE=1 SV=1	1e-12	tr|I1H2T4|I1H2T4_BRADI	Uncharacterized protein OS=Brachypodium distachyon GN=BRADI1G54537 PE=4 SV=1	2e-14	IPR014812:Vps51/Vps67
comp12498_c0_seq2	443	gi|568878039|ref|XP_006492014.1|	PREDICTED: exocyst complex component EXO84B-like [Citrus sinensis]	4.49179e-13	sp|Q9LTB0|EX84B_ARATH	Exocyst complex component EXO84B OS=Arabidopsis thaliana GN=EXO84B PE=1 SV=1	8e-13	tr|I1H2T4|I1H2T4_BRADI	Uncharacterized protein OS=Brachypodium distachyon GN=BRADI1G54537 PE=4 SV=1	1e-14	IPR014812:Vps51/Vps67
comp12505_c0_seq1	234	NULL	NULL	NULL	NULL	NULL	NULL	NULL	NULL	NULL	NULL
comp12505_c0_seq2	217	NULL	NULL	NULL	NULL	NULL	NULL	NULL	NULL	NULL	NULL
comp12506_c0_seq1	269	NULL	NULL	NULL	NULL	NULL	NULL	NULL	NULL	NULL	NULL
comp12507_c0_seq1	297	NULL	NULL	NULL	NULL	NULL	NULL	NULL	NULL	NULL	NULL
comp12508_c0_seq1	440	NULL	NULL	NULL	NULL	NULL	NULL	NULL	NULL	NULL	NULL
comp12509_c0_seq1	283	gi|672166882|ref|XP_008803379.1|	PREDICTED: alpha-aminoadipic semialdehyde synthase isoform X6 [Phoenix dactylifera]	3.03315e-23	sp|Q9SMZ4|AASS_ARATH	Alpha-aminoadipic semialdehyde synthase OS=Arabidopsis thaliana GN=LKR/SDH PE=1 SV=1	1e-19	tr|Q9FVF3|Q9FVF3_BRAOL	Lysine-ketoglutarate reductase/saccharopine dehydrogenase (Fragment) OS=Brassica oleracea PE=4 SV=1	3e-23	IPR007886:Alanine dehydrogenase/PNT, N-terminal]---[IPR007698:Alanine dehydrogenase/PNT, C-terminal]---[IPR005097:Saccharopine dehydrogenase / Homospermidine synthase]---[IPR007545:LOR/SDH bifunctional enzyme, conserved domain
comp12510_c0_seq1	202	gi|357146513|ref|XP_003574019.1|	PREDICTED: protein TRI1-like [Brachypodium distachyon]	3.18537e-12	NULL	NULL	NULL	tr|I1HWV0|I1HWV0_BRADI	Uncharacterized protein OS=Brachypodium distachyon GN=BRADI3G02830 PE=4 SV=1	2e-16	IPR019835:SWIB domain]---[IPR003121:SWIB/MDM2 domain
comp12513_c0_seq1	315	NULL	NULL	NULL	NULL	NULL	NULL	NULL	NULL	NULL	NULL
comp12514_c0_seq1	554	gi|672117755|ref|XP_008782069.1|	PREDICTED: RING-H2 finger protein ATL56-like [Phoenix dactylifera]	6.79829e-19	sp|Q9M0C3|ATL14_ARATH	RING-H2 finger protein ATL14 OS=Arabidopsis thaliana GN=ATL14 PE=2 SV=1	1e-17	tr|A0A022S0I4|A0A022S0I4_ERYGU	Uncharacterized protein OS=Erythranthe guttata GN=MIMGU_mgv1a025494mg PE=4 SV=1	3e-19	IPR018957:Zinc finger, C3HC4 RING-type]---[IPR001841:Zinc finger, RING-type
comp12515_c0_seq1	271	gi|672136022|ref|XP_008791691.1|	PREDICTED: elongation factor G-2, chloroplastic-like [Phoenix dactylifera]	4.73681e-40	sp|Q9SI75|EFGC_ARATH	Elongation factor G, chloroplastic OS=Arabidopsis thaliana GN=CPEFG PE=1 SV=1	5e-46	tr|F6HDB0|F6HDB0_VITVI	Putative uncharacterized protein (Fragment) OS=Vitis vinifera GN=VIT_00s1286g00020 PE=4 SV=1	3e-49	IPR020568:Ribosomal protein S5 domain 2-type fold]---[IPR009022:Elongation factor G/III/V]---[IPR004540:Translation elongation factor EFG/EF2]---[IPR005225:Small GTP-binding protein]---[IPR009000:Translation elongation/initiation factor/Ribosomal, beta-barrel]---[IPR000640:Translation elongation factor EFG/EF2, C-terminal]---[IPR005517:Translation elongation factor EFG/EF2, domain IV]---[IPR01472…
comp12516_c0_seq1	411	gi|672108265|ref|XP_008784256.1|	PREDICTED: protease Do-like 8, chloroplastic isoform X1 [Phoenix dactylifera] >gi|672108267|ref|XP_008784264.1| PREDICTED: protease Do-like 8, chloroplastic isoform X1 [Phoenix dactylifera] >gi|672108269|ref|XP_008784269.1| PREDICTED: protease Do-like 8, chloroplastic isoform X1 [Phoenix dactylifera]	7.11757e-28	sp|Q9LU10|DEGP8_ARATH	Protease Do-like 8, chloroplastic OS=Arabidopsis thaliana GN=DEGP8 PE=1 SV=1	1e-14	tr|A0A059AQR9|A0A059AQR9_EUCGR	Uncharacterized protein OS=Eucalyptus grandis GN=EUGRSUZ_I01939 PE=4 SV=1	1e-25	IPR009003:Serine/cysteine peptidase, trypsin-like]---[IPR001478:PDZ/DHR/GLGF]---[IPR001254:Peptidase S1/S6, chymotrypsin/Hap]---[IPR001940:Peptidase S1C, HrtA/DegP2/Q/S
comp12516_c1_seq1	209	gi|672108271|ref|XP_008784276.1|	PREDICTED: protease Do-like 8, chloroplastic isoform X2 [Phoenix dactylifera]	2.18707e-21	sp|Q9LU10|DEGP8_ARATH	Protease Do-like 8, chloroplastic OS=Arabidopsis thaliana GN=DEGP8 PE=1 SV=1	2e-24	tr|M0V9C0|M0V9C0_HORVD	Uncharacterized protein OS=Hordeum vulgare var. distichum PE=4 SV=1	6e-26	IPR009003:Serine/cysteine peptidase, trypsin-like]---[IPR001254:Peptidase S1/S6, chymotrypsin/Hap]---[IPR001478:PDZ/DHR/GLGF]---[IPR001940:Peptidase S1C, HrtA/DegP2/Q/S
comp12518_c0_seq1	308	NULL	NULL	NULL	NULL	NULL	NULL	NULL	NULL	NULL	NULL
comp12519_c0_seq1	229	NULL	NULL	NULL	NULL	NULL	NULL	NULL	NULL	NULL	NULL
comp12522_c1_seq1	262	NULL	NULL	NULL	NULL	NULL	NULL	NULL	NULL	NULL	NULL
comp12522_c1_seq2	358	NULL	NULL	NULL	NULL	NULL	NULL	NULL	NULL	NULL	NULL
comp12524_c0_seq1	480	NULL	NULL	NULL	NULL	NULL	NULL	NULL	NULL	NULL	NULL
comp12529_c0_seq1	573	gi|672203424|ref|XP_008778640.1|	PREDICTED: E3 ubiquitin-protein ligase RGLG2-like isoform X2 [Phoenix dactylifera]	5.45714e-33	sp|Q9LY87|RGLG2_ARATH	E3 ubiquitin-protein ligase RGLG2 OS=Arabidopsis thaliana GN=RGLG2 PE=1 SV=1	2e-24	tr|M0SME8|M0SME8_MUSAM	Uncharacterized protein OS=Musa acuminata subsp. malaccensis PE=4 SV=1	1e-36	IPR010734:Copine]---[IPR001841:Zinc finger, RING-type]---[IPR002035:von Willebrand factor, type A
comp12535_c0_seq1	371	gi|586707866|ref|XP_006846240.1|	hypothetical protein AMTR_s00012p00237600 [Amborella trichopoda] >gi|548849010|gb|ERN07915.1| hypothetical protein AMTR_s00012p00237600 [Amborella trichopoda]	3.26543e-09	NULL	NULL	NULL	tr|K7K172|K7K172_SOYBN	Uncharacterized protein (Fragment) OS=Glycine max PE=4 SV=1	9e-10	IPR017923:Transcription factor IIS, N-terminal
comp12538_c0_seq1	274	gi|672139163|ref|XP_008793358.1|	PREDICTED: uncharacterized protein LOC103709675 [Phoenix dactylifera]	3.63156e-24	NULL	NULL	NULL	tr|F6I4U3|F6I4U3_VITVI	Putative uncharacterized protein OS=Vitis vinifera GN=VIT_14s0060g00890 PE=4 SV=1	3e-24	IPR008395:Agenet]---[IPR014002:Tudor-like, plant
comp1253_c0_seq1	377	NULL	NULL	NULL	NULL	NULL	NULL	NULL	NULL	NULL	NULL
comp12543_c0_seq1	459	NULL	NULL	NULL	NULL	NULL	NULL	NULL	NULL	NULL	NULL
comp12544_c0_seq1	479	gi|672188021|ref|XP_008813479.1|	PREDICTED: TITAN-like protein [Phoenix dactylifera]	8.14526e-37	sp|F4JRR5|TTL_ARATH	TITAN-like protein OS=Arabidopsis thaliana GN=TTL PE=2 SV=1	2e-33	tr|A0A0B0Q3P2|A0A0B0Q3P2_GOSAR	Coiled-coil domain-containing 84 OS=Gossypium arboreum GN=F383_15746 PE=4 SV=1	2e-38	NULL
comp12545_c0_seq1	317	NULL	NULL	NULL	NULL	NULL	NULL	NULL	NULL	NULL	NULL
comp12546_c0_seq1	406	gi|672131268|ref|XP_008789193.1|	PREDICTED: replication factor C subunit 3 isoform X2 [Phoenix dactylifera]	7.89255e-32	sp|Q6YZ54|RFC3_ORYSJ	Replication factor C subunit 3 OS=Oryza sativa subsp. japonica GN=RFC3 PE=2 SV=1	4e-36	tr|M0TGX2|M0TGX2_MUSAM	Uncharacterized protein OS=Musa acuminata subsp. malaccensis PE=4 SV=1	1e-40	IPR013748:Replication factor C]---[IPR003959:ATPase, AAA-type, core]---[IPR003593:ATPase, AAA+ type, core]---[IPR008921:DNA polymerase III, clamp loader complex, gamma/delta/delta subunit, C-terminal
comp12548_c0_seq1	722	gi|672161138|ref|XP_008800372.1|	PREDICTED: probable inactive receptor kinase At1g27190 [Phoenix dactylifera]	5.97309e-30	sp|O04567|Y1719_ARATH	Probable inactive receptor kinase At1g27190 OS=Arabidopsis thaliana GN=At1g27190 PE=1 SV=1	6e-29	tr|A0A068U3N0|A0A068U3N0_COFCA	Coffea canephora DH200=94 genomic scaffold, scaffold_8 OS=Coffea canephora GN=GSCOC_T00039491001 PE=4 SV=1	1e-33	IPR011009:Protein kinase-like domain]---[IPR001245:Serine/threonine/tyrosine-protein kinase]---[IPR001611:Leucine-rich repeat]---[IPR000719:Protein kinase, catalytic domain]---[IPR020635:Tyrosine-protein kinase, catalytic domain]---[IPR002290:Serine/threonine-protein kinase domain
comp12550_c0_seq1	237	NULL	NULL	NULL	NULL	NULL	NULL	NULL	NULL	NULL	NULL
comp12550_c1_seq1	528	NULL	NULL	NULL	NULL	NULL	NULL	NULL	NULL	NULL	NULL
comp12552_c0_seq1	206	NULL	NULL	NULL	NULL	NULL	NULL	NULL	NULL	NULL	NULL
comp12557_c0_seq1	301	gi|672184994|ref|XP_008812704.1|	PREDICTED: uncharacterized protein LOC103723538 [Phoenix dactylifera]	4.74777e-40	NULL	NULL	NULL	tr|M0TQ72|M0TQ72_MUSAM	Uncharacterized protein OS=Musa acuminata subsp. malaccensis PE=4 SV=1	9e-50	IPR000591:DEP domain]---[IPR011991:Winged helix-turn-helix transcription repressor DNA-binding]---[IPR012335:Thioredoxin fold]---[IPR002109:Glutaredoxin]---[IPR006869:Protein of unknown function DUF547]---[IPR012336:Thioredoxin-like fold
comp12557_c1_seq1	257	gi|242034153|ref|XP_002464471.1|	hypothetical protein SORBIDRAFT_01g019050 [Sorghum bicolor] >gi|241918325|gb|EER91469.1| hypothetical protein SORBIDRAFT_01g019050 [Sorghum bicolor]	6.95901e-12	NULL	NULL	NULL	tr|M0TQ72|M0TQ72_MUSAM	Uncharacterized protein OS=Musa acuminata subsp. malaccensis PE=4 SV=1	5e-15	IPR000591:DEP domain]---[IPR011991:Winged helix-turn-helix transcription repressor DNA-binding]---[IPR012335:Thioredoxin fold]---[IPR002109:Glutaredoxin]---[IPR006869:Protein of unknown function DUF547]---[IPR012336:Thioredoxin-like fold
comp12561_c0_seq1	204	NULL	NULL	NULL	NULL	NULL	NULL	NULL	NULL	NULL	NULL
comp12561_c1_seq1	210	NULL	NULL	NULL	NULL	NULL	NULL	NULL	NULL	NULL	NULL
comp12562_c0_seq1	207	gi|672158760|ref|XP_008799124.1|	PREDICTED: SUN domain-containing protein 2-like [Phoenix dactylifera] >gi|672158762|ref|XP_008799126.1| PREDICTED: SUN domain-containing protein 2-like [Phoenix dactylifera]	3.61335e-16	NULL	NULL	NULL	tr|M0RR18|M0RR18_MUSAM	Uncharacterized protein OS=Musa acuminata subsp. malaccensis PE=4 SV=1	4e-22	IPR012919:Sad1/UNC-like, C-terminal
comp12562_c1_seq1	258	NULL	NULL	NULL	NULL	NULL	NULL	NULL	NULL	NULL	NULL
comp12563_c0_seq1	459	gi|672160641|ref|XP_008800104.1|	PREDICTED: alpha,alpha-trehalose-phosphate synthase [UDP-forming] 5 [Phoenix dactylifera] >gi|672160643|ref|XP_008800105.1| PREDICTED: alpha,alpha-trehalose-phosphate synthase [UDP-forming] 5 [Phoenix dactylifera] >gi|672160645|ref|XP_008800106.1| PREDICTED: alpha,alpha-trehalose-phosphate synthase [UDP-forming] 5 [Phoenix dactylifera] >gi|672160647|ref|XP_008800107.1| PREDICTED: alpha,alpha-treh…	1.91202e-57	sp|O23617|TPS5_ARATH	Alpha,alpha-trehalose-phosphate synthase [UDP-forming] 5 OS=Arabidopsis thaliana GN=TPS5 PE=1 SV=2	3e-64	tr|M4D832|M4D832_BRARP	Uncharacterized protein OS=Brassica rapa subsp. pekinensis GN=Bra012642 PE=4 SV=1	9e-68	IPR003337:Trehalose-phosphatase]---[IPR001830:Glycosyl transferase, family 20
comp12564_c0_seq1	320	NULL	NULL	NULL	NULL	NULL	NULL	NULL	NULL	NULL	NULL
comp12566_c0_seq1	384	NULL	NULL	NULL	NULL	NULL	NULL	NULL	NULL	NULL	NULL
comp12567_c0_seq1	317	NULL	NULL	NULL	NULL	NULL	NULL	NULL	NULL	NULL	NULL
comp12568_c0_seq1	325	NULL	NULL	NULL	sp|Q9C638|WEL2_ARATH	Protein WEAK CHLOROPLAST MOVEMENT UNDER BLUE LIGHT-like 2 OS=Arabidopsis thaliana GN=WEL2 PE=2 SV=1	1e-05	NULL	NULL	NULL	NULL
comp12569_c0_seq1	672	gi|672128459|ref|XP_008787718.1|	PREDICTED: 4-coumarate--CoA ligase-like 5 isoform X3 [Phoenix dactylifera]	1.16455e-50	sp|Q7F1X5|4CLL5_ORYSJ	4-coumarate--CoA ligase-like 5 OS=Oryza sativa subsp. japonica GN=4CLL5 PE=2 SV=1	5e-40	tr|A0A067EMZ7|A0A067EMZ7_CITSI	Uncharacterized protein (Fragment) OS=Citrus sinensis GN=CISIN_1g0087491mg PE=4 SV=1	4e-51	IPR020845:AMP-binding, conserved site]---[IPR000873:AMP-dependent synthetase/ligase
comp12570_c0_seq1	564	NULL	NULL	NULL	NULL	NULL	NULL	NULL	NULL	NULL	NULL
comp12573_c0_seq1	515	NULL	NULL	NULL	NULL	NULL	NULL	NULL	NULL	NULL	NULL
comp12574_c0_seq1	205	NULL	NULL	NULL	NULL	NULL	NULL	NULL	NULL	NULL	IPR006641:Resolvase, RNase H-like fold]---[IPR012340:Nucleic acid-binding, OB-fold]---[IPR003029:Ribosomal protein S1, RNA binding domain]---[IPR017072:Transcription elongation factor Spt6]---[IPR016027:Nucleic acid-binding, OB-fold-like
comp12576_c0_seq1	303	NULL	NULL	NULL	NULL	NULL	NULL	NULL	NULL	NULL	NULL
comp12578_c0_seq1	457	gi|641851056|gb|KDO69927.1|	hypothetical protein CISIN_1g022439mg [Citrus sinensis]	1.14916e-06	NULL	NULL	NULL	NULL	NULL	NULL	NULL
comp12579_c0_seq1	292	NULL	NULL	NULL	NULL	NULL	NULL	NULL	NULL	NULL	NULL
comp12580_c0_seq1	242	gi|672209418|ref|XP_008780768.1|	PREDICTED: glutamate receptor 2.1-like, partial [Phoenix dactylifera]	3.51075e-11	NULL	NULL	NULL	tr|Q69TK2|Q69TK2_ORYSJ	Os06g0190800 protein OS=Oryza sativa subsp. japonica GN=OSJNBa0090D06.32 PE=2 SV=1	1e-11	IPR017103:Ionotropic glutamate-like receptor, plant]---[IPR001320:Ionotropic glutamate receptor]---[IPR001828:Extracellular ligand-binding receptor]---[IPR015683:Glutamate receptor-related]---[IPR001638:Extracellular solute-binding protein, family 3
comp12584_c0_seq1	305	NULL	NULL	NULL	NULL	NULL	NULL	NULL	NULL	NULL	NULL
comp12584_c0_seq2	301	NULL	NULL	NULL	NULL	NULL	NULL	NULL	NULL	NULL	NULL
comp12584_c0_seq3	400	NULL	NULL	NULL	NULL	NULL	NULL	NULL	NULL	NULL	NULL
comp12588_c0_seq1	391	NULL	NULL	NULL	NULL	NULL	NULL	NULL	NULL	NULL	NULL
comp12590_c0_seq1	457	NULL	NULL	NULL	NULL	NULL	NULL	NULL	NULL	NULL	NULL
comp12591_c0_seq1	393	NULL	NULL	NULL	NULL	NULL	NULL	NULL	NULL	NULL	NULL
comp12591_c0_seq2	232	NULL	NULL	NULL	NULL	NULL	NULL	NULL	NULL	NULL	NULL
comp12591_c0_seq3	218	NULL	NULL	NULL	NULL	NULL	NULL	NULL	NULL	NULL	NULL
comp12592_c0_seq1	338	NULL	NULL	NULL	NULL	NULL	NULL	NULL	NULL	NULL	NULL
comp12593_c0_seq1	221	gi|512887269|ref|XP_004921895.1|	PREDICTED: uncharacterized protein LOC101741041 [Bombyx mori]	3.9539e-07	NULL	NULL	NULL	tr|A0A0A9XW04|A0A0A9XW04_LYGHE	Uncharacterized protein (Fragment) OS=Lygus hesperus GN=CM83_33225 PE=4 SV=1	1e-11	NULL
comp12594_c0_seq1	514	gi|672141531|ref|XP_008794596.1|	PREDICTED: B-cell receptor-associated protein 31 [Phoenix dactylifera]	5.19855e-07	NULL	NULL	NULL	tr|I1PHD3|I1PHD3_ORYGL	Uncharacterized protein (Fragment) OS=Oryza glaberrima PE=4 SV=1	5e-06	IPR008417:B-cell receptor-associated 31-like
comp12595_c0_seq1	348	NULL	NULL	NULL	NULL	NULL	NULL	NULL	NULL	NULL	IPR005162:Retrotransposon gag protein
comp12596_c0_seq1	427	NULL	NULL	NULL	NULL	NULL	NULL	NULL	NULL	NULL	NULL
comp12596_c0_seq2	334	NULL	NULL	NULL	NULL	NULL	NULL	NULL	NULL	NULL	NULL
comp12598_c0_seq1	230	NULL	NULL	NULL	NULL	NULL	NULL	NULL	NULL	NULL	NULL
comp12598_c1_seq1	216	NULL	NULL	NULL	NULL	NULL	NULL	NULL	NULL	NULL	NULL
comp12599_c0_seq1	245	NULL	NULL	NULL	NULL	NULL	NULL	NULL	NULL	NULL	NULL
comp12600_c0_seq1	383	gi|502111256|ref|XP_004494001.1|	PREDICTED: uncharacterized protein LOC101504461 [Cicer arietinum]	5.13257e-10	sp|Q43215|H2B4_WHEAT	Histone H2B.4 OS=Triticum aestivum GN=TH153 PE=1 SV=3	4e-14	tr|W5HQK5|W5HQK5_WHEAT	Histone H2B (Fragment) OS=Triticum aestivum PE=3 SV=1	3e-13	IPR000558:Histone H2B]---[IPR009072:Histone-fold]---[IPR007125:Histone core
comp12603_c0_seq1	440	NULL	NULL	NULL	NULL	NULL	NULL	NULL	NULL	NULL	IPR012677:Nucleotide-binding, alpha-beta plait]---[IPR000504:RNA recognition motif, RNP-1
comp12607_c0_seq1	215	gi|587938265|gb|EXC25014.1|	Retrovirus-related Pol polyprotein from transposon 412 [Morus notabilis]	1.50855e-14	NULL	NULL	NULL	tr|W9SSV8|W9SSV8_9ROSA	Retrovirus-related Pol polyprotein from transposon 412 OS=Morus notabilis GN=L484_021884 PE=4 SV=1	9e-19	IPR001584:Integrase, catalytic core]---[IPR002156:Ribonuclease H]---[IPR012337:Polynucleotidyl transferase, ribonuclease H fold]---[IPR000477:RNA-directed DNA polymerase (reverse transcriptase)]---[IPR005162:Retrotransposon gag protein
comp12610_c0_seq1	445	NULL	NULL	NULL	NULL	NULL	NULL	NULL	NULL	NULL	NULL
comp12612_c0_seq1	317	NULL	NULL	NULL	NULL	NULL	NULL	NULL	NULL	NULL	NULL
comp12612_c0_seq2	328	NULL	NULL	NULL	NULL	NULL	NULL	NULL	NULL	NULL	NULL
comp12613_c0_seq1	225	NULL	NULL	NULL	NULL	NULL	NULL	NULL	NULL	NULL	NULL
comp12614_c0_seq1	240	NULL	NULL	NULL	NULL	NULL	NULL	NULL	NULL	NULL	NULL
comp12615_c0_seq1	219	NULL	NULL	NULL	NULL	NULL	NULL	NULL	NULL	NULL	NULL
comp12616_c0_seq1	367	NULL	NULL	NULL	NULL	NULL	NULL	NULL	NULL	NULL	NULL
comp12616_c0_seq2	411	NULL	NULL	NULL	NULL	NULL	NULL	NULL	NULL	NULL	NULL
comp12618_c0_seq1	390	gi|566166671|ref|XP_006384464.1|	putative oxidoreductase-like family protein [Populus trichocarpa] >gi|550341082|gb|ERP62261.1| putative oxidoreductase-like family protein [Populus trichocarpa]	2.05841e-08	NULL	NULL	NULL	tr|A2YSK1|A2YSK1_ORYSI	Putative uncharacterized protein OS=Oryza sativa subsp. indica GN=OsI_28301 PE=3 SV=1	5e-09	IPR005123:Oxoglutarate/iron-dependent oxygenase]---[IPR002283:Isopenicillin N synthase
comp12618_c0_seq2	376	gi|566166671|ref|XP_006384464.1|	putative oxidoreductase-like family protein [Populus trichocarpa] >gi|550341082|gb|ERP62261.1| putative oxidoreductase-like family protein [Populus trichocarpa]	2.02152e-08	NULL	NULL	NULL	tr|A2YSK1|A2YSK1_ORYSI	Putative uncharacterized protein OS=Oryza sativa subsp. indica GN=OsI_28301 PE=3 SV=1	5e-09	IPR005123:Oxoglutarate/iron-dependent oxygenase]---[IPR002283:Isopenicillin N synthase
comp12621_c0_seq1	631	gi|672163967|ref|XP_008801847.1|	PREDICTED: blue copper protein-like [Phoenix dactylifera]	3.22834e-25	NULL	NULL	NULL	tr|G7L1E6|G7L1E6_MEDTR	Plastocyanin-like domain protein OS=Medicago truncatula GN=MTR_7g075770 PE=4 SV=1	2e-23	IPR003245:Plastocyanin-like]---[IPR008972:Cupredoxin
comp12622_c0_seq1	387	NULL	NULL	NULL	NULL	NULL	NULL	NULL	NULL	NULL	NULL
comp12623_c0_seq1	206	NULL	NULL	NULL	NULL	NULL	NULL	NULL	NULL	NULL	NULL
comp12623_c1_seq1	399	NULL	NULL	NULL	NULL	NULL	NULL	NULL	NULL	NULL	NULL
comp12625_c0_seq1	495	gi|672138098|ref|XP_008792794.1|	PREDICTED: uncharacterized protein LOC103709294 [Phoenix dactylifera] >gi|672138100|ref|XP_008792795.1| PREDICTED: uncharacterized protein LOC103709294 [Phoenix dactylifera] >gi|672138102|ref|XP_008792796.1| PREDICTED: uncharacterized protein LOC103709294 [Phoenix dactylifera] >gi|672138104|ref|XP_008792797.1| PREDICTED: uncharacterized protein LOC103709294 [Phoenix dactylifera]	4.85508e-13	NULL	NULL	NULL	tr|I1JX95|I1JX95_SOYBN	Uncharacterized protein OS=Glycine max PE=4 SV=1	9e-12	NULL
comp12629_c0_seq1	632	gi|672164930|ref|XP_008802357.1|	PREDICTED: formin-like protein 6 isoform X1 [Phoenix dactylifera]	7.68397e-27	sp|Q6ZCX3|FH6_ORYSJ	Formin-like protein 6 OS=Oryza sativa subsp. japonica GN=FH6 PE=2 SV=2	2e-24	tr|F6H333|F6H333_VITVI	Formin-like protein OS=Vitis vinifera GN=VIT_04s0008g06530 PE=3 SV=1	2e-29	IPR008973:C2 calcium/lipid-binding domain, CaLB]---[IPR015425:Actin-binding FH2]---[IPR003104:Actin-binding FH2/DRF autoregulatory]---[IPR014020:Tensin phosphatase, C2 domain
comp1262_c0_seq1	306	gi|672112344|ref|XP_008805270.1|	PREDICTED: probable ubiquitin-conjugating enzyme E2 23 [Phoenix dactylifera]	7.02949e-44	sp|Q9ZVX1|UBC23_ARATH	Probable ubiquitin-conjugating enzyme E2 23 OS=Arabidopsis thaliana GN=UBC23 PE=3 SV=1	8e-43	tr|M0S393|M0S393_MUSAM	Uncharacterized protein OS=Musa acuminata subsp. malaccensis PE=4 SV=1	2e-50	IPR016135:Ubiquitin-conjugating enzyme/RWD-like]---[IPR000608:Ubiquitin-conjugating enzyme, E2
comp12630_c0_seq1	231	NULL	NULL	NULL	NULL	NULL	NULL	NULL	NULL	NULL	NULL
comp12631_c0_seq1	221	NULL	NULL	NULL	NULL	NULL	NULL	NULL	NULL	NULL	NULL
comp12632_c0_seq1	332	NULL	NULL	NULL	NULL	NULL	NULL	NULL	NULL	NULL	NULL
comp12633_c0_seq1	314	NULL	NULL	NULL	NULL	NULL	NULL	NULL	NULL	NULL	NULL
comp12635_c0_seq1	482	NULL	NULL	NULL	NULL	NULL	NULL	NULL	NULL	NULL	NULL
comp12636_c0_seq1	549	gi|672126960|ref|XP_008786938.1|	PREDICTED: cyclin-B1-1-like [Phoenix dactylifera]	6.07225e-25	sp|P25011|CCNB1_SOYBN	G2/mitotic-specific cyclin S13-6 OS=Glycine max PE=2 SV=1	6e-24	tr|A0A0A7LWN4|A0A0A7LWN4_9ASPA	G2/mitotic-specific cyclin S13-7-like isoform X1 OS=Galtonia saundersiae GN=CYCLIN-1 PE=2 SV=1	1e-26	IPR011028:Cyclin-like]---[IPR006671:Cyclin, N-terminal]---[IPR006670:Cyclin]---[IPR013763:Cyclin-related]---[IPR004367:Cyclin, C-terminal]---[IPR014400:Cyclin, A/B/D/E
comp12636_c0_seq2	310	NULL	NULL	NULL	NULL	NULL	NULL	NULL	NULL	NULL	NULL
comp12637_c0_seq1	518	NULL	NULL	NULL	NULL	NULL	NULL	NULL	NULL	NULL	NULL
comp12638_c0_seq1	226	NULL	NULL	NULL	NULL	NULL	NULL	NULL	NULL	NULL	NULL
comp12638_c1_seq1	386	NULL	NULL	NULL	NULL	NULL	NULL	NULL	NULL	NULL	NULL
comp12638_c2_seq1	264	NULL	NULL	NULL	NULL	NULL	NULL	NULL	NULL	NULL	NULL
comp1263_c0_seq1	202	NULL	NULL	NULL	NULL	NULL	NULL	NULL	NULL	NULL	NULL
comp12642_c0_seq1	343	NULL	NULL	NULL	NULL	NULL	NULL	NULL	NULL	NULL	NULL
comp12642_c0_seq2	423	NULL	NULL	NULL	NULL	NULL	NULL	NULL	NULL	NULL	NULL
comp12644_c0_seq1	915	gi|374256101|gb|AEZ00912.1|	putative expp1 protein [Elaeis guineensis]	1.73408e-95	NULL	NULL	NULL	tr|H6TNT3|H6TNT3_ELAGV	Putative expp1 protein OS=Elaeis guineensis var. tenera PE=2 SV=1	3e-121	NULL
comp12647_c0_seq1	299	gi|672132663|ref|XP_008789917.1|	PREDICTED: ATP-dependent Clp protease proteolytic subunit-related protein 3, chloroplastic [Phoenix dactylifera]	4.6307e-11	sp|Q8L770|CLPR3_ARATH	ATP-dependent Clp protease proteolytic subunit-related protein 3, chloroplastic OS=Arabidopsis thaliana GN=CLPR3 PE=1 SV=1	2e-08	tr|A0A022RB87|A0A022RB87_ERYGU	ATP-dependent Clp protease proteolytic subunit OS=Erythranthe guttata GN=MIMGU_mgv1a010345mg PE=3 SV=1	8e-14	IPR001907:Peptidase S14, ClpP
comp12648_c0_seq1	315	NULL	NULL	NULL	NULL	NULL	NULL	NULL	NULL	NULL	NULL
comp12649_c0_seq1	554	gi|672168088|ref|XP_008804030.1|	PREDICTED: U-box domain-containing protein 33-like [Phoenix dactylifera]	1.45337e-45	sp|Q8GUH1|PUB33_ARATH	U-box domain-containing protein 33 OS=Arabidopsis thaliana GN=PUB33 PE=2 SV=2	2e-43	tr|A9PH63|A9PH63_POPTR	Putative uncharacterized protein OS=Populus trichocarpa PE=2 SV=1	2e-52	IPR006016:UspA]---[IPR011009:Protein kinase-like domain]---[IPR003613:U box domain]---[IPR000719:Protein kinase, catalytic domain]---[IPR020635:Tyrosine-protein kinase, catalytic domain]---[IPR017442:Serine/threonine-protein kinase-like domain]---[IPR002290:Serine/threonine-protein kinase domain
comp1264_c0_seq1	241	NULL	NULL	NULL	NULL	NULL	NULL	NULL	NULL	NULL	NULL
comp12651_c0_seq1	451	NULL	NULL	NULL	NULL	NULL	NULL	NULL	NULL	NULL	NULL
comp12653_c1_seq1	204	NULL	NULL	NULL	NULL	NULL	NULL	NULL	NULL	NULL	NULL
comp12657_c1_seq1	359	NULL	NULL	NULL	NULL	NULL	NULL	NULL	NULL	NULL	NULL
comp12658_c0_seq1	210	NULL	NULL	NULL	NULL	NULL	NULL	NULL	NULL	NULL	NULL
comp1265_c0_seq1	207	NULL	NULL	NULL	NULL	NULL	NULL	NULL	NULL	NULL	NULL
comp12662_c0_seq1	251	NULL	NULL	NULL	NULL	NULL	NULL	NULL	NULL	NULL	NULL
comp12664_c0_seq1	353	NULL	NULL	NULL	NULL	NULL	NULL	NULL	NULL	NULL	NULL
comp12664_c0_seq2	436	NULL	NULL	NULL	NULL	NULL	NULL	NULL	NULL	NULL	NULL
comp12666_c0_seq1	595	NULL	NULL	NULL	NULL	NULL	NULL	NULL	NULL	NULL	NULL
comp12667_c0_seq1	210	gi|571446067|ref|XP_006576985.1|	PREDICTED: type I inositol 1,4,5-trisphosphate 5-phosphatase CVP2-like isoform X2 [Glycine max]	7.55179e-06	sp|Q9LR47|IP5P3_ARATH	Type I inositol 1,4,5-trisphosphate 5-phosphatase CVP2 OS=Arabidopsis thaliana GN=CVP2 PE=1 SV=2	7e-07	tr|K7KFN7|K7KFN7_SOYBN	Uncharacterized protein OS=Glycine max PE=4 SV=1	4e-08	IPR005135:Endonuclease/exonuclease/phosphatase]---[IPR000300:Inositol polyphosphate related phosphatase
comp12671_c0_seq1	237	gi|645279770|ref|XP_008244885.1|	PREDICTED: uncharacterized protein LOC103342989 [Prunus mume]	1.33654e-26	sp|Q7LHG5|YI31B_YEAST	Transposon Ty3-I Gag-Pol polyprotein OS=Saccharomyces cerevisiae (strain ATCC 204508 / S288c) GN=TY3B-I PE=3 SV=2	5e-12	tr|A0A061FI17|A0A061FI17_THECC	Uncharacterized protein OS=Theobroma cacao GN=TCM_036100 PE=4 SV=1	7e-32	IPR013242:Retroviral aspartyl protease]---[IPR001584:Integrase, catalytic core]---[IPR001878:Zinc finger, CCHC-type]---[IPR021109:Peptidase aspartic]---[IPR012337:Polynucleotidyl transferase, ribonuclease H fold]---[IPR000477:RNA-directed DNA polymerase (reverse transcriptase)]---[IPR005162:Retrotransposon gag protein
comp12674_c0_seq1	222	NULL	NULL	NULL	NULL	NULL	NULL	NULL	NULL	NULL	NULL
comp12674_c1_seq1	308	NULL	NULL	NULL	NULL	NULL	NULL	NULL	NULL	NULL	NULL
comp12677_c0_seq1	243	NULL	NULL	NULL	NULL	NULL	NULL	NULL	NULL	NULL	NULL
comp12677_c1_seq1	219	NULL	NULL	NULL	NULL	NULL	NULL	NULL	NULL	NULL	NULL
comp12678_c0_seq1	369	NULL	NULL	NULL	NULL	NULL	NULL	NULL	NULL	NULL	NULL
comp1267_c0_seq1	440	gi|672122565|ref|XP_008784617.1|	PREDICTED: uncharacterized calcium-binding protein At1g02270-like [Phoenix dactylifera]	1.56671e-43	sp|O81916|YC22_ARATH	Uncharacterized calcium-binding protein At1g02270 OS=Arabidopsis thaliana GN=At1g02270 PE=2 SV=2	9e-36	tr|M0RNU8|M0RNU8_MUSAM	Uncharacterized protein OS=Musa acuminata subsp. malaccensis PE=4 SV=1	5e-51	IPR005135:Endonuclease/exonuclease/phosphatase
comp12681_c0_seq1	284	NULL	NULL	NULL	NULL	NULL	NULL	NULL	NULL	NULL	NULL
comp12683_c0_seq1	633	gi|674229946|gb|KFK23731.1|	hypothetical protein AALP_AAs39056U000300 [Arabis alpina]	5.48122e-41	NULL	NULL	NULL	tr|Q9SVR3|Q9SVR3_ARATH	Putative uncharacterized protein AT4g13140 OS=Arabidopsis thaliana GN=F17N18.30 PE=4 SV=1	7e-51	NULL
comp12685_c0_seq1	258	gi|568830794|ref|XP_006469670.1|	PREDICTED: ATP-dependent helicase rhp16-like isoform X3 [Citrus sinensis]	3.5575e-24	sp|P79051|RHP16_SCHPO	ATP-dependent helicase rhp16 OS=Schizosaccharomyces pombe (strain 972 / ATCC 24843) GN=rhp16 PE=3 SV=2	3e-09	tr|V4U4I0|V4U4I0_9ROSI	Uncharacterized protein OS=Citrus clementina GN=CICLE_v10014220mg PE=4 SV=1	2e-30	IPR018957:Zinc finger, C3HC4 RING-type]---[IPR001650:DNA/RNA helicase, C-terminal]---[IPR001841:Zinc finger, RING-type]---[IPR014021:Helicase, superfamily 1/2, ATP-binding domain]---[IPR014001:DEAD-like helicase, N-terminal]---[IPR000330:SNF2-related
comp12685_c0_seq2	206	gi|661885604|emb|CDP10784.1|	unnamed protein product [Coffea canephora]	2.59765e-14	NULL	NULL	NULL	tr|V4U4I0|V4U4I0_9ROSI	Uncharacterized protein OS=Citrus clementina GN=CICLE_v10014220mg PE=4 SV=1	2e-18	IPR018957:Zinc finger, C3HC4 RING-type]---[IPR001650:DNA/RNA helicase, C-terminal]---[IPR001841:Zinc finger, RING-type]---[IPR014021:Helicase, superfamily 1/2, ATP-binding domain]---[IPR014001:DEAD-like helicase, N-terminal]---[IPR000330:SNF2-related
comp12690_c0_seq1	295	NULL	NULL	NULL	NULL	NULL	NULL	NULL	NULL	NULL	NULL
comp12692_c0_seq1	219	gi|672134154|ref|XP_008790721.1|	PREDICTED: dihydrolipoyllysine-residue succinyltransferase component of 2-oxoglutarate dehydrogenase complex 1, mitochondrial-like [Phoenix dactylifera]	1.00401e-26	sp|Q9FLQ4|ODO2A_ARATH	Dihydrolipoyllysine-residue succinyltransferase component of 2-oxoglutarate dehydrogenase complex 1, mitochondrial OS=Arabidopsis thaliana GN=At5g55070 PE=1 SV=1	3e-08	tr|M0UAM2|M0UAM2_MUSAM	Uncharacterized protein OS=Musa acuminata subsp. malaccensis PE=3 SV=1	3e-23	IPR001078:2-oxoacid dehydrogenase acyltransferase, catalytic domain]---[IPR011053:Single hybrid motif]---[IPR003016:2-oxo acid dehydrogenase, lipoyl-binding site]---[IPR000089:Biotin/lipoyl attachment]---[IPR006255:Dihydrolipoamide succinyltransferase
comp12694_c0_seq1	1025	gi|672202349|ref|XP_008778366.1|	PREDICTED: TPR repeat-containing thioredoxin TTL1-like isoform X1 [Phoenix dactylifera]	2.44591e-43	sp|Q9MAH1|TTL1_ARATH	TPR repeat-containing thioredoxin TTL1 OS=Arabidopsis thaliana GN=TTL1 PE=1 SV=1	2e-38	tr|M5XLP7|M5XLP7_PRUPE	Uncharacterized protein OS=Prunus persica GN=PRUPE_ppa002048mg PE=4 SV=1	1e-45	IPR013766:Thioredoxin domain]---[IPR012335:Thioredoxin fold]---[IPR015609:Molecular chaperone, heat shock protein, Hsp40, DnaJ]---[IPR011990:Tetratricopeptide-like helical]---[IPR013026:Tetratricopeptide repeat-containing]---[IPR012336:Thioredoxin-like fold]---[IPR019734:Tetratricopeptide repeat]---[IPR001440:Tetratricopeptide TPR-1
comp12695_c0_seq1	253	gi|514778298|ref|XP_004969063.1|	PREDICTED: protein CASC3-like isoform X1 [Setaria italica] >gi|514778302|ref|XP_004969064.1| PREDICTED: protein CASC3-like isoform X2 [Setaria italica]	2.24603e-10	NULL	NULL	NULL	tr|A0A096QQL0|A0A096QQL0_MAIZE	Uncharacterized protein OS=Zea mays GN=Zm.83385 PE=4 SV=1	2e-10	IPR018545:CASC3/Barentsz eIF4AIII binding
comp12696_c0_seq1	583	gi|296081315|emb|CBI17697.3|	unnamed protein product [Vitis vinifera]	6.05471e-35	NULL	NULL	NULL	tr|A0A067D3H8|A0A067D3H8_CITSI	Uncharacterized protein OS=Citrus sinensis GN=CISIN_1g033945mg PE=4 SV=1	1e-42	IPR001005:SANT, DNA-binding]---[IPR015495:Myb transcription factor]---[IPR014778:Myb, DNA-binding]---[IPR012287:Homeodomain-related]---[IPR017930:HTH transcriptional regulator, Myb-type, DNA-binding]---[IPR009057:Homeodomain-like
comp12696_c0_seq2	493	gi|296081315|emb|CBI17697.3|	unnamed protein product [Vitis vinifera]	4.53209e-35	NULL	NULL	NULL	tr|A0A067D3H8|A0A067D3H8_CITSI	Uncharacterized protein OS=Citrus sinensis GN=CISIN_1g033945mg PE=4 SV=1	5e-43	IPR001005:SANT, DNA-binding]---[IPR015495:Myb transcription factor]---[IPR014778:Myb, DNA-binding]---[IPR012287:Homeodomain-related]---[IPR017930:HTH transcriptional regulator, Myb-type, DNA-binding]---[IPR009057:Homeodomain-like
comp12697_c0_seq1	283	NULL	NULL	NULL	NULL	NULL	NULL	NULL	NULL	NULL	NULL
comp12699_c0_seq1	278	gi|255542247|ref|XP_002512187.1|	xpa-binding protein, putative [Ricinus communis] >gi|223548731|gb|EEF50221.1| xpa-binding protein, putative [Ricinus communis]	4.57378e-11	NULL	NULL	NULL	tr|B9REL8|B9REL8_RICCO	Xpa-binding protein, putative OS=Ricinus communis GN=RCOM_1775060 PE=4 SV=1	2e-12	IPR004130:Protein of unknown function, ATP binding]---[IPR003593:ATPase, AAA+ type, core
comp12699_c1_seq1	221	NULL	NULL	NULL	NULL	NULL	NULL	NULL	NULL	NULL	NULL
comp12705_c0_seq1	229	NULL	NULL	NULL	NULL	NULL	NULL	NULL	NULL	NULL	NULL
comp12706_c0_seq1	254	gi|658052953|ref|XP_008362215.1|	PREDICTED: uncharacterized protein LOC103425895 [Malus domestica]	3.82227e-18	NULL	NULL	NULL	NULL	NULL	NULL	IPR006041:Pollen Ole e 1 allergen/extensin]---[IPR008160:Collagen triple helix repeat
comp12709_c0_seq1	294	gi|672179545|ref|XP_008809942.1|	PREDICTED: E3 ubiquitin-protein ligase UPL1-like [Phoenix dactylifera]	1.34883e-18	NULL	NULL	NULL	tr|M0T6D3|M0T6D3_MUSAM	Uncharacterized protein OS=Musa acuminata subsp. malaccensis PE=4 SV=1	1e-18	IPR000569:HECT]---[IPR010309:E3 ubiquitin ligase, domain of unknown function DUF908]---[IPR009060:UBA-like]---[IPR003903:Ubiquitin interacting motif]---[IPR000449:Ubiquitin-associated/translation elongation factor EF1B, N-terminal]---[IPR015940:Ubiquitin-associated/translation elongation factor EF1B, N-terminal, eukaryote]---[IPR010314:E3 ubiquitin ligase, domain of unknown function DUF913]---[IP…
comp12709_c0_seq2	276	gi|672179545|ref|XP_008809942.1|	PREDICTED: E3 ubiquitin-protein ligase UPL1-like [Phoenix dactylifera]	1.32768e-18	NULL	NULL	NULL	tr|M0T6D3|M0T6D3_MUSAM	Uncharacterized protein OS=Musa acuminata subsp. malaccensis PE=4 SV=1	9e-19	IPR000569:HECT]---[IPR010309:E3 ubiquitin ligase, domain of unknown function DUF908]---[IPR009060:UBA-like]---[IPR003903:Ubiquitin interacting motif]---[IPR000449:Ubiquitin-associated/translation elongation factor EF1B, N-terminal]---[IPR015940:Ubiquitin-associated/translation elongation factor EF1B, N-terminal, eukaryote]---[IPR010314:E3 ubiquitin ligase, domain of unknown function DUF913]---[IP…
comp12711_c0_seq1	542	NULL	NULL	NULL	NULL	NULL	NULL	NULL	NULL	NULL	NULL
comp12713_c0_seq1	268	NULL	NULL	NULL	NULL	NULL	NULL	NULL	NULL	NULL	NULL
comp12714_c0_seq1	289	NULL	NULL	NULL	NULL	NULL	NULL	NULL	NULL	NULL	NULL
comp12715_c0_seq1	243	NULL	NULL	NULL	NULL	NULL	NULL	NULL	NULL	NULL	NULL
comp12715_c1_seq1	210	NULL	NULL	NULL	NULL	NULL	NULL	NULL	NULL	NULL	NULL
comp12717_c0_seq1	594	NULL	NULL	NULL	NULL	NULL	NULL	NULL	NULL	NULL	NULL
comp12719_c0_seq1	393	gi|255543897|ref|XP_002513011.1|	tRNA-dihydrouridine synthase, putative [Ricinus communis] >gi|223548022|gb|EEF49514.1| tRNA-dihydrouridine synthase, putative [Ricinus communis]	7.04831e-28	sp|Q7XT07|DUS3L_ORYSJ	tRNA-dihydrouridine(47) synthase [NAD(P)(+)]-like OS=Oryza sativa subsp. japonica GN=Os04g0117600 PE=2 SV=2	3e-32	tr|K7U2B6|K7U2B6_MAIZE	Uncharacterized protein OS=Zea mays GN=pco088744 PE=4 SV=1	2e-34	IPR013785:Aldolase-type TIM barrel]---[IPR001269:tRNA-dihydrouridine synthase]---[IPR000571:Zinc finger, CCCH-type]---[IPR018517:tRNA-dihydrouridine synthase, conserved site
comp1271_c0_seq1	235	gi|659072727|ref|XP_008466912.1|	PREDICTED: 65-kDa microtubule-associated protein 6 [Cucumis melo]	8.71133e-18	sp|Q9SIS3|MA656_ARATH	65-kDa microtubule-associated protein 6 OS=Arabidopsis thaliana GN=MAP65-6 PE=1 SV=1	1e-20	tr|V4L088|V4L088_EUTSA	Uncharacterized protein (Fragment) OS=Eutrema salsugineum GN=EUTSA_v100040090mg PE=4 SV=1	1e-21	IPR007145:Microtubule-associated protein, MAP65/ASE1-type
comp12722_c0_seq1	257	NULL	NULL	NULL	NULL	NULL	NULL	NULL	NULL	NULL	NULL
comp12723_c0_seq1	629	gi|672200975|ref|XP_008778015.1|	PREDICTED: uncharacterized protein LOC103697850 [Phoenix dactylifera] >gi|672200979|ref|XP_008778016.1| PREDICTED: uncharacterized protein LOC103697850 [Phoenix dactylifera]	8.41143e-10	NULL	NULL	NULL	tr|M0S901|M0S901_MUSAM	Uncharacterized protein OS=Musa acuminata subsp. malaccensis PE=4 SV=1	8e-09	NULL
comp12723_c0_seq2	631	gi|672200975|ref|XP_008778015.1|	PREDICTED: uncharacterized protein LOC103697850 [Phoenix dactylifera] >gi|672200979|ref|XP_008778016.1| PREDICTED: uncharacterized protein LOC103697850 [Phoenix dactylifera]	8.41143e-10	NULL	NULL	NULL	tr|M0S901|M0S901_MUSAM	Uncharacterized protein OS=Musa acuminata subsp. malaccensis PE=4 SV=1	8e-09	NULL
comp12724_c0_seq1	211	NULL	NULL	NULL	NULL	NULL	NULL	NULL	NULL	NULL	NULL
comp12725_c0_seq1	270	NULL	NULL	NULL	NULL	NULL	NULL	NULL	NULL	NULL	NULL
comp12727_c0_seq1	248	NULL	NULL	NULL	NULL	NULL	NULL	NULL	NULL	NULL	NULL
comp1272_c0_seq1	304	NULL	NULL	NULL	NULL	NULL	NULL	NULL	NULL	NULL	NULL
comp12730_c0_seq1	511	NULL	NULL	NULL	NULL	NULL	NULL	NULL	NULL	NULL	NULL
comp12731_c0_seq1	204	gi|449449751|ref|XP_004142628.1|	PREDICTED: aldehyde dehydrogenase family 3 member H1-like [Cucumis sativus] >gi|449500684|ref|XP_004161167.1| PREDICTED: aldehyde dehydrogenase family 3 member H1-like [Cucumis sativus]	1.37851e-23	sp|Q70DU8|AL3H1_ARATH	Aldehyde dehydrogenase family 3 member H1 OS=Arabidopsis thaliana GN=ALDH3H1 PE=2 SV=2	2e-27	tr|M0RGW3|M0RGW3_MUSAM	Aldehyde dehydrogenase OS=Musa acuminata subsp. malaccensis PE=3 SV=1	1e-29	IPR015590:Aldehyde dehydrogenase]---[IPR016162:Aldehyde dehydrogenase, N-terminal]---[IPR016161:Aldehyde/histidinol dehydrogenase]---[IPR012394:Aldehyde dehydrogenase NAD(P)-dependent
comp12734_c0_seq1	463	NULL	NULL	NULL	NULL	NULL	NULL	NULL	NULL	NULL	NULL
comp12734_c1_seq1	219	NULL	NULL	NULL	NULL	NULL	NULL	NULL	NULL	NULL	NULL
comp12735_c0_seq1	293	NULL	NULL	NULL	NULL	NULL	NULL	NULL	NULL	NULL	NULL
comp12742_c0_seq1	213	NULL	NULL	NULL	NULL	NULL	NULL	NULL	NULL	NULL	NULL
comp12742_c1_seq1	263	NULL	NULL	NULL	NULL	NULL	NULL	NULL	NULL	NULL	NULL
comp12744_c0_seq1	354	NULL	NULL	NULL	NULL	NULL	NULL	NULL	NULL	NULL	NULL
comp12744_c0_seq2	441	NULL	NULL	NULL	NULL	NULL	NULL	NULL	NULL	NULL	NULL
comp12745_c0_seq1	284	gi|672139861|ref|XP_008793728.1|	PREDICTED: LOW QUALITY PROTEIN: quinolinate synthase, chloroplastic [Phoenix dactylifera]	1.76997e-39	sp|Q2QTL0|NADA_ORYSJ	Quinolinate synthase, chloroplastic OS=Oryza sativa subsp. japonica GN=Os12g0290150 PE=3 SV=2	3e-46	tr|M0TUG0|M0TUG0_MUSAM	Uncharacterized protein OS=Musa acuminata subsp. malaccensis PE=4 SV=1	2e-54	IPR003808:Fe-S metabolism associated SufE]---[IPR003473:Quinolinate synthetase A
comp12747_c0_seq1	289	gi|573925560|ref|XP_006650325.1|	PREDICTED: serine/threonine-protein kinase Nek1-like [Oryza brachyantha]	6.48537e-26	sp|Q10GB1|NEK1_ORYSJ	Serine/threonine-protein kinase Nek1 OS=Oryza sativa subsp. japonica GN=NEK1 PE=3 SV=1	7e-32	tr|M0SR72|M0SR72_MUSAM	Uncharacterized protein OS=Musa acuminata subsp. malaccensis PE=4 SV=1	5e-32	IPR011009:Protein kinase-like domain]---[IPR008271:Serine/threonine-protein kinase, active site]---[IPR000719:Protein kinase, catalytic domain]---[IPR017441:Protein kinase, ATP binding site]---[IPR017442:Serine/threonine-protein kinase-like domain]---[IPR002290:Serine/threonine-protein kinase domain
comp12747_c2_seq1	297	NULL	NULL	NULL	NULL	NULL	NULL	NULL	NULL	NULL	NULL
comp12749_c0_seq1	335	gi|672134236|ref|XP_008790767.1|	PREDICTED: F-box protein At1g67340 [Phoenix dactylifera]	1.3289e-34	sp|Q9FYF9|FB76_ARATH	F-box protein At1g67340 OS=Arabidopsis thaliana GN=At1g67340 PE=1 SV=1	2e-38	tr|V7CKI2|V7CKI2_PHAVU	Uncharacterized protein OS=Phaseolus vulgaris GN=PHAVU_002G173600g PE=4 SV=1	2e-39	IPR011990:Tetratricopeptide-like helical]---[IPR006597:Sel1-like]---[IPR002893:Zinc finger, MYND-type
comp12750_c0_seq1	220	gi|672129492|ref|XP_008788254.1|	PREDICTED: polygalacturonase-like [Phoenix dactylifera]	3.93561e-23	sp|P48979|PGLR_PRUPE	Polygalacturonase OS=Prunus persica PE=2 SV=1	2e-21	tr|M0RRA1|M0RRA1_MUSAM	Uncharacterized protein OS=Musa acuminata subsp. malaccensis PE=3 SV=1	5e-27	IPR012334:Pectin lyase fold]---[IPR000743:Glycoside hydrolase, family 28]---[IPR011050:Pectin lyase fold/virulence factor
comp12752_c0_seq1	422	NULL	NULL	NULL	NULL	NULL	NULL	NULL	NULL	NULL	NULL
comp12756_c0_seq1	419	gi|475596013|gb|EMT23232.1|	putative RuBisCO large subunit-binding protein subunit alpha, chloroplastic [Aegilops tauschii]	1.5542e-08	sp|Q56XV8|CPNA2_ARATH	Chaperonin 60 subunit alpha 2, chloroplastic OS=Arabidopsis thaliana GN=CPN60A2 PE=2 SV=1	1e-07	tr|W5FHG5|W5FHG5_WHEAT	Uncharacterized protein OS=Triticum aestivum PE=3 SV=1	1e-07	IPR001844:Chaperonin Cpn60]---[IPR002423:Chaperonin Cpn60/TCP-1
comp12757_c0_seq1	227	NULL	NULL	NULL	NULL	NULL	NULL	NULL	NULL	NULL	NULL
comp12757_c1_seq1	236	NULL	NULL	NULL	NULL	NULL	NULL	NULL	NULL	NULL	NULL
comp12759_c0_seq1	217	gi|672157484|ref|XP_008798454.1|	PREDICTED: leucine-rich repeat extensin-like protein 6 [Phoenix dactylifera]	1.36327e-07	sp|Q9LUI1|LRX6_ARATH	Leucine-rich repeat extensin-like protein 6 OS=Arabidopsis thaliana GN=LRX6 PE=2 SV=1	4e-06	tr|A0A022RN38|A0A022RN38_ERYGU	Uncharacterized protein OS=Erythranthe guttata GN=MIMGU_mgv1a007525mg PE=4 SV=1	3e-08	IPR001611:Leucine-rich repeat
comp1275_c0_seq1	224	NULL	NULL	NULL	NULL	NULL	NULL	NULL	NULL	NULL	NULL
comp12765_c0_seq1	338	NULL	NULL	NULL	NULL	NULL	NULL	NULL	NULL	NULL	NULL
comp12767_c0_seq1	220	NULL	NULL	NULL	NULL	NULL	NULL	NULL	NULL	NULL	NULL
comp12769_c0_seq1	209	gi|672178986|ref|XP_008809649.1|	PREDICTED: transcription factor bHLH78-like isoform X1 [Phoenix dactylifera]	3.38985e-06	NULL	NULL	NULL	tr|B8LLM2|B8LLM2_PICSI	Putative uncharacterized protein OS=Picea sitchensis PE=2 SV=1	7e-06	NULL
comp12770_c0_seq1	206	NULL	NULL	NULL	NULL	NULL	NULL	NULL	NULL	NULL	NULL
comp12771_c0_seq1	206	NULL	NULL	NULL	NULL	NULL	NULL	NULL	NULL	NULL	NULL
comp12776_c0_seq1	503	gi|672115808|ref|XP_008781055.1|	PREDICTED: uncharacterized protein LOC103700936 [Phoenix dactylifera]	6.86136e-31	NULL	NULL	NULL	tr|K4AGJ1|K4AGJ1_SETIT	Uncharacterized protein OS=Setaria italica GN=Si037998m.g PE=4 SV=1	2e-36	IPR009297:Protein of unknown function DUF952
comp12777_c0_seq1	375	NULL	NULL	NULL	NULL	NULL	NULL	NULL	NULL	NULL	NULL
comp12779_c0_seq1	258	NULL	NULL	NULL	NULL	NULL	NULL	NULL	NULL	NULL	NULL
comp1277_c0_seq1	206	NULL	NULL	NULL	NULL	NULL	NULL	NULL	NULL	NULL	NULL
comp12780_c0_seq1	831	gi|672156268|ref|XP_008797826.1|	PREDICTED: caffeoylshikimate esterase-like isoform X3 [Phoenix dactylifera] >gi|672156270|ref|XP_008797827.1| PREDICTED: caffeoylshikimate esterase-like isoform X3 [Phoenix dactylifera] >gi|672156272|ref|XP_008797828.1| PREDICTED: caffeoylshikimate esterase-like isoform X3 [Phoenix dactylifera]	9.31333e-87	sp|Q9C942|CSE_ARATH	Caffeoylshikimate esterase OS=Arabidopsis thaliana GN=CSE PE=1 SV=1	1e-33	tr|B4F9Q5|B4F9Q5_MAIZE	Uncharacterized protein OS=Zea mays GN=AY109678 PE=2 SV=1	1e-105	NULL
comp12783_c0_seq1	249	gi|658054222|ref|XP_008362868.1|	PREDICTED: cellulose synthase A catalytic subunit 7 [UDP-forming]-like [Malus domestica]	9.15753e-20	sp|Q9SWW6|CESA7_ARATH	Cellulose synthase A catalytic subunit 7 [UDP-forming] OS=Arabidopsis thaliana GN=CESA7 PE=1 SV=1	6e-23	tr|J9R9W2|J9R9W2_POPAL	Cellulose synthase (Fragment) OS=Populus alba GN=CesA2B PE=4 SV=1	3e-24	IPR001841:Zinc finger, RING-type
comp12784_c0_seq1	204	gi|672187040|ref|XP_008813237.1|	PREDICTED: centromere protein F-like isoform X2 [Phoenix dactylifera]	7.59931e-06	NULL	NULL	NULL	NULL	NULL	NULL	NULL
comp12785_c0_seq1	265	NULL	NULL	NULL	NULL	NULL	NULL	NULL	NULL	NULL	NULL
comp12786_c0_seq1	399	NULL	NULL	NULL	NULL	NULL	NULL	NULL	NULL	NULL	NULL
comp12787_c0_seq1	205	NULL	NULL	NULL	NULL	NULL	NULL	NULL	NULL	NULL	NULL
comp12788_c0_seq1	244	gi|672142023|ref|XP_008794862.1|	PREDICTED: LOW QUALITY PROTEIN: uncharacterized protein LOC103710761 [Phoenix dactylifera]	2.50199e-17	NULL	NULL	NULL	tr|M0TQJ5|M0TQJ5_MUSAM	Uncharacterized protein OS=Musa acuminata subsp. malaccensis PE=4 SV=1	6e-18	IPR011993:Pleckstrin homology-type]---[IPR001849:Pleckstrin homology]---[IPR009543:Vacuolar protein sorting-associated protein
comp12792_c0_seq1	679	gi|672129490|ref|XP_008788253.1|	PREDICTED: probably inactive leucine-rich repeat receptor-like protein kinase At5g48380 isoform X2 [Phoenix dactylifera]	2.79457e-92	sp|Q9ASS4|Y5838_ARATH	Probably inactive leucine-rich repeat receptor-like protein kinase At5g48380 OS=Arabidopsis thaliana GN=At5g48380 PE=1 SV=1	1e-98	tr|M0TYH4|M0TYH4_MUSAM	Uncharacterized protein OS=Musa acuminata subsp. malaccensis PE=4 SV=1	3e-114	IPR011009:Protein kinase-like domain]---[IPR001611:Leucine-rich repeat]---[IPR001245:Serine/threonine/tyrosine-protein kinase]---[IPR000719:Protein kinase, catalytic domain
comp12794_c0_seq1	713	gi|643720928|gb|KDP31192.1|	hypothetical protein JCGZ_11568 [Jatropha curcas]	7.8136e-83	sp|Q9SSF9|PP123_ARATH	Pentatricopeptide repeat-containing protein At1g74750 OS=Arabidopsis thaliana GN=At1g74750 PE=2 SV=1	7e-90	tr|A0A0A9EWQ8|A0A0A9EWQ8_ARUDO	Uncharacterized protein OS=Arundo donax PE=4 SV=1	5e-105	IPR002625:Smr protein/MutS2 C-terminal]---[IPR002885:Pentatricopeptide repeat
comp12798_c0_seq1	448	NULL	NULL	NULL	NULL	NULL	NULL	NULL	NULL	NULL	NULL
comp12800_c0_seq1	242	NULL	NULL	NULL	NULL	NULL	NULL	NULL	NULL	NULL	NULL
comp12802_c0_seq1	271	gi|672183955|ref|XP_008812277.1|	PREDICTED: poly [ADP-ribose] polymerase 2 isoform X1 [Phoenix dactylifera]	3.63527e-32	sp|Q11207|PARP2_ARATH	Poly [ADP-ribose] polymerase 2 OS=Arabidopsis thaliana GN=PARP2 PE=2 SV=1	1e-33	tr|A0A022S5Q6|A0A022S5Q6_ERYGU	Uncharacterized protein OS=Erythranthe guttata GN=MIMGU_mgv1a020376mg PE=4 SV=1	3e-37	IPR012317:Poly(ADP-ribose) polymerase, catalytic domain
comp12802_c1_seq1	203	NULL	NULL	NULL	NULL	NULL	NULL	NULL	NULL	NULL	NULL
comp12804_c0_seq1	655	gi|672130453|ref|XP_008788760.1|	PREDICTED: putative invertase inhibitor [Phoenix dactylifera]	2.50903e-15	sp|Q8GT41|PLA1_PLAAC	Putative invertase inhibitor OS=Platanus acerifolia PE=1 SV=1	2e-09	tr|K3YYB3|K3YYB3_SETIT	Uncharacterized protein OS=Setaria italica GN=Si019263m.g PE=4 SV=1	2e-14	IPR006501:Pectinesterase inhibitor
comp12809_c0_seq1	368	NULL	NULL	NULL	NULL	NULL	NULL	NULL	NULL	NULL	NULL
comp12809_c0_seq2	258	gi|672162042|ref|XP_008800851.1|	PREDICTED: pre-mRNA-splicing factor 38B [Phoenix dactylifera]	3.23193e-09	NULL	NULL	NULL	tr|A0A059ADM4|A0A059ADM4_EUCGR	Uncharacterized protein OS=Eucalyptus grandis GN=EUGRSUZ_J01630 PE=4 SV=1	3e-09	IPR005037:PRP38
comp12811_c0_seq1	595	gi|672115382|ref|XP_008780649.1|	PREDICTED: FAM203 family protein DDB_G0276861 [Phoenix dactylifera]	7.91346e-33	NULL	NULL	NULL	tr|M0U5M9|M0U5M9_MUSAM	Uncharacterized protein OS=Musa acuminata subsp. malaccensis PE=4 SV=1	2e-39	IPR000225:Armadillo]---[IPR007205:Uncharacterised protein family UPF0507]---[IPR007206:Uncharacterised protein family UPF0507, C-terminal]---[IPR011989:Armadillo-like helical]---[IPR016024:Armadillo-type fold
comp12812_c0_seq1	204	NULL	NULL	NULL	NULL	NULL	NULL	NULL	NULL	NULL	NULL
comp12813_c0_seq1	325	gi|672120962|ref|XP_008783767.1|	PREDICTED: protein SHI RELATED SEQUENCE 1-like [Phoenix dactylifera]	5.15245e-07	NULL	NULL	NULL	tr|M0S7C2|M0S7C2_MUSAM	Uncharacterized protein OS=Musa acuminata subsp. malaccensis PE=4 SV=1	8e-07	NULL
comp12815_c0_seq1	630	gi|672171790|ref|XP_008805972.1|	PREDICTED: F-box protein SKIP23-like [Phoenix dactylifera]	1.63779e-13	sp|Q9SU05|FBK82_ARATH	Putative F-box/kelch-repeat protein At4g12810 OS=Arabidopsis thaliana GN=At4g12810 PE=4 SV=1	3e-09	tr|K4A9T6|K4A9T6_SETIT	Uncharacterized protein OS=Setaria italica GN=Si035642m.g PE=4 SV=1	2e-10	IPR005174:Protein of unknown function DUF295
comp12816_c0_seq1	274	NULL	NULL	NULL	NULL	NULL	NULL	NULL	NULL	NULL	NULL
comp12818_c0_seq1	416	NULL	NULL	NULL	NULL	NULL	NULL	NULL	NULL	NULL	IPR004394:Iojap-related protein
comp12819_c0_seq1	239	gi|672138941|ref|XP_008793242.1|	PREDICTED: beta-galactosidase [Phoenix dactylifera]	2.42788e-28	sp|P45582|BGAL_ASPOF	Beta-galactosidase OS=Asparagus officinalis PE=2 SV=1	2e-34	tr|A0A0A7KLA3|A0A0A7KLA3_9ASPA	Beta-galactosidase (Fragment) OS=Dendrobium hybrid cultivar PE=2 SV=1	2e-30	IPR013781:Glycoside hydrolase, subgroup, catalytic core]---[IPR001944:Glycoside hydrolase, family 35]---[IPR008979:Galactose-binding domain-like]---[IPR017853:Glycoside hydrolase, catalytic core]---[IPR019801:Glycoside hydrolase, family 35, conserved site
comp1281_c0_seq1	203	NULL	NULL	NULL	NULL	NULL	NULL	NULL	NULL	NULL	NULL
comp12820_c0_seq1	254	NULL	NULL	NULL	NULL	NULL	NULL	NULL	NULL	NULL	NULL
comp12822_c1_seq1	338	NULL	NULL	NULL	NULL	NULL	NULL	NULL	NULL	NULL	NULL
comp12823_c0_seq1	539	NULL	NULL	NULL	NULL	NULL	NULL	NULL	NULL	NULL	NULL
comp12825_c0_seq1	631	gi|672200975|ref|XP_008778015.1|	PREDICTED: uncharacterized protein LOC103697850 [Phoenix dactylifera] >gi|672200979|ref|XP_008778016.1| PREDICTED: uncharacterized protein LOC103697850 [Phoenix dactylifera]	7.95167e-24	NULL	NULL	NULL	tr|J3L996|J3L996_ORYBR	Uncharacterized protein OS=Oryza brachyantha GN=OB02G12130 PE=4 SV=1	8e-21	NULL
comp12826_c0_seq1	260	NULL	NULL	NULL	NULL	NULL	NULL	NULL	NULL	NULL	NULL
comp12826_c0_seq2	345	gi|661892192|emb|CDP04418.1|	unnamed protein product [Coffea canephora]	2.6578e-11	NULL	NULL	NULL	tr|A0A068U9X8|A0A068U9X8_COFCA	Coffea canephora DH200=94 genomic scaffold, scaffold_12 OS=Coffea canephora GN=GSCOC_T00017800001 PE=4 SV=1	1e-12	NULL
comp12826_c0_seq3	310	NULL	NULL	NULL	NULL	NULL	NULL	NULL	NULL	NULL	NULL
comp12827_c0_seq1	272	NULL	NULL	NULL	NULL	NULL	NULL	NULL	NULL	NULL	NULL
[truncated: 62,621 more rows]
