# Supplementary material for: Comprehensive transcriptome analysis of Crocus sativus for discovery and expression of genes involved in apocarotenoid biosynthesis
Source: BMC Genomics. 2015 Sep 15;16(1):698. doi: 10.1186/s12864-015-1894-5 (PMC4570256; doi:10.1186/s12864-015-1894-5)
Supplement: Additional file 4: — GO and KEGG classes of Crocus transcripts. (XLSX 18460 kb) [file 12864_2015_1894_MOESM4_ESM.xlsx]

## Sheet: GO mapping
Go Id	Transcript_id	Description	Class
GO:0000002	comp19996_c0_seq1	mitochondrial genome maintenance	P
GO:0000003	comp34683_c0_seq3	reproduction	P
GO:0000003	comp31807_c0_seq3	reproduction	P
GO:0000003	comp20244_c0_seq1	reproduction	P
GO:0000003	comp34732_c0_seq22	reproduction	P
GO:0000003	comp31425_c0_seq1	reproduction	P
GO:0000003	comp26734_c1_seq1	reproduction	P
GO:0000003	comp31170_c0_seq1	reproduction	P
GO:0000003	comp10500_c0_seq1	reproduction	P
GO:0000003	comp34730_c0_seq1	reproduction	P
GO:0000003	comp34055_c6_seq3	reproduction	P
GO:0000003	comp21622_c0_seq1	reproduction	P
GO:0000003	comp33009_c1_seq12	reproduction	P
GO:0000003	comp28697_c0_seq2	reproduction	P
GO:0000003	comp33438_c0_seq6	reproduction	P
GO:0000003	comp32873_c1_seq3	reproduction	P
GO:0000003	comp30967_c1_seq4	reproduction	P
GO:0000003	comp31566_c1_seq5	reproduction	P
GO:0000003	comp28279_c0_seq6	reproduction	P
GO:0000003	comp32949_c1_seq6	reproduction	P
GO:0000003	comp31563_c1_seq4	reproduction	P
GO:0000003	comp9708_c0_seq1	reproduction	P
GO:0000003	comp25249_c1_seq2	reproduction	P
GO:0000003	comp27801_c0_seq1	reproduction	P
GO:0000003	comp27128_c0_seq1	reproduction	P
GO:0000003	comp29606_c0_seq1	reproduction	P
GO:0000003	comp9633_c0_seq1	reproduction	P
GO:0000003	comp10847_c0_seq1	reproduction	P
GO:0000003	comp14969_c0_seq1	reproduction	P
GO:0000003	comp26311_c0_seq3	reproduction	P
GO:0000003	comp34599_c0_seq4	reproduction	P
GO:0000003	comp22458_c0_seq2	reproduction	P
GO:0000003	comp33314_c0_seq1	reproduction	P
GO:0000003	comp18297_c0_seq1	reproduction	P
GO:0000003	comp31563_c1_seq3	reproduction	P
GO:0000003	comp28856_c0_seq1	reproduction	P
GO:0000003	comp32843_c1_seq2	reproduction	P
GO:0000003	comp27232_c0_seq1	reproduction	P
GO:0000003	comp29292_c0_seq4	reproduction	P
GO:0000003	comp34683_c0_seq4	reproduction	P
GO:0000003	comp31472_c0_seq4	reproduction	P
GO:0000003	comp33859_c1_seq55	reproduction	P
GO:0000003	comp31820_c0_seq3	reproduction	P
GO:0000003	comp13616_c0_seq1	reproduction	P
GO:0000003	comp25481_c0_seq2	reproduction	P
GO:0000003	comp33461_c0_seq6	reproduction	P
GO:0000003	comp33886_c1_seq5	reproduction	P
GO:0000003	comp32691_c0_seq3	reproduction	P
GO:0000003	comp28453_c0_seq8	reproduction	P
GO:0000003	comp19132_c1_seq1	reproduction	P
GO:0000003	comp34001_c0_seq4	reproduction	P
GO:0000003	comp24103_c0_seq1	reproduction	P
GO:0000003	comp34732_c0_seq15	reproduction	P
GO:0000003	comp30967_c1_seq1	reproduction	P
GO:0000003	comp23071_c0_seq1	reproduction	P
GO:0000003	comp28017_c0_seq1	reproduction	P
GO:0000003	comp32651_c0_seq6	reproduction	P
GO:0000003	comp33400_c1_seq1	reproduction	P
GO:0000003	comp27009_c0_seq1	reproduction	P
GO:0000003	comp38034_c0_seq1	reproduction	P
GO:0000003	comp7937_c1_seq1	reproduction	P
GO:0000003	comp36186_c0_seq1	reproduction	P
GO:0000003	comp30036_c1_seq1	reproduction	P
GO:0000003	comp32006_c0_seq1	reproduction	P
GO:0000003	comp9390_c0_seq1	reproduction	P
GO:0000003	comp34544_c1_seq13	reproduction	P
GO:0000003	comp33811_c0_seq6	reproduction	P
GO:0000003	comp34544_c1_seq5	reproduction	P
GO:0000003	comp34017_c3_seq1	reproduction	P
GO:0000003	comp32221_c0_seq17	reproduction	P
GO:0000003	comp33060_c0_seq7	reproduction	P
GO:0000003	comp25795_c0_seq1	reproduction	P
GO:0000003	comp6047_c0_seq1	reproduction	P
GO:0000003	comp19447_c0_seq2	reproduction	P
GO:0000003	comp31807_c0_seq7	reproduction	P
GO:0000003	comp33438_c0_seq5	reproduction	P
GO:0000003	comp28309_c0_seq2	reproduction	P
GO:0000003	comp32221_c0_seq24	reproduction	P
GO:0000003	comp32873_c1_seq4	reproduction	P
GO:0000003	comp32949_c1_seq4	reproduction	P
GO:0000003	comp18671_c0_seq1	reproduction	P
GO:0000003	comp36386_c0_seq1	reproduction	P
GO:0000003	comp29626_c0_seq3	reproduction	P
GO:0000003	comp32651_c0_seq7	reproduction	P
GO:0000003	comp34329_c0_seq1	reproduction	P
GO:0000003	comp34587_c0_seq2	reproduction	P
GO:0000003	comp33599_c0_seq2	reproduction	P
GO:0000003	comp25998_c1_seq1	reproduction	P
GO:0000003	comp32034_c0_seq1	reproduction	P
GO:0000003	comp20407_c0_seq1	reproduction	P
GO:0000003	comp23370_c0_seq1	reproduction	P
GO:0000003	comp33270_c0_seq3	reproduction	P
GO:0000003	comp32949_c1_seq5	reproduction	P
GO:0000003	comp34495_c0_seq2	reproduction	P
GO:0000003	comp26477_c0_seq3	reproduction	P
GO:0000003	comp34055_c6_seq4	reproduction	P
GO:0000003	comp37473_c0_seq1	reproduction	P
GO:0000003	comp32188_c0_seq1	reproduction	P
GO:0000003	comp840_c0_seq1	reproduction	P
GO:0000003	comp32651_c0_seq10	reproduction	P
GO:0000003	comp11036_c0_seq2	reproduction	P
GO:0000003	comp32344_c0_seq9	reproduction	P
GO:0000003	comp32691_c0_seq9	reproduction	P
GO:0000003	comp34447_c0_seq1	reproduction	P
GO:0000003	comp33438_c0_seq15	reproduction	P
GO:0000003	comp33399_c0_seq4	reproduction	P
GO:0000003	comp31096_c0_seq2	reproduction	P
GO:0000003	comp32096_c0_seq1	reproduction	P
GO:0000003	comp33024_c0_seq6	reproduction	P
GO:0000003	comp14337_c0_seq1	reproduction	P
GO:0000003	comp32344_c0_seq2	reproduction	P
GO:0000003	comp33865_c0_seq7	reproduction	P
GO:0000003	comp24820_c0_seq2	reproduction	P
GO:0000003	comp26409_c0_seq2	reproduction	P
GO:0000003	comp22878_c0_seq1	reproduction	P
GO:0000003	comp34683_c0_seq12	reproduction	P
GO:0000003	comp33886_c1_seq3	reproduction	P
GO:0000003	comp29057_c0_seq1	reproduction	P
GO:0000003	comp29626_c0_seq4	reproduction	P
GO:0000003	comp29623_c0_seq1	reproduction	P
GO:0000003	comp33438_c0_seq28	reproduction	P
GO:0000003	comp30609_c0_seq4	reproduction	P
GO:0000003	comp34544_c1_seq1	reproduction	P
GO:0000003	comp28279_c0_seq5	reproduction	P
GO:0000003	comp29182_c0_seq1	reproduction	P
GO:0000003	comp31807_c0_seq6	reproduction	P
GO:0000003	comp27431_c0_seq2	reproduction	P
GO:0000003	comp34495_c0_seq4	reproduction	P
GO:0000003	comp20150_c0_seq1	reproduction	P
GO:0000003	comp30551_c0_seq2	reproduction	P
GO:0000003	comp10748_c0_seq1	reproduction	P
GO:0000003	comp25249_c1_seq1	reproduction	P
GO:0000003	comp29995_c0_seq10	reproduction	P
GO:0000003	comp25678_c0_seq1	reproduction	P
GO:0000003	comp26208_c0_seq2	reproduction	P
GO:0000003	comp31807_c0_seq9	reproduction	P
GO:0000003	comp11277_c0_seq1	reproduction	P
GO:0000003	comp27765_c0_seq4	reproduction	P
GO:0000003	comp31566_c1_seq3	reproduction	P
GO:0000003	comp28279_c0_seq1	reproduction	P
GO:0000003	comp34441_c0_seq2	reproduction	P
GO:0000003	comp25015_c0_seq1	reproduction	P
GO:0000003	comp25939_c0_seq1	reproduction	P
GO:0000003	comp24386_c1_seq1	reproduction	P
GO:0000003	comp20423_c0_seq1	reproduction	P
GO:0000003	comp31573_c0_seq3	reproduction	P
GO:0000003	comp32690_c0_seq1	reproduction	P
GO:0000003	comp32949_c1_seq2	reproduction	P
GO:0000003	comp32814_c0_seq3	reproduction	P
GO:0000003	comp24138_c0_seq2	reproduction	P
GO:0000003	comp29982_c0_seq1	reproduction	P
GO:0000003	comp25876_c0_seq1	reproduction	P
GO:0000003	comp26320_c0_seq1	reproduction	P
GO:0000003	comp33314_c0_seq3	reproduction	P
GO:0000003	comp21696_c0_seq1	reproduction	P
GO:0000003	comp34055_c6_seq2	reproduction	P
GO:0000003	comp8817_c0_seq1	reproduction	P
GO:0000003	comp25489_c2_seq1	reproduction	P
GO:0000003	comp26665_c0_seq4	reproduction	P
GO:0000003	comp21647_c0_seq1	reproduction	P
GO:0000003	comp34213_c1_seq4	reproduction	P
GO:0000003	comp25972_c0_seq1	reproduction	P
GO:0000003	comp33851_c0_seq3	reproduction	P
GO:0000003	comp33851_c0_seq2	reproduction	P
GO:0000003	comp33438_c0_seq1	reproduction	P
GO:0000003	comp19108_c0_seq1	reproduction	P
GO:0000003	comp31678_c0_seq2	reproduction	P
GO:0000003	comp33599_c0_seq5	reproduction	P
GO:0000003	comp32221_c2_seq1	reproduction	P
GO:0000003	comp29686_c2_seq1	reproduction	P
GO:0000003	comp14801_c0_seq1	reproduction	P
GO:0000003	comp28604_c0_seq1	reproduction	P
GO:0000003	comp34001_c0_seq3	reproduction	P
GO:0000003	comp24820_c0_seq1	reproduction	P
GO:0000003	comp34213_c1_seq5	reproduction	P
GO:0000003	comp11348_c0_seq1	reproduction	P
GO:0000003	comp18835_c0_seq2	reproduction	P
GO:0000003	comp28690_c0_seq2	reproduction	P
GO:0000003	comp34377_c0_seq4	reproduction	P
GO:0000003	comp20769_c2_seq2	reproduction	P
GO:0000003	comp19540_c0_seq1	reproduction	P
GO:0000003	comp30361_c1_seq1	reproduction	P
GO:0000003	comp34441_c0_seq4	reproduction	P
GO:0000003	comp26411_c0_seq1	reproduction	P
GO:0000003	comp11084_c0_seq1	reproduction	P
GO:0000003	comp33024_c0_seq3	reproduction	P
GO:0000003	comp2036_c0_seq1	reproduction	P
GO:0000003	comp34157_c1_seq8	reproduction	P
GO:0000003	comp22785_c0_seq1	reproduction	P
GO:0000003	comp21070_c0_seq1	reproduction	P
GO:0000003	comp34683_c0_seq6	reproduction	P
GO:0000003	comp33438_c0_seq29	reproduction	P
GO:0000003	comp25109_c1_seq1	reproduction	P
GO:0000003	comp30966_c0_seq7	reproduction	P
GO:0000003	comp31566_c1_seq2	reproduction	P
GO:0000003	comp32651_c0_seq8	reproduction	P
GO:0000003	comp24812_c0_seq1	reproduction	P
GO:0000003	comp25800_c0_seq3	reproduction	P
GO:0000003	comp33331_c0_seq2	reproduction	P
GO:0000003	comp31563_c1_seq2	reproduction	P
GO:0000003	comp27301_c0_seq1	reproduction	P
GO:0000003	comp5755_c0_seq1	reproduction	P
GO:0000003	comp29623_c0_seq3	reproduction	P
GO:0000003	comp25678_c0_seq2	reproduction	P
GO:0000003	comp28538_c0_seq1	reproduction	P
GO:0000003	comp5950_c0_seq1	reproduction	P
GO:0000003	comp1949_c0_seq1	reproduction	P
GO:0000003	comp27557_c0_seq1	reproduction	P
GO:0000003	comp28785_c0_seq1	reproduction	P
GO:0000003	comp32221_c0_seq13	reproduction	P
GO:0000003	comp28935_c0_seq1	reproduction	P
GO:0000003	comp31820_c0_seq4	reproduction	P
GO:0000003	comp31573_c0_seq2	reproduction	P
GO:0000003	comp36480_c0_seq1	reproduction	P
GO:0000003	comp34683_c0_seq18	reproduction	P
GO:0000003	comp24109_c0_seq1	reproduction	P
GO:0000003	comp20697_c0_seq2	reproduction	P
GO:0000003	comp19342_c0_seq1	reproduction	P
GO:0000003	comp34495_c0_seq3	reproduction	P
GO:0000003	comp6035_c0_seq1	reproduction	P
GO:0000003	comp27555_c0_seq2	reproduction	P
GO:0000003	comp28571_c1_seq1	reproduction	P
GO:0000003	comp34683_c0_seq9	reproduction	P
GO:0000003	comp28279_c0_seq4	reproduction	P
GO:0000003	comp32872_c0_seq2	reproduction	P
GO:0000003	comp31563_c1_seq13	reproduction	P
GO:0000003	comp1956_c0_seq1	reproduction	P
GO:0000003	comp24121_c0_seq3	reproduction	P
GO:0000003	comp23594_c0_seq1	reproduction	P
GO:0000003	comp30015_c1_seq1	reproduction	P
GO:0000003	comp33438_c0_seq7	reproduction	P
GO:0000003	comp25170_c0_seq1	reproduction	P
GO:0000003	comp38023_c0_seq1	reproduction	P
GO:0000003	comp22909_c0_seq1	reproduction	P
GO:0000003	comp33134_c0_seq2	reproduction	P
GO:0000003	comp33024_c0_seq8	reproduction	P
GO:0000003	comp23239_c0_seq1	reproduction	P
GO:0000003	comp32503_c0_seq1	reproduction	P
GO:0000003	comp18348_c0_seq1	reproduction	P
GO:0000003	comp29982_c0_seq2	reproduction	P
GO:0000003	comp34730_c0_seq2	reproduction	P
GO:0000003	comp29948_c0_seq3	reproduction	P
GO:0000003	comp24138_c0_seq1	reproduction	P
GO:0000003	comp23321_c1_seq1	reproduction	P
GO:0000003	comp35492_c0_seq1	reproduction	P
GO:0000003	comp16748_c0_seq1	reproduction	P
GO:0000003	comp10748_c0_seq2	reproduction	P
GO:0000003	comp33859_c1_seq36	reproduction	P
GO:0000003	comp24824_c0_seq2	reproduction	P
GO:0000003	comp27765_c0_seq1	reproduction	P
GO:0000003	comp34683_c0_seq14	reproduction	P
GO:0000003	comp33438_c0_seq17	reproduction	P
GO:0000003	comp33134_c0_seq1	reproduction	P
GO:0000003	comp28453_c0_seq7	reproduction	P
GO:0000003	comp31425_c0_seq3	reproduction	P
GO:0000003	comp19447_c0_seq1	reproduction	P
GO:0000003	comp31573_c0_seq1	reproduction	P
GO:0000003	comp29775_c0_seq1	reproduction	P
GO:0000003	comp32485_c0_seq2	reproduction	P
GO:0000003	comp34001_c0_seq2	reproduction	P
GO:0000003	comp34460_c0_seq5	reproduction	P
GO:0000003	comp29750_c0_seq2	reproduction	P
GO:0000003	comp30967_c1_seq5	reproduction	P
GO:0000003	comp24145_c0_seq2	reproduction	P
GO:0000003	comp33859_c1_seq5	reproduction	P
GO:0000003	comp32034_c0_seq3	reproduction	P
GO:0000003	comp33438_c0_seq9	reproduction	P
GO:0000003	comp33270_c0_seq2	reproduction	P
GO:0000003	comp34495_c0_seq7	reproduction	P
GO:0000003	comp3227_c0_seq1	reproduction	P
GO:0000003	comp23727_c1_seq1	reproduction	P
GO:0000003	comp5030_c0_seq1	reproduction	P
GO:0000003	comp26488_c0_seq1	reproduction	P
GO:0000003	comp19553_c0_seq1	reproduction	P
GO:0000003	comp18224_c0_seq1	reproduction	P
GO:0000003	comp34732_c0_seq4	reproduction	P
GO:0000003	comp30044_c1_seq1	reproduction	P
GO:0000003	comp26043_c0_seq1	reproduction	P
GO:0000003	comp7329_c0_seq1	reproduction	P
GO:0000003	comp30036_c0_seq1	reproduction	P
GO:0000003	comp33435_c0_seq1	reproduction	P
GO:0000003	comp34157_c1_seq5	reproduction	P
GO:0000003	comp34460_c0_seq8	reproduction	P
GO:0000003	comp32651_c0_seq11	reproduction	P
GO:0000003	comp28219_c0_seq2	reproduction	P
GO:0000003	comp29504_c0_seq2	reproduction	P
GO:0000003	comp18480_c0_seq1	reproduction	P
GO:0000003	comp21000_c0_seq1	reproduction	P
GO:0000003	comp20335_c0_seq1	reproduction	P
GO:0000003	comp34377_c0_seq3	reproduction	P
GO:0000003	comp31274_c1_seq4	reproduction	P
GO:0000003	comp22000_c0_seq1	reproduction	P
GO:0000003	comp31563_c1_seq11	reproduction	P
GO:0000003	comp29607_c0_seq2	reproduction	P
GO:0000003	comp30966_c0_seq2	reproduction	P
GO:0000003	comp27765_c0_seq8	reproduction	P
GO:0000003	comp30967_c1_seq3	reproduction	P
GO:0000003	comp23636_c0_seq2	reproduction	P
GO:0000003	comp33024_c0_seq10	reproduction	P
GO:0000003	comp32760_c0_seq6	reproduction	P
GO:0000003	comp28467_c0_seq1	reproduction	P
GO:0000003	comp17184_c1_seq1	reproduction	P
GO:0000003	comp33438_c0_seq25	reproduction	P
GO:0000003	comp33859_c1_seq26	reproduction	P
GO:0000003	comp15726_c0_seq1	reproduction	P
GO:0000003	comp11278_c0_seq1	reproduction	P
GO:0000003	comp28386_c1_seq3	reproduction	P
GO:0000003	comp35341_c0_seq1	reproduction	P
GO:0000003	comp25800_c0_seq1	reproduction	P
GO:0000003	comp33438_c0_seq10	reproduction	P
GO:0000003	comp34732_c0_seq11	reproduction	P
GO:0000003	comp17987_c1_seq2	reproduction	P
GO:0000003	comp33981_c0_seq11	reproduction	P
GO:0000003	comp33438_c0_seq2	reproduction	P
GO:0000003	comp33094_c0_seq7	reproduction	P
GO:0000003	comp31943_c0_seq1	reproduction	P
GO:0000003	comp34683_c0_seq2	reproduction	P
GO:0000003	comp21990_c0_seq1	reproduction	P
GO:0000003	comp11755_c0_seq1	reproduction	P
GO:0000003	comp31807_c0_seq5	reproduction	P
GO:0000003	comp31425_c0_seq4	reproduction	P
GO:0000003	comp34913_c0_seq1	reproduction	P
GO:0000003	comp34683_c0_seq8	reproduction	P
GO:0000003	comp28697_c0_seq1	reproduction	P
GO:0000003	comp32025_c0_seq2	reproduction	P
GO:0000003	comp27431_c0_seq1	reproduction	P
GO:0000003	comp26208_c0_seq1	reproduction	P
GO:0000003	comp31807_c0_seq1	reproduction	P
GO:0000003	comp32646_c0_seq1	reproduction	P
GO:0000003	comp34683_c0_seq1	reproduction	P
GO:0000003	comp23239_c0_seq2	reproduction	P
GO:0000003	comp33438_c0_seq24	reproduction	P
GO:0000003	comp30941_c0_seq6	reproduction	P
GO:0000003	comp22180_c1_seq1	reproduction	P
GO:0000003	comp24823_c0_seq3	reproduction	P
GO:0000003	comp34447_c0_seq4	reproduction	P
GO:0000003	comp33438_c0_seq18	reproduction	P
GO:0000003	comp34495_c0_seq6	reproduction	P
GO:0000003	comp10547_c0_seq1	reproduction	P
GO:0000003	comp13616_c0_seq2	reproduction	P
GO:0000003	comp29995_c0_seq8	reproduction	P
GO:0000003	comp15722_c0_seq1	reproduction	P
GO:0000003	comp22458_c0_seq1	reproduction	P
GO:0000003	comp34599_c0_seq3	reproduction	P
GO:0000003	comp33399_c0_seq3	reproduction	P
GO:0000003	comp31472_c0_seq1	reproduction	P
GO:0000003	comp31170_c0_seq2	reproduction	P
GO:0000003	comp33865_c0_seq1	reproduction	P
GO:0000003	comp32221_c0_seq25	reproduction	P
GO:0000003	comp34429_c0_seq9	reproduction	P
GO:0000003	comp31841_c1_seq2	reproduction	P
GO:0000003	comp29349_c1_seq7	reproduction	P
GO:0000003	comp24823_c0_seq4	reproduction	P
GO:0000003	comp29349_c1_seq5	reproduction	P
GO:0000003	comp27583_c1_seq3	reproduction	P
GO:0000003	comp32221_c0_seq3	reproduction	P
GO:0000003	comp17228_c0_seq1	reproduction	P
GO:0000003	comp26260_c0_seq4	reproduction	P
GO:0000003	comp24301_c0_seq3	reproduction	P
GO:0000003	comp31807_c0_seq2	reproduction	P
GO:0000003	comp26866_c0_seq1	reproduction	P
GO:0000003	comp28219_c0_seq1	reproduction	P
GO:0000003	comp19118_c0_seq1	reproduction	P
GO:0000003	comp32873_c1_seq1	reproduction	P
GO:0000003	comp24145_c0_seq5	reproduction	P
GO:0000003	comp37470_c0_seq1	reproduction	P
GO:0000003	comp19112_c0_seq2	reproduction	P
GO:0000003	comp24279_c0_seq1	reproduction	P
GO:0000003	comp31274_c1_seq1	reproduction	P
GO:0000003	comp26950_c0_seq1	reproduction	P
GO:0000003	comp30609_c0_seq2	reproduction	P
GO:0000003	comp34683_c0_seq15	reproduction	P
GO:0000003	comp33851_c0_seq12	reproduction	P
GO:0000003	comp20367_c0_seq1	reproduction	P
GO:0000003	comp24823_c0_seq5	reproduction	P
GO:0000003	comp33847_c0_seq3	reproduction	P
GO:0000003	comp27694_c0_seq1	reproduction	P
GO:0000003	comp34460_c0_seq7	reproduction	P
GO:0000003	comp17987_c1_seq1	reproduction	P
GO:0000003	comp33399_c0_seq2	reproduction	P
GO:0000003	comp34732_c0_seq18	reproduction	P
GO:0000003	comp33009_c1_seq11	reproduction	P
GO:0000003	comp30966_c0_seq4	reproduction	P
GO:0000003	comp13725_c0_seq1	reproduction	P
GO:0000003	comp30339_c0_seq1	reproduction	P
GO:0000003	comp21478_c2_seq1	reproduction	P
GO:0000003	comp17143_c1_seq2	reproduction	P
GO:0000003	comp34911_c0_seq1	reproduction	P
GO:0000003	comp35195_c0_seq1	reproduction	P
GO:0000003	comp37971_c0_seq1	reproduction	P
GO:0000003	comp24812_c0_seq2	reproduction	P
GO:0000003	comp25190_c0_seq2	reproduction	P
GO:0000003	comp29623_c0_seq2	reproduction	P
GO:0000003	comp30609_c0_seq5	reproduction	P
GO:0000003	comp31709_c0_seq1	reproduction	P
GO:0000003	comp33438_c0_seq22	reproduction	P
GO:0000003	comp34055_c6_seq7	reproduction	P
GO:0000003	comp34447_c0_seq3	reproduction	P
GO:0000003	comp34062_c0_seq3	reproduction	P
GO:0000003	comp34017_c1_seq2	reproduction	P
GO:0000003	comp34683_c0_seq17	reproduction	P
GO:0000003	comp19340_c0_seq1	reproduction	P
GO:0000003	comp30373_c0_seq1	reproduction	P
GO:0000003	comp30941_c0_seq10	reproduction	P
GO:0000003	comp22921_c0_seq1	reproduction	P
GO:0000003	comp33094_c0_seq4	reproduction	P
GO:0000003	comp27431_c0_seq4	reproduction	P
GO:0000003	comp26311_c0_seq2	reproduction	P
GO:0000003	comp33900_c0_seq2	reproduction	P
GO:0000003	comp29333_c0_seq1	reproduction	P
GO:0000003	comp32872_c0_seq1	reproduction	P
GO:0000003	comp2685_c0_seq1	reproduction	P
GO:0000003	comp31274_c1_seq3	reproduction	P
GO:0000003	comp16535_c0_seq1	reproduction	P
GO:0000003	comp22878_c0_seq2	reproduction	P
GO:0000003	comp32344_c0_seq4	reproduction	P
GO:0000003	comp33851_c0_seq1	reproduction	P
GO:0000003	comp25678_c0_seq4	reproduction	P
GO:0000003	comp33571_c0_seq4	reproduction	P
GO:0000003	comp33808_c0_seq1	reproduction	P
GO:0000003	comp23943_c0_seq5	reproduction	P
GO:0000003	comp34547_c0_seq11	reproduction	P
GO:0000003	comp26950_c0_seq2	reproduction	P
GO:0000003	comp27814_c0_seq1	reproduction	P
GO:0000003	comp33314_c0_seq4	reproduction	P
GO:0000003	comp33859_c1_seq29	reproduction	P
GO:0000003	comp33009_c1_seq2	reproduction	P
GO:0000003	comp25961_c0_seq2	reproduction	P
GO:0000003	comp28386_c0_seq2	reproduction	P
GO:0000003	comp32949_c1_seq1	reproduction	P
GO:0000003	comp19546_c0_seq1	reproduction	P
GO:0000003	comp30941_c0_seq2	reproduction	P
GO:0000003	comp34732_c0_seq2	reproduction	P
GO:0000003	comp34732_c0_seq12	reproduction	P
GO:0000003	comp32344_c0_seq6	reproduction	P
GO:0000003	comp30966_c0_seq1	reproduction	P
GO:0000003	comp22495_c0_seq2	reproduction	P
GO:0000003	comp33024_c0_seq9	reproduction	P
GO:0000003	comp24824_c0_seq1	reproduction	P
GO:0000003	comp19304_c0_seq1	reproduction	P
GO:0000003	comp24145_c0_seq3	reproduction	P
GO:0000003	comp34157_c1_seq4	reproduction	P
GO:0000003	comp33024_c0_seq1	reproduction	P
GO:0000003	comp18829_c0_seq1	reproduction	P
GO:0000003	comp31413_c0_seq1	reproduction	P
GO:0000003	comp29948_c1_seq1	reproduction	P
GO:0000003	comp1120_c0_seq1	reproduction	P
GO:0000003	comp33009_c1_seq3	reproduction	P
GO:0000003	comp5758_c0_seq1	reproduction	P
GO:0000003	comp32344_c0_seq1	reproduction	P
GO:0000003	comp34732_c0_seq3	reproduction	P
GO:0000003	comp31294_c0_seq3	reproduction	P
GO:0000003	comp33917_c3_seq6	reproduction	P
GO:0000003	comp33851_c0_seq14	reproduction	P
GO:0000003	comp33331_c0_seq7	reproduction	P
GO:0000003	comp17685_c1_seq1	reproduction	P
GO:0000003	comp26260_c0_seq1	reproduction	P
GO:0000003	comp34683_c0_seq16	reproduction	P
GO:0000003	comp24823_c0_seq2	reproduction	P
GO:0000003	comp32586_c0_seq1	reproduction	P
GO:0000003	comp24607_c0_seq2	reproduction	P
GO:0000003	comp27557_c0_seq2	reproduction	P
GO:0000003	comp34001_c0_seq1	reproduction	P
GO:0000003	comp34599_c0_seq2	reproduction	P
GO:0000003	comp20150_c0_seq2	reproduction	P
GO:0000003	comp34732_c0_seq9	reproduction	P
GO:0000003	comp11200_c0_seq1	reproduction	P
GO:0000003	comp28453_c0_seq3	reproduction	P
GO:0000003	comp32134_c0_seq2	reproduction	P
GO:0000003	comp24301_c0_seq2	reproduction	P
GO:0000003	comp32872_c0_seq3	reproduction	P
GO:0000003	comp29607_c0_seq1	reproduction	P
GO:0000003	comp10127_c0_seq1	reproduction	P
GO:0000003	comp18487_c0_seq1	reproduction	P
GO:0000003	comp34055_c2_seq1	reproduction	P
GO:0000003	comp27234_c0_seq1	reproduction	P
GO:0000003	comp33438_c0_seq3	reproduction	P
GO:0000003	comp34683_c0_seq5	reproduction	P
GO:0000003	comp32134_c0_seq1	reproduction	P
GO:0000003	comp31807_c0_seq4	reproduction	P
GO:0000003	comp33438_c0_seq26	reproduction	P
GO:0000003	comp34544_c1_seq3	reproduction	P
GO:0000003	comp24823_c0_seq1	reproduction	P
GO:0000003	comp34517_c1_seq7	reproduction	P
GO:0000003	comp34544_c1_seq12	reproduction	P
GO:0000003	comp32291_c0_seq2	reproduction	P
GO:0000003	comp24731_c0_seq3	reproduction	P
GO:0000003	comp26058_c0_seq2	reproduction	P
GO:0000003	comp29995_c0_seq2	reproduction	P
GO:0000003	comp35650_c0_seq1	reproduction	P
GO:0000003	comp31807_c0_seq8	reproduction	P
GO:0000003	comp3602_c0_seq1	reproduction	P
GO:0000003	comp33851_c0_seq8	reproduction	P
GO:0000003	comp8956_c0_seq1	reproduction	P
GO:0000003	comp34239_c0_seq2	reproduction	P
GO:0000003	comp33981_c0_seq5	reproduction	P
GO:0000003	comp26320_c0_seq2	reproduction	P
GO:0000003	comp4469_c0_seq1	reproduction	P
GO:0000003	comp34732_c0_seq16	reproduction	P
GO:0000003	comp33859_c1_seq35	reproduction	P
GO:0000003	comp33163_c0_seq2	reproduction	P
GO:0000003	comp3152_c0_seq1	reproduction	P
GO:0000003	comp36851_c0_seq1	reproduction	P
GO:0000003	comp33811_c0_seq8	reproduction	P
GO:0000003	comp30036_c2_seq1	reproduction	P
GO:0000003	comp34157_c1_seq2	reproduction	P
GO:0000003	comp11687_c0_seq1	reproduction	P
GO:0000003	comp34544_c1_seq7	reproduction	P
GO:0000003	comp16372_c0_seq1	reproduction	P
GO:0000003	comp33438_c0_seq13	reproduction	P
GO:0000003	comp33438_c0_seq27	reproduction	P
GO:0000003	comp32872_c0_seq4	reproduction	P
GO:0000003	comp31579_c1_seq6	reproduction	P
GO:0000003	comp22243_c0_seq1	reproduction	P
GO:0000003	comp33833_c0_seq2	reproduction	P
GO:0000003	comp27761_c1_seq1	reproduction	P
GO:0000003	comp28554_c0_seq1	reproduction	P
GO:0000003	comp31472_c0_seq2	reproduction	P
GO:0000003	comp33060_c0_seq4	reproduction	P
GO:0000003	comp25190_c0_seq1	reproduction	P
GO:0000003	comp37543_c0_seq1	reproduction	P
GO:0000003	comp24211_c0_seq1	reproduction	P
GO:0000003	comp23636_c0_seq4	reproduction	P
GO:0000003	comp9059_c0_seq1	reproduction	P
GO:0000003	comp28279_c0_seq7	reproduction	P
GO:0000003	comp33438_c0_seq8	reproduction	P
GO:0000003	comp27765_c0_seq3	reproduction	P
GO:0000003	comp1289_c0_seq1	reproduction	P
GO:0000003	comp28859_c0_seq3	reproduction	P
GO:0000003	comp34157_c0_seq1	reproduction	P
GO:0000003	comp28859_c0_seq2	reproduction	P
GO:0000003	comp29623_c0_seq4	reproduction	P
GO:0000003	comp33599_c0_seq1	reproduction	P
GO:0000003	comp29995_c0_seq7	reproduction	P
GO:0000003	comp33331_c0_seq5	reproduction	P
GO:0000003	comp21886_c0_seq1	reproduction	P
GO:0000003	comp24279_c0_seq4	reproduction	P
GO:0000003	comp33571_c0_seq5	reproduction	P
GO:0000003	comp22575_c0_seq1	reproduction	P
GO:0000003	comp8715_c0_seq1	reproduction	P
GO:0000003	comp8968_c1_seq1	reproduction	P
GO:0000003	comp34587_c0_seq1	reproduction	P
GO:0000003	comp32557_c0_seq1	reproduction	P
GO:0000003	comp29948_c0_seq2	reproduction	P
GO:0000003	comp21414_c0_seq2	reproduction	P
GO:0000003	comp34544_c1_seq11	reproduction	P
GO:0000003	comp6400_c0_seq1	reproduction	P
GO:0000003	comp10903_c0_seq1	reproduction	P
GO:0000003	comp33060_c0_seq1	reproduction	P
GO:0000003	comp29982_c0_seq3	reproduction	P
GO:0000003	comp32125_c0_seq3	reproduction	P
GO:0000003	comp24879_c0_seq2	reproduction	P
GO:0000003	comp28279_c0_seq2	reproduction	P
GO:0000003	comp33438_c0_seq19	reproduction	P
GO:0000003	comp32814_c0_seq7	reproduction	P
GO:0000003	comp34730_c0_seq3	reproduction	P
GO:0000003	comp34429_c0_seq2	reproduction	P
GO:0000003	comp38047_c0_seq1	reproduction	P
GO:0000003	comp26468_c0_seq1	reproduction	P
GO:0000003	comp34460_c0_seq1	reproduction	P
GO:0000003	comp33331_c0_seq4	reproduction	P
GO:0000003	comp33314_c0_seq2	reproduction	P
GO:0000003	comp27762_c0_seq1	reproduction	P
GO:0000003	comp11352_c0_seq1	reproduction	P
GO:0000003	comp24145_c0_seq1	reproduction	P
GO:0000003	comp33009_c1_seq9	reproduction	P
GO:0000003	comp32557_c0_seq2	reproduction	P
GO:0000003	comp22497_c0_seq1	reproduction	P
GO:0000003	comp37401_c0_seq1	reproduction	P
GO:0000003	comp29750_c0_seq1	reproduction	P
GO:0000003	comp35741_c0_seq1	reproduction	P
GO:0000003	comp34055_c6_seq5	reproduction	P
GO:0000003	comp7715_c0_seq1	reproduction	P
GO:0000003	comp10337_c0_seq1	reproduction	P
GO:0000003	comp31425_c0_seq2	reproduction	P
GO:0000003	comp30966_c0_seq5	reproduction	P
GO:0000003	comp22495_c0_seq1	reproduction	P
GO:0000003	comp34587_c0_seq3	reproduction	P
GO:0000003	comp21990_c0_seq2	reproduction	P
GO:0000003	comp26665_c0_seq6	reproduction	P
GO:0000003	comp29995_c0_seq4	reproduction	P
GO:0000003	comp19447_c2_seq1	reproduction	P
GO:0000003	comp32344_c0_seq7	reproduction	P
GO:0000003	comp31563_c1_seq5	reproduction	P
GO:0000003	comp34046_c0_seq3	reproduction	P
GO:0000003	comp10560_c0_seq1	reproduction	P
GO:0000003	comp31566_c1_seq6	reproduction	P
GO:0000003	comp20079_c2_seq1	reproduction	P
GO:0000003	comp33270_c0_seq1	reproduction	P
GO:0000003	comp34599_c0_seq1	reproduction	P
GO:0000003	comp31170_c0_seq3	reproduction	P
GO:0000003	comp34017_c1_seq1	reproduction	P
GO:0000003	comp34544_c1_seq9	reproduction	P
GO:0000003	comp34544_c1_seq8	reproduction	P
GO:0000003	comp18220_c0_seq1	reproduction	P
GO:0000003	comp33571_c0_seq1	reproduction	P
GO:0000003	comp37690_c0_seq1	reproduction	P
GO:0000003	comp34157_c1_seq7	reproduction	P
GO:0000003	comp34544_c1_seq10	reproduction	P
GO:0000003	comp30941_c0_seq8	reproduction	P
GO:0000003	comp25330_c1_seq1	reproduction	P
GO:0000003	comp33847_c0_seq4	reproduction	P
GO:0000003	comp24607_c0_seq1	reproduction	P
GO:0000003	comp34157_c1_seq3	reproduction	P
GO:0000003	comp32025_c0_seq3	reproduction	P
GO:0000003	comp34732_c0_seq21	reproduction	P
GO:0000003	comp10280_c0_seq2	reproduction	P
GO:0000003	comp33194_c0_seq3	reproduction	P
GO:0000003	comp19154_c0_seq1	reproduction	P
GO:0000003	comp15228_c0_seq1	reproduction	P
GO:0000003	comp25249_c1_seq3	reproduction	P
GO:0000003	comp29325_c0_seq1	reproduction	P
GO:0000003	comp32543_c1_seq4	reproduction	P
GO:0000003	comp30890_c0_seq1	reproduction	P
GO:0000003	comp33851_c0_seq7	reproduction	P
GO:0000003	comp24279_c0_seq3	reproduction	P
GO:0000003	comp25232_c0_seq1	reproduction	P
GO:0000003	comp15682_c0_seq1	reproduction	P
GO:0000003	comp32025_c0_seq1	reproduction	P
GO:0000003	comp34517_c1_seq2	reproduction	P
GO:0000003	comp33917_c3_seq14	reproduction	P
GO:0000003	comp21569_c0_seq1	reproduction	P
GO:0000003	comp23903_c0_seq2	reproduction	P
GO:0000003	comp31529_c0_seq5	reproduction	P
GO:0000003	comp24879_c0_seq1	reproduction	P
GO:0000003	comp34732_c0_seq13	reproduction	P
GO:0000003	comp31831_c0_seq1	reproduction	P
GO:0000003	comp32586_c0_seq2	reproduction	P
GO:0000003	comp33571_c0_seq2	reproduction	P
GO:0000003	comp11278_c0_seq2	reproduction	P
GO:0000003	comp17685_c0_seq1	reproduction	P
GO:0000003	comp35018_c0_seq1	reproduction	P
GO:0000003	comp17887_c0_seq1	reproduction	P
GO:0000003	comp32503_c0_seq2	reproduction	P
GO:0000003	comp32814_c0_seq2	reproduction	P
GO:0000003	comp33163_c0_seq1	reproduction	P
GO:0000003	comp33461_c0_seq4	reproduction	P
GO:0000003	comp19522_c0_seq1	reproduction	P
GO:0000003	comp33438_c0_seq4	reproduction	P
GO:0000003	comp20697_c0_seq1	reproduction	P
GO:0000003	comp10573_c0_seq1	reproduction	P
GO:0000003	comp32344_c0_seq5	reproduction	P
GO:0000003	comp27127_c0_seq1	reproduction	P
GO:0000003	comp11348_c0_seq2	reproduction	P
GO:0000003	comp15228_c0_seq2	reproduction	P
GO:0000003	comp28785_c0_seq2	reproduction	P
GO:0000003	comp31895_c0_seq1	reproduction	P
GO:0000003	comp33400_c1_seq2	reproduction	P
GO:0000003	comp31510_c0_seq1	reproduction	P
GO:0000003	comp26081_c0_seq1	reproduction	P
GO:0000003	comp24231_c0_seq1	reproduction	P
GO:0000003	comp31274_c1_seq5	reproduction	P
GO:0000003	comp16316_c0_seq1	reproduction	P
GO:0000003	comp32900_c0_seq1	reproduction	P
GO:0000003	comp30609_c0_seq1	reproduction	P
GO:0000003	comp34447_c0_seq2	reproduction	P
GO:0000003	comp33859_c1_seq56	reproduction	P
GO:0000003	comp33438_c0_seq21	reproduction	P
GO:0000003	comp34732_c0_seq14	reproduction	P
GO:0000003	comp26058_c0_seq1	reproduction	P
GO:0000003	comp31579_c1_seq1	reproduction	P
GO:0000003	comp26043_c0_seq2	reproduction	P
GO:0000003	comp9677_c0_seq1	reproduction	P
GO:0000003	comp34429_c0_seq7	reproduction	P
GO:0000003	comp20596_c0_seq1	reproduction	P
GO:0000003	comp15682_c1_seq1	reproduction	P
GO:0000003	comp30967_c1_seq6	reproduction	P
GO:0000003	comp10381_c0_seq1	reproduction	P
GO:0000003	comp27232_c0_seq2	reproduction	P
GO:0000003	comp23903_c0_seq1	reproduction	P
GO:0000003	comp8559_c0_seq1	reproduction	P
GO:0000003	comp20005_c0_seq3	reproduction	P
GO:0000003	comp36651_c0_seq1	reproduction	P
GO:0000003	comp30520_c0_seq1	reproduction	P
GO:0000003	comp33435_c0_seq2	reproduction	P
GO:0000003	comp33009_c1_seq7	reproduction	P
GO:0000003	comp32125_c0_seq4	reproduction	P
GO:0000003	comp6935_c0_seq1	reproduction	P
GO:0000003	comp14589_c0_seq1	reproduction	P
GO:0000003	comp33438_c0_seq23	reproduction	P
GO:0000003	comp34055_c1_seq1	reproduction	P
GO:0000003	comp33183_c0_seq1	reproduction	P
GO:0000003	comp31566_c1_seq4	reproduction	P
GO:0000003	comp32291_c0_seq3	reproduction	P
GO:0000003	comp7952_c0_seq1	reproduction	P
GO:0000003	comp26404_c0_seq1	reproduction	P
GO:0000003	comp34239_c0_seq3	reproduction	P
GO:0000003	comp34055_c6_seq1	reproduction	P
GO:0000003	comp34377_c0_seq1	reproduction	P
GO:0000003	comp21479_c1_seq1	reproduction	P
GO:0000003	comp33009_c1_seq13	reproduction	P
GO:0000003	comp20457_c0_seq1	reproduction	P
GO:0000003	comp34891_c0_seq1	reproduction	P
GO:0000003	comp13201_c0_seq1	reproduction	P
GO:0000003	comp27431_c0_seq3	reproduction	P
GO:0000003	comp33438_c0_seq16	reproduction	P
GO:0000003	comp31820_c0_seq2	reproduction	P
GO:0000003	comp21622_c0_seq2	reproduction	P
GO:0000003	comp34460_c0_seq3	reproduction	P
GO:0000003	comp32344_c0_seq8	reproduction	P
GO:0000003	comp34683_c0_seq7	reproduction	P
GO:0000003	comp33917_c3_seq10	reproduction	P
GO:0000003	comp34495_c0_seq1	reproduction	P
GO:0000003	comp34157_c1_seq6	reproduction	P
GO:0000003	comp34377_c0_seq2	reproduction	P
GO:0000003	comp28856_c1_seq1	reproduction	P
GO:0000003	comp33438_c0_seq20	reproduction	P
GO:0000003	comp34949_c0_seq1	reproduction	P
GO:0000003	comp28386_c1_seq4	reproduction	P
GO:0000003	comp33390_c0_seq1	reproduction	P
GO:0000003	comp34599_c0_seq5	reproduction	P
GO:0000003	comp33024_c0_seq2	reproduction	P
GO:0000003	comp34429_c0_seq8	reproduction	P
GO:0000003	comp33438_c0_seq12	reproduction	P
GO:0000003	comp24279_c0_seq2	reproduction	P
GO:0000003	comp28541_c0_seq3	reproduction	P
GO:0000003	comp33859_c1_seq23	reproduction	P
GO:0000003	comp33859_c1_seq28	reproduction	P
GO:0000003	comp33331_c0_seq1	reproduction	P
GO:0000003	comp20649_c0_seq1	reproduction	P
GO:0000003	comp32843_c1_seq6	reproduction	P
GO:0000003	comp34732_c0_seq1	reproduction	P
GO:0000003	comp26597_c0_seq1	reproduction	P
GO:0000003	comp33859_c1_seq43	reproduction	P
GO:0000003	comp8919_c0_seq1	reproduction	P
GO:0000003	comp33851_c0_seq6	reproduction	P
GO:0000003	comp26665_c0_seq7	reproduction	P
GO:0000003	comp15245_c0_seq1	reproduction	P
GO:0000003	comp30609_c0_seq3	reproduction	P
GO:0000003	comp25800_c0_seq4	reproduction	P
GO:0000003	comp33009_c1_seq6	reproduction	P
GO:0000003	comp10560_c1_seq1	reproduction	P
GO:0000003	comp34460_c0_seq4	reproduction	P
GO:0000003	comp23403_c0_seq1	reproduction	P
GO:0000003	comp32125_c0_seq6	reproduction	P
GO:0000003	comp12473_c0_seq1	reproduction	P
GO:0000003	comp33851_c0_seq13	reproduction	P
GO:0000003	comp24103_c0_seq2	reproduction	P
GO:0000003	comp32651_c0_seq4	reproduction	P
GO:0000003	comp19084_c0_seq1	reproduction	P
GO:0000003	comp34460_c0_seq6	reproduction	P
GO:0000003	comp34046_c0_seq4	reproduction	P
GO:0000003	comp33400_c0_seq1	reproduction	P
GO:0000003	comp34157_c1_seq1	reproduction	P
GO:0000003	comp34683_c0_seq10	reproduction	P
GO:0000003	comp30967_c1_seq2	reproduction	P
GO:0000003	comp34296_c0_seq2	reproduction	P
GO:0000003	comp23239_c0_seq3	reproduction	P
GO:0000003	comp32651_c0_seq1	reproduction	P
GO:0000003	comp9134_c0_seq1	reproduction	P
GO:0000003	comp33270_c0_seq4	reproduction	P
GO:0000003	comp34683_c0_seq19	reproduction	P
GO:0000003	comp33134_c0_seq3	reproduction	P
GO:0000003	comp33571_c0_seq3	reproduction	P
GO:0000003	comp18263_c0_seq1	reproduction	P
GO:0000003	comp33009_c1_seq8	reproduction	P
GO:0000003	comp6813_c0_seq1	reproduction	P
GO:0000003	comp35186_c0_seq1	reproduction	P
GO:0000003	comp32760_c0_seq5	reproduction	P
GO:0000003	comp6712_c0_seq1	reproduction	P
GO:0000003	comp20360_c0_seq1	reproduction	P
GO:0000003	comp30272_c0_seq1	reproduction	P
GO:0000003	comp24298_c0_seq1	reproduction	P
GO:0000003	comp25481_c0_seq1	reproduction	P
GO:0000003	comp32843_c1_seq4	reproduction	P
GO:0000003	comp13587_c0_seq1	reproduction	P
GO:0000003	comp28690_c0_seq1	reproduction	P
GO:0000003	comp11375_c0_seq1	reproduction	P
GO:0000003	comp20452_c0_seq2	reproduction	P
GO:0000003	comp30239_c0_seq1	reproduction	P
GO:0000003	comp34683_c0_seq11	reproduction	P
GO:0000003	comp32125_c0_seq5	reproduction	P
GO:0000003	comp33736_c2_seq1	reproduction	P
GO:0000003	comp34239_c0_seq1	reproduction	P
GO:0000003	comp5124_c0_seq1	reproduction	P
GO:0000003	comp14869_c0_seq1	reproduction	P
GO:0000003	comp31566_c1_seq1	reproduction	P
GO:0000003	comp33851_c0_seq11	reproduction	P
GO:0000003	comp18816_c0_seq2	reproduction	P
GO:0000003	comp34544_c1_seq2	reproduction	P
GO:0000003	comp25855_c0_seq1	reproduction	P
GO:0000003	comp33024_c0_seq7	reproduction	P
GO:0000003	comp32485_c0_seq3	reproduction	P
GO:0000003	comp33851_c0_seq4	reproduction	P
GO:0000003	comp25109_c1_seq2	reproduction	P
GO:0000003	comp20452_c0_seq1	reproduction	P
GO:0000003	comp31943_c0_seq4	reproduction	P
GO:0000003	comp18835_c0_seq1	reproduction	P
GO:0000003	comp28113_c0_seq1	reproduction	P
GO:0000003	comp32760_c0_seq1	reproduction	P
GO:0000003	comp33917_c3_seq5	reproduction	P
GO:0000003	comp34460_c0_seq2	reproduction	P
GO:0000003	comp36964_c0_seq1	reproduction	P
GO:0000003	comp18444_c0_seq1	reproduction	P
GO:0000003	comp15676_c1_seq1	reproduction	P
GO:0000003	comp20005_c0_seq2	reproduction	P
GO:0000003	comp32221_c0_seq22	reproduction	P
GO:0000003	comp32651_c0_seq12	reproduction	P
GO:0000003	comp22476_c0_seq1	reproduction	P
GO:0000003	comp33060_c0_seq2	reproduction	P
GO:0000003	comp21175_c0_seq1	reproduction	P
GO:0000003	comp22759_c0_seq1	reproduction	P
GO:0000003	comp26409_c0_seq1	reproduction	P
GO:0000003	comp32188_c0_seq2	reproduction	P
GO:0000003	comp25109_c1_seq4	reproduction	P
GO:0000003	comp33399_c0_seq1	reproduction	P
GO:0000003	comp28571_c0_seq1	reproduction	P
GO:0000003	comp28044_c0_seq1	reproduction	P
GO:0000003	comp21254_c0_seq1	reproduction	P
GO:0000003	comp17751_c0_seq1	reproduction	P
GO:0000003	comp33060_c0_seq8	reproduction	P
GO:0000003	comp33094_c0_seq5	reproduction	P
GO:0000003	comp34732_c0_seq8	reproduction	P
GO:0000003	comp33060_c0_seq3	reproduction	P
GO:0000003	comp33851_c0_seq10	reproduction	P
GO:0000003	comp22547_c0_seq1	reproduction	P
GO:0000003	comp12473_c0_seq2	reproduction	P
GO:0000003	comp29163_c1_seq1	reproduction	P
GO:0000003	comp19546_c0_seq2	reproduction	P
GO:0000003	comp33400_c1_seq3	reproduction	P
GO:0000003	comp6809_c1_seq1	reproduction	P
GO:0000003	comp31294_c0_seq1	reproduction	P
GO:0000003	comp31678_c0_seq3	reproduction	P
GO:0000003	comp31831_c0_seq2	reproduction	P
GO:0000003	comp33438_c0_seq11	reproduction	P
GO:0000003	comp33461_c0_seq3	reproduction	P
GO:0000003	comp33438_c0_seq14	reproduction	P
GO:0000003	comp34544_c1_seq6	reproduction	P
GO:0000009	comp32902_c0_seq1	alpha-1,6-mannosyltransferase activity	F
GO:0000009	comp26443_c0_seq2	alpha-1,6-mannosyltransferase activity	F
GO:0000009	comp26443_c0_seq1	alpha-1,6-mannosyltransferase activity	F
GO:0000009	comp26443_c0_seq3	alpha-1,6-mannosyltransferase activity	F
GO:0000009	comp34533_c0_seq6	alpha-1,6-mannosyltransferase activity	F
GO:0000014	comp29510_c0_seq1	single-stranded DNA specific endodeoxyribonuclease activity	F
GO:0000015	comp34453_c0_seq2	phosphopyruvate hydratase complex	C
GO:0000015	comp34453_c0_seq3	phosphopyruvate hydratase complex	C
GO:0000015	comp30504_c0_seq1	phosphopyruvate hydratase complex	C
GO:0000015	comp34453_c0_seq1	phosphopyruvate hydratase complex	C
GO:0000023	comp27660_c0_seq5	maltose metabolic process	P
GO:0000023	comp27802_c0_seq1	maltose metabolic process	P
GO:0000023	comp27802_c0_seq2	maltose metabolic process	P
GO:0000023	comp34372_c0_seq7	maltose metabolic process	P
GO:0000023	comp27660_c0_seq6	maltose metabolic process	P
GO:0000023	comp27660_c0_seq3	maltose metabolic process	P
GO:0000023	comp27660_c0_seq1	maltose metabolic process	P
GO:0000024	comp34372_c0_seq7	maltose biosynthetic process	P
GO:0000026	comp32902_c0_seq1	alpha-1,2-mannosyltransferase activity	F
GO:0000026	comp34533_c0_seq6	alpha-1,2-mannosyltransferase activity	F
GO:0000030	comp29007_c0_seq1	mannosyltransferase activity	F
GO:0000030	comp35271_c0_seq1	mannosyltransferase activity	F
GO:0000030	comp16563_c0_seq1	mannosyltransferase activity	F
GO:0000030	comp26443_c0_seq2	mannosyltransferase activity	F
GO:0000030	comp34533_c0_seq6	mannosyltransferase activity	F
GO:0000030	comp32902_c0_seq1	mannosyltransferase activity	F
GO:0000030	comp26443_c0_seq1	mannosyltransferase activity	F
GO:0000030	comp16563_c0_seq2	mannosyltransferase activity	F
GO:0000030	comp26443_c0_seq3	mannosyltransferase activity	F
GO:0000033	comp29007_c0_seq1	alpha-1,3-mannosyltransferase activity	F
GO:0000033	comp32902_c0_seq1	alpha-1,3-mannosyltransferase activity	F
GO:0000033	comp34533_c0_seq6	alpha-1,3-mannosyltransferase activity	F
GO:0000035	comp17464_c1_seq1	acyl binding	F
GO:0000035	comp17464_c0_seq1	acyl binding	F
GO:0000036	comp34265_c0_seq1	acyl carrier activity	F
GO:0000036	comp33185_c0_seq4	acyl carrier activity	F
GO:0000036	comp33185_c0_seq1	acyl carrier activity	F
GO:0000036	comp34265_c0_seq9	acyl carrier activity	F
GO:0000036	comp23926_c0_seq1	acyl carrier activity	F
GO:0000036	comp18128_c0_seq1	acyl carrier activity	F
GO:0000036	comp34265_c0_seq7	acyl carrier activity	F
GO:0000036	comp32335_c1_seq3	acyl carrier activity	F
GO:0000036	comp34330_c4_seq2	acyl carrier activity	F
GO:0000036	comp33185_c0_seq6	acyl carrier activity	F
GO:0000036	comp34330_c4_seq11	acyl carrier activity	F
GO:0000036	comp23926_c0_seq2	acyl carrier activity	F
GO:0000036	comp34330_c4_seq4	acyl carrier activity	F
GO:0000036	comp34265_c0_seq3	acyl carrier activity	F
GO:0000036	comp32335_c1_seq6	acyl carrier activity	F
GO:0000036	comp33185_c0_seq3	acyl carrier activity	F
GO:0000036	comp34330_c4_seq3	acyl carrier activity	F
GO:0000036	comp34330_c4_seq8	acyl carrier activity	F
GO:0000036	comp32335_c2_seq1	acyl carrier activity	F
GO:0000036	comp34265_c0_seq8	acyl carrier activity	F
GO:0000036	comp16577_c0_seq1	acyl carrier activity	F
GO:0000036	comp34265_c0_seq12	acyl carrier activity	F
GO:0000036	comp32335_c1_seq1	acyl carrier activity	F
GO:0000036	comp32335_c1_seq9	acyl carrier activity	F
GO:0000036	comp34265_c0_seq11	acyl carrier activity	F
GO:0000036	comp33185_c0_seq2	acyl carrier activity	F
GO:0000036	comp13532_c1_seq1	acyl carrier activity	F
GO:0000036	comp33185_c0_seq7	acyl carrier activity	F
GO:0000036	comp34265_c0_seq2	acyl carrier activity	F
GO:0000036	comp32335_c1_seq4	acyl carrier activity	F
GO:0000036	comp34265_c0_seq4	acyl carrier activity	F
GO:0000036	comp7281_c0_seq1	acyl carrier activity	F
GO:0000036	comp34265_c0_seq6	acyl carrier activity	F
GO:0000036	comp32335_c1_seq10	acyl carrier activity	F
GO:0000036	comp32335_c1_seq5	acyl carrier activity	F
GO:0000036	comp34330_c4_seq6	acyl carrier activity	F
GO:0000036	comp24694_c0_seq1	acyl carrier activity	F
GO:0000036	comp34265_c0_seq5	acyl carrier activity	F
GO:0000036	comp32335_c1_seq2	acyl carrier activity	F
GO:0000036	comp9968_c0_seq1	acyl carrier activity	F
GO:0000036	comp34265_c0_seq10	acyl carrier activity	F
GO:0000036	comp33185_c0_seq5	acyl carrier activity	F
GO:0000036	comp32335_c1_seq8	acyl carrier activity	F
GO:0000036	comp32335_c1_seq7	acyl carrier activity	F
GO:0000038	comp28134_c0_seq1	very-long-chain fatty acid metabolic process	P
GO:0000038	comp32926_c0_seq1	very-long-chain fatty acid metabolic process	P
GO:0000038	comp34659_c1_seq5	very-long-chain fatty acid metabolic process	P
GO:0000038	comp34659_c1_seq8	very-long-chain fatty acid metabolic process	P
GO:0000038	comp34659_c1_seq2	very-long-chain fatty acid metabolic process	P
GO:0000038	comp32926_c0_seq2	very-long-chain fatty acid metabolic process	P
GO:0000038	comp34030_c2_seq1	very-long-chain fatty acid metabolic process	P
GO:0000038	comp27856_c0_seq2	very-long-chain fatty acid metabolic process	P
GO:0000038	comp26198_c0_seq3	very-long-chain fatty acid metabolic process	P
GO:0000038	comp24386_c1_seq1	very-long-chain fatty acid metabolic process	P
GO:0000038	comp34659_c1_seq6	very-long-chain fatty acid metabolic process	P
GO:0000038	comp30963_c0_seq1	very-long-chain fatty acid metabolic process	P
GO:0000038	comp34659_c1_seq3	very-long-chain fatty acid metabolic process	P
GO:0000038	comp34659_c1_seq4	very-long-chain fatty acid metabolic process	P
GO:0000038	comp34659_c1_seq11	very-long-chain fatty acid metabolic process	P
GO:0000038	comp31234_c0_seq2	very-long-chain fatty acid metabolic process	P
GO:0000038	comp31234_c0_seq1	very-long-chain fatty acid metabolic process	P
GO:0000038	comp34030_c1_seq4	very-long-chain fatty acid metabolic process	P
GO:0000038	comp27856_c0_seq1	very-long-chain fatty acid metabolic process	P
GO:0000038	comp26198_c0_seq1	very-long-chain fatty acid metabolic process	P
GO:0000041	comp28380_c0_seq1	transition metal ion transport	P
GO:0000041	comp27086_c0_seq1	transition metal ion transport	P
GO:0000041	comp30419_c0_seq1	transition metal ion transport	P
GO:0000041	comp28380_c0_seq2	transition metal ion transport	P
GO:0000041	comp33009_c1_seq5	transition metal ion transport	P
GO:0000041	comp20388_c0_seq2	transition metal ion transport	P
GO:0000041	comp29155_c0_seq2	transition metal ion transport	P
GO:0000041	comp21227_c0_seq1	transition metal ion transport	P
GO:0000041	comp30966_c0_seq1	transition metal ion transport	P
GO:0000041	comp33009_c1_seq6	transition metal ion transport	P
GO:0000041	comp27810_c0_seq1	transition metal ion transport	P
GO:0000041	comp20388_c0_seq1	transition metal ion transport	P
GO:0000041	comp32937_c0_seq2	transition metal ion transport	P
GO:0000041	comp27810_c0_seq5	transition metal ion transport	P
GO:0000041	comp5915_c0_seq2	transition metal ion transport	P
GO:0000041	comp26007_c0_seq2	transition metal ion transport	P
GO:0000041	comp34420_c2_seq1	transition metal ion transport	P
GO:0000041	comp27810_c0_seq4	transition metal ion transport	P
GO:0000041	comp10578_c0_seq1	transition metal ion transport	P
GO:0000041	comp24644_c0_seq1	transition metal ion transport	P
GO:0000041	comp32760_c0_seq5	transition metal ion transport	P
GO:0000041	comp29931_c0_seq1	transition metal ion transport	P
GO:0000041	comp13621_c0_seq1	transition metal ion transport	P
GO:0000041	comp26831_c0_seq7	transition metal ion transport	P
GO:0000041	comp10011_c0_seq1	transition metal ion transport	P
GO:0000041	comp27810_c0_seq2	transition metal ion transport	P
GO:0000041	comp5915_c0_seq1	transition metal ion transport	P
GO:0000041	comp33009_c1_seq1	transition metal ion transport	P
GO:0000041	comp30966_c0_seq7	transition metal ion transport	P
GO:0000041	comp30966_c0_seq4	transition metal ion transport	P
GO:0000041	comp29155_c0_seq1	transition metal ion transport	P
GO:0000041	comp32937_c0_seq1	transition metal ion transport	P
GO:0000041	comp26831_c0_seq1	transition metal ion transport	P
GO:0000041	comp33009_c1_seq3	transition metal ion transport	P
GO:0000041	comp34866_c0_seq1	transition metal ion transport	P
GO:0000041	comp26831_c0_seq4	transition metal ion transport	P
GO:0000041	comp17631_c0_seq1	transition metal ion transport	P
GO:0000041	comp33009_c1_seq12	transition metal ion transport	P
GO:0000041	comp33009_c1_seq8	transition metal ion transport	P
GO:0000041	comp32937_c0_seq3	transition metal ion transport	P
GO:0000041	comp33009_c1_seq4	transition metal ion transport	P
GO:0000041	comp32454_c1_seq1	transition metal ion transport	P
GO:0000041	comp27810_c0_seq6	transition metal ion transport	P
GO:0000041	comp26007_c0_seq1	transition metal ion transport	P
GO:0000041	comp32454_c1_seq3	transition metal ion transport	P
GO:0000041	comp26831_c0_seq6	transition metal ion transport	P
GO:0000041	comp33009_c1_seq10	transition metal ion transport	P
GO:0000041	comp32760_c0_seq6	transition metal ion transport	P
GO:0000041	comp30966_c0_seq2	transition metal ion transport	P
GO:0000041	comp27144_c1_seq1	transition metal ion transport	P
GO:0000041	comp33009_c1_seq9	transition metal ion transport	P
GO:0000041	comp27810_c0_seq3	transition metal ion transport	P
GO:0000041	comp30966_c0_seq5	transition metal ion transport	P
GO:0000041	comp34420_c0_seq1	transition metal ion transport	P
GO:0000041	comp31877_c0_seq2	transition metal ion transport	P
GO:0000041	comp5656_c0_seq1	transition metal ion transport	P
GO:0000041	comp26831_c0_seq5	transition metal ion transport	P
GO:0000041	comp33718_c0_seq2	transition metal ion transport	P
GO:0000041	comp32760_c0_seq1	transition metal ion transport	P
GO:0000041	comp33009_c1_seq7	transition metal ion transport	P
GO:0000041	comp32207_c0_seq2	transition metal ion transport	P
GO:0000041	comp34420_c2_seq2	transition metal ion transport	P
GO:0000041	comp25974_c0_seq1	transition metal ion transport	P
GO:0000041	comp27219_c0_seq1	transition metal ion transport	P
GO:0000041	comp26619_c0_seq1	transition metal ion transport	P
GO:0000041	comp25739_c0_seq1	transition metal ion transport	P
GO:0000041	comp33009_c1_seq13	transition metal ion transport	P
GO:0000041	comp33009_c1_seq11	transition metal ion transport	P
GO:0000041	comp17755_c0_seq1	transition metal ion transport	P
GO:0000041	comp33195_c0_seq2	transition metal ion transport	P
GO:0000041	comp10011_c0_seq2	transition metal ion transport	P
GO:0000041	comp20501_c0_seq1	transition metal ion transport	P
GO:0000041	comp26831_c0_seq3	transition metal ion transport	P
GO:0000041	comp21227_c0_seq2	transition metal ion transport	P
GO:0000041	comp35124_c0_seq1	transition metal ion transport	P
GO:0000041	comp15178_c1_seq1	transition metal ion transport	P
GO:0000041	comp31877_c0_seq1	transition metal ion transport	P
GO:0000041	comp22253_c0_seq1	transition metal ion transport	P
GO:0000041	comp32454_c1_seq2	transition metal ion transport	P
GO:0000041	comp34420_c1_seq1	transition metal ion transport	P
GO:0000041	comp33009_c1_seq2	transition metal ion transport	P
GO:0000041	comp33195_c0_seq1	transition metal ion transport	P
GO:0000041	comp32207_c0_seq1	transition metal ion transport	P
GO:0000045	comp27245_c0_seq1	autophagic vacuole assembly	P
GO:0000045	comp27245_c0_seq5	autophagic vacuole assembly	P
GO:0000045	comp27245_c0_seq4	autophagic vacuole assembly	P
GO:0000045	comp27245_c0_seq2	autophagic vacuole assembly	P
GO:0000045	comp27245_c0_seq3	autophagic vacuole assembly	P
GO:0000049	comp32793_c0_seq1	tRNA binding	F
GO:0000049	comp25221_c0_seq1	tRNA binding	F
GO:0000049	comp12386_c0_seq2	tRNA binding	F
GO:0000049	comp32793_c0_seq2	tRNA binding	F
GO:0000049	comp27840_c0_seq1	tRNA binding	F
GO:0000049	comp25592_c0_seq1	tRNA binding	F
GO:0000049	comp25221_c1_seq1	tRNA binding	F
GO:0000049	comp12386_c0_seq1	tRNA binding	F
GO:0000049	comp22331_c0_seq1	tRNA binding	F
GO:0000049	comp27840_c0_seq2	tRNA binding	F
GO:0000049	comp26274_c0_seq1	tRNA binding	F
GO:0000049	comp27840_c0_seq3	tRNA binding	F
GO:0000049	comp26274_c0_seq2	tRNA binding	F
GO:0000049	comp22331_c0_seq2	tRNA binding	F
GO:0000049	comp32086_c0_seq1	tRNA binding	F
GO:0000049	comp19174_c0_seq1	tRNA binding	F
GO:0000059	comp30635_c0_seq1	protein import into nucleus, docking	P
GO:0000059	comp32898_c0_seq13	protein import into nucleus, docking	P
GO:0000059	comp26718_c0_seq1	protein import into nucleus, docking	P
GO:0000059	comp25560_c0_seq1	protein import into nucleus, docking	P
GO:0000059	comp22583_c0_seq1	protein import into nucleus, docking	P
GO:0000059	comp32898_c0_seq9	protein import into nucleus, docking	P
GO:0000059	comp26718_c1_seq1	protein import into nucleus, docking	P
GO:0000059	comp26718_c1_seq2	protein import into nucleus, docking	P
GO:0000059	comp32898_c0_seq4	protein import into nucleus, docking	P
GO:0000059	comp22583_c0_seq2	protein import into nucleus, docking	P
GO:0000059	comp28114_c0_seq2	protein import into nucleus, docking	P
GO:0000059	comp28114_c0_seq1	protein import into nucleus, docking	P
GO:0000059	comp21466_c0_seq1	protein import into nucleus, docking	P
GO:0000059	comp38042_c0_seq1	protein import into nucleus, docking	P
GO:0000060	comp14357_c1_seq1	protein import into nucleus, translocation	P
GO:0000062	comp33338_c0_seq3	acyl-CoA binding	F
GO:0000062	comp24874_c0_seq3	acyl-CoA binding	F
GO:0000062	comp32608_c1_seq4	acyl-CoA binding	F
GO:0000062	comp33338_c0_seq1	acyl-CoA binding	F
GO:0000062	comp26149_c0_seq1	acyl-CoA binding	F
GO:0000062	comp33338_c0_seq4	acyl-CoA binding	F
GO:0000062	comp20503_c2_seq1	acyl-CoA binding	F
GO:0000062	comp24874_c0_seq2	acyl-CoA binding	F
GO:0000062	comp32608_c1_seq5	acyl-CoA binding	F
GO:0000062	comp35851_c0_seq1	acyl-CoA binding	F
GO:0000062	comp32608_c1_seq1	acyl-CoA binding	F
GO:0000062	comp32608_c1_seq3	acyl-CoA binding	F
GO:0000062	comp32608_c1_seq2	acyl-CoA binding	F
GO:0000062	comp33338_c0_seq2	acyl-CoA binding	F
GO:0000062	comp24874_c0_seq1	acyl-CoA binding	F
GO:0000062	comp28229_c0_seq1	acyl-CoA binding	F
GO:0000064	comp30237_c0_seq4	L-ornithine transmembrane transporter activity	F
GO:0000064	comp30237_c0_seq5	L-ornithine transmembrane transporter activity	F
GO:0000064	comp30237_c0_seq3	L-ornithine transmembrane transporter activity	F
GO:0000075	comp23298_c0_seq1	cell cycle checkpoint	P
GO:0000075	comp26873_c0_seq2	cell cycle checkpoint	P
GO:0000075	comp22869_c1_seq1	cell cycle checkpoint	P
GO:0000079	comp32052_c0_seq1	regulation of cyclin-dependent protein kinase activity	P
GO:0000079	comp32052_c0_seq2	regulation of cyclin-dependent protein kinase activity	P
GO:0000079	comp20180_c0_seq1	regulation of cyclin-dependent protein kinase activity	P
GO:0000079	comp30070_c0_seq1	regulation of cyclin-dependent protein kinase activity	P
GO:0000079	comp30070_c0_seq2	regulation of cyclin-dependent protein kinase activity	P
GO:0000079	comp30070_c0_seq3	regulation of cyclin-dependent protein kinase activity	P
GO:0000079	comp20180_c0_seq2	regulation of cyclin-dependent protein kinase activity	P
GO:0000079	comp24008_c1_seq1	regulation of cyclin-dependent protein kinase activity	P
GO:0000082	comp30477_c0_seq2	G1/S transition of mitotic cell cycle	P
GO:0000082	comp30477_c0_seq3	G1/S transition of mitotic cell cycle	P
GO:0000082	comp33390_c0_seq1	G1/S transition of mitotic cell cycle	P
GO:0000082	comp30477_c0_seq1	G1/S transition of mitotic cell cycle	P
GO:0000085	comp32145_c0_seq2	G2 phase of mitotic cell cycle	P
GO:0000085	comp36716_c0_seq1	G2 phase of mitotic cell cycle	P
GO:0000085	comp32145_c0_seq1	G2 phase of mitotic cell cycle	P
GO:0000085	comp32145_c0_seq3	G2 phase of mitotic cell cycle	P
GO:0000086	comp2436_c0_seq1	G2/M transition of mitotic cell cycle	P
GO:0000086	comp6893_c0_seq1	G2/M transition of mitotic cell cycle	P
GO:0000087	comp29779_c0_seq2	M phase of mitotic cell cycle	P
GO:0000087	comp32019_c0_seq2	M phase of mitotic cell cycle	P
GO:0000087	comp34441_c0_seq2	M phase of mitotic cell cycle	P
GO:0000087	comp20413_c0_seq2	M phase of mitotic cell cycle	P
GO:0000087	comp2436_c0_seq1	M phase of mitotic cell cycle	P
GO:0000087	comp20413_c0_seq1	M phase of mitotic cell cycle	P
GO:0000087	comp32019_c0_seq3	M phase of mitotic cell cycle	P
GO:0000087	comp29787_c0_seq1	M phase of mitotic cell cycle	P
GO:0000087	comp8214_c0_seq1	M phase of mitotic cell cycle	P
GO:0000087	comp34044_c0_seq2	M phase of mitotic cell cycle	P
GO:0000087	comp10347_c0_seq1	M phase of mitotic cell cycle	P
GO:0000087	comp6893_c0_seq1	M phase of mitotic cell cycle	P
GO:0000087	comp23317_c0_seq1	M phase of mitotic cell cycle	P
GO:0000087	comp29779_c0_seq1	M phase of mitotic cell cycle	P
GO:0000087	comp34044_c0_seq8	M phase of mitotic cell cycle	P
GO:0000087	comp22869_c1_seq1	M phase of mitotic cell cycle	P
GO:0000087	comp19380_c0_seq1	M phase of mitotic cell cycle	P
GO:0000087	comp32723_c0_seq1	M phase of mitotic cell cycle	P
GO:0000087	comp24904_c0_seq3	M phase of mitotic cell cycle	P
GO:0000087	comp22844_c0_seq2	M phase of mitotic cell cycle	P
GO:0000087	comp28422_c0_seq1	M phase of mitotic cell cycle	P
GO:0000087	comp24904_c0_seq2	M phase of mitotic cell cycle	P
GO:0000087	comp23298_c0_seq1	M phase of mitotic cell cycle	P
GO:0000087	comp34044_c0_seq5	M phase of mitotic cell cycle	P
GO:0000087	comp16144_c0_seq1	M phase of mitotic cell cycle	P
GO:0000087	comp34044_c0_seq10	M phase of mitotic cell cycle	P
GO:0000087	comp34044_c0_seq7	M phase of mitotic cell cycle	P
GO:0000087	comp23924_c0_seq1	M phase of mitotic cell cycle	P
GO:0000087	comp34441_c0_seq4	M phase of mitotic cell cycle	P
GO:0000087	comp32019_c0_seq4	M phase of mitotic cell cycle	P
GO:0000087	comp26128_c0_seq1	M phase of mitotic cell cycle	P
GO:0000087	comp23924_c0_seq2	M phase of mitotic cell cycle	P
GO:0000087	comp22844_c0_seq1	M phase of mitotic cell cycle	P
GO:0000087	comp26873_c0_seq2	M phase of mitotic cell cycle	P
GO:0000096	comp32858_c0_seq1	sulfur amino acid metabolic process	P
GO:0000096	comp31208_c0_seq2	sulfur amino acid metabolic process	P
GO:0000096	comp23825_c1_seq1	sulfur amino acid metabolic process	P
GO:0000096	comp34269_c3_seq1	sulfur amino acid metabolic process	P
GO:0000096	comp11403_c0_seq1	sulfur amino acid metabolic process	P
GO:0000096	comp31046_c0_seq1	sulfur amino acid metabolic process	P
GO:0000096	comp31421_c2_seq1	sulfur amino acid metabolic process	P
GO:0000096	comp23102_c0_seq1	sulfur amino acid metabolic process	P
GO:0000096	comp33466_c1_seq3	sulfur amino acid metabolic process	P
GO:0000096	comp31308_c0_seq2	sulfur amino acid metabolic process	P
GO:0000096	comp32955_c0_seq2	sulfur amino acid metabolic process	P
GO:0000096	comp33022_c0_seq1	sulfur amino acid metabolic process	P
GO:0000096	comp31421_c2_seq4	sulfur amino acid metabolic process	P
GO:0000096	comp28824_c1_seq1	sulfur amino acid metabolic process	P
GO:0000096	comp17666_c0_seq1	sulfur amino acid metabolic process	P
GO:0000096	comp32845_c1_seq5	sulfur amino acid metabolic process	P
GO:0000096	comp31342_c0_seq5	sulfur amino acid metabolic process	P
GO:0000096	comp31308_c0_seq4	sulfur amino acid metabolic process	P
GO:0000096	comp26012_c0_seq5	sulfur amino acid metabolic process	P
GO:0000096	comp32955_c0_seq3	sulfur amino acid metabolic process	P
GO:0000096	comp33937_c3_seq24	sulfur amino acid metabolic process	P
GO:0000096	comp20825_c1_seq1	sulfur amino acid metabolic process	P
GO:0000096	comp34130_c0_seq1	sulfur amino acid metabolic process	P
GO:0000096	comp31304_c0_seq2	sulfur amino acid metabolic process	P
GO:0000096	comp31308_c0_seq1	sulfur amino acid metabolic process	P
GO:0000096	comp30188_c1_seq1	sulfur amino acid metabolic process	P
GO:0000096	comp31304_c0_seq3	sulfur amino acid metabolic process	P
GO:0000096	comp7090_c0_seq1	sulfur amino acid metabolic process	P
GO:0000096	comp25631_c1_seq1	sulfur amino acid metabolic process	P
GO:0000096	comp29103_c0_seq2	sulfur amino acid metabolic process	P
GO:0000096	comp34130_c0_seq2	sulfur amino acid metabolic process	P
GO:0000096	comp31342_c0_seq6	sulfur amino acid metabolic process	P
GO:0000096	comp32955_c0_seq1	sulfur amino acid metabolic process	P
GO:0000096	comp33466_c1_seq1	sulfur amino acid metabolic process	P
GO:0000096	comp32982_c0_seq5	sulfur amino acid metabolic process	P
GO:0000096	comp33022_c1_seq1	sulfur amino acid metabolic process	P
GO:0000096	comp29670_c0_seq1	sulfur amino acid metabolic process	P
GO:0000096	comp26551_c0_seq2	sulfur amino acid metabolic process	P
GO:0000096	comp32982_c0_seq3	sulfur amino acid metabolic process	P
GO:0000096	comp33976_c0_seq1	sulfur amino acid metabolic process	P
GO:0000096	comp29103_c0_seq4	sulfur amino acid metabolic process	P
GO:0000096	comp32845_c1_seq2	sulfur amino acid metabolic process	P
GO:0000096	comp31304_c0_seq7	sulfur amino acid metabolic process	P
GO:0000096	comp34640_c0_seq9	sulfur amino acid metabolic process	P
GO:0000096	comp27053_c0_seq1	sulfur amino acid metabolic process	P
GO:0000096	comp32858_c0_seq3	sulfur amino acid metabolic process	P
GO:0000096	comp34500_c0_seq7	sulfur amino acid metabolic process	P
GO:0000096	comp31308_c0_seq5	sulfur amino acid metabolic process	P
GO:0000096	comp29797_c0_seq5	sulfur amino acid metabolic process	P
GO:0000096	comp34500_c0_seq5	sulfur amino acid metabolic process	P
GO:0000096	comp31518_c0_seq3	sulfur amino acid metabolic process	P
GO:0000096	comp25193_c0_seq1	sulfur amino acid metabolic process	P
GO:0000096	comp33199_c0_seq1	sulfur amino acid metabolic process	P
GO:0000096	comp33466_c1_seq4	sulfur amino acid metabolic process	P
GO:0000096	comp32982_c0_seq2	sulfur amino acid metabolic process	P
GO:0000096	comp32858_c0_seq2	sulfur amino acid metabolic process	P
GO:0000096	comp33937_c3_seq16	sulfur amino acid metabolic process	P
GO:0000096	comp33937_c3_seq26	sulfur amino acid metabolic process	P
GO:0000096	comp31342_c0_seq4	sulfur amino acid metabolic process	P
GO:0000096	comp33466_c1_seq2	sulfur amino acid metabolic process	P
GO:0000096	comp22615_c0_seq1	sulfur amino acid metabolic process	P
GO:0000096	comp26012_c0_seq2	sulfur amino acid metabolic process	P
GO:0000096	comp33937_c3_seq21	sulfur amino acid metabolic process	P
GO:0000096	comp32982_c0_seq7	sulfur amino acid metabolic process	P
GO:0000096	comp25631_c0_seq1	sulfur amino acid metabolic process	P
GO:0000096	comp35304_c0_seq1	sulfur amino acid metabolic process	P
GO:0000096	comp33937_c3_seq9	sulfur amino acid metabolic process	P
GO:0000096	comp34640_c0_seq4	sulfur amino acid metabolic process	P
GO:0000096	comp29670_c0_seq3	sulfur amino acid metabolic process	P
GO:0000096	comp26012_c0_seq3	sulfur amino acid metabolic process	P
GO:0000096	comp32982_c0_seq6	sulfur amino acid metabolic process	P
GO:0000096	comp29797_c0_seq3	sulfur amino acid metabolic process	P
GO:0000096	comp31304_c0_seq6	sulfur amino acid metabolic process	P
GO:0000096	comp29670_c0_seq2	sulfur amino acid metabolic process	P
GO:0000096	comp32955_c0_seq5	sulfur amino acid metabolic process	P
GO:0000096	comp34640_c0_seq10	sulfur amino acid metabolic process	P
GO:0000096	comp31208_c0_seq1	sulfur amino acid metabolic process	P
GO:0000096	comp32982_c0_seq4	sulfur amino acid metabolic process	P
GO:0000096	comp31421_c2_seq3	sulfur amino acid metabolic process	P
GO:0000096	comp27053_c0_seq2	sulfur amino acid metabolic process	P
GO:0000096	comp34640_c0_seq12	sulfur amino acid metabolic process	P
GO:0000096	comp21864_c0_seq1	sulfur amino acid metabolic process	P
GO:0000096	comp31421_c4_seq1	sulfur amino acid metabolic process	P
GO:0000096	comp31208_c0_seq3	sulfur amino acid metabolic process	P
GO:0000096	comp34640_c0_seq14	sulfur amino acid metabolic process	P
GO:0000096	comp29797_c0_seq2	sulfur amino acid metabolic process	P
GO:0000096	comp31342_c0_seq1	sulfur amino acid metabolic process	P
GO:0000096	comp23825_c1_seq2	sulfur amino acid metabolic process	P
GO:0000096	comp31518_c0_seq5	sulfur amino acid metabolic process	P
GO:0000096	comp31421_c3_seq1	sulfur amino acid metabolic process	P
GO:0000096	comp34640_c0_seq1	sulfur amino acid metabolic process	P
GO:0000096	comp31304_c0_seq1	sulfur amino acid metabolic process	P
GO:0000096	comp33937_c3_seq23	sulfur amino acid metabolic process	P
GO:0000096	comp26405_c0_seq1	sulfur amino acid metabolic process	P
GO:0000096	comp10562_c0_seq1	sulfur amino acid metabolic process	P
GO:0000096	comp31167_c0_seq2	sulfur amino acid metabolic process	P
GO:0000096	comp33976_c0_seq2	sulfur amino acid metabolic process	P
GO:0000096	comp31308_c0_seq3	sulfur amino acid metabolic process	P
GO:0000096	comp31167_c0_seq1	sulfur amino acid metabolic process	P
GO:0000096	comp30188_c1_seq2	sulfur amino acid metabolic process	P
GO:0000096	comp32982_c0_seq1	sulfur amino acid metabolic process	P
GO:0000096	comp31308_c0_seq7	sulfur amino acid metabolic process	P
GO:0000096	comp20825_c0_seq1	sulfur amino acid metabolic process	P
GO:0000096	comp34640_c0_seq8	sulfur amino acid metabolic process	P
GO:0000096	comp33466_c1_seq5	sulfur amino acid metabolic process	P
GO:0000096	comp33937_c3_seq1	sulfur amino acid metabolic process	P
GO:0000096	comp31304_c0_seq8	sulfur amino acid metabolic process	P
GO:0000096	comp31308_c0_seq6	sulfur amino acid metabolic process	P
GO:0000096	comp34640_c0_seq11	sulfur amino acid metabolic process	P
GO:0000096	comp23087_c0_seq1	sulfur amino acid metabolic process	P
GO:0000096	comp31421_c2_seq2	sulfur amino acid metabolic process	P
GO:0000096	comp26551_c0_seq1	sulfur amino acid metabolic process	P
GO:0000096	comp33976_c0_seq3	sulfur amino acid metabolic process	P
GO:0000096	comp29103_c0_seq1	sulfur amino acid metabolic process	P
GO:0000096	comp31342_c0_seq7	sulfur amino acid metabolic process	P
GO:0000096	comp31046_c0_seq2	sulfur amino acid metabolic process	P
GO:0000096	comp32845_c1_seq4	sulfur amino acid metabolic process	P
GO:0000096	comp34269_c3_seq2	sulfur amino acid metabolic process	P
GO:0000096	comp7356_c0_seq1	sulfur amino acid metabolic process	P
GO:0000096	comp31308_c0_seq8	sulfur amino acid metabolic process	P
GO:0000096	comp33199_c0_seq2	sulfur amino acid metabolic process	P
GO:0000096	comp19726_c0_seq1	sulfur amino acid metabolic process	P
GO:0000096	comp32845_c1_seq8	sulfur amino acid metabolic process	P
GO:0000096	comp34640_c0_seq7	sulfur amino acid metabolic process	P
GO:0000096	comp32955_c0_seq4	sulfur amino acid metabolic process	P
GO:0000096	comp31342_c0_seq2	sulfur amino acid metabolic process	P
GO:0000096	comp29040_c0_seq1	sulfur amino acid metabolic process	P
GO:0000096	comp34640_c0_seq6	sulfur amino acid metabolic process	P
GO:0000096	comp33937_c3_seq8	sulfur amino acid metabolic process	P
GO:0000096	comp34640_c0_seq3	sulfur amino acid metabolic process	P
GO:0000096	comp30113_c0_seq1	sulfur amino acid metabolic process	P
GO:0000096	comp30113_c0_seq2	sulfur amino acid metabolic process	P
GO:0000096	comp34640_c0_seq13	sulfur amino acid metabolic process	P
GO:0000096	comp34640_c0_seq5	sulfur amino acid metabolic process	P
GO:0000096	comp29103_c0_seq6	sulfur amino acid metabolic process	P
GO:0000096	comp34640_c0_seq2	sulfur amino acid metabolic process	P
GO:0000096	comp32858_c1_seq1	sulfur amino acid metabolic process	P
GO:0000097	comp29670_c0_seq2	sulfur amino acid biosynthetic process	P
GO:0000097	comp31421_c4_seq1	sulfur amino acid biosynthetic process	P
GO:0000097	comp33466_c1_seq2	sulfur amino acid biosynthetic process	P
GO:0000097	comp31308_c0_seq1	sulfur amino acid biosynthetic process	P
GO:0000097	comp31308_c0_seq8	sulfur amino acid biosynthetic process	P
GO:0000097	comp34640_c0_seq1	sulfur amino acid biosynthetic process	P
GO:0000097	comp33466_c1_seq5	sulfur amino acid biosynthetic process	P
GO:0000097	comp7356_c0_seq1	sulfur amino acid biosynthetic process	P
GO:0000097	comp34640_c0_seq8	sulfur amino acid biosynthetic process	P
GO:0000097	comp29103_c0_seq2	sulfur amino acid biosynthetic process	P
GO:0000097	comp33199_c0_seq1	sulfur amino acid biosynthetic process	P
GO:0000097	comp29670_c0_seq1	sulfur amino acid biosynthetic process	P
GO:0000097	comp28824_c1_seq1	sulfur amino acid biosynthetic process	P
GO:0000097	comp31304_c0_seq3	sulfur amino acid biosynthetic process	P
GO:0000097	comp33937_c3_seq26	sulfur amino acid biosynthetic process	P
GO:0000097	comp31304_c0_seq2	sulfur amino acid biosynthetic process	P
GO:0000097	comp29670_c0_seq3	sulfur amino acid biosynthetic process	P
GO:0000097	comp17666_c0_seq1	sulfur amino acid biosynthetic process	P
GO:0000097	comp26405_c0_seq1	sulfur amino acid biosynthetic process	P
GO:0000097	comp31308_c0_seq2	sulfur amino acid biosynthetic process	P
GO:0000097	comp34640_c0_seq5	sulfur amino acid biosynthetic process	P
GO:0000097	comp33976_c0_seq3	sulfur amino acid biosynthetic process	P
GO:0000097	comp31342_c0_seq2	sulfur amino acid biosynthetic process	P
GO:0000097	comp33976_c0_seq1	sulfur amino acid biosynthetic process	P
GO:0000097	comp32845_c1_seq8	sulfur amino acid biosynthetic process	P
GO:0000097	comp29040_c0_seq1	sulfur amino acid biosynthetic process	P
GO:0000097	comp10562_c0_seq1	sulfur amino acid biosynthetic process	P
GO:0000097	comp29103_c0_seq1	sulfur amino acid biosynthetic process	P
GO:0000097	comp33937_c3_seq16	sulfur amino acid biosynthetic process	P
GO:0000097	comp31342_c0_seq4	sulfur amino acid biosynthetic process	P
GO:0000097	comp26012_c0_seq5	sulfur amino acid biosynthetic process	P
GO:0000097	comp26012_c0_seq3	sulfur amino acid biosynthetic process	P
GO:0000097	comp34640_c0_seq13	sulfur amino acid biosynthetic process	P
GO:0000097	comp33199_c0_seq2	sulfur amino acid biosynthetic process	P
GO:0000097	comp33466_c1_seq1	sulfur amino acid biosynthetic process	P
GO:0000097	comp34640_c0_seq14	sulfur amino acid biosynthetic process	P
GO:0000097	comp22615_c0_seq1	sulfur amino acid biosynthetic process	P
GO:0000097	comp33976_c0_seq2	sulfur amino acid biosynthetic process	P
GO:0000097	comp31421_c3_seq1	sulfur amino acid biosynthetic process	P
GO:0000097	comp31308_c0_seq5	sulfur amino acid biosynthetic process	P
GO:0000097	comp33937_c3_seq8	sulfur amino acid biosynthetic process	P
GO:0000097	comp33937_c3_seq9	sulfur amino acid biosynthetic process	P
GO:0000097	comp20825_c1_seq1	sulfur amino acid biosynthetic process	P
GO:0000097	comp27053_c0_seq1	sulfur amino acid biosynthetic process	P
GO:0000097	comp19726_c0_seq1	sulfur amino acid biosynthetic process	P
GO:0000097	comp31304_c0_seq1	sulfur amino acid biosynthetic process	P
GO:0000097	comp34640_c0_seq12	sulfur amino acid biosynthetic process	P
GO:0000097	comp34640_c0_seq6	sulfur amino acid biosynthetic process	P
GO:0000097	comp26012_c0_seq2	sulfur amino acid biosynthetic process	P
GO:0000097	comp31342_c0_seq1	sulfur amino acid biosynthetic process	P
GO:0000097	comp32845_c1_seq4	sulfur amino acid biosynthetic process	P
GO:0000097	comp31304_c0_seq6	sulfur amino acid biosynthetic process	P
GO:0000097	comp31342_c0_seq5	sulfur amino acid biosynthetic process	P
GO:0000097	comp31518_c0_seq5	sulfur amino acid biosynthetic process	P
GO:0000097	comp33466_c1_seq4	sulfur amino acid biosynthetic process	P
GO:0000097	comp31421_c2_seq2	sulfur amino acid biosynthetic process	P
GO:0000097	comp34640_c0_seq3	sulfur amino acid biosynthetic process	P
GO:0000097	comp31308_c0_seq6	sulfur amino acid biosynthetic process	P
GO:0000097	comp32845_c1_seq2	sulfur amino acid biosynthetic process	P
GO:0000097	comp31304_c0_seq8	sulfur amino acid biosynthetic process	P
GO:0000097	comp31421_c2_seq1	sulfur amino acid biosynthetic process	P
GO:0000097	comp25631_c0_seq1	sulfur amino acid biosynthetic process	P
GO:0000097	comp33937_c3_seq21	sulfur amino acid biosynthetic process	P
GO:0000097	comp31308_c0_seq7	sulfur amino acid biosynthetic process	P
GO:0000097	comp34640_c0_seq10	sulfur amino acid biosynthetic process	P
GO:0000097	comp31046_c0_seq2	sulfur amino acid biosynthetic process	P
GO:0000097	comp31518_c0_seq3	sulfur amino acid biosynthetic process	P
GO:0000097	comp31342_c0_seq6	sulfur amino acid biosynthetic process	P
GO:0000097	comp31304_c0_seq7	sulfur amino acid biosynthetic process	P
GO:0000097	comp29103_c0_seq4	sulfur amino acid biosynthetic process	P
GO:0000097	comp31308_c0_seq4	sulfur amino acid biosynthetic process	P
GO:0000097	comp33466_c1_seq3	sulfur amino acid biosynthetic process	P
GO:0000097	comp31421_c2_seq3	sulfur amino acid biosynthetic process	P
GO:0000097	comp33937_c3_seq23	sulfur amino acid biosynthetic process	P
GO:0000097	comp31421_c2_seq4	sulfur amino acid biosynthetic process	P
GO:0000097	comp34640_c0_seq11	sulfur amino acid biosynthetic process	P
GO:0000097	comp29103_c0_seq6	sulfur amino acid biosynthetic process	P
GO:0000097	comp32845_c1_seq5	sulfur amino acid biosynthetic process	P
GO:0000097	comp25631_c1_seq1	sulfur amino acid biosynthetic process	P
GO:0000097	comp27053_c0_seq2	sulfur amino acid biosynthetic process	P
GO:0000097	comp34500_c0_seq5	sulfur amino acid biosynthetic process	P
GO:0000097	comp31046_c0_seq1	sulfur amino acid biosynthetic process	P
GO:0000097	comp34640_c0_seq4	sulfur amino acid biosynthetic process	P
GO:0000097	comp31342_c0_seq7	sulfur amino acid biosynthetic process	P
GO:0000097	comp34500_c0_seq7	sulfur amino acid biosynthetic process	P
GO:0000097	comp21864_c0_seq1	sulfur amino acid biosynthetic process	P
GO:0000097	comp31308_c0_seq3	sulfur amino acid biosynthetic process	P
GO:0000097	comp34640_c0_seq2	sulfur amino acid biosynthetic process	P
GO:0000097	comp34640_c0_seq7	sulfur amino acid biosynthetic process	P
GO:0000097	comp23102_c0_seq1	sulfur amino acid biosynthetic process	P
GO:0000097	comp20825_c0_seq1	sulfur amino acid biosynthetic process	P
GO:0000097	comp34640_c0_seq9	sulfur amino acid biosynthetic process	P
GO:0000097	comp33937_c3_seq24	sulfur amino acid biosynthetic process	P
GO:0000097	comp33937_c3_seq1	sulfur amino acid biosynthetic process	P
GO:0000098	comp32982_c0_seq5	sulfur amino acid catabolic process	P
GO:0000098	comp32982_c0_seq1	sulfur amino acid catabolic process	P
GO:0000098	comp32982_c0_seq7	sulfur amino acid catabolic process	P
GO:0000098	comp32982_c0_seq6	sulfur amino acid catabolic process	P
GO:0000098	comp32982_c0_seq3	sulfur amino acid catabolic process	P
GO:0000098	comp32982_c0_seq4	sulfur amino acid catabolic process	P
GO:0000098	comp32982_c0_seq2	sulfur amino acid catabolic process	P
GO:0000103	comp30893_c0_seq2	sulfate assimilation	P
GO:0000103	comp31637_c0_seq1	sulfate assimilation	P
GO:0000103	comp23468_c2_seq1	sulfate assimilation	P
GO:0000103	comp27017_c0_seq1	sulfate assimilation	P
GO:0000103	comp27702_c0_seq1	sulfate assimilation	P
GO:0000103	comp28259_c0_seq1	sulfate assimilation	P
GO:0000103	comp15120_c0_seq1	sulfate assimilation	P
GO:0000103	comp30893_c0_seq1	sulfate assimilation	P
GO:0000104	comp31458_c0_seq5	succinate dehydrogenase activity	F
GO:0000104	comp31458_c0_seq1	succinate dehydrogenase activity	F
GO:0000104	comp31458_c0_seq3	succinate dehydrogenase activity	F
GO:0000104	comp33666_c0_seq2	succinate dehydrogenase activity	F
GO:0000104	comp31458_c0_seq2	succinate dehydrogenase activity	F
GO:0000104	comp31458_c0_seq6	succinate dehydrogenase activity	F
GO:0000104	comp33666_c0_seq5	succinate dehydrogenase activity	F
GO:0000104	comp33666_c0_seq3	succinate dehydrogenase activity	F
GO:0000104	comp31458_c0_seq4	succinate dehydrogenase activity	F
GO:0000104	comp33666_c0_seq4	succinate dehydrogenase activity	F
GO:0000105	comp21206_c0_seq3	histidine biosynthetic process	P
GO:0000105	comp34373_c0_seq7	histidine biosynthetic process	P
GO:0000105	comp25214_c0_seq2	histidine biosynthetic process	P
GO:0000105	comp7637_c0_seq1	histidine biosynthetic process	P
GO:0000105	comp15567_c0_seq1	histidine biosynthetic process	P
GO:0000105	comp37026_c0_seq1	histidine biosynthetic process	P
GO:0000105	comp29259_c0_seq1	histidine biosynthetic process	P
GO:0000105	comp22071_c0_seq1	histidine biosynthetic process	P
GO:0000105	comp29259_c0_seq2	histidine biosynthetic process	P
GO:0000105	comp25903_c0_seq1	histidine biosynthetic process	P
GO:0000105	comp33979_c0_seq1	histidine biosynthetic process	P
GO:0000105	comp7600_c0_seq1	histidine biosynthetic process	P
GO:0000105	comp22071_c0_seq2	histidine biosynthetic process	P
GO:0000105	comp21206_c0_seq2	histidine biosynthetic process	P
GO:0000105	comp21206_c0_seq1	histidine biosynthetic process	P
GO:0000105	comp25214_c0_seq3	histidine biosynthetic process	P
GO:0000123	comp15615_c0_seq1	histone acetyltransferase complex	C
GO:0000139	comp29869_c0_seq3	Golgi membrane	C
GO:0000139	comp34101_c0_seq4	Golgi membrane	C
GO:0000139	comp32503_c0_seq2	Golgi membrane	C
GO:0000139	comp30219_c0_seq1	Golgi membrane	C
GO:0000139	comp18043_c0_seq1	Golgi membrane	C
GO:0000139	comp37756_c0_seq1	Golgi membrane	C
GO:0000139	comp34471_c0_seq6	Golgi membrane	C
GO:0000139	comp29869_c0_seq8	Golgi membrane	C
GO:0000139	comp29869_c0_seq2	Golgi membrane	C
GO:0000139	comp34528_c2_seq6	Golgi membrane	C
GO:0000139	comp34528_c2_seq10	Golgi membrane	C
GO:0000139	comp34203_c0_seq5	Golgi membrane	C
GO:0000139	comp31887_c0_seq5	Golgi membrane	C
GO:0000139	comp6358_c1_seq1	Golgi membrane	C
GO:0000139	comp25105_c0_seq1	Golgi membrane	C
GO:0000139	comp34029_c0_seq1	Golgi membrane	C
GO:0000139	comp30530_c0_seq2	Golgi membrane	C
GO:0000139	comp34203_c0_seq1	Golgi membrane	C
GO:0000139	comp34373_c0_seq2	Golgi membrane	C
GO:0000139	comp31887_c0_seq4	Golgi membrane	C
GO:0000139	comp34101_c0_seq1	Golgi membrane	C
GO:0000139	comp34471_c0_seq8	Golgi membrane	C
GO:0000139	comp20074_c0_seq1	Golgi membrane	C
GO:0000139	comp34528_c2_seq3	Golgi membrane	C
GO:0000139	comp20202_c0_seq1	Golgi membrane	C
GO:0000139	comp31887_c0_seq1	Golgi membrane	C
GO:0000139	comp29869_c0_seq7	Golgi membrane	C
GO:0000139	comp31887_c0_seq3	Golgi membrane	C
GO:0000139	comp31887_c0_seq7	Golgi membrane	C
GO:0000139	comp32819_c0_seq1	Golgi membrane	C
GO:0000139	comp33534_c3_seq4	Golgi membrane	C
GO:0000139	comp24884_c2_seq1	Golgi membrane	C
GO:0000139	comp31887_c0_seq6	Golgi membrane	C
GO:0000139	comp34101_c0_seq5	Golgi membrane	C
GO:0000139	comp29869_c0_seq9	Golgi membrane	C
GO:0000139	comp25397_c0_seq1	Golgi membrane	C
GO:0000139	comp6602_c0_seq1	Golgi membrane	C
GO:0000139	comp22575_c0_seq1	Golgi membrane	C
GO:0000139	comp34373_c1_seq1	Golgi membrane	C
GO:0000139	comp34373_c0_seq3	Golgi membrane	C
GO:0000139	comp34471_c0_seq1	Golgi membrane	C
GO:0000139	comp34373_c0_seq7	Golgi membrane	C
GO:0000139	comp34528_c2_seq9	Golgi membrane	C
GO:0000139	comp33116_c0_seq1	Golgi membrane	C
GO:0000139	comp27198_c0_seq1	Golgi membrane	C
GO:0000139	comp34203_c0_seq4	Golgi membrane	C
GO:0000139	comp30727_c0_seq1	Golgi membrane	C
GO:0000139	comp34215_c0_seq5	Golgi membrane	C
GO:0000139	comp34215_c0_seq4	Golgi membrane	C
GO:0000139	comp21296_c0_seq1	Golgi membrane	C
GO:0000139	comp34471_c0_seq7	Golgi membrane	C
GO:0000139	comp27210_c0_seq1	Golgi membrane	C
GO:0000139	comp30530_c0_seq1	Golgi membrane	C
GO:0000139	comp29869_c0_seq4	Golgi membrane	C
GO:0000139	comp36875_c0_seq1	Golgi membrane	C
GO:0000139	comp34203_c0_seq2	Golgi membrane	C
GO:0000139	comp33145_c0_seq2	Golgi membrane	C
GO:0000139	comp33116_c0_seq2	Golgi membrane	C
GO:0000139	comp34528_c2_seq12	Golgi membrane	C
GO:0000139	comp15557_c0_seq1	Golgi membrane	C
GO:0000139	comp34101_c0_seq2	Golgi membrane	C
GO:0000139	comp34029_c0_seq2	Golgi membrane	C
GO:0000139	comp29869_c0_seq1	Golgi membrane	C
GO:0000139	comp29869_c0_seq6	Golgi membrane	C
GO:0000139	comp33145_c0_seq1	Golgi membrane	C
GO:0000139	comp30530_c0_seq4	Golgi membrane	C
GO:0000139	comp13241_c0_seq1	Golgi membrane	C
GO:0000139	comp28052_c0_seq2	Golgi membrane	C
GO:0000139	comp30530_c0_seq6	Golgi membrane	C
GO:0000139	comp32503_c0_seq1	Golgi membrane	C
GO:0000139	comp20202_c0_seq2	Golgi membrane	C
GO:0000139	comp34373_c0_seq4	Golgi membrane	C
GO:0000139	comp30865_c1_seq1	Golgi membrane	C
GO:0000139	comp34528_c2_seq14	Golgi membrane	C
GO:0000139	comp29869_c0_seq5	Golgi membrane	C
GO:0000139	comp31887_c0_seq2	Golgi membrane	C
GO:0000139	comp25397_c0_seq2	Golgi membrane	C
GO:0000139	comp30865_c0_seq1	Golgi membrane	C
GO:0000139	comp34101_c0_seq3	Golgi membrane	C
GO:0000139	comp28052_c0_seq3	Golgi membrane	C
GO:0000139	comp30530_c0_seq3	Golgi membrane	C
GO:0000139	comp34528_c2_seq13	Golgi membrane	C
GO:0000139	comp34101_c0_seq6	Golgi membrane	C
GO:0000139	comp34203_c0_seq6	Golgi membrane	C
GO:0000139	comp34203_c0_seq3	Golgi membrane	C
GO:0000139	comp30530_c0_seq5	Golgi membrane	C
GO:0000139	comp17554_c0_seq1	Golgi membrane	C
GO:0000139	comp13241_c0_seq2	Golgi membrane	C
GO:0000139	comp27210_c0_seq2	Golgi membrane	C
GO:0000139	comp33354_c0_seq1	Golgi membrane	C
GO:0000139	comp34373_c0_seq5	Golgi membrane	C
GO:0000139	comp34373_c0_seq1	Golgi membrane	C
GO:0000139	comp34471_c0_seq4	Golgi membrane	C
GO:0000139	comp34101_c0_seq7	Golgi membrane	C
GO:0000139	comp34528_c2_seq8	Golgi membrane	C
GO:0000139	comp34528_c2_seq5	Golgi membrane	C
GO:0000139	comp33447_c0_seq1	Golgi membrane	C
GO:0000139	comp21810_c0_seq1	Golgi membrane	C
GO:0000145	comp33962_c1_seq6	exocyst	C
GO:0000145	comp30941_c0_seq9	exocyst	C
GO:0000145	comp30941_c0_seq6	exocyst	C
GO:0000145	comp1120_c0_seq1	exocyst	C
GO:0000145	comp30941_c0_seq3	exocyst	C
GO:0000145	comp30588_c0_seq1	exocyst	C
GO:0000145	comp30941_c0_seq10	exocyst	C
GO:0000145	comp29649_c0_seq2	exocyst	C
GO:0000145	comp33962_c1_seq5	exocyst	C
GO:0000145	comp30941_c0_seq7	exocyst	C
GO:0000145	comp16243_c0_seq1	exocyst	C
GO:0000145	comp24372_c0_seq1	exocyst	C
GO:0000145	comp29603_c0_seq1	exocyst	C
GO:0000145	comp33962_c1_seq3	exocyst	C
GO:0000145	comp30941_c0_seq8	exocyst	C
GO:0000145	comp30941_c0_seq1	exocyst	C
GO:0000145	comp33962_c1_seq7	exocyst	C
GO:0000145	comp30941_c0_seq4	exocyst	C
GO:0000145	comp33962_c1_seq2	exocyst	C
GO:0000145	comp33833_c0_seq2	exocyst	C
GO:0000145	comp33962_c1_seq9	exocyst	C
GO:0000145	comp28849_c0_seq1	exocyst	C
GO:0000145	comp32127_c0_seq2	exocyst	C
GO:0000145	comp30588_c0_seq2	exocyst	C
GO:0000145	comp28849_c1_seq1	exocyst	C
GO:0000145	comp20410_c0_seq1	exocyst	C
GO:0000145	comp33962_c1_seq4	exocyst	C
GO:0000145	comp33962_c1_seq1	exocyst	C
GO:0000145	comp32127_c0_seq1	exocyst	C
GO:0000145	comp30941_c0_seq5	exocyst	C
GO:0000145	comp30941_c0_seq2	exocyst	C
GO:0000145	comp6557_c0_seq1	exocyst	C
GO:0000145	comp5030_c0_seq1	exocyst	C
GO:0000145	comp33962_c1_seq8	exocyst	C
GO:0000145	comp29649_c0_seq1	exocyst	C
GO:0000148	comp32651_c0_seq2	1,3-beta-glucan synthase complex	C
GO:0000148	comp5059_c0_seq1	1,3-beta-glucan synthase complex	C
GO:0000148	comp29948_c1_seq1	1,3-beta-glucan synthase complex	C
GO:0000148	comp29948_c0_seq3	1,3-beta-glucan synthase complex	C
GO:0000148	comp32651_c0_seq9	1,3-beta-glucan synthase complex	C
GO:0000148	comp5055_c0_seq1	1,3-beta-glucan synthase complex	C
GO:0000148	comp9523_c0_seq1	1,3-beta-glucan synthase complex	C
GO:0000148	comp31231_c0_seq4	1,3-beta-glucan synthase complex	C
GO:0000148	comp28532_c0_seq1	1,3-beta-glucan synthase complex	C
GO:0000148	comp29948_c0_seq2	1,3-beta-glucan synthase complex	C
GO:0000148	comp32626_c0_seq1	1,3-beta-glucan synthase complex	C
GO:0000148	comp28225_c0_seq2	1,3-beta-glucan synthase complex	C
GO:0000148	comp28532_c1_seq1	1,3-beta-glucan synthase complex	C
GO:0000148	comp11478_c0_seq1	1,3-beta-glucan synthase complex	C
GO:0000149	comp31112_c0_seq3	SNARE binding	F
GO:0000149	comp32607_c0_seq1	SNARE binding	F
GO:0000149	comp31112_c0_seq1	SNARE binding	F
GO:0000149	comp31112_c0_seq2	SNARE binding	F
GO:0000150	comp30396_c0_seq1	recombinase activity	F
GO:0000150	comp30396_c0_seq3	recombinase activity	F
GO:0000151	comp34345_c0_seq9	ubiquitin ligase complex	C
GO:0000151	comp21834_c0_seq2	ubiquitin ligase complex	C
GO:0000151	comp32753_c0_seq2	ubiquitin ligase complex	C
GO:0000151	comp34378_c0_seq1	ubiquitin ligase complex	C
GO:0000151	comp32687_c1_seq5	ubiquitin ligase complex	C
GO:0000151	comp11811_c0_seq1	ubiquitin ligase complex	C
GO:0000151	comp28323_c0_seq5	ubiquitin ligase complex	C
GO:0000151	comp34026_c0_seq1	ubiquitin ligase complex	C
GO:0000151	comp34302_c3_seq3	ubiquitin ligase complex	C
GO:0000151	comp8725_c0_seq1	ubiquitin ligase complex	C
GO:0000151	comp26394_c0_seq1	ubiquitin ligase complex	C
GO:0000151	comp33859_c1_seq36	ubiquitin ligase complex	C
GO:0000151	comp34533_c0_seq29	ubiquitin ligase complex	C
GO:0000151	comp32687_c1_seq9	ubiquitin ligase complex	C
GO:0000151	comp27095_c0_seq4	ubiquitin ligase complex	C
GO:0000151	comp27164_c0_seq1	ubiquitin ligase complex	C
GO:0000151	comp30026_c0_seq3	ubiquitin ligase complex	C
GO:0000151	comp37072_c0_seq1	ubiquitin ligase complex	C
GO:0000151	comp28623_c0_seq2	ubiquitin ligase complex	C
GO:0000151	comp33093_c2_seq4	ubiquitin ligase complex	C
GO:0000151	comp18068_c0_seq1	ubiquitin ligase complex	C
GO:0000151	comp32003_c0_seq2	ubiquitin ligase complex	C
GO:0000151	comp31286_c1_seq4	ubiquitin ligase complex	C
GO:0000151	comp23580_c0_seq1	ubiquitin ligase complex	C
GO:0000151	comp31845_c0_seq2	ubiquitin ligase complex	C
GO:0000151	comp32872_c0_seq2	ubiquitin ligase complex	C
GO:0000151	comp34302_c3_seq1	ubiquitin ligase complex	C
GO:0000151	comp19342_c0_seq1	ubiquitin ligase complex	C
GO:0000151	comp33681_c0_seq1	ubiquitin ligase complex	C
GO:0000151	comp34533_c0_seq11	ubiquitin ligase complex	C
GO:0000151	comp31391_c0_seq5	ubiquitin ligase complex	C
GO:0000151	comp12649_c0_seq1	ubiquitin ligase complex	C
GO:0000151	comp24245_c0_seq3	ubiquitin ligase complex	C
GO:0000151	comp32404_c0_seq2	ubiquitin ligase complex	C
GO:0000151	comp34604_c1_seq5	ubiquitin ligase complex	C
GO:0000151	comp25324_c0_seq2	ubiquitin ligase complex	C
GO:0000151	comp31845_c0_seq1	ubiquitin ligase complex	C
GO:0000151	comp20697_c0_seq1	ubiquitin ligase complex	C
GO:0000151	comp33927_c0_seq1	ubiquitin ligase complex	C
GO:0000151	comp27095_c0_seq1	ubiquitin ligase complex	C
GO:0000151	comp30923_c0_seq2	ubiquitin ligase complex	C
GO:0000151	comp33401_c2_seq2	ubiquitin ligase complex	C
GO:0000151	comp34240_c0_seq4	ubiquitin ligase complex	C
GO:0000151	comp34591_c0_seq2	ubiquitin ligase complex	C
GO:0000151	comp22905_c1_seq1	ubiquitin ligase complex	C
GO:0000151	comp34671_c0_seq6	ubiquitin ligase complex	C
GO:0000151	comp33403_c0_seq2	ubiquitin ligase complex	C
GO:0000151	comp29308_c0_seq1	ubiquitin ligase complex	C
GO:0000151	comp27395_c0_seq1	ubiquitin ligase complex	C
GO:0000151	comp11526_c0_seq1	ubiquitin ligase complex	C
GO:0000151	comp32872_c0_seq3	ubiquitin ligase complex	C
GO:0000151	comp27281_c0_seq2	ubiquitin ligase complex	C
GO:0000151	comp34533_c0_seq19	ubiquitin ligase complex	C
GO:0000151	comp27884_c0_seq3	ubiquitin ligase complex	C
GO:0000151	comp32216_c0_seq1	ubiquitin ligase complex	C
GO:0000151	comp30026_c0_seq4	ubiquitin ligase complex	C
GO:0000151	comp34533_c0_seq23	ubiquitin ligase complex	C
GO:0000151	comp30026_c0_seq2	ubiquitin ligase complex	C
GO:0000151	comp25800_c0_seq3	ubiquitin ligase complex	C
GO:0000151	comp24215_c1_seq2	ubiquitin ligase complex	C
GO:0000151	comp20697_c0_seq2	ubiquitin ligase complex	C
GO:0000151	comp34591_c0_seq11	ubiquitin ligase complex	C
GO:0000151	comp30946_c0_seq2	ubiquitin ligase complex	C
GO:0000151	comp20781_c0_seq1	ubiquitin ligase complex	C
GO:0000151	comp34378_c0_seq7	ubiquitin ligase complex	C
GO:0000151	comp34671_c0_seq4	ubiquitin ligase complex	C
GO:0000151	comp37167_c0_seq1	ubiquitin ligase complex	C
GO:0000151	comp33403_c0_seq3	ubiquitin ligase complex	C
GO:0000151	comp28323_c0_seq3	ubiquitin ligase complex	C
GO:0000151	comp9530_c0_seq1	ubiquitin ligase complex	C
GO:0000151	comp24766_c1_seq1	ubiquitin ligase complex	C
GO:0000151	comp22110_c0_seq4	ubiquitin ligase complex	C
GO:0000151	comp23908_c0_seq1	ubiquitin ligase complex	C
GO:0000151	comp18620_c0_seq1	ubiquitin ligase complex	C
GO:0000151	comp34533_c0_seq10	ubiquitin ligase complex	C
GO:0000151	comp34533_c0_seq12	ubiquitin ligase complex	C
GO:0000151	comp32019_c0_seq3	ubiquitin ligase complex	C
GO:0000151	comp28504_c1_seq1	ubiquitin ligase complex	C
GO:0000151	comp33859_c1_seq5	ubiquitin ligase complex	C
GO:0000151	comp12070_c0_seq1	ubiquitin ligase complex	C
GO:0000151	comp23035_c0_seq1	ubiquitin ligase complex	C
GO:0000151	comp33859_c1_seq28	ubiquitin ligase complex	C
GO:0000151	comp30415_c1_seq1	ubiquitin ligase complex	C
GO:0000151	comp22110_c0_seq5	ubiquitin ligase complex	C
GO:0000151	comp32096_c0_seq1	ubiquitin ligase complex	C
GO:0000151	comp34368_c0_seq4	ubiquitin ligase complex	C
GO:0000151	comp33927_c1_seq1	ubiquitin ligase complex	C
GO:0000151	comp29862_c1_seq2	ubiquitin ligase complex	C
GO:0000151	comp34533_c0_seq28	ubiquitin ligase complex	C
GO:0000151	comp11964_c0_seq1	ubiquitin ligase complex	C
GO:0000151	comp21803_c0_seq1	ubiquitin ligase complex	C
GO:0000151	comp32687_c1_seq1	ubiquitin ligase complex	C
GO:0000151	comp25407_c0_seq1	ubiquitin ligase complex	C
GO:0000151	comp21818_c0_seq2	ubiquitin ligase complex	C
GO:0000151	comp24224_c0_seq2	ubiquitin ligase complex	C
GO:0000151	comp32687_c1_seq10	ubiquitin ligase complex	C
GO:0000151	comp29597_c0_seq1	ubiquitin ligase complex	C
GO:0000151	comp33482_c0_seq16	ubiquitin ligase complex	C
GO:0000151	comp26750_c0_seq1	ubiquitin ligase complex	C
GO:0000151	comp24215_c2_seq1	ubiquitin ligase complex	C
GO:0000151	comp31503_c2_seq1	ubiquitin ligase complex	C
GO:0000151	comp26923_c0_seq2	ubiquitin ligase complex	C
GO:0000151	comp34591_c0_seq4	ubiquitin ligase complex	C
GO:0000151	comp24812_c0_seq2	ubiquitin ligase complex	C
GO:0000151	comp5782_c0_seq1	ubiquitin ligase complex	C
GO:0000151	comp37526_c0_seq1	ubiquitin ligase complex	C
GO:0000151	comp32216_c0_seq4	ubiquitin ligase complex	C
GO:0000151	comp35958_c0_seq1	ubiquitin ligase complex	C
GO:0000151	comp28323_c0_seq2	ubiquitin ligase complex	C
GO:0000151	comp25611_c1_seq1	ubiquitin ligase complex	C
GO:0000151	comp32069_c1_seq1	ubiquitin ligase complex	C
GO:0000151	comp34982_c0_seq1	ubiquitin ligase complex	C
GO:0000151	comp5360_c0_seq1	ubiquitin ligase complex	C
GO:0000151	comp33093_c2_seq2	ubiquitin ligase complex	C
GO:0000151	comp32509_c0_seq2	ubiquitin ligase complex	C
GO:0000151	comp25370_c0_seq1	ubiquitin ligase complex	C
GO:0000151	comp33550_c0_seq3	ubiquitin ligase complex	C
GO:0000151	comp33403_c0_seq4	ubiquitin ligase complex	C
GO:0000151	comp32003_c0_seq1	ubiquitin ligase complex	C
GO:0000151	comp21818_c0_seq1	ubiquitin ligase complex	C
GO:0000151	comp32821_c0_seq3	ubiquitin ligase complex	C
GO:0000151	comp9708_c0_seq1	ubiquitin ligase complex	C
GO:0000151	comp31286_c1_seq1	ubiquitin ligase complex	C
GO:0000151	comp33859_c1_seq27	ubiquitin ligase complex	C
GO:0000151	comp19129_c0_seq1	ubiquitin ligase complex	C
GO:0000151	comp34368_c0_seq8	ubiquitin ligase complex	C
GO:0000151	comp32019_c0_seq2	ubiquitin ligase complex	C
GO:0000151	comp32821_c0_seq1	ubiquitin ligase complex	C
GO:0000151	comp24245_c0_seq2	ubiquitin ligase complex	C
GO:0000151	comp33859_c1_seq49	ubiquitin ligase complex	C
GO:0000151	comp34671_c0_seq15	ubiquitin ligase complex	C
GO:0000151	comp34671_c0_seq11	ubiquitin ligase complex	C
GO:0000151	comp7229_c0_seq1	ubiquitin ligase complex	C
GO:0000151	comp35833_c0_seq1	ubiquitin ligase complex	C
GO:0000151	comp34368_c0_seq5	ubiquitin ligase complex	C
GO:0000151	comp28235_c2_seq1	ubiquitin ligase complex	C
GO:0000151	comp32841_c0_seq1	ubiquitin ligase complex	C
GO:0000151	comp34219_c4_seq1	ubiquitin ligase complex	C
GO:0000151	comp34368_c0_seq2	ubiquitin ligase complex	C
GO:0000151	comp34368_c0_seq3	ubiquitin ligase complex	C
GO:0000151	comp22905_c0_seq1	ubiquitin ligase complex	C
GO:0000151	comp29411_c0_seq1	ubiquitin ligase complex	C
GO:0000151	comp33093_c2_seq1	ubiquitin ligase complex	C
GO:0000151	comp32821_c0_seq4	ubiquitin ligase complex	C
GO:0000151	comp34533_c0_seq14	ubiquitin ligase complex	C
GO:0000151	comp28827_c1_seq1	ubiquitin ligase complex	C
GO:0000151	comp25324_c0_seq3	ubiquitin ligase complex	C
GO:0000151	comp30448_c0_seq1	ubiquitin ligase complex	C
GO:0000151	comp21834_c0_seq1	ubiquitin ligase complex	C
GO:0000151	comp31123_c0_seq1	ubiquitin ligase complex	C
GO:0000151	comp27706_c0_seq1	ubiquitin ligase complex	C
GO:0000151	comp24812_c0_seq1	ubiquitin ligase complex	C
GO:0000151	comp32687_c1_seq6	ubiquitin ligase complex	C
GO:0000151	comp18662_c1_seq1	ubiquitin ligase complex	C
GO:0000151	comp29719_c0_seq1	ubiquitin ligase complex	C
GO:0000151	comp33093_c2_seq3	ubiquitin ligase complex	C
GO:0000151	comp34671_c0_seq13	ubiquitin ligase complex	C
GO:0000151	comp14867_c0_seq1	ubiquitin ligase complex	C
GO:0000151	comp30125_c0_seq1	ubiquitin ligase complex	C
GO:0000151	comp27884_c0_seq1	ubiquitin ligase complex	C
GO:0000151	comp33298_c0_seq6	ubiquitin ligase complex	C
GO:0000151	comp23035_c0_seq2	ubiquitin ligase complex	C
GO:0000151	comp18487_c0_seq1	ubiquitin ligase complex	C
GO:0000151	comp32753_c0_seq1	ubiquitin ligase complex	C
GO:0000151	comp19999_c0_seq1	ubiquitin ligase complex	C
GO:0000151	comp32841_c0_seq2	ubiquitin ligase complex	C
GO:0000151	comp26923_c0_seq1	ubiquitin ligase complex	C
GO:0000151	comp34373_c0_seq7	ubiquitin ligase complex	C
GO:0000151	comp6813_c0_seq1	ubiquitin ligase complex	C
GO:0000151	comp25800_c0_seq4	ubiquitin ligase complex	C
GO:0000151	comp34533_c0_seq21	ubiquitin ligase complex	C
GO:0000151	comp30946_c0_seq4	ubiquitin ligase complex	C
GO:0000151	comp34014_c0_seq10	ubiquitin ligase complex	C
GO:0000151	comp25648_c0_seq1	ubiquitin ligase complex	C
GO:0000151	comp32405_c0_seq1	ubiquitin ligase complex	C
GO:0000151	comp9587_c0_seq1	ubiquitin ligase complex	C
GO:0000151	comp34219_c4_seq2	ubiquitin ligase complex	C
GO:0000151	comp33526_c0_seq2	ubiquitin ligase complex	C
GO:0000151	comp32753_c0_seq3	ubiquitin ligase complex	C
GO:0000151	comp31845_c0_seq3	ubiquitin ligase complex	C
GO:0000151	comp29537_c0_seq1	ubiquitin ligase complex	C
GO:0000151	comp33499_c0_seq4	ubiquitin ligase complex	C
GO:0000151	comp18641_c0_seq1	ubiquitin ligase complex	C
GO:0000151	comp25993_c1_seq1	ubiquitin ligase complex	C
GO:0000151	comp34591_c0_seq7	ubiquitin ligase complex	C
GO:0000151	comp34591_c0_seq9	ubiquitin ligase complex	C
GO:0000151	comp25436_c0_seq1	ubiquitin ligase complex	C
GO:0000151	comp29873_c0_seq1	ubiquitin ligase complex	C
GO:0000151	comp26157_c0_seq1	ubiquitin ligase complex	C
GO:0000151	comp11200_c0_seq1	ubiquitin ligase complex	C
GO:0000151	comp22503_c0_seq1	ubiquitin ligase complex	C
GO:0000151	comp33681_c0_seq2	ubiquitin ligase complex	C
GO:0000151	comp30125_c0_seq2	ubiquitin ligase complex	C
GO:0000151	comp34671_c0_seq5	ubiquitin ligase complex	C
GO:0000151	comp25648_c0_seq2	ubiquitin ligase complex	C
GO:0000151	comp27538_c0_seq3	ubiquitin ligase complex	C
GO:0000151	comp27281_c0_seq4	ubiquitin ligase complex	C
GO:0000151	comp23908_c0_seq2	ubiquitin ligase complex	C
GO:0000151	comp32687_c1_seq11	ubiquitin ligase complex	C
GO:0000151	comp18923_c0_seq1	ubiquitin ligase complex	C
GO:0000151	comp34533_c0_seq7	ubiquitin ligase complex	C
GO:0000151	comp30026_c0_seq1	ubiquitin ligase complex	C
GO:0000151	comp30209_c1_seq1	ubiquitin ligase complex	C
GO:0000151	comp30653_c0_seq1	ubiquitin ligase complex	C
GO:0000151	comp30448_c1_seq1	ubiquitin ligase complex	C
GO:0000151	comp31286_c1_seq3	ubiquitin ligase complex	C
GO:0000151	comp28323_c0_seq1	ubiquitin ligase complex	C
GO:0000151	comp30448_c2_seq1	ubiquitin ligase complex	C
GO:0000151	comp31391_c0_seq3	ubiquitin ligase complex	C
GO:0000151	comp34591_c0_seq10	ubiquitin ligase complex	C
GO:0000151	comp30163_c1_seq1	ubiquitin ligase complex	C
GO:0000151	comp33859_c1_seq23	ubiquitin ligase complex	C
GO:0000151	comp29411_c0_seq2	ubiquitin ligase complex	C
GO:0000151	comp33298_c0_seq8	ubiquitin ligase complex	C
GO:0000151	comp36942_c0_seq1	ubiquitin ligase complex	C
GO:0000151	comp18620_c0_seq2	ubiquitin ligase complex	C
GO:0000151	comp34533_c0_seq22	ubiquitin ligase complex	C
GO:0000151	comp10337_c0_seq1	ubiquitin ligase complex	C
GO:0000151	comp26334_c0_seq1	ubiquitin ligase complex	C
GO:0000151	comp32687_c1_seq7	ubiquitin ligase complex	C
GO:0000151	comp34591_c0_seq3	ubiquitin ligase complex	C
GO:0000151	comp31891_c0_seq1	ubiquitin ligase complex	C
GO:0000151	comp34470_c0_seq14	ubiquitin ligase complex	C
GO:0000151	comp32687_c1_seq4	ubiquitin ligase complex	C
GO:0000151	comp9677_c0_seq1	ubiquitin ligase complex	C
GO:0000151	comp30946_c0_seq3	ubiquitin ligase complex	C
GO:0000151	comp33482_c0_seq12	ubiquitin ligase complex	C
GO:0000151	comp33859_c1_seq55	ubiquitin ligase complex	C
GO:0000151	comp26752_c0_seq2	ubiquitin ligase complex	C
GO:0000151	comp33859_c1_seq35	ubiquitin ligase complex	C
GO:0000151	comp34232_c0_seq19	ubiquitin ligase complex	C
GO:0000151	comp34533_c0_seq9	ubiquitin ligase complex	C
GO:0000151	comp28623_c0_seq1	ubiquitin ligase complex	C
GO:0000151	comp32216_c0_seq3	ubiquitin ligase complex	C
GO:0000151	comp34949_c0_seq1	ubiquitin ligase complex	C
GO:0000151	comp34533_c0_seq16	ubiquitin ligase complex	C
GO:0000151	comp34533_c0_seq2	ubiquitin ligase complex	C
GO:0000151	comp34671_c0_seq8	ubiquitin ligase complex	C
GO:0000151	comp28323_c0_seq4	ubiquitin ligase complex	C
GO:0000151	comp27144_c1_seq2	ubiquitin ligase complex	C
GO:0000151	comp18444_c0_seq1	ubiquitin ligase complex	C
GO:0000151	comp30148_c0_seq3	ubiquitin ligase complex	C
GO:0000151	comp28833_c0_seq1	ubiquitin ligase complex	C
GO:0000151	comp34373_c1_seq1	ubiquitin ligase complex	C
GO:0000151	comp18620_c0_seq3	ubiquitin ligase complex	C
GO:0000151	comp36883_c0_seq1	ubiquitin ligase complex	C
GO:0000151	comp32600_c0_seq1	ubiquitin ligase complex	C
GO:0000151	comp28642_c0_seq2	ubiquitin ligase complex	C
GO:0000151	comp30653_c0_seq2	ubiquitin ligase complex	C
GO:0000151	comp32216_c0_seq2	ubiquitin ligase complex	C
GO:0000151	comp4775_c0_seq1	ubiquitin ligase complex	C
GO:0000151	comp26967_c0_seq1	ubiquitin ligase complex	C
GO:0000151	comp34591_c0_seq5	ubiquitin ligase complex	C
GO:0000151	comp34368_c0_seq7	ubiquitin ligase complex	C
GO:0000151	comp8051_c0_seq1	ubiquitin ligase complex	C
GO:0000151	comp27325_c0_seq1	ubiquitin ligase complex	C
GO:0000151	comp28323_c0_seq6	ubiquitin ligase complex	C
GO:0000151	comp37276_c0_seq1	ubiquitin ligase complex	C
GO:0000151	comp32687_c1_seq2	ubiquitin ligase complex	C
GO:0000151	comp33859_c1_seq26	ubiquitin ligase complex	C
GO:0000151	comp21689_c0_seq1	ubiquitin ligase complex	C
GO:0000151	comp32019_c0_seq4	ubiquitin ligase complex	C
GO:0000151	comp34533_c0_seq25	ubiquitin ligase complex	C
GO:0000151	comp18636_c0_seq1	ubiquitin ligase complex	C
GO:0000151	comp29451_c0_seq1	ubiquitin ligase complex	C
GO:0000151	comp12483_c1_seq1	ubiquitin ligase complex	C
GO:0000151	comp32857_c1_seq1	ubiquitin ligase complex	C
GO:0000151	comp15667_c0_seq1	ubiquitin ligase complex	C
GO:0000151	comp27455_c0_seq2	ubiquitin ligase complex	C
GO:0000151	comp34533_c0_seq5	ubiquitin ligase complex	C
GO:0000151	comp33340_c0_seq1	ubiquitin ligase complex	C
GO:0000151	comp28541_c0_seq3	ubiquitin ligase complex	C
GO:0000151	comp28235_c3_seq1	ubiquitin ligase complex	C
GO:0000151	comp33859_c1_seq43	ubiquitin ligase complex	C
GO:0000151	comp33482_c0_seq4	ubiquitin ligase complex	C
GO:0000151	comp17388_c0_seq1	ubiquitin ligase complex	C
GO:0000151	comp25611_c0_seq1	ubiquitin ligase complex	C
GO:0000151	comp33561_c0_seq1	ubiquitin ligase complex	C
GO:0000151	comp7354_c0_seq1	ubiquitin ligase complex	C
GO:0000151	comp33681_c0_seq4	ubiquitin ligase complex	C
GO:0000151	comp34302_c3_seq2	ubiquitin ligase complex	C
GO:0000151	comp9134_c0_seq1	ubiquitin ligase complex	C
GO:0000151	comp25324_c0_seq1	ubiquitin ligase complex	C
GO:0000151	comp32821_c0_seq2	ubiquitin ligase complex	C
GO:0000151	comp30946_c0_seq1	ubiquitin ligase complex	C
GO:0000151	comp32509_c0_seq1	ubiquitin ligase complex	C
GO:0000151	comp32687_c1_seq8	ubiquitin ligase complex	C
GO:0000151	comp23579_c0_seq1	ubiquitin ligase complex	C
GO:0000151	comp31503_c1_seq1	ubiquitin ligase complex	C
GO:0000151	comp34604_c1_seq7	ubiquitin ligase complex	C
GO:0000151	comp34378_c0_seq6	ubiquitin ligase complex	C
GO:0000151	comp34533_c0_seq1	ubiquitin ligase complex	C
GO:0000151	comp14234_c0_seq1	ubiquitin ligase complex	C
GO:0000151	comp22110_c0_seq3	ubiquitin ligase complex	C
GO:0000151	comp30125_c0_seq3	ubiquitin ligase complex	C
GO:0000151	comp25800_c0_seq1	ubiquitin ligase complex	C
GO:0000151	comp30208_c0_seq1	ubiquitin ligase complex	C
GO:0000151	comp28678_c0_seq1	ubiquitin ligase complex	C
GO:0000151	comp28903_c1_seq1	ubiquitin ligase complex	C
GO:0000151	comp34604_c1_seq6	ubiquitin ligase complex	C
GO:0000151	comp33859_c1_seq56	ubiquitin ligase complex	C
GO:0000151	comp33526_c0_seq1	ubiquitin ligase complex	C
GO:0000151	comp32872_c0_seq4	ubiquitin ligase complex	C
GO:0000151	comp27890_c0_seq1	ubiquitin ligase complex	C
GO:0000151	comp28642_c0_seq1	ubiquitin ligase complex	C
GO:0000151	comp31404_c0_seq1	ubiquitin ligase complex	C
GO:0000151	comp14234_c1_seq1	ubiquitin ligase complex	C
GO:0000151	comp32069_c1_seq2	ubiquitin ligase complex	C
GO:0000151	comp34533_c0_seq8	ubiquitin ligase complex	C
GO:0000151	comp7143_c0_seq1	ubiquitin ligase complex	C
GO:0000151	comp33403_c0_seq5	ubiquitin ligase complex	C
GO:0000151	comp22110_c0_seq1	ubiquitin ligase complex	C
GO:0000151	comp34533_c0_seq4	ubiquitin ligase complex	C
GO:0000151	comp32687_c1_seq12	ubiquitin ligase complex	C
GO:0000151	comp17812_c1_seq1	ubiquitin ligase complex	C
GO:0000151	comp5161_c0_seq1	ubiquitin ligase complex	C
GO:0000151	comp34533_c0_seq20	ubiquitin ligase complex	C
GO:0000151	comp33403_c0_seq1	ubiquitin ligase complex	C
GO:0000151	comp34604_c1_seq2	ubiquitin ligase complex	C
GO:0000151	comp30208_c0_seq2	ubiquitin ligase complex	C
GO:0000151	comp34470_c0_seq2	ubiquitin ligase complex	C
GO:0000151	comp34378_c0_seq2	ubiquitin ligase complex	C
GO:0000151	comp35005_c0_seq1	ubiquitin ligase complex	C
GO:0000151	comp34368_c0_seq1	ubiquitin ligase complex	C
GO:0000151	comp24224_c0_seq1	ubiquitin ligase complex	C
GO:0000151	comp16958_c1_seq1	ubiquitin ligase complex	C
GO:0000151	comp5597_c0_seq1	ubiquitin ligase complex	C
GO:0000151	comp10229_c0_seq1	ubiquitin ligase complex	C
GO:0000151	comp32404_c0_seq1	ubiquitin ligase complex	C
GO:0000151	comp22476_c0_seq1	ubiquitin ligase complex	C
GO:0000151	comp32069_c0_seq1	ubiquitin ligase complex	C
GO:0000151	comp27281_c0_seq3	ubiquitin ligase complex	C
GO:0000151	comp23580_c0_seq2	ubiquitin ligase complex	C
GO:0000151	comp32687_c1_seq3	ubiquitin ligase complex	C
GO:0000151	comp33859_c1_seq29	ubiquitin ligase complex	C
GO:0000151	comp13166_c0_seq1	ubiquitin ligase complex	C
GO:0000151	comp34232_c0_seq4	ubiquitin ligase complex	C
GO:0000151	comp34671_c0_seq7	ubiquitin ligase complex	C
GO:0000151	comp32872_c0_seq1	ubiquitin ligase complex	C
GO:0000151	comp25993_c0_seq1	ubiquitin ligase complex	C
GO:0000151	comp2828_c0_seq1	ubiquitin ligase complex	C
GO:0000151	comp14867_c0_seq2	ubiquitin ligase complex	C
GO:0000151	comp32270_c0_seq1	ubiquitin ligase complex	C
GO:0000151	comp11526_c1_seq1	ubiquitin ligase complex	C
GO:0000151	comp30814_c0_seq1	ubiquitin ligase complex	C
GO:0000151	comp14867_c0_seq3	ubiquitin ligase complex	C
GO:0000151	comp19221_c0_seq1	ubiquitin ligase complex	C
GO:0000151	comp24215_c1_seq1	ubiquitin ligase complex	C
GO:0000151	comp24257_c0_seq2	ubiquitin ligase complex	C
GO:0000151	comp34548_c2_seq1	ubiquitin ligase complex	C
GO:0000151	comp20157_c0_seq1	ubiquitin ligase complex	C
GO:0000151	comp32841_c0_seq3	ubiquitin ligase complex	C
GO:0000151	comp30923_c0_seq1	ubiquitin ligase complex	C
GO:0000151	comp31391_c0_seq1	ubiquitin ligase complex	C
GO:0000151	comp15557_c0_seq1	ubiquitin ligase complex	C
GO:0000151	comp27538_c0_seq2	ubiquitin ligase complex	C
GO:0000151	comp28827_c0_seq1	ubiquitin ligase complex	C
GO:0000151	comp33736_c2_seq1	ubiquitin ligase complex	C
GO:0000151	comp30737_c0_seq1	ubiquitin ligase complex	C
GO:0000151	comp24257_c0_seq1	ubiquitin ligase complex	C
GO:0000151	comp32753_c0_seq4	ubiquitin ligase complex	C
GO:0000151	comp34671_c0_seq3	ubiquitin ligase complex	C
GO:0000151	comp34533_c0_seq18	ubiquitin ligase complex	C
GO:0000151	comp27395_c0_seq2	ubiquitin ligase complex	C
GO:0000152	comp25800_c0_seq3	nuclear ubiquitin ligase complex	C
GO:0000152	comp32019_c0_seq3	nuclear ubiquitin ligase complex	C
GO:0000152	comp25800_c0_seq1	nuclear ubiquitin ligase complex	C
GO:0000152	comp25800_c0_seq4	nuclear ubiquitin ligase complex	C
GO:0000152	comp32019_c0_seq2	nuclear ubiquitin ligase complex	C
GO:0000152	comp9134_c0_seq1	nuclear ubiquitin ligase complex	C
GO:0000152	comp19342_c0_seq1	nuclear ubiquitin ligase complex	C
GO:0000152	comp32019_c0_seq4	nuclear ubiquitin ligase complex	C
GO:0000154	comp15599_c0_seq1	rRNA modification	P
GO:0000154	comp34612_c3_seq17	rRNA modification	P
GO:0000154	comp34612_c3_seq24	rRNA modification	P
GO:0000154	comp34612_c3_seq27	rRNA modification	P
GO:0000154	comp34612_c3_seq5	rRNA modification	P
GO:0000154	comp34612_c3_seq29	rRNA modification	P
GO:0000154	comp34612_c3_seq12	rRNA modification	P
GO:0000154	comp34612_c3_seq7	rRNA modification	P
GO:0000154	comp34612_c3_seq2	rRNA modification	P
GO:0000154	comp9512_c0_seq1	rRNA modification	P
GO:0000154	comp34612_c3_seq25	rRNA modification	P
GO:0000154	comp34612_c3_seq23	rRNA modification	P
GO:0000154	comp26636_c0_seq1	rRNA modification	P
GO:0000154	comp34612_c3_seq14	rRNA modification	P
GO:0000154	comp34612_c3_seq18	rRNA modification	P
GO:0000154	comp34612_c3_seq20	rRNA modification	P
GO:0000154	comp34612_c3_seq28	rRNA modification	P
GO:0000154	comp34612_c3_seq16	rRNA modification	P
GO:0000154	comp34612_c3_seq1	rRNA modification	P
GO:0000154	comp34612_c3_seq3	rRNA modification	P
GO:0000154	comp34612_c3_seq22	rRNA modification	P
GO:0000154	comp34612_c3_seq6	rRNA modification	P
GO:0000154	comp27448_c0_seq1	rRNA modification	P
GO:0000154	comp34612_c3_seq19	rRNA modification	P
GO:0000154	comp28643_c0_seq1	rRNA modification	P
GO:0000154	comp37136_c0_seq1	rRNA modification	P
GO:0000154	comp34612_c3_seq21	rRNA modification	P
GO:0000154	comp34612_c3_seq10	rRNA modification	P
GO:0000154	comp34612_c3_seq8	rRNA modification	P
GO:0000154	comp34612_c3_seq26	rRNA modification	P
GO:0000154	comp34612_c3_seq4	rRNA modification	P
GO:0000154	comp17633_c1_seq1	rRNA modification	P
GO:0000154	comp34612_c3_seq11	rRNA modification	P
GO:0000154	comp34612_c3_seq9	rRNA modification	P
GO:0000154	comp34612_c3_seq13	rRNA modification	P
GO:0000154	comp34612_c3_seq15	rRNA modification	P
GO:0000155	comp33969_c0_seq4	two-component sensor activity	F
GO:0000155	comp20452_c0_seq1	two-component sensor activity	F
GO:0000155	comp22047_c0_seq1	two-component sensor activity	F
GO:0000155	comp23114_c0_seq1	two-component sensor activity	F
GO:0000155	comp31920_c3_seq2	two-component sensor activity	F
GO:0000155	comp23114_c0_seq2	two-component sensor activity	F
GO:0000155	comp23088_c0_seq1	two-component sensor activity	F
GO:0000155	comp29638_c0_seq4	two-component sensor activity	F
GO:0000155	comp24737_c0_seq1	two-component sensor activity	F
GO:0000155	comp29882_c0_seq1	two-component sensor activity	F
GO:0000155	comp27005_c1_seq2	two-component sensor activity	F
GO:0000155	comp31906_c0_seq1	two-component sensor activity	F
GO:0000155	comp33969_c0_seq1	two-component sensor activity	F
GO:0000155	comp29638_c0_seq3	two-component sensor activity	F
GO:0000155	comp33969_c0_seq5	two-component sensor activity	F
GO:0000155	comp29882_c1_seq1	two-component sensor activity	F
GO:0000155	comp33969_c0_seq3	two-component sensor activity	F
GO:0000155	comp29882_c0_seq2	two-component sensor activity	F
GO:0000155	comp27005_c1_seq1	two-component sensor activity	F
GO:0000155	comp29638_c0_seq2	two-component sensor activity	F
GO:0000155	comp25761_c1_seq1	two-component sensor activity	F
GO:0000155	comp30581_c1_seq2	two-component sensor activity	F
GO:0000155	comp30581_c1_seq3	two-component sensor activity	F
GO:0000155	comp31906_c0_seq3	two-component sensor activity	F
GO:0000155	comp37963_c0_seq1	two-component sensor activity	F
GO:0000155	comp30889_c0_seq1	two-component sensor activity	F
GO:0000155	comp27113_c0_seq1	two-component sensor activity	F
GO:0000155	comp30581_c1_seq1	two-component sensor activity	F
GO:0000155	comp26555_c0_seq1	two-component sensor activity	F
GO:0000155	comp31906_c0_seq2	two-component sensor activity	F
GO:0000155	comp24791_c0_seq1	two-component sensor activity	F
GO:0000155	comp11350_c0_seq1	two-component sensor activity	F
GO:0000156	comp28109_c0_seq1	two-component response regulator activity	F
GO:0000156	comp34177_c0_seq3	two-component response regulator activity	F
GO:0000156	comp33061_c1_seq12	two-component response regulator activity	F
GO:0000156	comp34382_c0_seq4	two-component response regulator activity	F
GO:0000156	comp11033_c1_seq1	two-component response regulator activity	F
GO:0000156	comp29882_c0_seq1	two-component response regulator activity	F
GO:0000156	comp31372_c0_seq1	two-component response regulator activity	F
GO:0000156	comp28607_c0_seq2	two-component response regulator activity	F
GO:0000156	comp34177_c0_seq11	two-component response regulator activity	F
GO:0000156	comp34177_c0_seq4	two-component response regulator activity	F
GO:0000156	comp29390_c0_seq2	two-component response regulator activity	F
GO:0000156	comp31372_c0_seq2	two-component response regulator activity	F
GO:0000156	comp20452_c0_seq1	two-component response regulator activity	F
GO:0000156	comp33990_c0_seq1	two-component response regulator activity	F
[truncated: 808,203+ more rows]

## Sheet: GO Biological process
Go id	Count	Definition	Total	Percentage
GO:0008152	7640	metabolic process	32204	23.7238
GO:0009987	7360	cellular process	32204	22.8543
GO:0044238	6134	primary metabolic process	32204	19.0473
GO:0044237	5650	cellular metabolic process	32204	17.5444
GO:0043170	4635	macromolecule metabolic process	32204	14.3926
GO:0044260	4104	cellular macromolecule metabolic process	32204	12.7438
GO:0009058	2909	biosynthetic process	32204	9.03304
GO:0019538	2743	protein metabolic process	32204	8.51758
GO:0044249	2742	cellular biosynthetic process	32204	8.51447
GO:0006807	2599	nitrogen compound metabolic process	32204	8.07043
GO:0044267	2320	cellular protein metabolic process	32204	7.20407
GO:0006139	2083	nucleobase-containing compound metabolic process	32204	6.46814
GO:0065007	1888	biological regulation	32204	5.86263
GO:0009059	1858	macromolecule biosynthetic process	32204	5.76947
GO:0034645	1854	cellular macromolecule biosynthetic process	32204	5.75705
GO:0050896	1742	response to stimulus	32204	5.40927
GO:0051179	1688	localization	32204	5.24158
GO:0010467	1687	gene expression	32204	5.23848
GO:0050789	1650	regulation of biological process	32204	5.12359
GO:0051234	1639	establishment of localization	32204	5.08943
GO:0006810	1637	transport	32204	5.08322
GO:0050794	1503	regulation of cellular process	32204	4.66712
GO:0043412	1453	macromolecule modification	32204	4.51186
GO:0006464	1400	cellular protein modification process	32204	4.34729
GO:0044281	1355	small molecule metabolic process	32204	4.20755
GO:0043687	1225	post-translational protein modification	32204	3.80388
GO:0006796	1172	phosphate-containing compound metabolic process	32204	3.6393
GO:0006793	1172	phosphorus metabolic process	32204	3.6393
GO:0006950	1078	response to stress	32204	3.34741
GO:0016310	1061	phosphorylation	32204	3.29462
GO:0005975	1017	carbohydrate metabolic process	32204	3.15799
GO:0019222	988	regulation of metabolic process	32204	3.06794
GO:0055114	964	oxidation-reduction process	32204	2.99342
GO:0042221	957	response to chemical stimulus	32204	2.97168
GO:0060255	915	regulation of macromolecule metabolic process	32204	2.84126
GO:0006468	904	protein phosphorylation	32204	2.8071
GO:0080090	898	regulation of primary metabolic process	32204	2.78847
GO:0061018	894	transcription, DNA-dependent	32204	2.77605
GO:0006350	893	transcription, DNA-dependent	32204	2.77295
GO:0031323	881	regulation of cellular metabolic process	32204	2.73569
GO:0032502	865	developmental process	32204	2.686
GO:0010468	847	regulation of gene expression	32204	2.63011
GO:0032501	837	multicellular organismal process	32204	2.59906
GO:0009889	833	regulation of biosynthetic process	32204	2.58664
GO:0031326	830	regulation of cellular biosynthetic process	32204	2.57732
GO:0016070	814	RNA metabolic process	32204	2.52764
GO:0010556	810	regulation of macromolecule biosynthetic process	32204	2.51522
GO:0051171	808	regulation of nitrogen compound metabolic process	32204	2.50901
GO:0007275	804	multicellular organismal development	32204	2.49658
GO:0019219	790	regulation of nucleobase-containing compound metabolic process	32204	2.45311
GO:0045449	777	regulation of transcription, DNA-dependent	32204	2.41274
GO:0061019	777	regulation of transcription, DNA-dependent	32204	2.41274
GO:0016043	744	cellular component organization	32204	2.31027
GO:0023052	684	signaling	32204	2.12396
GO:0048856	657	anatomical structure development	32204	2.04012
GO:0042180	653	cellular ketone metabolic process	32204	2.0277
GO:0006082	648	organic acid metabolic process	32204	2.01217
GO:0019752	647	carboxylic acid metabolic process	32204	2.00907
GO:0043436	647	oxoacid metabolic process	32204	2.00907
GO:0009628	620	response to abiotic stimulus	32204	1.92523
GO:0006629	586	lipid metabolic process	32204	1.81965
GO:0055085	580	transmembrane transport	32204	1.80102
GO:0006412	575	translation	32204	1.78549
GO:0009056	562	catabolic process	32204	1.74512
GO:0006508	553	proteolysis	32204	1.71718
GO:0010033	545	response to organic substance	32204	1.69234
GO:0006259	544	DNA metabolic process	32204	1.68923
GO:0023060	532	signal transmission	32204	1.65197
GO:0023046	532	signaling	32204	1.65197
GO:0034641	524	cellular nitrogen compound metabolic process	32204	1.62713
GO:0044262	516	cellular carbohydrate metabolic process	32204	1.60229
GO:0009308	513	amine metabolic process	32204	1.59297
GO:0007165	513	signal transduction	32204	1.59297
GO:0044283	489	small molecule biosynthetic process	32204	1.51844
GO:0033036	487	macromolecule localization	32204	1.51223
GO:0032774	478	RNA biosynthetic process	32204	1.48429
GO:0061022	478	transcription, DNA-dependent	32204	1.48429
GO:0006351	477	transcription, DNA-dependent	32204	1.48118
GO:0044248	474	cellular catabolic process	32204	1.47187
GO:0051716	468	cellular response to stimulus	32204	1.45324
GO:0006811	468	ion transport	32204	1.45324
GO:0006996	463	organelle organization	32204	1.43771
GO:0006519	448	cellular amino acid metabolic process	32204	1.39113
GO:0051252	434	regulation of RNA metabolic process	32204	1.34766
GO:0000003	432	reproduction	32204	1.34145
GO:0022414	428	reproductive process	32204	1.32903
GO:0006355	427	regulation of transcription, DNA-dependent	32204	1.32592
GO:0051641	419	cellular localization	32204	1.30108
GO:0046483	418	heterocycle metabolic process	32204	1.29798
GO:0009791	410	post-embryonic development	32204	1.27313
GO:0009719	395	response to endogenous stimulus	32204	1.22656
GO:0006812	389	cation transport	32204	1.20792
GO:0051649	389	establishment of localization in cell	32204	1.20792
GO:0065008	388	regulation of biological quality	32204	1.20482
GO:0044255	387	cellular lipid metabolic process	32204	1.20171
GO:0008104	382	protein localization	32204	1.18619
GO:0009057	378	macromolecule catabolic process	32204	1.17377
GO:0048513	377	organ development	32204	1.17066
GO:0048731	377	system development	32204	1.17066
GO:0009725	372	response to hormone stimulus	32204	1.15514
GO:0044106	371	cellular amine metabolic process	32204	1.15203
GO:0007242	367	intracellular signal transduction	32204	1.13961
GO:0044085	362	cellular component biogenesis	32204	1.12408
GO:0003006	353	developmental process involved in reproduction	32204	1.09614
GO:0045184	353	establishment of protein localization	32204	1.09614
GO:0015031	353	protein transport	32204	1.09614
GO:0046907	347	intracellular transport	32204	1.07751
GO:0051704	346	multi-organism process	32204	1.0744
GO:0006520	342	cellular amino acid metabolic process	32204	1.06198
GO:0006091	333	generation of precursor metabolites and energy	32204	1.03403
GO:0046394	331	carboxylic acid biosynthetic process	32204	1.02782
GO:0016053	331	organic acid biosynthetic process	32204	1.02782
GO:0055086	329	nucleobase-containing small molecule metabolic process	32204	1.02161
GO:0048608	321	reproductive structure development	32204	0.996771
GO:0044265	318	cellular macromolecule catabolic process	32204	0.987455
GO:0006753	298	nucleoside phosphate metabolic process	32204	0.925351
GO:0009117	298	nucleotide metabolic process	32204	0.925351
GO:0009607	292	response to biotic stimulus	32204	0.90672
GO:0008610	290	lipid biosynthetic process	32204	0.900509
GO:0070727	283	cellular macromolecule localization	32204	0.878773
GO:0005976	282	polysaccharide metabolic process	32204	0.875668
GO:0033554	277	cellular response to stress	32204	0.860142
GO:0006066	274	alcohol metabolic process	32204	0.850826
GO:0044271	273	cellular nitrogen compound biosynthetic process	32204	0.847721
GO:0032787	270	monocarboxylic acid metabolic process	32204	0.838405
GO:0034613	269	cellular protein localization	32204	0.8353
GO:0009653	264	anatomical structure morphogenesis	32204	0.819774
GO:0006886	264	intracellular protein transport	32204	0.819774
GO:0051707	258	response to other organism	32204	0.801143
GO:0022607	254	cellular component assembly	32204	0.788722
GO:0010035	252	response to inorganic substance	32204	0.782511
GO:0006952	246	defense response	32204	0.76388
GO:0006970	243	response to osmotic stress	32204	0.754565
GO:0006457	239	protein folding	32204	0.742144
GO:0043933	236	macromolecular complex subunit organization	32204	0.732828
GO:0009165	230	nucleotide biosynthetic process	32204	0.714197
GO:0065003	224	macromolecular complex assembly	32204	0.695566
GO:0009314	223	response to radiation	32204	0.692461
GO:0016192	223	vesicle-mediated transport	32204	0.692461
GO:0009651	219	response to salt stress	32204	0.68004
GO:0009416	218	response to light stimulus	32204	0.676935
GO:0006725	216	cellular aromatic compound metabolic process	32204	0.670724
GO:0006396	215	RNA processing	32204	0.667619
GO:0048869	213	cellular developmental process	32204	0.661409
GO:0006260	212	DNA replication	32204	0.658303
GO:0051186	210	cofactor metabolic process	32204	0.652093
GO:0044282	209	small molecule catabolic process	32204	0.648988
GO:0030001	208	metal ion transport	32204	0.645882
GO:0010038	206	response to metal ion	32204	0.639672
GO:0016051	204	carbohydrate biosynthetic process	32204	0.633462
GO:0070887	204	cellular response to chemical stimulus	32204	0.633462
GO:0005996	203	monosaccharide metabolic process	32204	0.630356
GO:0009259	202	ribonucleotide metabolic process	32204	0.627251
GO:0006163	201	purine nucleotide metabolic process	32204	0.624146
GO:0009260	200	ribonucleotide biosynthetic process	32204	0.621041
GO:0006164	197	purine nucleotide biosynthetic process	32204	0.611725
GO:0009605	196	response to external stimulus	32204	0.60862
GO:0009150	192	purine ribonucleotide metabolic process	32204	0.596199
GO:0009152	191	purine ribonucleotide biosynthetic process	32204	0.593094
GO:0007154	188	cell communication	32204	0.583778
GO:0071554	188	cell wall organization or biogenesis	32204	0.583778
GO:0006631	187	fatty acid metabolic process	32204	0.580673
GO:0051276	186	chromosome organization	32204	0.577568
GO:0071310	185	cellular response to organic substance	32204	0.574463
GO:0019748	185	secondary metabolic process	32204	0.574463
GO:0016052	184	carbohydrate catabolic process	32204	0.571358
GO:0009266	184	response to temperature stimulus	32204	0.571358
GO:0015672	182	monovalent inorganic cation transport	32204	0.565147
GO:0042592	180	homeostatic process	32204	0.558937
GO:0009141	180	nucleoside triphosphate metabolic process	32204	0.558937
GO:0006974	180	response to DNA damage stimulus	32204	0.558937
GO:0019318	179	hexose metabolic process	32204	0.555832
GO:0009142	177	nucleoside triphosphate biosynthetic process	32204	0.549621
GO:0009145	177	purine nucleoside triphosphate biosynthetic process	32204	0.549621
GO:0009144	177	purine nucleoside triphosphate metabolic process	32204	0.549621
GO:0009206	177	purine ribonucleoside triphosphate biosynthetic process	32204	0.549621
GO:0009205	177	purine ribonucleoside triphosphate metabolic process	32204	0.549621
GO:0009201	177	ribonucleoside triphosphate biosynthetic process	32204	0.549621
GO:0009199	177	ribonucleoside triphosphate metabolic process	32204	0.549621
GO:0006281	176	DNA repair	32204	0.546516
GO:0034984	176	response to DNA damage stimulus	32204	0.546516
GO:0010154	175	fruit development	32204	0.543411
GO:0030163	175	protein catabolic process	32204	0.543411
GO:0015074	174	DNA integration	32204	0.540306
GO:0046686	173	response to cadmium ion	32204	0.5372
GO:0009309	171	amine biosynthetic process	32204	0.53099
GO:0006754	171	ATP biosynthetic process	32204	0.53099
GO:0046034	171	ATP metabolic process	32204	0.53099
GO:0006461	171	protein complex assembly	32204	0.53099
GO:0070271	171	protein complex biogenesis	32204	0.53099
GO:0009790	169	embryo development	32204	0.52478
GO:0048316	168	seed development	32204	0.521674
GO:0009737	167	response to abscisic acid stimulus	32204	0.518569
GO:0030154	165	cell differentiation	32204	0.512359
GO:0034621	164	cellular macromolecular complex subunit organization	32204	0.509254
GO:0006325	164	chromatin organization	32204	0.509254
GO:0040007	164	growth	32204	0.509254
GO:0034637	163	cellular carbohydrate biosynthetic process	32204	0.506148
GO:0048519	159	negative regulation of biological process	32204	0.493727
GO:0008652	156	cellular amino acid biosynthetic process	32204	0.484412
GO:0044036	153	cell wall macromolecule metabolic process	32204	0.475096
GO:0044275	152	cellular carbohydrate catabolic process	32204	0.471991
GO:0034622	152	cellular macromolecular complex assembly	32204	0.471991
GO:0009888	149	tissue development	32204	0.462675
GO:0044264	148	cellular polysaccharide metabolic process	32204	0.45957
GO:0019725	147	cellular homeostasis	32204	0.456465
GO:0044257	147	cellular protein catabolic process	32204	0.456465
GO:0071495	147	cellular response to endogenous stimulus	32204	0.456465
GO:0090066	147	regulation of anatomical structure size	32204	0.456465
GO:0032535	147	regulation of cellular component size	32204	0.456465
GO:0048364	147	root development	32204	0.456465
GO:0022622	147	root system development	32204	0.456465
GO:0070647	146	protein modification by small protein conjugation or removal	32204	0.45336
GO:0006979	146	response to oxidative stress	32204	0.45336
GO:0006732	143	coenzyme metabolic process	32204	0.444044
GO:0006006	143	glucose metabolic process	32204	0.444044
GO:0051603	141	proteolysis involved in cellular protein catabolic process	32204	0.437834
GO:0006575	140	cellular modified amino acid metabolic process	32204	0.434729
GO:0009908	140	flower development	32204	0.434729
GO:0006633	138	fatty acid biosynthetic process	32204	0.428518
GO:0008361	138	regulation of cell size	32204	0.428518
GO:0046164	137	alcohol catabolic process	32204	0.425413
GO:0022621	137	shoot system development	32204	0.425413
GO:0065009	136	regulation of molecular function	32204	0.422308
GO:0009793	135	embryo development ending in seed dormancy	32204	0.419203
GO:0006278	135	RNA-dependent DNA replication	32204	0.419203
GO:0048367	135	shoot development	32204	0.419203
GO:0023033	135	signal transduction	32204	0.419203
GO:0043632	134	modification-dependent macromolecule catabolic process	32204	0.416097
GO:0019941	134	modification-dependent protein catabolic process	32204	0.416097
GO:0007264	134	small GTPase mediated signal transduction	32204	0.416097
GO:0006511	134	ubiquitin-dependent protein catabolic process	32204	0.416097
GO:0032446	132	protein modification by small protein conjugation	32204	0.409887
GO:0006022	131	aminoglycan metabolic process	32204	0.406782
GO:0016049	131	cell growth	32204	0.406782
GO:0016567	131	protein ubiquitination	32204	0.406782
GO:0006030	129	chitin metabolic process	32204	0.400571
GO:0010383	128	cell wall polysaccharide metabolic process	32204	0.397466
GO:0032989	128	cellular component morphogenesis	32204	0.397466
GO:0032870	127	cellular response to hormone stimulus	32204	0.394361
GO:0048589	125	developmental growth	32204	0.388151
GO:0006007	124	glucose catabolic process	32204	0.385045
GO:0019320	124	hexose catabolic process	32204	0.385045
GO:0009755	124	hormone-mediated signaling pathway	32204	0.385045
GO:0046365	124	monosaccharide catabolic process	32204	0.385045
GO:0034660	124	ncRNA metabolic process	32204	0.385045
GO:0000902	123	cell morphogenesis	32204	0.38194
GO:0006073	123	cellular glucan metabolic process	32204	0.38194
GO:0044042	123	glucan metabolic process	32204	0.38194
GO:0050793	123	regulation of developmental process	32204	0.38194
GO:0009409	123	response to cold	32204	0.38194
GO:0050790	122	regulation of catalytic activity	32204	0.378835
GO:0008219	121	cell death	32204	0.37573
GO:0016265	121	death	32204	0.37573
GO:0009617	116	response to bacterium	32204	0.360204
GO:0007049	115	cell cycle	32204	0.357098
GO:0015979	115	photosynthesis	32204	0.357098
GO:0006037	114	cell wall chitin metabolic process	32204	0.353993
GO:0071555	114	cell wall organization	32204	0.353993
GO:0048523	113	negative regulation of cellular process	32204	0.350888
GO:0006119	113	oxidative phosphorylation	32204	0.350888
GO:0009415	113	response to water	32204	0.350888
GO:0019438	112	aromatic compound biosynthetic process	32204	0.347783
GO:0045454	112	cell redox homeostasis	32204	0.347783
GO:0048229	112	gametophyte development	32204	0.347783
GO:0009733	112	response to auxin stimulus	32204	0.347783
GO:0007017	111	microtubule-based process	32204	0.344678
GO:0048468	110	cell development	32204	0.341572
GO:0051188	110	cofactor biosynthetic process	32204	0.341572
GO:0006790	110	sulfur compound metabolic process	32204	0.341572
GO:0018130	109	heterocycle biosynthetic process	32204	0.338467
GO:0000271	107	polysaccharide biosynthetic process	32204	0.332257
GO:0051239	106	regulation of multicellular organismal process	32204	0.329152
GO:0033692	105	cellular polysaccharide biosynthetic process	32204	0.326046
GO:0009414	104	response to water deprivation	32204	0.322941
GO:0010646	103	regulation of cell communication	32204	0.319836
GO:0019637	102	organophosphate metabolic process	32204	0.316731
GO:0009966	102	regulation of signal transduction	32204	0.316731
GO:0023051	102	regulation of signaling	32204	0.316731
GO:0006818	101	hydrogen transport	32204	0.313626
GO:0042398	100	cellular modified amino acid biosynthetic process	32204	0.31052
GO:0015992	100	proton transport	32204	0.31052
GO:0043623	99	cellular protein complex assembly	32204	0.307415
GO:0007010	99	cytoskeleton organization	32204	0.307415
GO:0048518	99	positive regulation of biological process	32204	0.307415
GO:0006955	97	immune response	32204	0.301205
GO:0002376	97	immune system process	32204	0.301205
GO:0006333	96	chromatin assembly or disassembly	32204	0.2981
GO:0048827	96	phyllome development	32204	0.2981
GO:0042545	95	cell wall modification	32204	0.294994
GO:0016311	95	dephosphorylation	32204	0.294994
GO:0006399	95	tRNA metabolic process	32204	0.294994
GO:0060560	94	developmental growth involved in morphogenesis	32204	0.291889
GO:0009826	94	unidimensional cell growth	32204	0.291889
GO:0042742	93	defense response to bacterium	32204	0.288784
GO:0006096	93	glycolysis	32204	0.288784
GO:0009892	93	negative regulation of metabolic process	32204	0.288784
GO:0006644	93	phospholipid metabolic process	32204	0.288784
GO:0012501	93	programmed cell death	32204	0.288784
GO:0034220	92	ion transmembrane transport	32204	0.285679
GO:0048366	92	leaf development	32204	0.285679
GO:0051246	92	regulation of protein metabolic process	32204	0.285679
GO:0022900	90	electron transport chain	32204	0.279468
GO:0009743	90	response to carbohydrate stimulus	32204	0.279468
GO:0010605	88	negative regulation of macromolecule metabolic process	32204	0.273258
GO:0010016	88	shoot morphogenesis	32204	0.273258
GO:0009887	87	organ morphogenesis	32204	0.270153
GO:0045087	85	innate immune response	32204	0.263942
GO:0023034	84	intracellular signal transduction	32204	0.260837
GO:0006470	84	protein dephosphorylation	32204	0.260837
GO:0015986	82	ATP synthesis coupled proton transport	32204	0.254627
GO:0015985	82	energy coupled proton transport, down electrochemical gradient	32204	0.254627
GO:0015980	82	energy derivation by oxidation of organic compounds	32204	0.254627
GO:0009250	82	glucan biosynthetic process	32204	0.254627
GO:0006720	82	isoprenoid metabolic process	32204	0.254627
GO:0010876	82	lipid localization	32204	0.254627
GO:0007018	82	microtubule-based movement	32204	0.254627
GO:0016071	82	mRNA metabolic process	32204	0.254627
GO:0007166	81	cell surface receptor signaling pathway	32204	0.251522
GO:0009555	81	pollen development	32204	0.251522
GO:0006766	81	vitamin metabolic process	32204	0.251522
GO:0006869	80	lipid transport	32204	0.248416
GO:0016044	79	cellular membrane organization	32204	0.245311
GO:0061024	79	membrane organization	32204	0.245311
GO:0006857	79	oligopeptide transport	32204	0.245311
GO:0015833	79	peptide transport	32204	0.245311
GO:0042440	79	pigment metabolic process	32204	0.245311
GO:0009856	79	pollination	32204	0.245311
GO:0006605	79	protein targeting	32204	0.245311
GO:0006767	79	water-soluble vitamin metabolic process	32204	0.245311
GO:0006820	78	anion transport	32204	0.242206
GO:0010629	77	negative regulation of gene expression	32204	0.239101
GO:0006730	77	one-carbon metabolic process	32204	0.239101
GO:0048583	77	regulation of response to stimulus	32204	0.239101
GO:0009611	77	response to wounding	32204	0.239101
GO:0045333	76	cellular respiration	32204	0.235996
GO:0006310	75	DNA recombination	32204	0.23289
GO:0016568	73	chromatin modification	32204	0.22668
GO:0008299	73	isoprenoid biosynthetic process	32204	0.22668
GO:0010817	73	regulation of hormone levels	32204	0.22668
GO:0048580	72	regulation of post-embryonic development	32204	0.223575
GO:0022402	71	cell cycle process	32204	0.22047
GO:0031324	71	negative regulation of cellular metabolic process	32204	0.22047
GO:0009620	71	response to fungus	32204	0.22047
GO:0043648	70	dicarboxylic acid metabolic process	32204	0.217364
GO:0046486	70	glycerolipid metabolic process	32204	0.217364
GO:0051169	70	nuclear transport	32204	0.217364
GO:0006913	70	nucleocytoplasmic transport	32204	0.217364
GO:0016137	68	glycoside metabolic process	32204	0.211154
GO:0048507	68	meristem development	32204	0.211154
GO:0022613	68	ribonucleoprotein complex biogenesis	32204	0.211154
GO:0000904	67	cell morphogenesis involved in differentiation	32204	0.208049
GO:0009890	67	negative regulation of biosynthetic process	32204	0.208049
GO:0031327	67	negative regulation of cellular biosynthetic process	32204	0.208049
GO:0009311	67	oligosaccharide metabolic process	32204	0.208049
GO:0009408	67	response to heat	32204	0.208049
GO:0009639	67	response to red or far red light	32204	0.208049
GO:0030029	66	actin filament-based process	32204	0.204943
GO:0007398	66	ectoderm development	32204	0.204943
GO:0009913	66	epidermal cell differentiation	32204	0.204943
GO:0008544	66	epidermis development	32204	0.204943
GO:0010558	66	negative regulation of macromolecule biosynthetic process	32204	0.204943
GO:0009991	66	response to extracellular stimulus	32204	0.204943
GO:0044272	66	sulfur compound biosynthetic process	32204	0.204943
GO:0043038	65	amino acid activation	32204	0.201838
GO:0009100	65	glycoprotein metabolic process	32204	0.201838
GO:0006397	65	mRNA processing	32204	0.201838
GO:0009657	65	plastid organization	32204	0.201838
GO:0043039	65	tRNA aminoacylation	32204	0.201838
GO:0006418	65	tRNA aminoacylation for protein translation	32204	0.201838
GO:0048878	64	chemical homeostasis	32204	0.198733
GO:0009101	64	glycoprotein biosynthetic process	32204	0.198733
GO:0070085	64	glycosylation	32204	0.198733
GO:0043413	64	macromolecule glycosylation	32204	0.198733
GO:0006813	64	potassium ion transport	32204	0.198733
GO:0006486	64	protein glycosylation	32204	0.198733
GO:0009753	64	response to jasmonic acid stimulus	32204	0.198733
GO:0042254	64	ribosome biogenesis	32204	0.198733
GO:0006650	63	glycerophospholipid metabolic process	32204	0.195628
GO:0009965	63	leaf morphogenesis	32204	0.195628
GO:0009116	62	nucleoside metabolic process	32204	0.192523
GO:0071669	62	plant-type cell wall organization or biogenesis	32204	0.192523
GO:0051336	62	regulation of hydrolase activity	32204	0.192523
GO:0009108	61	coenzyme biosynthetic process	32204	0.189417
GO:0034470	61	ncRNA processing	32204	0.189417
GO:0046395	60	carboxylic acid catabolic process	32204	0.186312
GO:0071103	60	DNA conformation change	32204	0.186312
GO:0016054	60	organic acid catabolic process	32204	0.186312
GO:0046148	60	pigment biosynthetic process	32204	0.186312
GO:0043087	60	regulation of GTPase activity	32204	0.186312
GO:0010015	60	root morphogenesis	32204	0.186312
GO:0006721	60	terpenoid metabolic process	32204	0.186312
GO:0006915	59	apoptotic process	32204	0.183207
GO:0005984	59	disaccharide metabolic process	32204	0.183207
GO:0048522	59	positive regulation of cellular process	32204	0.183207
GO:0070882	58	cellular cell wall organization or biogenesis	32204	0.180102
GO:0051172	58	negative regulation of nitrogen compound metabolic process	32204	0.180102
GO:0045934	58	negative regulation of nucleobase-containing compound metabolic process	32204	0.180102
GO:0048569	58	post-embryonic organ development	32204	0.180102
GO:0031667	58	response to nutrient levels	32204	0.180102
GO:0006413	58	translational initiation	32204	0.180102
GO:0071496	57	cellular response to external stimulus	32204	0.176997
GO:0031668	57	cellular response to extracellular stimulus	32204	0.176997
GO:0048437	57	floral organ development	32204	0.176997
GO:0048193	57	Golgi vesicle transport	32204	0.176997
GO:0009698	57	phenylpropanoid metabolic process	32204	0.176997
GO:0007265	57	Ras protein signal transduction	32204	0.176997
GO:0046578	57	regulation of Ras protein signal transduction	32204	0.176997
GO:0051056	57	regulation of small GTPase mediated signal transduction	32204	0.176997
GO:0009072	56	aromatic amino acid family metabolic process	32204	0.173891
GO:0046942	56	carboxylic acid transport	32204	0.173891
GO:0015849	56	organic acid transport	32204	0.173891
GO:0019684	56	photosynthesis, light reaction	32204	0.173891
GO:0009739	56	response to gibberellin stimulus	32204	0.173891
GO:0030036	55	actin cytoskeleton organization	32204	0.170786
GO:0032259	55	methylation	32204	0.170786
GO:0016481	55	negative regulation of transcription, DNA-dependent	32204	0.170786
GO:0061021	55	negative regulation of transcription, DNA-dependent	32204	0.170786
GO:0040029	55	regulation of gene expression, epigenetic	32204	0.170786
GO:0006352	55	transcription initiation, DNA-dependent	32204	0.170786
GO:0009066	54	aspartate family amino acid metabolic process	32204	0.167681
GO:0007167	54	enzyme linked receptor protein signaling pathway	32204	0.167681
GO:0010608	54	posttranscriptional regulation of gene expression	32204	0.167681
GO:0007169	54	transmembrane receptor protein tyrosine kinase signaling pathway	32204	0.167681
GO:0007568	53	aging	32204	0.164576
GO:0015837	53	amine transport	32204	0.164576
GO:0006865	53	amino acid transport	32204	0.164576
GO:0051301	53	cell division	32204	0.164576
GO:0048588	53	developmental cell growth	32204	0.164576
GO:0050801	53	ion homeostasis	32204	0.164576
GO:0007389	53	pattern specification process	32204	0.164576
GO:0018193	53	peptidyl-amino acid modification	32204	0.164576
GO:0000096	53	sulfur amino acid metabolic process	32204	0.164576
GO:0033013	53	tetrapyrrole metabolic process	32204	0.164576
GO:0030244	52	cellulose biosynthetic process	32204	0.161471
GO:0030243	52	cellulose metabolic process	32204	0.161471
GO:0048438	52	floral whorl development	32204	0.161471
GO:0048868	52	pollen tube development	32204	0.161471
GO:0009909	52	regulation of flower development	32204	0.161471
GO:0010583	52	response to cyclopentenone	32204	0.161471
GO:0014070	52	response to organic cyclic compound	32204	0.161471
GO:0035295	52	tube development	32204	0.161471
GO:0042546	51	cell wall biogenesis	32204	0.158365
GO:0016042	51	lipid catabolic process	32204	0.158365
GO:0022403	50	cell cycle phase	32204	0.15526
GO:0009932	50	cell tip growth	32204	0.15526
GO:0043603	50	cellular amide metabolic process	32204	0.15526
GO:0006733	50	oxidoreduction coenzyme metabolic process	32204	0.15526
GO:0032318	50	regulation of Ras GTPase activity	32204	0.15526
GO:0016114	50	terpenoid biosynthetic process	32204	0.15526
GO:0031669	49	cellular response to nutrient levels	32204	0.152155
GO:0042158	49	lipoprotein biosynthetic process	32204	0.152155
GO:0042157	49	lipoprotein metabolic process	32204	0.152155
GO:0043414	49	macromolecule methylation	32204	0.152155
GO:0008654	49	phospholipid biosynthetic process	32204	0.152155
GO:0006778	49	porphyrin-containing compound metabolic process	32204	0.152155
GO:0006497	49	protein lipidation	32204	0.152155
GO:0003002	49	regionalization	32204	0.152155
GO:0042594	49	response to starvation	32204	0.152155
GO:0055080	48	cation homeostasis	32204	0.14905
GO:0006323	48	DNA packaging	32204	0.14905
GO:0009820	47	alkaloid metabolic process	32204	0.145945
GO:0006576	47	cellular biogenic amine metabolic process	32204	0.145945
GO:0050832	47	defense response to fungus	32204	0.145945
GO:0009699	47	phenylpropanoid biosynthetic process	32204	0.145945
GO:0019751	47	polyol metabolic process	32204	0.145945
GO:0065004	47	protein-DNA complex assembly	32204	0.145945
GO:0042493	47	response to drug	32204	0.145945
GO:0071215	46	cellular response to abscisic acid stimulus	32204	0.142839
GO:0051187	46	cofactor catabolic process	32204	0.142839
GO:0009814	46	defense response, incompatible interaction	32204	0.142839
GO:0030384	46	phosphatidylinositol metabolic process	32204	0.142839
GO:0009738	45	abscisic acid mediated signaling pathway	32204	0.139734
GO:0009267	45	cellular response to starvation	32204	0.139734
GO:0031497	45	chromatin assembly	32204	0.139734
GO:0015893	45	drug transport	32204	0.139734
GO:0009553	45	embryo sac development	32204	0.139734
GO:0000279	45	M phase	32204	0.139734
GO:0006334	45	nucleosome assembly	32204	0.139734
GO:0034728	45	nucleosome organization	32204	0.139734
GO:0009886	45	post-embryonic morphogenesis	32204	0.139734
GO:0009723	45	response to ethylene stimulus	32204	0.139734
GO:0006366	45	transcription from RNA polymerase II promoter	32204	0.139734
GO:0009658	44	chloroplast organization	32204	0.136629
GO:0017038	44	protein import	32204	0.136629
GO:0033365	44	protein localization to organelle	32204	0.136629
GO:0019362	44	pyridine nucleotide metabolic process	32204	0.136629
GO:0009411	44	response to UV	32204	0.136629
GO:0010118	44	stomatal movement	32204	0.136629
GO:0009110	44	vitamin biosynthetic process	32204	0.136629
GO:0048646	43	anatomical structure formation involved in morphogenesis	32204	0.133524
GO:0015698	43	inorganic anion transport	32204	0.133524
GO:0051258	43	protein polymerization	32204	0.133524
GO:0010200	43	response to chitin	32204	0.133524
GO:0008202	43	steroid metabolic process	32204	0.133524
GO:0015674	42	cation transport	32204	0.130419
GO:0006855	42	drug transmembrane transport	32204	0.130419
GO:0009064	42	glutamine family amino acid metabolic process	32204	0.130419
GO:0044092	42	negative regulation of molecular function	32204	0.130419
GO:0006769	42	nicotinamide metabolic process	32204	0.130419
GO:0046496	42	nicotinamide nucleotide metabolic process	32204	0.130419
GO:0048285	42	organelle fission	32204	0.130419
GO:0009832	42	plant-type cell wall biogenesis	32204	0.130419
GO:0000272	42	polysaccharide catabolic process	32204	0.130419
GO:0048528	42	post-embryonic root development	32204	0.130419
GO:0022904	42	respiratory electron transport chain	32204	0.130419
GO:0009642	42	response to light intensity	32204	0.130419
GO:0009069	42	serine family amino acid metabolic process	32204	0.130419
GO:0042364	42	water-soluble vitamin biosynthetic process	32204	0.130419
GO:0008643	41	carbohydrate transport	32204	0.127313
GO:0048610	41	cellular process involved in reproduction	32204	0.127313
GO:0048527	41	lateral root development	32204	0.127313
GO:0051128	41	regulation of cellular component organization	32204	0.127313
GO:0009624	41	response to nematode	32204	0.127313
GO:0046903	41	secretion	32204	0.127313
GO:0032940	41	secretion by cell	32204	0.127313
GO:0000160	41	two-component signal transduction system (phosphorelay)	32204	0.127313
GO:0048532	40	anatomical structure arrangement	32204	0.124208
GO:0044242	40	cellular lipid catabolic process	32204	0.124208
GO:0016138	40	glycoside biosynthetic process	32204	0.124208
GO:0009640	40	photomorphogenesis	32204	0.124208
GO:0009751	40	response to salicylic acid stimulus	32204	0.124208
GO:0000041	40	transition metal ion transport	32204	0.124208
GO:0016569	39	covalent chromatin modification	32204	0.121103
GO:0030258	39	lipid modification	32204	0.121103
GO:0043086	39	negative regulation of catalytic activity	32204	0.121103
GO:0051093	39	negative regulation of developmental process	32204	0.121103
GO:0009067	38	aspartate family amino acid biosynthetic process	32204	0.117998
GO:0016570	38	histone modification	32204	0.117998
GO:0042445	38	hormone metabolic process	32204	0.117998
GO:0006555	38	methionine metabolic process	32204	0.117998
GO:0009119	38	ribonucleoside metabolic process	32204	0.117998
GO:0008380	38	RNA splicing	32204	0.117998
GO:0009845	38	seed germination	32204	0.117998
GO:0033014	38	tetrapyrrole biosynthetic process	32204	0.117998
GO:0006414	38	translational elongation	32204	0.117998
GO:0009073	37	aromatic amino acid family biosynthetic process	32204	0.114893
GO:0016036	37	cellular response to phosphate starvation	32204	0.114893
GO:0046417	37	chorismate metabolic process	32204	0.114893
GO:0009933	37	meristem structural organization	32204	0.114893
GO:0051726	37	regulation of cell cycle	32204	0.114893
GO:0080134	37	regulation of response to stress	32204	0.114893
GO:0009451	37	RNA modification	32204	0.114893
GO:0009606	37	tropism	32204	0.114893
GO:0016458	36	gene silencing	32204	0.111787
GO:0009860	36	pollen tube growth	32204	0.111787
GO:0009629	36	response to gravity	32204	0.111787
GO:0009914	35	hormone transport	32204	0.108682
GO:0031325	35	positive regulation of cellular metabolic process	32204	0.108682
GO:0009893	35	positive regulation of metabolic process	32204	0.108682
GO:0019953	35	sexual reproduction	32204	0.108682
GO:0009060	34	aerobic respiration	32204	0.105577
GO:0009310	34	amine catabolic process	32204	0.105577
GO:0032011	34	ARF protein signal transduction	32204	0.105577
GO:0042773	34	ATP synthesis coupled electron transport	32204	0.105577
GO:0060918	34	auxin transport	32204	0.105577
GO:0055082	34	cellular chemical homeostasis	32204	0.105577
GO:0070838	34	divalent metal ion transport	32204	0.105577
GO:0006739	34	NADP metabolic process	32204	0.105577
GO:0006740	34	NADPH regeneration	32204	0.105577
GO:0009312	34	oligosaccharide biosynthetic process	32204	0.105577
GO:0006098	34	pentose-phosphate shunt	32204	0.105577
GO:0048584	34	positive regulation of response to stimulus	32204	0.105577
GO:0032012	34	regulation of ARF protein signal transduction	32204	0.105577
GO:0009741	34	response to brassinosteroid stimulus	32204	0.105577
GO:0009081	33	branched chain family amino acid metabolic process	32204	0.102472
GO:0006873	33	cellular ion homeostasis	32204	0.102472
GO:0006261	33	DNA-dependent DNA replication	32204	0.102472
GO:0009812	33	flavonoid metabolic process	32204	0.102472
GO:0010073	33	meristem maintenance	32204	0.102472
GO:0006779	33	porphyrin-containing compound biosynthetic process	32204	0.102472
GO:0000097	33	sulfur amino acid biosynthetic process	32204	0.102472
GO:0009926	32	auxin polar transport	32204	0.0993665
GO:0006839	32	mitochondrial transport	32204	0.0993665
GO:0045595	32	regulation of cell differentiation	32204	0.0993665
GO:0032268	32	regulation of cellular protein metabolic process	32204	0.0993665
GO:0040008	32	regulation of growth	32204	0.0993665
GO:0010053	32	root epidermal cell differentiation	32204	0.0993665
GO:0010228	32	vegetative to reproductive phase transition of meristem	32204	0.0993665
GO:0006752	31	coenzyme metabolic process	32204	0.0962613
GO:0021700	31	developmental maturation	32204	0.0962613
GO:0046351	31	disaccharide biosynthetic process	32204	0.0962613
GO:0009813	31	flavonoid biosynthetic process	32204	0.0962613
GO:0000278	31	mitotic cell cycle	32204	0.0962613
GO:0048585	31	negative regulation of response to stimulus	32204	0.0962613
GO:0019321	31	pentose metabolic process	32204	0.0962613
GO:0009735	31	response to cytokinin stimulus	32204	0.0962613
GO:0016072	31	rRNA metabolic process	32204	0.0962613
GO:0006364	31	rRNA processing	32204	0.0962613
GO:0006084	30	acetyl-CoA metabolic process	32204	0.0931561
GO:0009063	30	cellular amino acid catabolic process	32204	0.0931561
GO:0048467	30	gynoecium development	32204	0.0931561
GO:0035315	30	hair cell differentiation	32204	0.0931561
GO:0031347	30	regulation of defense response	32204	0.0931561
GO:0048509	30	regulation of meristem development	32204	0.0931561
GO:0034285	30	response to disaccharide stimulus	32204	0.0931561
GO:0010026	30	trichome differentiation	32204	0.0931561
GO:0010090	30	trichome morphogenesis	32204	0.0931561
GO:0008033	30	tRNA processing	32204	0.0931561
GO:0042401	29	cellular biogenic amine biosynthetic process	32204	0.0900509
GO:0030003	29	cellular cation homeostasis	32204	0.0900509
GO:0009109	29	coenzyme catabolic process	32204	0.0900509
GO:0009084	29	glutamine family amino acid biosynthetic process	32204	0.0900509
GO:0009630	29	gravitropism	32204	0.0900509
GO:0010150	29	leaf senescence	32204	0.0900509
GO:0006643	29	membrane lipid metabolic process	32204	0.0900509
GO:0009124	29	nucleoside monophosphate biosynthetic process	32204	0.0900509
GO:0009123	29	nucleoside monophosphate metabolic process	32204	0.0900509
GO:0010260	29	organ senescence	32204	0.0900509
GO:0010604	29	positive regulation of macromolecule metabolic process	32204	0.0900509
GO:0043543	29	protein acylation	32204	0.0900509
GO:0006417	29	regulation of translation	32204	0.0900509
GO:0000302	29	response to reactive oxygen species	32204	0.0900509
GO:0010149	29	senescence	32204	0.0900509
GO:0015994	28	chlorophyll metabolic process	32204	0.0869457
GO:0006888	28	ER to Golgi vesicle-mediated transport	32204	0.0869457
GO:0045017	28	glycerolipid biosynthetic process	32204	0.0869457
GO:0009765	28	photosynthesis, light harvesting	32204	0.0869457
GO:0009846	28	pollen germination	32204	0.0869457
GO:0009644	28	response to high light intensity	32204	0.0869457
GO:0009744	28	response to sucrose stimulus	32204	0.0869457
GO:0005985	28	sucrose metabolic process	32204	0.0869457
GO:0005991	28	trehalose metabolic process	32204	0.0869457
GO:0046356	27	acetyl-CoA catabolic process	32204	0.0838405
GO:0007015	27	actin filament organization	32204	0.0838405
GO:0019400	27	alditol metabolic process	32204	0.0838405
GO:0007623	27	circadian rhythm	32204	0.0838405
GO:0019395	27	fatty acid oxidation	32204	0.0838405
GO:0031047	27	gene silencing by RNA	32204	0.0838405
GO:0034440	27	lipid oxidation	32204	0.0838405
GO:0006289	27	nucleotide-excision repair	32204	0.0838405
GO:0006800	27	oxygen and reactive oxygen species metabolic process	32204	0.0838405
GO:0009891	27	positive regulation of biosynthetic process	32204	0.0838405
GO:0031328	27	positive regulation of cellular biosynthetic process	32204	0.0838405
GO:0032312	27	regulation of ARF GTPase activity	32204	0.0838405
GO:0048511	27	rhythmic process	32204	0.0838405
GO:0006099	27	tricarboxylic acid cycle	32204	0.0838405
GO:0010051	27	xylem and phloem pattern formation	32204	0.0838405
GO:0008283	26	cell proliferation	32204	0.0807353
GO:0071365	26	cellular response to auxin stimulus	32204	0.0807353
GO:0006887	26	exocytosis	32204	0.0807353
GO:0006635	26	fatty acid beta-oxidation	32204	0.0807353
GO:0009062	26	fatty acid catabolic process	32204	0.0807353
GO:0006071	26	glycerol metabolic process	32204	0.0807353
GO:0046700	26	heterocycle catabolic process	32204	0.0807353
GO:0006972	26	hyperosmotic response	32204	0.0807353
GO:0032504	26	multicellular organism reproduction	32204	0.0807353
GO:0015914	26	phospholipid transport	32204	0.0807353
GO:0009664	26	plant-type cell wall organization	32204	0.0807353
GO:0051173	26	positive regulation of nitrogen compound metabolic process	32204	0.0807353
GO:0045935	26	positive regulation of nucleobase-containing compound metabolic process	32204	0.0807353
GO:0010054	26	trichoblast differentiation	32204	0.0807353
GO:0044270	25	cellular nitrogen compound catabolic process	32204	0.0776301
GO:0071395	25	cellular response to jasmonic acid stimulus	32204	0.0776301
GO:0000910	25	cytokinesis	32204	0.0776301
GO:0046474	25	glycerophospholipid biosynthetic process	32204	0.0776301
GO:0009867	25	jasmonic acid mediated signaling pathway	32204	0.0776301
GO:0009561	25	megagametogenesis	32204	0.0776301
GO:0031407	25	oxylipin metabolic process	32204	0.0776301
GO:0046488	25	phosphatidylinositol metabolic process	32204	0.0776301
GO:0008213	25	protein alkylation	32204	0.0776301
GO:0006479	25	protein methylation	32204	0.0776301
GO:0018377	25	protein myristoylation	32204	0.0776301
GO:0022603	25	regulation of anatomical structure morphogenesis	32204	0.0776301
GO:0010565	25	regulation of cellular ketone metabolic process	32204	0.0776301
GO:0010224	25	response to UV-B	32204	0.0776301
GO:0009734	24	auxin mediated signaling pathway	32204	0.0745249
GO:0006816	24	calcium ion transport	32204	0.0745249
GO:0048469	24	cell maturation	32204	0.0745249
GO:0043094	24	cellular metabolic compound salvage	32204	0.0745249
GO:0051606	24	detection of stimulus	32204	0.0745249
GO:0007186	24	G-protein coupled receptor signaling pathway	32204	0.0745249
GO:0000226	24	microtubule cytoskeleton organization	32204	0.0745249
GO:0048609	24	multicellular organismal reproductive process	32204	0.0745249
GO:0000280	24	nuclear division	32204	0.0745249
GO:0042278	24	purine nucleoside metabolic process	32204	0.0745249
GO:0046128	24	purine ribonucleoside metabolic process	32204	0.0745249
GO:0033043	24	regulation of organelle organization	32204	0.0745249
GO:0009637	24	response to blue light	32204	0.0745249
GO:0048765	24	root hair cell differentiation	32204	0.0745249
GO:0005992	24	trehalose biosynthetic process	32204	0.0745249
GO:0048764	24	trichoblast maturation	32204	0.0745249
GO:0048440	23	carpel development	32204	0.0714197
GO:0016998	23	cell wall macromolecule catabolic process	32204	0.0714197
GO:0071214	23	cellular response to abiotic stimulus	32204	0.0714197
GO:0006304	23	DNA modification	32204	0.0714197
GO:0006108	23	malate metabolic process	32204	0.0714197
GO:0051321	23	meiotic cell cycle	32204	0.0714197
GO:0022406	23	membrane docking	32204	0.0714197
GO:0045596	23	negative regulation of cell differentiation	32204	0.0714197
GO:0031365	23	N-terminal protein amino acid modification	32204	0.0714197
GO:0006518	23	peptide metabolic process	32204	0.0714197
GO:0051094	23	positive regulation of developmental process	32204	0.0714197
GO:0006220	23	pyrimidine nucleotide metabolic process	32204	0.0714197
GO:0032482	23	Rab protein signal transduction	32204	0.0714197
GO:0048638	23	regulation of developmental growth	32204	0.0714197
GO:0032313	23	regulation of Rab GTPase activity	32204	0.0714197
GO:0032483	23	regulation of Rab protein signal transduction	32204	0.0714197
GO:0006357	23	regulation of transcription from RNA polymerase II promoter	32204	0.0714197
GO:0009615	23	response to virus	32204	0.0714197
GO:0048278	23	vesicle docking	32204	0.0714197
GO:0006305	22	DNA alkylation	32204	0.0683145
GO:0006306	22	DNA methylation	32204	0.0683145
GO:0006544	22	glycine metabolic process	32204	0.0683145
GO:0042430	22	indole-containing compound metabolic process	32204	0.0683145
GO:0042434	22	indole-containing compound metabolic process	32204	0.0683145
GO:0009694	22	jasmonic acid metabolic process	32204	0.0683145
GO:0000087	22	M phase of mitotic cell cycle	32204	0.0683145
GO:0055065	22	metal ion homeostasis	32204	0.0683145
GO:0009086	22	methionine biosynthetic process	32204	0.0683145
GO:0018409	22	N-terminal protein amino acid modification	32204	0.0683145
GO:0006498	22	N-terminal protein lipidation	32204	0.0683145
GO:0006499	22	N-terminal protein myristoylation	32204	0.0683145
GO:0048582	22	positive regulation of post-embryonic development	32204	0.0683145
GO:0018319	22	protein myristoylation	32204	0.0683145
GO:0006612	22	protein targeting to membrane	32204	0.0683145
GO:0006904	22	vesicle docking involved in exocytosis	32204	0.0683145
GO:0046165	21	alcohol biosynthetic process	32204	0.0652093
GO:0006897	21	endocytosis	32204	0.0652093
GO:0010324	21	membrane invagination	32204	0.0652093
GO:0048581	21	negative regulation of post-embryonic development	32204	0.0652093
GO:0051253	21	negative regulation of RNA metabolic process	32204	0.0652093
GO:0045892	21	negative regulation of transcription, DNA-dependent	32204	0.0652093
GO:0009112	21	nucleobase metabolic process	32204	0.0652093
GO:0034654	21	nucleobase-containing compound biosynthetic process	32204	0.0652093
GO:0034404	21	nucleobase-containing small molecule biosynthetic process	32204	0.0652093
GO:0009648	21	photoperiodism	32204	0.0652093
GO:0010557	21	positive regulation of macromolecule biosynthetic process	32204	0.0652093
GO:0016441	21	posttranscriptional gene silencing	32204	0.0652093
GO:0042558	21	pteridine-containing compound metabolic process	32204	0.0652093
GO:0009787	21	regulation of abscisic acid mediated signaling pathway	32204	0.0652093
GO:0050776	21	regulation of immune response	32204	0.0652093
GO:0002682	21	regulation of immune system process	32204	0.0652093
GO:0009156	21	ribonucleoside monophosphate biosynthetic process	32204	0.0652093
GO:0009161	21	ribonucleoside monophosphate metabolic process	32204	0.0652093
GO:0005982	21	starch metabolic process	32204	0.0652093
GO:0048466	20	androecium development	32204	0.0621041
GO:0009742	20	brassinosteroid mediated signaling pathway	32204	0.0621041
GO:0015976	20	carbon utilization	32204	0.0621041
GO:0006875	20	cellular metal ion homeostasis	32204	0.0621041
GO:0071367	20	cellular response to brassinosteroid stimulus	32204	0.0621041
GO:0071383	20	cellular response to steroid hormone stimulus	32204	0.0621041
GO:0055066	20	di-, tri-valent inorganic cation homeostasis	32204	0.0621041
GO:0042446	20	hormone biosynthetic process	32204	0.0621041
GO:0006020	20	inositol metabolic process	32204	0.0621041
GO:0006563	20	L-serine metabolic process	32204	0.0621041
GO:0042775	20	mitochondrial ATP synthesis coupled electron transport	32204	0.0621041
GO:0007067	20	mitosis	32204	0.0621041
GO:0010648	20	negative regulation of cell communication	32204	0.0621041
GO:0009968	20	negative regulation of signal transduction	32204	0.0621041
GO:0023057	20	negative regulation of signaling	32204	0.0621041
GO:0048645	20	organ formation	32204	0.0621041
GO:0009911	20	positive regulation of flower development	32204	0.0621041
GO:0035194	20	posttranscriptional gene silencing by RNA	32204	0.0621041
GO:0034504	20	protein localization to nucleus	32204	0.0621041
GO:0006221	20	pyrimidine nucleotide biosynthetic process	32204	0.0621041
GO:0045088	20	regulation of innate immune response	32204	0.0621041
GO:0010119	20	regulation of stomatal movement	32204	0.0621041
GO:0048545	20	response to steroid hormone stimulus	32204	0.0621041
GO:0006665	20	sphingolipid metabolic process	32204	0.0621041
GO:0048443	20	stamen development	32204	0.0621041
GO:0048863	20	stem cell differentiation	32204	0.0621041
GO:0006694	20	steroid biosynthetic process	32204	0.0621041
GO:0043401	20	steroid hormone mediated signaling pathway	32204	0.0621041
GO:0007034	20	vacuolar transport	32204	0.0621041
GO:0016050	20	vesicle organization	32204	0.0621041
GO:0071370	19	cellular response to gibberellin stimulus	32204	0.0589989
GO:0048268	19	clathrin coat assembly	32204	0.0589989
GO:0006760	19	folic acid-containing compound metabolic process	32204	0.0589989
GO:0009740	19	gibberellic acid mediated signaling pathway	32204	0.0589989
GO:0010476	19	gibberellin mediated signaling pathway	32204	0.0589989
GO:0034050	19	host programmed cell death induced by symbiont	32204	0.0589989
GO:0006900	19	membrane budding	32204	0.0589989
GO:0006298	19	mismatch repair	32204	0.0589989
GO:0007005	19	mitochondrion organization	32204	0.0589989
GO:0048481	19	ovule development	32204	0.0589989
GO:0031408	19	oxylipin biosynthetic process	32204	0.0589989
GO:0007031	19	peroxisome organization	32204	0.0589989
GO:0009626	19	plant-type hypersensitive response	32204	0.0589989
GO:0010941	19	regulation of cell death	32204	0.0589989
GO:0019220	19	regulation of phosphate metabolic process	32204	0.0589989
GO:0051174	19	regulation of phosphorus metabolic process	32204	0.0589989
GO:0009749	19	response to glucose stimulus	32204	0.0589989
GO:0009746	19	response to hexose stimulus	32204	0.0589989
GO:0034284	19	response to monosaccharide stimulus	32204	0.0589989
GO:0048864	19	stem cell development	32204	0.0589989
GO:0019827	19	stem cell maintenance	32204	0.0589989
GO:0006901	19	vesicle coating	32204	0.0589989
GO:0009850	18	auxin metabolic process	32204	0.0558937
GO:0016116	18	carotenoid metabolic process	32204	0.0558937
GO:0009695	18	jasmonic acid biosynthetic process	32204	0.0558937
GO:0046467	18	membrane lipid biosynthetic process	32204	0.0558937
GO:0055046	18	microgametogenesis	32204	0.0558937
GO:0051170	18	nuclear import	32204	0.0558937
GO:0046489	18	phosphatidylinositol biosynthetic process	32204	0.0558937
GO:0009767	18	photosynthetic electron transport chain	32204	0.0558937
GO:0043085	18	positive regulation of catalytic activity	32204	0.0558937
GO:0031349	18	positive regulation of defense response	32204	0.0558937
GO:0044093	18	positive regulation of molecular function	32204	0.0558937
GO:0006606	18	protein import into nucleus	32204	0.0558937
GO:0051604	18	protein maturation	32204	0.0558937
GO:0016485	18	protein processing	32204	0.0558937
GO:0042325	18	regulation of phosphorylation	32204	0.0558937
GO:0043067	18	regulation of programmed cell death	32204	0.0558937
GO:0010043	18	response to zinc ion	32204	0.0558937
GO:0006814	18	sodium ion transport	32204	0.0558937
GO:0009627	18	systemic acquired resistance	32204	0.0558937
GO:0016108	18	tetraterpenoid metabolic process	32204	0.0558937
GO:0006944	17	cellular membrane fusion	32204	0.0527885
GO:0016101	17	diterpenoid metabolic process	32204	0.0527885
GO:0006012	17	galactose metabolic process	32204	0.0527885
GO:0006506	17	GPI anchor biosynthetic process	32204	0.0527885
GO:0006505	17	GPI anchor metabolic process	32204	0.0527885
GO:0016571	17	histone methylation	32204	0.0527885
GO:0042538	17	hyperosmotic salinity response	32204	0.0527885
GO:0006586	17	indolalkylamine metabolic process	32204	0.0527885
GO:0042435	17	indole-containing compound biosynthetic process	32204	0.0527885
GO:0006558	17	L-phenylalanine metabolic process	32204	0.0527885
GO:0061025	17	membrane fusion	32204	0.0527885
GO:0055067	17	monovalent inorganic cation homeostasis	32204	0.0527885
GO:0015931	17	nucleobase-containing compound transport	32204	0.0527885
GO:0033865	17	nucleoside bisphosphate metabolic process	32204	0.0527885
GO:0048573	17	photoperiodism, flowering	32204	0.0527885
GO:0006595	17	polyamine metabolic process	32204	0.0527885
GO:0033037	17	polysaccharide localization	32204	0.0527885
GO:0006787	17	porphyrin-containing compound catabolic process	32204	0.0527885
GO:0010628	17	positive regulation of gene expression	32204	0.0527885
GO:0050778	17	positive regulation of immune response	32204	0.0527885
GO:0002684	17	positive regulation of immune system process	32204	0.0527885
GO:0045089	17	positive regulation of innate immune response	32204	0.0527885
GO:0045941	17	positive regulation of transcription, DNA-dependent	32204	0.0527885
GO:0061020	17	positive regulation of transcription, DNA-dependent	32204	0.0527885
GO:0010498	17	proteasomal protein catabolic process	32204	0.0527885
GO:0043161	17	proteasomal ubiquitin-dependent protein catabolic process	32204	0.0527885
GO:0046777	17	protein autophosphorylation	32204	0.0527885
GO:0006213	17	pyrimidine nucleoside metabolic process	32204	0.0527885
GO:0043549	17	regulation of kinase activity	32204	0.0527885
GO:0045859	17	regulation of protein kinase activity	32204	0.0527885
GO:0051338	17	regulation of transferase activity	32204	0.0527885
GO:0042542	17	response to hydrogen peroxide	32204	0.0527885
GO:0000375	17	RNA splicing, via transesterification reactions	32204	0.0527885
GO:0000377	17	RNA splicing, via transesterification reactions with bulged adenosine as nucleophile	32204	0.0527885
GO:0048767	17	root hair elongation	32204	0.0527885
GO:0019932	17	second-messenger-mediated signaling	32204	0.0527885
GO:0009070	17	serine family amino acid biosynthetic process	32204	0.0527885
GO:0033015	17	tetrapyrrole catabolic process	32204	0.0527885
GO:0006568	17	tryptophan metabolic process	32204	0.0527885
GO:0043450	16	alkene biosynthetic process	32204	0.0496833
GO:0006284	16	base-excision repair	32204	0.0496833
GO:0016117	16	carotenoid biosynthetic process	32204	0.0496833
GO:0033205	16	cell cycle cytokinesis	32204	0.0496833
GO:0052386	16	cell wall thickening	32204	0.0496833
GO:0043449	16	cellular alkene metabolic process	32204	0.0496833
GO:0034754	16	cellular hormone metabolic process	32204	0.0496833
GO:0071482	16	cellular response to light stimulus	32204	0.0496833
GO:0071478	16	cellular response to radiation	32204	0.0496833
GO:0015995	16	chlorophyll biosynthetic process	32204	0.0496833
GO:0009817	16	defense response to fungus, incompatible interaction	32204	0.0496833
GO:0009581	16	detection of external stimulus	32204	0.0496833
GO:0010410	16	hemicellulose metabolic process	32204	0.0496833
GO:0006826	16	iron ion transport	32204	0.0496833
GO:0016226	16	iron-sulfur cluster assembly	32204	0.0496833
GO:0010074	16	maintenance of meristem identity	32204	0.0496833
GO:0035266	16	meristem growth	32204	0.0496833
GO:0031163	16	metallo-sulfur cluster assembly	32204	0.0496833
GO:0045814	16	negative regulation of gene expression, epigenetic	32204	0.0496833
GO:0046112	16	nucleobase biosynthetic process	32204	0.0496833
GO:0009306	16	protein secretion	32204	0.0496833
GO:0042559	16	pteridine-containing compound biosynthetic process	32204	0.0496833
GO:0009894	16	regulation of catabolic process	32204	0.0496833
GO:0044087	16	regulation of cellular component biogenesis	32204	0.0496833
GO:0051493	16	regulation of cytoskeleton organization	32204	0.0496833
GO:0010114	16	response to red light	32204	0.0496833
GO:0042214	16	terpene metabolic process	32204	0.0496833
GO:0016109	16	tetraterpenoid biosynthetic process	32204	0.0496833
GO:0006367	16	transcription initiation from RNA polymerase II promoter	32204	0.0496833
GO:0045491	16	xylan metabolic process	32204	0.0496833
GO:0002253	15	activation of immune response	32204	0.0465781
GO:0002218	15	activation of innate immune response	32204	0.0465781
GO:0006026	15	aminoglycan catabolic process	32204	0.0465781
GO:0019439	15	aromatic compound catabolic process	32204	0.0465781
GO:0052545	15	callose localization	32204	0.0465781
GO:0006032	15	chitin catabolic process	32204	0.0465781
GO:0006342	15	chromatin silencing	32204	0.0465781
GO:0009262	15	deoxyribonucleotide metabolic process	32204	0.0465781
GO:0009567	15	double fertilization forming a zygote and endosperm	32204	0.0465781
GO:0009566	15	fertilization	32204	0.0465781
GO:0007276	15	gamete generation	32204	0.0465781
GO:0010102	15	lateral root morphogenesis	32204	0.0465781
GO:0051327	15	M phase of meiotic cell cycle	32204	0.0465781
GO:0007126	15	meiosis	32204	0.0465781
GO:0009788	15	negative regulation of abscisic acid mediated signaling pathway	32204	0.0465781
GO:0009910	15	negative regulation of flower development	32204	0.0465781
GO:0042128	15	nitrate assimilation	32204	0.0465781
GO:0042126	15	nitrate metabolic process	32204	0.0465781
GO:0000398	15	nuclear mRNA splicing, via spliceosome	32204	0.0465781
GO:0006997	15	nucleus organization	32204	0.0465781
GO:0010101	15	post-embryonic root morphogenesis	32204	0.0465781
GO:0070646	15	protein modification by small protein removal	32204	0.0465781
GO:0006623	15	protein targeting to vacuole	32204	0.0465781
GO:0001558	15	regulation of cell growth	32204	0.0465781
GO:0032879	15	regulation of localization	32204	0.0465781
GO:0043254	15	regulation of protein complex assembly	32204	0.0465781
GO:0051049	15	regulation of transport	32204	0.0465781
GO:0016246	15	RNA interference	32204	0.0465781
GO:0016032	15	viral reproduction	32204	0.0465781
GO:0030041	14	actin filament polymerization	32204	0.0434729
GO:0008154	14	actin polymerization or depolymerization	32204	0.0434729
GO:0052543	14	callose deposition in cell wall	32204	0.0434729
GO:0009756	14	carbohydrate mediated signaling	32204	0.0434729
GO:0015977	14	carbon fixation	32204	0.0434729
GO:0045165	14	cell fate commitment	32204	0.0434729
GO:0022411	14	cellular component disassembly	32204	0.0434729
GO:0030005	14	cellular di-, tri-valent inorganic cation homeostasis	32204	0.0434729
GO:0071322	14	cellular response to carbohydrate stimulus	32204	0.0434729
GO:0000911	14	cytokinesis by cell plate formation	32204	0.0434729
GO:0009693	14	ethylene biosynthetic process	32204	0.0434729
GO:0009692	14	ethylene metabolic process	32204	0.0434729
GO:0045229	14	external encapsulating structure organization	32204	0.0434729
GO:0009685	14	gibberellin metabolic process	32204	0.0434729
GO:0046219	14	indolalkylamine biosynthetic process	32204	0.0434729
GO:0010014	14	meristem initiation	32204	0.0434729
GO:0010087	14	phloem or xylem histogenesis	32204	0.0434729
GO:0006487	14	protein N-linked glycosylation	32204	0.0434729
GO:0009127	14	purine nucleoside monophosphate biosynthetic process	32204	0.0434729
GO:0009126	14	purine nucleoside monophosphate metabolic process	32204	0.0434729
GO:0009168	14	purine ribonucleoside monophosphate biosynthetic process	32204	0.0434729
GO:0009167	14	purine ribonucleoside monophosphate metabolic process	32204	0.0434729
GO:0046131	14	pyrimidine ribonucleoside metabolic process	32204	0.0434729
GO:0032956	14	regulation of actin cytoskeleton organization	32204	0.0434729
GO:0032970	14	regulation of actin filament-based process	32204	0.0434729
GO:0010182	14	sugar mediated signaling pathway	32204	0.0434729
GO:0006801	14	superoxide metabolic process	32204	0.0434729
GO:0000162	14	tryptophan biosynthetic process	32204	0.0434729
GO:0071369	13	cellular response to ethylene stimulus	32204	0.0403677
GO:0071489	13	cellular response to red or far red light	32204	0.0403677
GO:0006821	13	chloride transport	32204	0.0403677
GO:0015996	13	chlorophyll catabolic process	32204	0.0403677
GO:0006825	13	copper ion transport	32204	0.0403677
GO:0030705	13	cytoskeleton-dependent intracellular transport	32204	0.0403677
GO:0048508	13	embryonic meristem development	32204	0.0403677
GO:0009873	13	ethylene mediated signaling pathway	32204	0.0403677
GO:0048444	13	floral organ morphogenesis	32204	0.0403677
GO:0006536	13	glutamate metabolic process	32204	0.0403677
GO:0002252	13	immune effector process	32204	0.0403677
GO:0051235	13	maintenance of location	32204	0.0403677
GO:0051651	13	maintenance of location in cell	32204	0.0403677
GO:0045185	13	maintenance of protein location	32204	0.0403677
GO:0032507	13	maintenance of protein location in cell	32204	0.0403677
GO:0018202	13	peptidyl-histidine modification	32204	0.0403677
GO:0046149	13	pigment catabolic process	32204	0.0403677
GO:0043572	13	plastid fission	32204	0.0403677
GO:0046174	13	polyol catabolic process	32204	0.0403677
GO:0009958	13	positive gravitropism	32204	0.0403677
GO:0033674	13	positive regulation of kinase activity	32204	0.0403677
GO:0045860	13	positive regulation of protein kinase activity	32204	0.0403677
GO:0051347	13	positive regulation of transferase activity	32204	0.0403677
GO:0048563	13	post-embryonic organ morphogenesis	32204	0.0403677
GO:0070585	13	protein localization in mitochondrion	32204	0.0403677
GO:0051605	13	protein processing	32204	0.0403677
GO:0006626	13	protein targeting to mitochondrion	32204	0.0403677
GO:0010017	13	red or far-red light signaling pathway	32204	0.0403677
GO:0010564	13	regulation of cell cycle process	32204	0.0403677
GO:0010075	13	regulation of meristem growth	32204	0.0403677
GO:0009934	13	regulation of meristem structural organization	32204	0.0403677
GO:0006885	13	regulation of pH	32204	0.0403677
GO:0010218	13	response to far red light	32204	0.0403677
GO:0051789	13	response to protein stimulus	32204	0.0403677
GO:0031123	13	RNA 3'-end processing	32204	0.0403677
GO:0006465	13	signal peptide processing	32204	0.0403677
GO:0008272	13	sulfate transport	32204	0.0403677
GO:0046246	13	terpene biosynthetic process	32204	0.0403677
GO:0007033	13	vacuole organization	32204	0.0403677
GO:0022415	13	viral reproductive process	32204	0.0403677
GO:0006075	12	(1->3)-beta-D-glucan biosynthetic process	32204	0.0372625
GO:0006074	12	(1->3)-beta-D-glucan metabolic process	32204	0.0372625
GO:0032147	12	activation of protein kinase activity	32204	0.0372625
GO:0046283	12	anthocyanin metabolic process	32204	0.0372625
GO:0006525	12	arginine metabolic process	32204	0.0372625
GO:0051274	12	beta-glucan biosynthetic process	32204	0.0372625
GO:0051273	12	beta-glucan metabolic process	32204	0.0372625
GO:0022610	12	biological adhesion	32204	0.0372625
GO:0009082	12	branched chain family amino acid biosynthetic process	32204	0.0372625
GO:0007155	12	cell adhesion	32204	0.0372625
GO:0010382	12	cellular cell wall macromolecule metabolic process	32204	0.0372625
GO:0034623	12	cellular macromolecular complex disassembly	32204	0.0372625
GO:0043624	12	cellular protein complex disassembly	32204	0.0372625
GO:0006534	12	cysteine metabolic process	32204	0.0372625
GO:0051607	12	defense response to virus	32204	0.0372625
GO:0006270	12	DNA-dependent DNA replication initiation	32204	0.0372625
GO:0009396	12	folic acid-containing compound biosynthetic process	32204	0.0372625
GO:0019760	12	glucosinolate metabolic process	32204	0.0372625
GO:0006541	12	glutamine metabolic process	32204	0.0372625
GO:0006664	12	glycolipid metabolic process	32204	0.0372625
GO:0019757	12	glycosinolate metabolic process	32204	0.0372625
GO:0019319	12	hexose biosynthetic process	32204	0.0372625
GO:0009075	12	histidine family amino acid metabolic process	32204	0.0372625
GO:0006547	12	histidine metabolic process	32204	0.0372625
GO:0043647	12	inositol phosphate metabolic process	32204	0.0372625
GO:0044419	12	interspecies interaction between organisms	32204	0.0372625
GO:0006891	12	intra-Golgi vesicle-mediated transport	32204	0.0372625
GO:0032984	12	macromolecular complex disassembly	32204	0.0372625
GO:0032324	12	molybdopterin cofactor biosynthetic process	32204	0.0372625
GO:0043545	12	molybdopterin cofactor metabolic process	32204	0.0372625
GO:0006777	12	Mo-molybdopterin cofactor biosynthetic process	32204	0.0372625
GO:0019720	12	Mo-molybdopterin cofactor metabolic process	32204	0.0372625
GO:0046364	12	monosaccharide biosynthetic process	32204	0.0372625
GO:0009225	12	nucleotide-sugar metabolic process	32204	0.0372625
GO:0018106	12	peptidyl-histidine phosphorylation	32204	0.0372625
GO:0009827	12	plant-type cell wall modification	32204	0.0372625
GO:0006596	12	polyamine biosynthetic process	32204	0.0372625
GO:0010072	12	primary shoot apical meristem specification	32204	0.0372625
GO:0051189	12	prosthetic group metabolic process	32204	0.0372625
GO:0043241	12	protein complex disassembly	32204	0.0372625
GO:0007205	12	protein kinase C-activating G-protein coupled receptor signaling pathway	32204	0.0372625
GO:0006144	12	purine base metabolic process	32204	0.0372625
GO:0009220	12	pyrimidine ribonucleotide biosynthetic process	32204	0.0372625
GO:0009218	12	pyrimidine ribonucleotide metabolic process	32204	0.0372625
GO:0006090	12	pyruvate metabolic process	32204	0.0372625
GO:0051302	12	regulation of cell division	32204	0.0372625
GO:0032271	12	regulation of protein polymerization	32204	0.0372625
GO:0009750	12	response to fructose stimulus	32204	0.0372625
GO:0001666	12	response to hypoxia	32204	0.0372625
GO:0070482	12	response to oxygen levels	32204	0.0372625
GO:0006401	12	RNA catabolic process	32204	0.0372625
GO:0009696	12	salicylic acid metabolic process	32204	0.0372625
GO:0016143	12	S-glycoside metabolic process	32204	0.0372625
GO:0044403	12	symbiosis, encompassing mutualism through parasitism	32204	0.0372625
GO:0006573	12	valine metabolic process	32204	0.0372625
GO:0009838	11	abscission	32204	0.0341572
GO:0030048	11	actin filament-based movement	32204	0.0341572
GO:0006914	11	autophagy	32204	0.0341572
GO:0016131	11	brassinosteroid metabolic process	32204	0.0341572
GO:0044038	11	cell wall macromolecule biosynthetic process	32204	0.0341572
GO:0070589	11	cellular component macromolecule biosynthetic process	32204	0.0341572
GO:0042219	11	cellular modified amino acid catabolic process	32204	0.0341572
GO:0044247	11	cellular polysaccharide catabolic process	32204	0.0341572
GO:0071359	11	cellular response to dsRNA	32204	0.0341572
GO:0010020	11	chloroplast fission	32204	0.0341572
GO:0006613	11	cotranslational protein targeting to membrane	32204	0.0341572
GO:0017004	11	cytochrome complex assembly	32204	0.0341572
GO:0052542	11	defense response by callose deposition	32204	0.0341572
GO:0009582	11	detection of abiotic stimulus	32204	0.0341572
GO:0016102	11	diterpenoid biosynthetic process	32204	0.0341572
GO:0006265	11	DNA topological change	32204	0.0341572
GO:0031050	11	dsRNA fragmentation	32204	0.0341572
GO:0009686	11	gibberellin biosynthetic process	32204	0.0341572
GO:0000105	11	histidine biosynthetic process	32204	0.0341572
GO:0009076	11	histidine family amino acid biosynthetic process	32204	0.0341572
GO:0006551	11	leucine metabolic process	32204	0.0341572
GO:0009808	11	lignin metabolic process	32204	0.0341572
GO:0006013	11	mannose metabolic process	32204	0.0341572
GO:0006402	11	mRNA catabolic process	32204	0.0341572
GO:0045488	11	pectin metabolic process	32204	0.0341572
GO:0016128	11	phytosteroid metabolic process	32204	0.0341572
GO:0009668	11	plastid membrane organization	32204	0.0341572
GO:0070918	11	production of small RNA involved in gene silencing by RNA	32204	0.0341572
GO:0006476	11	protein deacetylation	32204	0.0341572
GO:0070972	11	protein localization in endoplasmic reticulum	32204	0.0341572
GO:0071539	11	protein localization to centrosome	32204	0.0341572
GO:0045047	11	protein targeting to ER	32204	0.0341572
GO:0030832	11	regulation of actin filament length	32204	0.0341572
GO:0030833	11	regulation of actin filament polymerization	32204	0.0341572
GO:0008064	11	regulation of actin polymerization or depolymerization	32204	0.0341572
GO:0022604	11	regulation of cell morphogenesis	32204	0.0341572
GO:0051052	11	regulation of DNA metabolic process	32204	0.0341572
GO:0019216	11	regulation of lipid metabolic process	32204	0.0341572
GO:0051510	11	regulation of unidimensional cell growth	32204	0.0341572
GO:0009269	11	response to desiccation	32204	0.0341572
GO:0043331	11	response to dsRNA	32204	0.0341572
GO:0009612	11	response to mechanical stimulus	32204	0.0341572
GO:0006614	11	SRP-dependent cotranslational protein targeting to membrane	32204	0.0341572
GO:0010027	11	thylakoid membrane organization	32204	0.0341572
GO:0009407	11	toxin catabolic process	32204	0.0341572
GO:0009404	11	toxin metabolic process	32204	0.0341572
GO:0006415	11	translational termination	32204	0.0341572
GO:0016999	10	antibiotic metabolic process	32204	0.031052
GO:0006422	10	aspartyl-tRNA aminoacylation	32204	0.031052
GO:0009851	10	auxin biosynthetic process	32204	0.031052
GO:0019722	10	calcium-mediated signaling	32204	0.031052
GO:0006081	10	cellular aldehyde metabolic process	32204	0.031052
GO:0071216	10	cellular response to biotic stimulus	32204	0.031052
GO:0071445	10	cellular response to protein stimulus	32204	0.031052
GO:0071446	10	cellular response to salicylic acid stimulus	32204	0.031052
GO:0048825	10	cotyledon development	32204	0.031052
GO:0052544	10	defense response by callose deposition in cell wall	32204	0.031052
GO:0052482	10	defense response by cell wall thickening	32204	0.031052
GO:0006014	10	D-ribose metabolic process	32204	0.031052
GO:0017144	10	drug metabolic process	32204	0.031052
GO:0042439	10	ethanolamine-containing compound metabolic process	32204	0.031052
GO:0042727	10	flavin-containing compound biosynthetic process	32204	0.031052
GO:0042726	10	flavin-containing compound metabolic process	32204	0.031052
GO:0051553	10	flavone biosynthetic process	32204	0.031052
GO:0051552	10	flavone metabolic process	32204	0.031052
GO:0051555	10	flavonol biosynthetic process	32204	0.031052
GO:0051554	10	flavonol metabolic process	32204	0.031052
GO:0048449	10	floral organ formation	32204	0.031052
GO:0019761	10	glucosinolate biosynthetic process	32204	0.031052
GO:0006537	10	glutamate biosynthetic process	32204	0.031052
GO:0006662	10	glycerol ether metabolic process	32204	0.031052
GO:0006546	10	glycine catabolic process	32204	0.031052
GO:0019758	10	glycosinolate biosynthetic process	32204	0.031052
GO:0010229	10	inflorescence development	32204	0.031052
GO:0051701	10	interaction with host	32204	0.031052
GO:0009861	10	jasmonic acid and ethylene-dependent systemic resistance	32204	0.031052
GO:0071265	10	L-methionine biosynthetic process	32204	0.031052
GO:0048232	10	male gamete generation	32204	0.031052
GO:0009825	10	multidimensional cell growth	32204	0.031052
GO:0000956	10	nuclear-transcribed mRNA catabolic process	32204	0.031052
GO:0018904	10	organic ether metabolic process	32204	0.031052
GO:0006817	10	phosphate ion transport	32204	0.031052
GO:0046470	10	phosphatidylcholine metabolic process	32204	0.031052
GO:0010647	10	positive regulation of cell communication	32204	0.031052
GO:0045036	10	protein targeting to chloroplast	32204	0.031052
GO:0001522	10	pseudouridine synthesis	32204	0.031052
GO:0043269	10	regulation of ion transport	32204	0.031052
GO:0009231	10	riboflavin biosynthetic process	32204	0.031052
GO:0006771	10	riboflavin metabolic process	32204	0.031052
GO:0009863	10	salicylic acid mediated signaling pathway	32204	0.031052
GO:0009071	10	serine family amino acid catabolic process	32204	0.031052
GO:0016144	10	S-glycoside biosynthetic process	32204	0.031052
GO:0046519	10	sphingoid metabolic process	32204	0.031052
GO:0006354	10	transcription elongation, DNA-dependent	32204	0.031052
GO:0000038	10	very long-chain fatty acid metabolic process	32204	0.031052
GO:0019058	10	viral infectious cycle	32204	0.031052
GO:0006829	10	zinc ion transport	32204	0.031052
GO:0009687	9	abscisic acid metabolic process	32204	0.0279468
GO:0009955	9	adaxial/abaxial pattern specification	32204	0.0279468
GO:0017000	9	antibiotic biosynthetic process	32204	0.0279468
GO:0043288	9	apocarotenoid metabolic process	32204	0.0279468
GO:0019566	9	arabinose metabolic process	32204	0.0279468
GO:0009095	9	aromatic amino acid family biosynthetic process, prephenate pathway	32204	0.0279468
GO:0009074	9	aromatic amino acid family catabolic process	32204	0.0279468
GO:0001708	9	cell fate specification	32204	0.0279468
GO:0008037	9	cell recognition	32204	0.0279468
GO:0070592	9	cell wall polysaccharide biosynthetic process	32204	0.0279468
GO:0006338	9	chromatin remodeling	32204	0.0279468
GO:0007059	9	chromosome segregation	32204	0.0279468
GO:0015936	9	coenzyme A metabolic process	32204	0.0279468
GO:0042335	9	cuticle development	32204	0.0279468
GO:0009690	9	cytokinin metabolic process	32204	0.0279468
GO:0009816	9	defense response to bacterium, incompatible interaction	32204	0.0279468
GO:0009294	9	DNA mediated transformation	32204	0.0279468
GO:0010227	9	floral organ abscission	32204	0.0279468
GO:0009292	9	genetic transfer	32204	0.0279468
GO:0009251	9	glucan catabolic process	32204	0.0279468
GO:0006072	9	glycerol-3-phosphate metabolic process	32204	0.0279468
GO:0009247	9	glycolipid biosynthetic process	32204	0.0279468
GO:0016575	9	histone deacetylation	32204	0.0279468
GO:0034968	9	histone lysine methylation	32204	0.0279468
GO:0006188	9	IMP biosynthetic process	32204	0.0279468
GO:0046040	9	IMP metabolic process	32204	0.0279468
GO:0009682	9	induced systemic resistance	32204	0.0279468
GO:0046373	9	L-arabinose metabolic process	32204	0.0279468
GO:0006559	9	L-phenylalanine catabolic process	32204	0.0279468
GO:0007127	9	meiosis I	32204	0.0279468
GO:0031348	9	negative regulation of defense response	32204	0.0279468
GO:0048284	9	organelle fusion	32204	0.0279468
GO:0009875	9	pollen-pistil interaction	32204	0.0279468
GO:0051254	9	positive regulation of RNA metabolic process	32204	0.0279468
GO:0009967	9	positive regulation of signal transduction	32204	0.0279468
GO:0023056	9	positive regulation of signaling	32204	0.0279468
GO:0030422	9	production of siRNA involved in RNA interference	32204	0.0279468
GO:0000059	9	protein import into nucleus, docking	32204	0.0279468
GO:0006621	9	protein retention in ER lumen	32204	0.0279468
GO:0019363	9	pyridine nucleotide biosynthetic process	32204	0.0279468
GO:0006206	9	pyrimidine base metabolic process	32204	0.0279468
GO:0009147	9	pyrimidine nucleoside triphosphate metabolic process	32204	0.0279468
GO:0048544	9	recognition of pollen	32204	0.0279468
GO:0042981	9	regulation of apoptotic process	32204	0.0279468
GO:0043467	9	regulation of generation of precursor metabolites and energy	32204	0.0279468
GO:0043900	9	regulation of multi-organism process	32204	0.0279468
GO:0080010	9	regulation of oxygen and reactive oxygen species metabolic process	32204	0.0279468
GO:0010109	9	regulation of photosynthesis	32204	0.0279468
GO:0042548	9	regulation of photosynthesis, light reaction	32204	0.0279468
GO:0042176	9	regulation of protein catabolic process	32204	0.0279468
GO:0043455	9	regulation of secondary metabolic process	32204	0.0279468
GO:0010029	9	regulation of seed germination	32204	0.0279468
GO:0010044	9	response to aluminum ion	32204	0.0279468
GO:0010039	9	response to iron ion	32204	0.0279468
GO:0010167	9	response to nitrate	32204	0.0279468
GO:0010193	9	response to ozone	32204	0.0279468
GO:0009636	9	response to toxin	32204	0.0279468
GO:0009452	9	RNA capping	32204	0.0279468
GO:0051761	9	sesquiterpene metabolic process	32204	0.0279468
GO:0006714	9	sesquiterpenoid metabolic process	32204	0.0279468
GO:0008295	9	spermidine biosynthetic process	32204	0.0279468
GO:0008216	9	spermidine metabolic process	32204	0.0279468
GO:0030148	9	sphingolipid biosynthetic process	32204	0.0279468
GO:0005983	9	starch catabolic process	32204	0.0279468
GO:0006791	9	sulfur utilization	32204	0.0279468
GO:0019079	9	viral genome replication	32204	0.0279468
GO:0009394	8	2'-deoxyribonucleotide metabolic process	32204	0.0248416
GO:0019405	8	alditol catabolic process	32204	0.0248416
GO:0048653	8	anther development	32204	0.0248416
GO:0009718	8	anthocyanin biosynthetic process	32204	0.0248416
GO:0006526	8	arginine biosynthetic process	32204	0.0248416
GO:0016132	8	brassinosteroid biosynthetic process	32204	0.0248416
GO:0055074	8	calcium ion homeostasis	32204	0.0248416
GO:0034599	8	cellular response to oxidative stress	32204	0.0248416
GO:0034614	8	cellular response to reactive oxygen species	32204	0.0248416
GO:0034620	8	cellular response to unfolded protein	32204	0.0248416
GO:0030865	8	cortical cytoskeleton organization	32204	0.0248416
GO:0019344	8	cysteine biosynthetic process	32204	0.0248416
GO:0032506	8	cytokinetic process	32204	0.0248416
GO:0031122	8	cytoplasmic microtubule organization	32204	0.0248416
GO:0009186	8	deoxyribonucleoside diphosphate metabolic process	32204	0.0248416
GO:0009593	8	detection of chemical stimulus	32204	0.0248416
GO:0009583	8	detection of light stimulus	32204	0.0248416
GO:0015766	8	disaccharide transport	32204	0.0248416
GO:0009960	8	endosperm development	32204	0.0248416
GO:0015684	8	ferrous iron transport	32204	0.0248416
GO:0010417	8	glucuronoxylan biosynthetic process	32204	0.0248416
GO:0010413	8	glucuronoxylan metabolic process	32204	0.0248416
GO:0006749	8	glutathione metabolic process	32204	0.0248416
GO:0019563	8	glycerol catabolic process	32204	0.0248416
GO:0007030	8	Golgi organization	32204	0.0248416
GO:0008617	8	guanosine metabolic process	32204	0.0248416
GO:0015969	8	guanosine tetraphosphate metabolic process	32204	0.0248416
GO:0042168	8	heme metabolic process	32204	0.0248416
GO:0000741	8	karyogamy	32204	0.0248416
GO:0010311	8	lateral root formation	32204	0.0248416
GO:0030259	8	lipid glycosylation	32204	0.0248416
GO:0071267	8	L-methionine salvage	32204	0.0248416
GO:0009094	8	L-phenylalanine biosynthetic process	32204	0.0248416
GO:0010078	8	maintenance of root meristem identity	32204	0.0248416
GO:0031124	8	mRNA 3'-end processing	32204	0.0248416
GO:0019674	8	NAD metabolic process	32204	0.0248416
GO:0032269	8	negative regulation of cellular protein metabolic process	32204	0.0248416
GO:0051248	8	negative regulation of protein metabolic process	32204	0.0248416
GO:0017148	8	negative regulation of translation	32204	0.0248416
GO:0009132	8	nucleoside diphosphate metabolic process	32204	0.0248416
GO:0015772	8	oligosaccharide transport	32204	0.0248416
GO:0051640	8	organelle localization	32204	0.0248416
GO:0009853	8	photorespiration	32204	0.0248416
GO:0009638	8	phototropism	32204	0.0248416
GO:0016129	8	phytosteroid biosynthetic process	32204	0.0248416
GO:0048236	8	plant-type spore development	32204	0.0248416
GO:0046173	8	polyol biosynthetic process	32204	0.0248416
GO:0051130	8	positive regulation of cellular component organization	32204	0.0248416
GO:0000338	8	protein deneddylation	32204	0.0248416
GO:0009113	8	purine base biosynthetic process	32204	0.0248416
GO:0019856	8	pyrimidine base biosynthetic process	32204	0.0248416
GO:0009219	8	pyrimidine deoxyribonucleotide metabolic process	32204	0.0248416
GO:0009130	8	pyrimidine nucleoside monophosphate biosynthetic process	32204	0.0248416
GO:0009129	8	pyrimidine nucleoside monophosphate metabolic process	32204	0.0248416
GO:0010359	8	regulation of anion channel activity	32204	0.0248416
GO:0044070	8	regulation of anion transport	32204	0.0248416
GO:0080135	8	regulation of cellular response to stress	32204	0.0248416
GO:0034765	8	regulation of ion transmembrane transport	32204	0.0248416
GO:0032412	8	regulation of ion transmembrane transporter activity	32204	0.0248416
GO:0046890	8	regulation of lipid biosynthetic process	32204	0.0248416
GO:0007346	8	regulation of mitotic cell cycle	32204	0.0248416
GO:0010099	8	regulation of photomorphogenesis	32204	0.0248416
GO:0010337	8	regulation of salicylic acid metabolic process	32204	0.0248416
GO:0034762	8	regulation of transmembrane transport	32204	0.0248416
GO:0022898	8	regulation of transmembrane transporter activity	32204	0.0248416
GO:0032409	8	regulation of transporter activity	32204	0.0248416
GO:0006986	8	response to unfolded protein	32204	0.0248416
GO:0001510	8	RNA methylation	32204	0.0248416
GO:0043631	8	RNA polyadenylation	32204	0.0248416
GO:0048829	8	root cap development	32204	0.0248416
GO:0000154	8	rRNA modification	32204	0.0248416
GO:0009834	8	secondary cell wall biogenesis	32204	0.0248416
GO:0019252	8	starch biosynthetic process	32204	0.0248416
GO:0016126	8	sterol biosynthetic process	32204	0.0248416
GO:0016125	8	sterol metabolic process	32204	0.0248416
GO:0015770	8	sucrose transport	32204	0.0248416
GO:0006772	8	thiamine metabolic process	32204	0.0248416
GO:0042724	8	thiamine-containing compound biosynthetic process	32204	0.0248416
GO:0042723	8	thiamine-containing compound metabolic process	32204	0.0248416
GO:0032196	8	transposition	32204	0.0248416
GO:0006313	8	transposition, DNA-mediated	32204	0.0248416
GO:0010025	8	wax biosynthetic process	32204	0.0248416
GO:0010166	8	wax metabolic process	32204	0.0248416
GO:0045492	8	xylan biosynthetic process	32204	0.0248416
GO:0045493	8	xylan catabolic process	32204	0.0248416
GO:0010089	8	xylem development	32204	0.0248416
GO:0045010	7	actin nucleation	32204	0.0217364
GO:0043102	7	amino acid salvage	32204	0.0217364
GO:0051322	7	anaphase	32204	0.0217364
GO:0043481	7	anthocyanin accumulation in tissues in response to UV light	32204	0.0217364
GO:0006529	7	asparagine biosynthetic process	32204	0.0217364
GO:0006528	7	asparagine metabolic process	32204	0.0217364
GO:0046713	7	borate transport	32204	0.0217364
GO:0007047	7	cellular cell wall organization	32204	0.0217364
GO:0010927	7	cellular component assembly involved in morphogenesis	32204	0.0217364
GO:0071368	7	cellular response to cytokinin stimulus	32204	0.0217364
GO:0043562	7	cellular response to nitrogen levels	32204	0.0217364
GO:0042631	7	cellular response to water deprivation	32204	0.0217364
GO:0006672	7	ceramide metabolic process	32204	0.0217364
GO:0031048	7	chromatin silencing by small RNA	32204	0.0217364
GO:0051181	7	cofactor transport	32204	0.0217364
GO:0010388	7	cullin deneddylation	32204	0.0217364
GO:0006535	7	cysteine biosynthetic process from serine	32204	0.0217364
GO:0009736	7	cytokinin mediated signaling pathway	32204	0.0217364
GO:0006189	7	'de novo' IMP biosynthetic process	32204	0.0217364
GO:0010204	7	defense response signaling pathway, resistance gene-independent	32204	0.0217364
GO:0046451	7	diaminopimelate metabolic process	32204	0.0217364
GO:0006308	7	DNA catabolic process	32204	0.0217364
GO:0032508	7	DNA duplex unwinding	32204	0.0217364
GO:0042023	7	DNA endoreduplication	32204	0.0217364
GO:0032392	7	DNA geometric change	32204	0.0217364
GO:0006268	7	DNA unwinding involved in replication	32204	0.0217364
GO:0048598	7	embryonic morphogenesis	32204	0.0217364
GO:0051656	7	establishment of organelle localization	32204	0.0217364
GO:0071514	7	genetic imprinting	32204	0.0217364
GO:0046836	7	glycolipid transport	32204	0.0217364
GO:0010452	7	histone H3-K36 methylation	32204	0.0217364
GO:0051568	7	histone H3-K4 methylation	32204	0.0217364
GO:0042343	7	indole glucosinolate metabolic process	32204	0.0217364
GO:0009684	7	indoleacetic acid biosynthetic process	32204	0.0217364
GO:0009683	7	indoleacetic acid metabolic process	32204	0.0217364
GO:0006021	7	inositol biosynthetic process	32204	0.0217364
GO:0051325	7	interphase	32204	0.0217364
GO:0055072	7	iron ion homeostasis	32204	0.0217364
GO:0009809	7	lignin biosynthetic process	32204	0.0217364
GO:0009105	7	lipoate biosynthetic process	32204	0.0217364
GO:0009107	7	lipoate biosynthetic process	32204	0.0217364
GO:0000273	7	lipoate metabolic process	32204	0.0217364
GO:0009106	7	lipoate metabolic process	32204	0.0217364
GO:0019509	7	L-methionine salvage from methylthioadenosine	32204	0.0217364
GO:0040011	7	locomotion	32204	0.0217364
GO:0048571	7	long-day photoperiodism	32204	0.0217364
GO:0048574	7	long-day photoperiodism, flowering	32204	0.0217364
GO:0009085	7	lysine biosynthetic process	32204	0.0217364
GO:0009089	7	lysine biosynthetic process via diaminopimelate	32204	0.0217364
GO:0006553	7	lysine metabolic process	32204	0.0217364
GO:0009556	7	microsporogenesis	32204	0.0217364
GO:0006123	7	mitochondrial electron transport, cytochrome c to oxygen	32204	0.0217364
GO:0007006	7	mitochondrial membrane organization	32204	0.0217364
GO:0009435	7	NAD biosynthetic process	32204	0.0217364
GO:0019359	7	nicotinamide nucleotide biosynthetic process	32204	0.0217364
GO:0015706	7	nitrate transport	32204	0.0217364
GO:0015780	7	nucleotide-sugar transport	32204	0.0217364
GO:0045489	7	pectin biosynthetic process	32204	0.0217364
GO:0048015	7	phosphatidylinositol-mediated signaling	32204	0.0217364
GO:0010206	7	photosystem II repair	32204	0.0217364
GO:0007602	7	phototransduction	32204	0.0217364
GO:0043476	7	pigment accumulation	32204	0.0217364
GO:0043478	7	pigment accumulation in response to UV light	32204	0.0217364
GO:0043480	7	pigment accumulation in tissues	32204	0.0217364
GO:0043479	7	pigment accumulation in tissues in response to UV light	32204	0.0217364
GO:0043473	7	pigmentation	32204	0.0217364
GO:0010152	7	pollen maturation	32204	0.0217364
GO:0048235	7	pollen sperm cell differentiation	32204	0.0217364
GO:0010208	7	pollen wall assembly	32204	0.0217364
GO:0006560	7	proline metabolic process	32204	0.0217364
GO:0016579	7	protein deubiquitination	32204	0.0217364
GO:0030091	7	protein repair	32204	0.0217364
GO:0009585	7	red, far-red light phototransduction	32204	0.0217364
GO:0060284	7	regulation of cell development	32204	0.0217364
GO:0042127	7	regulation of cell proliferation	32204	0.0217364
GO:0033238	7	regulation of cellular amine metabolic process	32204	0.0217364
GO:0006521	7	regulation of cellular amino acid metabolic process	32204	0.0217364
GO:0031329	7	regulation of cellular catabolic process	32204	0.0217364
GO:0090056	7	regulation of chlorophyll metabolic process	32204	0.0217364
GO:0042752	7	regulation of circadian rhythm	32204	0.0217364
GO:0051193	7	regulation of cofactor metabolic process	32204	0.0217364
GO:0006275	7	regulation of DNA replication	32204	0.0217364
GO:0006349	7	regulation of gene expression by genetic imprinting	32204	0.0217364
GO:0080092	7	regulation of pollen tube growth	32204	0.0217364
GO:0006448	7	regulation of translational elongation	32204	0.0217364
GO:0009646	7	response to absence of light	32204	0.0217364
GO:0060416	7	response to growth hormone stimulus	32204	0.0217364
GO:0007584	7	response to nutrient	32204	0.0217364
GO:0043434	7	response to peptide hormone stimulus	32204	0.0217364
GO:0010223	7	secondary shoot formation	32204	0.0217364
GO:0009641	7	shade avoidance	32204	0.0217364
GO:0010346	7	shoot formation	32204	0.0217364
GO:0006597	7	spermine biosynthetic process	32204	0.0217364
GO:0008215	7	spermine metabolic process	32204	0.0217364
GO:0000103	7	sulfate assimilation	32204	0.0217364
GO:0009228	7	thiamine biosynthetic process	32204	0.0217364
GO:0006400	7	tRNA modification	32204	0.0217364
GO:0033559	7	unsaturated fatty acid metabolic process	32204	0.0217364
GO:0009688	6	abscisic acid biosynthetic process	32204	0.0186312
GO:0051017	6	actin filament bundle assembly	32204	0.0186312
GO:0051014	6	actin filament severing	32204	0.0186312
GO:0048830	6	adventitious root development	32204	0.0186312
GO:0043090	6	amino acid import	32204	0.0186312
GO:0009061	6	anaerobic respiration	32204	0.0186312
GO:0043289	6	apocarotenoid biosynthetic process	32204	0.0186312
GO:0008356	6	asymmetric cell division	32204	0.0186312
GO:0007610	6	behavior	32204	0.0186312
GO:0006874	6	cellular calcium ion homeostasis	32204	0.0186312
GO:0051026	6	chiasma assembly	32204	0.0186312
GO:0070192	6	chromosome organization involved in meiosis	32204	0.0186312
GO:0009631	6	cold acclimation	32204	0.0186312
GO:0043622	6	cortical microtubule organization	32204	0.0186312
GO:0006241	6	CTP biosynthetic process	32204	0.0186312
GO:0046036	6	CTP metabolic process	32204	0.0186312
GO:0010143	6	cutin biosynthetic process	32204	0.0186312
GO:0006207	6	'de novo' pyrimidine base biosynthetic process	32204	0.0186312
GO:0031087	6	deadenylation-independent decapping of nuclear-transcribed mRNA	32204	0.0186312
GO:0009870	6	defense response signaling pathway, resistance gene-dependent	32204	0.0186312
GO:0009900	6	dehiscence	32204	0.0186312
GO:0009595	6	detection of biotic stimulus	32204	0.0186312
GO:0006302	6	double-strand break repair	32204	0.0186312
GO:0009559	6	embryo sac central cell differentiation	32204	0.0186312
GO:0006112	6	energy reserve metabolic process	32204	0.0186312
GO:0051236	6	establishment of RNA localization	32204	0.0186312
GO:0010047	6	fruit dehiscence	32204	0.0186312
GO:0035195	6	gene silencing by miRNA	32204	0.0186312
GO:0006094	6	gluconeogenesis	32204	0.0186312
GO:0006542	6	glutamine biosynthetic process	32204	0.0186312
GO:0046168	6	glycerol-3-phosphate catabolic process	32204	0.0186312
GO:0005978	6	glycogen biosynthetic process	32204	0.0186312
GO:0005977	6	glycogen metabolic process	32204	0.0186312
GO:0006183	6	GTP biosynthetic process	32204	0.0186312
GO:0046039	6	GTP metabolic process	32204	0.0186312
GO:0032958	6	inositol phosphate biosynthetic process	32204	0.0186312
GO:0032957	6	inositol trisphosphate metabolic process	32204	0.0186312
GO:0051329	6	interphase of mitotic cell cycle	32204	0.0186312
GO:0006102	6	isocitrate metabolic process	32204	0.0186312
GO:0010386	6	lateral root primordium development	32204	0.0186312
GO:0051668	6	localization within membrane	32204	0.0186312
GO:0010216	6	maintenance of DNA methylation	32204	0.0186312
GO:0006122	6	mitochondrial electron transport, ubiquinol to cytochrome c	32204	0.0186312
GO:0010264	6	myo-inositol hexakisphosphate biosynthetic process	32204	0.0186312
GO:0033517	6	myo-inositol hexakisphosphate metabolic process	32204	0.0186312
GO:0045786	6	negative regulation of cell cycle	32204	0.0186312
GO:0019740	6	nitrogen utilization	32204	0.0186312
GO:0031086	6	nuclear-transcribed mRNA catabolic process, deadenylation-independent decay	32204	0.0186312
GO:0050657	6	nucleic acid transport	32204	0.0186312
GO:0015851	6	nucleobase transport	32204	0.0186312
GO:0015711	6	organic anion transport	32204	0.0186312
GO:0009051	6	pentose-phosphate shunt, oxidative branch	32204	0.0186312
GO:0018198	6	peptidyl-cysteine modification	32204	0.0186312
GO:0018119	6	peptidyl-cysteine S-nitrosylation	32204	0.0186312
GO:0043574	6	peroxisomal transport	32204	0.0186312
GO:0006909	6	phagocytosis	32204	0.0186312
GO:0009772	6	photosynthetic electron transport in photosystem II	32204	0.0186312
GO:0010197	6	polar nucleus fusion	32204	0.0186312
GO:0010942	6	positive regulation of cell death	32204	0.0186312
GO:0051054	6	positive regulation of DNA metabolic process	32204	0.0186312
GO:0043068	6	positive regulation of programmed cell death	32204	0.0186312
GO:0045893	6	positive regulation of transcription, DNA-dependent	32204	0.0186312
GO:0006561	6	proline biosynthetic process	32204	0.0186312
GO:0051260	6	protein homooligomerization	32204	0.0186312
GO:0051205	6	protein insertion into membrane	32204	0.0186312
GO:0017014	6	protein nitrosylation	32204	0.0186312
GO:0051259	6	protein oligomerization	32204	0.0186312
GO:0018342	6	protein prenylation	32204	0.0186312
GO:0006625	6	protein targeting to peroxisome	32204	0.0186312
GO:0010304	6	PSII associated light-harvesting complex II catabolic process	32204	0.0186312
GO:0043101	6	purine-containing compound salvage	32204	0.0186312
GO:0009148	6	pyrimidine nucleoside triphosphate biosynthetic process	32204	0.0186312
GO:0009209	6	pyrimidine ribonucleoside triphosphate biosynthetic process	32204	0.0186312
GO:0009208	6	pyrimidine ribonucleoside triphosphate metabolic process	32204	0.0186312
GO:0045426	6	quinone cofactor biosynthetic process	32204	0.0186312
GO:0042375	6	quinone cofactor metabolic process	32204	0.0186312
GO:0040034	6	regulation of development, heterochronic	32204	0.0186312
GO:0009937	6	regulation of gibberellic acid mediated signaling pathway	32204	0.0186312
GO:0006808	6	regulation of nitrogen utilization	32204	0.0186312
GO:0048506	6	regulation of timing of meristematic phase transition	32204	0.0186312
GO:0048510	6	regulation of timing of transition from vegetative to reproductive phase	32204	0.0186312
GO:0006446	6	regulation of translational initiation	32204	0.0186312
GO:0010036	6	response to boron-containing substance	32204	0.0186312
GO:0034976	6	response to endoplasmic reticulum stress	32204	0.0186312
GO:0002237	6	response to molecule of bacterial origin	32204	0.0186312
GO:0022618	6	ribonucleoprotein complex assembly	32204	0.0186312
GO:0006403	6	RNA localization	32204	0.0186312
GO:0050658	6	RNA transport	32204	0.0186312
GO:0010214	6	seed coat development	32204	0.0186312
GO:0051762	6	sesquiterpene biosynthetic process	32204	0.0186312
GO:0016106	6	sesquiterpenoid biosynthetic process	32204	0.0186312
GO:0010093	6	specification of floral organ identity	32204	0.0186312
GO:0010092	6	specification of organ identity	32204	0.0186312
GO:0005986	6	sucrose biosynthetic process	32204	0.0186312
GO:0007129	6	synapsis	32204	0.0186312
GO:0009862	6	systemic acquired resistance, salicylic acid mediated signaling pathway	32204	0.0186312
GO:0010091	6	trichome branching	32204	0.0186312
GO:0006744	6	ubiquinone biosynthetic process	32204	0.0186312
GO:0006743	6	ubiquinone metabolic process	32204	0.0186312
GO:0006228	6	UTP biosynthetic process	32204	0.0186312
GO:0046051	6	UTP metabolic process	32204	0.0186312
GO:0009265	5	2'-deoxyribonucleotide biosynthetic process	32204	0.015526
GO:0006639	5	acylglycerol metabolic process	32204	0.015526
GO:0009821	5	alkaloid biosynthetic process	32204	0.015526
GO:0042886	5	amide transport	32204	0.015526
GO:0015809	5	arginine transport	32204	0.015526
GO:0043044	5	ATP-dependent chromatin remodeling	32204	0.015526
GO:0010252	5	auxin homeostasis	32204	0.015526
GO:0009798	5	axis specification	32204	0.015526
GO:0015802	5	basic amino acid transport	32204	0.015526
GO:0010540	5	basipetal auxin transport	32204	0.015526
GO:0010268	5	brassinosteroid homeostasis	32204	0.015526
GO:0001709	5	cell fate determination	32204	0.015526
GO:0007267	5	cell-cell signaling	32204	0.015526
GO:0006879	5	cellular iron ion homeostasis	32204	0.015526
GO:0034605	5	cellular response to heat	32204	0.015526
GO:0006995	5	cellular response to nitrogen starvation	32204	0.015526
GO:0071450	5	cellular response to oxygen radical	32204	0.015526
GO:0071451	5	cellular response to superoxide	32204	0.015526
GO:0048826	5	cotyledon morphogenesis	32204	0.015526
GO:0009263	5	deoxyribonucleotide biosynthetic process	32204	0.015526
GO:0016045	5	detection of bacterium	32204	0.015526
GO:0009726	5	detection of endogenous stimulus	32204	0.015526
GO:0009720	5	detection of hormone stimulus	32204	0.015526
GO:0022611	5	dormancy process	32204	0.015526
GO:0006424	5	glutamyl-tRNA aminoacylation	32204	0.015526
GO:0009759	5	indole glucosinolate biosynthetic process	32204	0.015526
GO:0007007	5	inner mitochondrial membrane organization	32204	0.015526
GO:0019310	5	inositol catabolic process	32204	0.015526
GO:0043092	5	L-amino acid import	32204	0.015526
GO:0015807	5	L-amino acid transport	32204	0.015526
GO:0043091	5	L-arginine import	32204	0.015526
GO:0010305	5	leaf vascular tissue pattern formation	32204	0.015526
GO:0009098	5	leucine biosynthetic process	32204	0.015526
GO:0009807	5	lignan biosynthetic process	32204	0.015526
GO:0009806	5	lignan metabolic process	32204	0.015526
GO:0006564	5	L-serine biosynthetic process	32204	0.015526
GO:0006120	5	mitochondrial electron transport, NADH to ubiquinone	32204	0.015526
GO:0006370	5	mRNA capping	32204	0.015526
GO:0006378	5	mRNA polyadenylation	32204	0.015526
GO:0051028	5	mRNA transport	32204	0.015526
GO:0006638	5	neutral lipid metabolic process	32204	0.015526
GO:0051168	5	nuclear export	32204	0.015526
GO:0043043	5	peptide biosynthetic process	32204	0.015526
GO:0018196	5	peptidyl-asparagine modification	32204	0.015526
GO:0006432	5	phenylalanyl-tRNA aminoacylation	32204	0.015526
GO:0006659	5	phosphatidylserine biosynthetic process	32204	0.015526
GO:0006658	5	phosphatidylserine metabolic process	32204	0.015526
GO:0010584	5	pollen exine formation	32204	0.015526
GO:0009789	5	positive regulation of abscisic acid mediated signaling pathway	32204	0.015526
GO:0009963	5	positive regulation of flavonoid biosynthetic process	32204	0.015526
GO:0010638	5	positive regulation of organelle organization	32204	0.015526
GO:0010267	5	production of ta-siRNAs involved in RNA interference	32204	0.015526
GO:0045039	5	protein import into mitochondrial inner membrane	32204	0.015526
GO:0016558	5	protein import into peroxisome matrix	32204	0.015526
GO:0018279	5	protein N-linked glycosylation via asparagine	32204	0.015526
GO:0018346	5	protein prenylation	32204	0.015526
GO:0008615	5	pyridoxine biosynthetic process	32204	0.015526
GO:0008614	5	pyridoxine metabolic process	32204	0.015526
GO:0009221	5	pyrimidine deoxyribonucleotide biosynthetic process	32204	0.015526
GO:0051098	5	regulation of binding	32204	0.015526
GO:0006109	5	regulation of carbohydrate metabolic process	32204	0.015526
GO:0010380	5	regulation of chlorophyll biosynthetic process	32204	0.015526
GO:0010364	5	regulation of ethylene biosynthetic process	32204	0.015526
GO:0019217	5	regulation of fatty acid metabolic process	32204	0.015526
GO:0009962	5	regulation of flavonoid biosynthetic process	32204	0.015526
GO:0019747	5	regulation of isoprenoid metabolic process	32204	0.015526
GO:0051783	5	regulation of nuclear division	32204	0.015526
GO:0031335	5	regulation of sulfur amino acid metabolic process	32204	0.015526
GO:0042762	5	regulation of sulfur metabolic process	32204	0.015526
GO:0019430	5	removal of superoxide radicals	32204	0.015526
GO:0046685	5	response to arsenic-containing substance	32204	0.015526
GO:0046688	5	response to copper ion	32204	0.015526
GO:0080026	5	response to indolebutyric acid stimulus	32204	0.015526
GO:0032260	5	response to jasmonic acid stimulus involved in jasmonic acid and ethylene-dependent systemic resistance	32204	0.015526
GO:0051788	5	response to misfolded protein	32204	0.015526
GO:0000305	5	response to oxygen radical	32204	0.015526
GO:0009268	5	response to pH	32204	0.015526
GO:0000303	5	response to superoxide	32204	0.015526
GO:0010162	5	seed dormancy process	32204	0.015526
GO:0010431	5	seed maturation	32204	0.015526
GO:0044273	5	sulfur compound catabolic process	32204	0.015526
GO:0046653	5	tetrahydrofolate metabolic process	32204	0.015526
GO:0006641	5	triglyceride metabolic process	32204	0.015526
GO:0006570	5	tyrosine metabolic process	32204	0.015526
GO:0006636	5	unsaturated fatty acid biosynthetic process	32204	0.015526
GO:0042819	5	vitamin B6 biosynthetic process	32204	0.015526
GO:0042816	5	vitamin B6 metabolic process	32204	0.015526
GO:0015800	4	acidic amino acid transport	32204	0.0124208
GO:0046464	4	acylglycerol catabolic process	32204	0.0124208
GO:0009943	4	adaxial/abaxial axis specification	32204	0.0124208
GO:0006419	4	alanyl-tRNA aminoacylation	32204	0.0124208
GO:0043604	4	amide biosynthetic process	32204	0.0124208
GO:0010315	4	auxin efflux	32204	0.0124208
GO:0006171	4	cAMP biosynthetic process	32204	0.0124208
GO:0046058	4	cAMP metabolic process	32204	0.0124208
GO:0046835	4	carbohydrate phosphorylation	32204	0.0124208
GO:0007050	4	cell cycle arrest	32204	0.0124208
GO:0001906	4	cell killing	32204	0.0124208
GO:0048870	4	cell motility	32204	0.0124208
GO:0000919	4	cell plate assembly	32204	0.0124208
GO:0042547	4	cell wall modification involved in multidimensional cell growth	32204	0.0124208
GO:0042402	4	cellular biogenic amine catabolic process	32204	0.0124208
GO:0006928	4	cellular component movement	32204	0.0124208
GO:0030004	4	cellular monovalent inorganic cation homeostasis	32204	0.0124208
GO:0030007	4	cellular potassium ion homeostasis	32204	0.0124208
GO:0070417	4	cellular response to cold	32204	0.0124208
GO:0071333	4	cellular response to glucose stimulus	32204	0.0124208
GO:0071331	4	cellular response to hexose stimulus	32204	0.0124208
GO:0071326	4	cellular response to monosaccharide stimulus	32204	0.0124208
GO:0071470	4	cellular response to osmotic stress	32204	0.0124208
GO:0071472	4	cellular response to salt stress	32204	0.0124208
GO:0009902	4	chloroplast relocation	32204	0.0124208
GO:0001539	4	ciliary or flagellar motility	32204	0.0124208
GO:0015937	4	coenzyme A biosynthetic process	32204	0.0124208
GO:0009190	4	cyclic nucleotide biosynthetic process	32204	0.0124208
GO:0009187	4	cyclic nucleotide metabolic process	32204	0.0124208
GO:0009823	4	cytokinin catabolic process	32204	0.0124208
GO:0009157	4	deoxyribonucleoside monophosphate biosynthetic process	32204	0.0124208
GO:0009162	4	deoxyribonucleoside monophosphate metabolic process	32204	0.0124208
GO:0006231	4	dTMP biosynthetic process	32204	0.0124208
GO:0046073	4	dTMP metabolic process	32204	0.0124208
GO:0051667	4	establishment of plastid localization	32204	0.0124208
GO:0007164	4	establishment of tissue polarity	32204	0.0124208
GO:0010248	4	establishment or maintenance of transmembrane electrochemical gradient	32204	0.0124208
GO:0010582	4	floral meristem determinacy	32204	0.0124208
GO:0042044	4	fluid transport	32204	0.0124208
GO:0019375	4	galactolipid biosynthetic process	32204	0.0124208
GO:0019374	4	galactolipid metabolic process	32204	0.0124208
GO:0010255	4	glucose mediated signaling pathway	32204	0.0124208
GO:0009065	4	glutamine family amino acid catabolic process	32204	0.0124208
GO:0044269	4	glycerol ether catabolic process	32204	0.0124208
GO:0046503	4	glycerolipid catabolic process	32204	0.0124208
GO:0006545	4	glycine biosynthetic process	32204	0.0124208
GO:0016139	4	glycoside catabolic process	32204	0.0124208
GO:0006783	4	heme biosynthetic process	32204	0.0124208
GO:0006788	4	heme oxidation	32204	0.0124208
GO:0009747	4	hexokinase-dependent signaling	32204	0.0124208
GO:0009757	4	hexose mediated signaling	32204	0.0124208
GO:0016573	4	histone acetylation	32204	0.0124208
GO:0042447	4	hormone catabolic process	32204	0.0124208
GO:0042743	4	hydrogen peroxide metabolic process	32204	0.0124208
GO:0006971	4	hypotonic response	32204	0.0124208
GO:0046516	4	hypusine metabolic process	32204	0.0124208
GO:0006690	4	icosanoid metabolic process	32204	0.0124208
GO:0009864	4	induced systemic resistance, jasmonic acid mediated signaling pathway	32204	0.0124208
GO:0065002	4	intracellular protein transmembrane transport	32204	0.0124208
GO:0009240	4	isopentenyl diphosphate biosynthetic process	32204	0.0124208
GO:0046490	4	isopentenyl diphosphate metabolic process	32204	0.0124208
GO:0008300	4	isoprenoid catabolic process	32204	0.0124208
GO:0019853	4	L-ascorbic acid biosynthetic process	32204	0.0124208
GO:0019852	4	L-ascorbic acid metabolic process	32204	0.0124208
GO:0010338	4	leaf formation	32204	0.0124208
GO:0010358	4	leaf shaping	32204	0.0124208
GO:0051938	4	L-glutamate import	32204	0.0124208
GO:0015813	4	L-glutamate transport	32204	0.0124208
GO:0046274	4	lignin catabolic process	32204	0.0124208
GO:0046834	4	lipid phosphorylation	32204	0.0124208
GO:0051674	4	localization of cell	32204	0.0124208
GO:0045005	4	maintenance of fidelity involved in DNA-dependent DNA replication	32204	0.0124208
GO:0010076	4	maintenance of floral meristem identity	32204	0.0124208
GO:0007140	4	male meiosis	32204	0.0124208
GO:0046466	4	membrane lipid catabolic process	32204	0.0124208
GO:0010022	4	meristem determinacy	32204	0.0124208
GO:0006431	4	methionyl-tRNA aminoacylation	32204	0.0124208
GO:0046785	4	microtubule polymerization	32204	0.0124208
GO:0031109	4	microtubule polymerization or depolymerization	32204	0.0124208
GO:0007091	4	mitotic metaphase/anaphase transition	32204	0.0124208
GO:0044003	4	modification by symbiont of host morphology or physiology	32204	0.0124208
GO:0051817	4	modification of morphology or physiology of other organism involved in symbiotic interaction	32204	0.0124208
GO:0052018	4	modulation by symbiont of RNA levels in host	32204	0.0124208
GO:0052249	4	modulation of RNA levels in other organism involved in symbiotic interaction	32204	0.0124208
GO:0043693	4	monoterpene biosynthetic process	32204	0.0124208
GO:0043692	4	monoterpene metabolic process	32204	0.0124208
GO:0010192	4	mucilage biosynthetic process	32204	0.0124208
GO:0010191	4	mucilage metabolic process	32204	0.0124208
GO:0010948	4	negative regulation of cell cycle process	32204	0.0124208
GO:0060548	4	negative regulation of cell death	32204	0.0124208
GO:0008285	4	negative regulation of cell proliferation	32204	0.0124208
GO:0051129	4	negative regulation of cellular component organization	32204	0.0124208
GO:0010639	4	negative regulation of organelle organization	32204	0.0124208
GO:0043155	4	negative regulation of photosynthesis, light reaction	32204	0.0124208
GO:0045900	4	negative regulation of translational elongation	32204	0.0124208
GO:0046461	4	neutral lipid catabolic process	32204	0.0124208
GO:0034655	4	nucleobase-containing compound catabolic process	32204	0.0124208
GO:0034656	4	nucleobase-containing small molecule catabolic process	32204	0.0124208
GO:0009163	4	nucleoside biosynthetic process	32204	0.0124208
GO:0009226	4	nucleotide-sugar biosynthetic process	32204	0.0124208
GO:0015850	4	organic alcohol transport	32204	0.0124208
GO:0019745	4	pentacyclic triterpenoid biosynthetic process	32204	0.0124208
GO:0019742	4	pentacyclic triterpenoid metabolic process	32204	0.0124208
GO:0009052	4	pentose-phosphate shunt, non-oxidative branch	32204	0.0124208
GO:0018205	4	peptidyl-lysine modification	32204	0.0124208
GO:0008612	4	peptidyl-lysine modification to hypusine	32204	0.0124208
GO:0016559	4	peroxisome fission	32204	0.0124208
GO:0046271	4	phenylpropanoid catabolic process	32204	0.0124208
GO:0046854	4	phosphatidylinositol phosphorylation	32204	0.0124208
GO:0010205	4	photoinhibition	32204	0.0124208
GO:0009773	4	photosynthetic electron transport in photosystem I	32204	0.0124208
GO:0052314	4	phytoalexin metabolic process	32204	0.0124208
GO:0009831	4	plant-type cell wall modification involved in multidimensional cell growth	32204	0.0124208
GO:0051644	4	plastid localization	32204	0.0124208
GO:0009944	4	polarity specification of adaxial/abaxial axis	32204	0.0124208
GO:0006598	4	polyamine catabolic process	32204	0.0124208
GO:0090068	4	positive regulation of cell cycle process	32204	0.0124208
GO:0051495	4	positive regulation of cytoskeleton organization	32204	0.0124208
GO:0045739	4	positive regulation of DNA repair	32204	0.0124208
GO:0009939	4	positive regulation of gibberellic acid mediated signaling pathway	32204	0.0124208
GO:0055075	4	potassium ion homeostasis	32204	0.0124208
GO:0009833	4	primary cell wall biogenesis	32204	0.0124208
GO:0035196	4	production of miRNAs involved in gene silencing by miRNA	32204	0.0124208
GO:0006473	4	protein acetylation	32204	0.0124208
GO:0006471	4	protein ADP-ribosylation	32204	0.0124208
GO:0045038	4	protein import into chloroplast thylakoid membrane	32204	0.0124208
GO:0006863	4	purine base transport	32204	0.0124208
GO:0009446	4	putrescine biosynthetic process	32204	0.0124208
GO:0009445	4	putrescine metabolic process	32204	0.0124208
GO:0009177	4	pyrimidine deoxyribonucleoside monophosphate biosynthetic process	32204	0.0124208
GO:0009176	4	pyrimidine deoxyribonucleoside monophosphate metabolic process	32204	0.0124208
GO:0009174	4	pyrimidine ribonucleoside monophosphate biosynthetic process	32204	0.0124208
GO:0009173	4	pyrimidine ribonucleoside monophosphate metabolic process	32204	0.0124208
GO:0010271	4	regulation of chlorophyll catabolic process	32204	0.0124208
GO:0000079	4	regulation of cyclin-dependent protein kinase activity	32204	0.0124208
GO:0032875	4	regulation of DNA endoreduplication	32204	0.0124208
GO:0006282	4	regulation of DNA repair	32204	0.0124208
GO:0010104	4	regulation of ethylene mediated signaling pathway	32204	0.0124208
GO:0007088	4	regulation of mitosis	32204	0.0124208
GO:0030071	4	regulation of mitotic metaphase/anaphase transition	32204	0.0124208
GO:0032784	4	regulation of transcription elongation, DNA-dependent	32204	0.0124208
GO:0070297	4	regulation of two-component signal transduction system (phosphorelay)	32204	0.0124208
GO:0008535	4	respiratory chain complex IV assembly	32204	0.0124208
GO:0007585	4	respiratory gaseous exchange	32204	0.0124208
GO:0010037	4	response to carbon dioxide	32204	0.0124208
GO:0010212	4	response to ionizing radiation	32204	0.0124208
GO:0009608	4	response to symbiont	32204	0.0124208
GO:0042455	4	ribonucleoside biosynthetic process	32204	0.0124208
GO:0006405	4	RNA export from nucleus	32204	0.0124208
GO:0000394	4	RNA splicing, via endonucleolytic cleavage and ligation	32204	0.0124208
GO:0046500	4	S-adenosylmethionine metabolic process	32204	0.0124208
GO:0007062	4	sister chromatid cohesion	32204	0.0124208
GO:0016444	4	somatic cell DNA recombination	32204	0.0124208
GO:0065001	4	specification of axis polarity	32204	0.0124208
GO:0048833	4	specification of floral organ number	32204	0.0124208
GO:0048832	4	specification of organ number	32204	0.0124208
GO:0030149	4	sphingolipid catabolic process	32204	0.0124208
GO:0017145	4	stem cell division	32204	0.0124208
GO:0010374	4	stomatal complex development	32204	0.0124208
GO:0016115	4	terpenoid catabolic process	32204	0.0124208
GO:0009652	4	thigmotropism	32204	0.0124208
GO:0019433	4	triglyceride catabolic process	32204	0.0124208
GO:0016104	4	triterpenoid biosynthetic process	32204	0.0124208
GO:0006722	4	triterpenoid metabolic process	32204	0.0124208
GO:0006222	4	UMP biosynthetic process	32204	0.0124208
GO:0046049	4	UMP metabolic process	32204	0.0124208
GO:0006438	4	valyl-tRNA aminoacylation	32204	0.0124208
GO:0042761	4	very long-chain fatty acid biosynthetic process	32204	0.0124208
GO:0009616	4	virus induced gene silencing	32204	0.0124208
GO:0006833	4	water transport	32204	0.0124208
GO:0010158	3	abaxial cell fate specification	32204	0.00931561
GO:0006637	3	acyl-CoA metabolic process	32204	0.00931561
GO:0046084	3	adenine biosynthetic process	32204	0.00931561
GO:0046083	3	adenine metabolic process	32204	0.00931561
GO:0051503	3	adenine nucleotide transport	32204	0.00931561
GO:0006168	3	adenine salvage	32204	0.00931561
GO:0010021	3	amylopectin biosynthetic process	32204	0.00931561
GO:0060249	3	anatomical structure homeostasis	32204	0.00931561
GO:0048654	3	anther morphogenesis	32204	0.00931561
GO:0042891	3	antibiotic transport	32204	0.00931561
GO:0006527	3	arginine catabolic process	32204	0.00931561
GO:0006420	3	arginyl-tRNA aminoacylation	32204	0.00931561
GO:0006421	3	asparaginyl-tRNA aminoacylation	32204	0.00931561
GO:0009102	3	biotin biosynthetic process	32204	0.00931561
GO:0006768	3	biotin metabolic process	32204	0.00931561
GO:0009785	3	blue light signaling pathway	32204	0.00931561
GO:0016120	3	carotene biosynthetic process	32204	0.00931561
GO:0016119	3	carotene metabolic process	32204	0.00931561
GO:0000075	3	cell cycle checkpoint	32204	0.00931561
GO:0032990	3	cell part morphogenesis	32204	0.00931561
GO:0009920	3	cell plate formation involved in plant-type cell wall biogenesis	32204	0.00931561
GO:0070726	3	cell wall assembly	32204	0.00931561
GO:0043605	3	cellular amide catabolic process	32204	0.00931561
GO:0071483	3	cellular response to blue light	32204	0.00931561
GO:0071258	3	cellular response to gravity	32204	0.00931561
GO:0070301	3	cellular response to hydrogen peroxide	32204	0.00931561
GO:0010350	3	cellular response to magnesium starvation	32204	0.00931561
GO:0010215	3	cellulose microfibril organization	32204	0.00931561
GO:0046514	3	ceramide catabolic process	32204	0.00931561
GO:0009904	3	chloroplast accumulation movement	32204	0.00931561
GO:0030261	3	chromosome condensation	32204	0.00931561
GO:0010617	3	circadian regulation of calcium ion oscillation	32204	0.00931561
GO:0009236	3	cobalamin biosynthetic process	32204	0.00931561
GO:0009235	3	cobalamin metabolic process	32204	0.00931561
GO:0055070	3	copper ion homeostasis	32204	0.00931561
GO:0010588	3	cotyledon vascular tissue pattern formation	32204	0.00931561
GO:0006723	3	cuticle hydrocarbon biosynthetic process	32204	0.00931561
GO:0019499	3	cyanide metabolic process	32204	0.00931561
GO:0033962	3	cytoplasmic mRNA processing body assembly	32204	0.00931561
GO:0051480	3	cytosolic calcium ion homeostasis	32204	0.00931561
GO:0070988	3	demethylation	32204	0.00931561
GO:0009120	3	deoxyribonucleoside metabolic process	32204	0.00931561
GO:0009200	3	deoxyribonucleoside triphosphate metabolic process	32204	0.00931561
GO:0009729	3	detection of brassinosteroid stimulus	32204	0.00931561
GO:0009590	3	detection of gravity	32204	0.00931561
GO:0051501	3	diterpene phytoalexin metabolic process	32204	0.00931561
GO:0000737	3	DNA catabolic process, endonucleolytic	32204	0.00931561
GO:0032776	3	DNA methylation on cytosine	32204	0.00931561
GO:0006303	3	double-strand break repair via nonhomologous end joining	32204	0.00931561
GO:0009819	3	drought recovery	32204	0.00931561
GO:0046080	3	dUTP metabolic process	32204	0.00931561
GO:0009792	3	embryo development ending in birth or egg hatching	32204	0.00931561
GO:0009560	3	embryo sac egg cell differentiation	32204	0.00931561
GO:0009880	3	embryonic pattern specification	32204	0.00931561
GO:0030968	3	endoplasmic reticulum unfolded protein response	32204	0.00931561
GO:0006984	3	ER-nucleus signaling pathway	32204	0.00931561
GO:0030198	3	extracellular matrix organization	32204	0.00931561
GO:0045226	3	extracellular polysaccharide biosynthetic process	32204	0.00931561
GO:0046379	3	extracellular polysaccharide metabolic process	32204	0.00931561
GO:0043062	3	extracellular structure organization	32204	0.00931561
GO:0007292	3	female gamete generation	32204	0.00931561
GO:0010451	3	floral meristem growth	32204	0.00931561
GO:0048439	3	flower morphogenesis	32204	0.00931561
GO:0048859	3	formation of anatomical boundary	32204	0.00931561
GO:0010160	3	formation of organ boundary	32204	0.00931561
GO:0042353	3	fucose biosynthetic process	32204	0.00931561
GO:0006004	3	fucose metabolic process	32204	0.00931561
GO:0006106	3	fumarate metabolic process	32204	0.00931561
GO:0006680	3	glucosylceramide catabolic process	32204	0.00931561
GO:0006678	3	glucosylceramide metabolic process	32204	0.00931561
GO:0006750	3	glutathione biosynthetic process	32204	0.00931561
GO:0019682	3	glyceraldehyde-3-phosphate metabolic process	32204	0.00931561
GO:0019377	3	glycolipid catabolic process	32204	0.00931561
GO:0046479	3	glycosphingolipid catabolic process	32204	0.00931561
GO:0006687	3	glycosphingolipid metabolic process	32204	0.00931561
GO:0046477	3	glycosylceramide catabolic process	32204	0.00931561
GO:0006677	3	glycosylceramide metabolic process	32204	0.00931561
GO:0006896	3	Golgi to vacuole transport	32204	0.00931561
GO:0015886	3	heme transport	32204	0.00931561
GO:0016572	3	histone phosphorylation	32204	0.00931561
GO:0042539	3	hypotonic salinity response	32204	0.00931561
GO:0002764	3	immune response-regulating signaling pathway	32204	0.00931561
GO:0080024	3	indolebutyric acid metabolic process	32204	0.00931561
GO:0012502	3	induction of programmed cell death	32204	0.00931561
GO:0007243	3	intracellular protein kinase cascade	32204	0.00931561
GO:0019288	3	isopentenyl diphosphate biosynthetic process, mevalonate-independent pathway	32204	0.00931561
GO:0009868	3	jasmonic acid and ethylene-dependent systemic resistance, jasmonic acid mediated signaling pathway	32204	0.00931561
GO:0010493	3	Lewis a epitope biosynthetic process	32204	0.00931561
GO:0009103	3	lipopolysaccharide biosynthetic process	32204	0.00931561
GO:0008653	3	lipopolysaccharide metabolic process	32204	0.00931561
GO:0006430	3	lysyl-tRNA aminoacylation	32204	0.00931561
GO:0048497	3	maintenance of floral organ identity	32204	0.00931561
GO:0048496	3	maintenance of organ identity	32204	0.00931561
GO:0000023	3	maltose metabolic process	32204	0.00931561
GO:0051791	3	medium-chain fatty acid metabolic process	32204	0.00931561
GO:0042138	3	meiotic DNA double-strand break formation	32204	0.00931561
GO:0000266	3	mitochondrial fission	32204	0.00931561
GO:0070584	3	mitochondrion morphogenesis	32204	0.00931561
GO:0007093	3	mitotic cell cycle checkpoint	32204	0.00931561
GO:0007094	3	mitotic cell cycle spindle assembly checkpoint	32204	0.00931561
GO:0071174	3	mitotic cell cycle spindle checkpoint	32204	0.00931561
GO:0016099	3	monoterpenoid biosynthetic process	32204	0.00931561
GO:0016098	3	monoterpenoid metabolic process	32204	0.00931561
GO:0006406	3	mRNA export from nucleus	32204	0.00931561
GO:0048354	3	mucilage biosynthetic process involved in seed coat development	32204	0.00931561
GO:0048359	3	mucilage metabolic process involved seed coat development	32204	0.00931561
GO:0015798	3	myo-inositol transport	32204	0.00931561
GO:0043132	3	NAD transport	32204	0.00931561
GO:0045736	3	negative regulation of cyclin-dependent protein kinase activity	32204	0.00931561
GO:0051053	3	negative regulation of DNA metabolic process	32204	0.00931561
GO:0008156	3	negative regulation of DNA replication	32204	0.00931561
GO:0033673	3	negative regulation of kinase activity	32204	0.00931561
GO:0045839	3	negative regulation of mitosis	32204	0.00931561
GO:0045841	3	negative regulation of mitotic metaphase/anaphase transition	32204	0.00931561
GO:0051241	3	negative regulation of multicellular organismal process	32204	0.00931561
GO:0051784	3	negative regulation of nuclear division	32204	0.00931561
GO:0043069	3	negative regulation of programmed cell death	32204	0.00931561
GO:0006469	3	negative regulation of protein kinase activity	32204	0.00931561
GO:0010187	3	negative regulation of seed germination	32204	0.00931561
GO:0051348	3	negative regulation of transferase activity	32204	0.00931561
GO:0006491	3	N-glycan processing	32204	0.00931561
GO:0010196	3	nonphotochemical quenching	32204	0.00931561
GO:0000726	3	non-recombinational repair	32204	0.00931561
GO:0000184	3	nuclear-transcribed mRNA catabolic process, nonsense-mediated decay	32204	0.00931561
GO:0043174	3	nucleoside salvage	32204	0.00931561
GO:0006862	3	nucleotide transport	32204	0.00931561
GO:0010199	3	organ boundary specification between lateral organs and the meristem	32204	0.00931561
GO:0035265	3	organ growth	32204	0.00931561
GO:0070925	3	organelle assembly	32204	0.00931561
GO:0015940	3	pantothenate biosynthetic process	32204	0.00931561
GO:0015939	3	pantothenate metabolic process	32204	0.00931561
GO:0009401	3	phosphoenolpyruvate-dependent sugar phosphotransferase system	32204	0.00931561
GO:0071668	3	plant-type cell wall assembly	32204	0.00931561
GO:0009828	3	plant-type cell wall loosening	32204	0.00931561
GO:0015791	3	polyol transport	32204	0.00931561
GO:0051127	3	positive regulation of actin nucleation	32204	0.00931561
GO:0032270	3	positive regulation of cellular protein metabolic process	32204	0.00931561
GO:0051345	3	positive regulation of hydrolase activity	32204	0.00931561
GO:0051247	3	positive regulation of protein metabolic process	32204	0.00931561
GO:0032968	3	positive regulation of transcription elongation from RNA polymerase II promoter	32204	0.00931561
GO:0032786	3	positive regulation of transcription elongation, DNA-dependent	32204	0.00931561
GO:0006892	3	post-Golgi vesicle-mediated transport	32204	0.00931561
GO:0006301	3	postreplication repair	32204	0.00931561
GO:0010107	3	potassium ion import	32204	0.00931561
GO:0031053	3	primary miRNA processing	32204	0.00931561
GO:0080022	3	primary root development	32204	0.00931561
GO:0006433	3	prolyl-tRNA aminoacylation	32204	0.00931561
GO:0043248	3	proteasome assembly	32204	0.00931561
GO:0045037	3	protein import into chloroplast stroma	32204	0.00931561
GO:0030150	3	protein import into mitochondrial matrix	32204	0.00931561
GO:0006493	3	protein O-linked glycosylation	32204	0.00931561
GO:0018345	3	protein palmitoylation	32204	0.00931561
GO:0018298	3	protein-chromophore linkage	32204	0.00931561
GO:0017006	3	protein-tetrapyrrole linkage	32204	0.00931561
GO:0043096	3	purine base salvage	32204	0.00931561
GO:0042451	3	purine nucleoside biosynthetic process	32204	0.00931561
GO:0015865	3	purine nucleotide transport	32204	0.00931561
GO:0046129	3	purine ribonucleoside biosynthetic process	32204	0.00931561
GO:0006166	3	purine ribonucleoside salvage	32204	0.00931561
GO:0046125	3	pyrimidine deoxyribonucleoside metabolic process	32204	0.00931561
GO:0009211	3	pyrimidine deoxyribonucleoside triphosphate metabolic process	32204	0.00931561
GO:0006290	3	pyrimidine dimer repair	32204	0.00931561
GO:0009956	3	radial pattern formation	32204	0.00931561
GO:0010325	3	raffinose family oligosaccharide biosynthetic process	32204	0.00931561
GO:0007131	3	reciprocal meiotic recombination	32204	0.00931561
GO:0010115	3	regulation of abscisic acid biosynthetic process	32204	0.00931561
GO:0051125	3	regulation of actin nucleation	32204	0.00931561
GO:0043255	3	regulation of carbohydrate biosynthetic process	32204	0.00931561
GO:0060341	3	regulation of cellular localization	32204	0.00931561
GO:0033044	3	regulation of chromosome organization	32204	0.00931561
GO:0051101	3	regulation of DNA binding	32204	0.00931561
GO:0031998	3	regulation of fatty acid beta-oxidation	32204	0.00931561
GO:0046320	3	regulation of fatty acid oxidation	32204	0.00931561
GO:0010080	3	regulation of floral meristem growth	32204	0.00931561
GO:0050994	3	regulation of lipid catabolic process	32204	0.00931561
GO:0048586	3	regulation of long-day photoperiodism, flowering	32204	0.00931561
GO:0051445	3	regulation of meiotic cell cycle	32204	0.00931561
GO:0080093	3	regulation of photorespiration	32204	0.00931561
GO:0010363	3	regulation of plant-type hypersensitive response	32204	0.00931561
GO:0031399	3	regulation of protein modification process	32204	0.00931561
GO:0010155	3	regulation of proton transport	32204	0.00931561
GO:0043484	3	regulation of RNA splicing	32204	0.00931561
GO:0051090	3	regulation of sequence-specific DNA binding transcription factor activity	32204	0.00931561
GO:0034243	3	regulation of transcription elongation from RNA polymerase II promoter	32204	0.00931561
GO:0090046	3	regulation of transcription regulator activity	32204	0.00931561
GO:0010447	3	response to acidity	32204	0.00931561
GO:0043157	3	response to cation stress	32204	0.00931561
GO:0030912	3	response to deep water	32204	0.00931561
GO:0010288	3	response to lead ion	32204	0.00931561
GO:0009645	3	response to low light intensity stimulus	32204	0.00931561
GO:0010188	3	response to microbial phytotoxin	32204	0.00931561
GO:0010243	3	response to organic nitrogen	32204	0.00931561
GO:0000304	3	response to singlet oxygen	32204	0.00931561
GO:0009610	3	response to symbiotic fungus	32204	0.00931561
GO:0009410	3	response to xenobiotic stimulus	32204	0.00931561
GO:0006890	3	retrograde vesicle-mediated transport, Golgi to ER	32204	0.00931561
GO:0048768	3	root hair cell tip growth	32204	0.00931561
GO:0031167	3	rRNA methylation	32204	0.00931561
GO:0006556	3	S-adenosylmethionine biosynthetic process	32204	0.00931561
GO:0006434	3	seryl-tRNA aminoacylation	32204	0.00931561
GO:0048572	3	short-day photoperiodism	32204	0.00931561
GO:0010387	3	signalosome assembly	32204	0.00931561
GO:0046520	3	sphingoid biosynthetic process	32204	0.00931561
GO:0046521	3	sphingoid catabolic process	32204	0.00931561
GO:0071173	3	spindle assembly checkpoint	32204	0.00931561
GO:0031577	3	spindle checkpoint	32204	0.00931561
GO:0080086	3	stamen filament development	32204	0.00931561
GO:0048455	3	stamen formation	32204	0.00931561
GO:0048448	3	stamen morphogenesis	32204	0.00931561
GO:0010103	3	stomatal complex morphogenesis	32204	0.00931561
GO:0042554	3	superoxide anion generation	32204	0.00931561
GO:0006949	3	syncytium formation	32204	0.00931561
GO:0048657	3	tapetal cell differentiation	32204	0.00931561
GO:0048658	3	tapetal layer development	32204	0.00931561
GO:0048656	3	tapetal layer formation	32204	0.00931561
GO:0048655	3	tapetal layer morphogenesis	32204	0.00931561
GO:0000723	3	telomere maintenance	32204	0.00931561
GO:0032200	3	telomere organization	32204	0.00931561
GO:0006368	3	transcription elongation from RNA polymerase II promoter	32204	0.00931561
GO:0006383	3	transcription from RNA polymerase III promoter	32204	0.00931561
GO:0006571	3	tyrosine biosynthetic process	32204	0.00931561
GO:0015840	3	urea transport	32204	0.00931561
GO:0046108	3	uridine metabolic process	32204	0.00931561
GO:0010048	3	vernalization response	32204	0.00931561
GO:0046786	3	viral replication complex formation and maintenance	32204	0.00931561
GO:0019048	3	virus-host interaction	32204	0.00931561
GO:0016122	3	xanthophyll metabolic process	32204	0.00931561
GO:0009257	2	10-formyltetrahydrofolate biosynthetic process	32204	0.00621041
GO:0009256	2	10-formyltetrahydrofolate metabolic process	32204	0.00621041
GO:0019471	2	4-hydroxyproline metabolic process	32204	0.00621041
GO:0046345	2	abscisic acid catabolic process	32204	0.00621041
GO:0044002	2	acquisition of nutrients from host	32204	0.00621041
GO:0051816	2	acquisition of nutrients from other organism during symbiotic interaction	32204	0.00621041
GO:0032857	2	activation of ARF GTPase activity	32204	0.00621041
GO:0032856	2	activation of Ras GTPase activity	32204	0.00621041
GO:0031032	2	actomyosin structure organization	32204	0.00621041
GO:0071616	2	acyl-CoA biosynthetic process	32204	0.00621041
GO:0046185	2	aldehyde catabolic process	32204	0.00621041
GO:0000256	2	allantoin catabolic process	32204	0.00621041
GO:0000255	2	allantoin metabolic process	32204	0.00621041
GO:0015720	2	allantoin transport	32204	0.00621041
GO:0032973	2	amino acid export	32204	0.00621041
GO:0006023	2	aminoglycan biosynthetic process	32204	0.00621041
GO:0006167	2	AMP biosynthetic process	32204	0.00621041
GO:0046033	2	AMP metabolic process	32204	0.00621041
GO:0055081	2	anion homeostasis	32204	0.00621041
GO:0009901	2	anther dehiscence	32204	0.00621041
GO:0006916	2	anti-apoptosis	32204	0.00621041
GO:0043290	2	apocarotenoid catabolic process	32204	0.00621041
GO:0000912	2	assembly of actomyosin apparatus involved in cell cycle cytokinesis	32204	0.00621041
GO:0051313	2	attachment of spindle microtubules to chromosome	32204	0.00621041
GO:0008608	2	attachment of spindle microtubules to kinetochore	32204	0.00621041
GO:0051455	2	attachment of spindle microtubules to kinetochore involved in homologous chromosome segregation	32204	0.00621041
GO:0051316	2	attachment of spindle microtubules to kinetochore involved in meiotic chromosome segregation	32204	0.00621041
GO:0000917	2	barrier septum assembly	32204	0.00621041
GO:0030653	2	beta-lactam antibiotic metabolic process	32204	0.00621041
GO:0009083	2	branched chain family amino acid catabolic process	32204	0.00621041
GO:0034219	2	carbohydrate transmembrane transport	32204	0.00621041
GO:0045990	2	carbon catabolite regulation of transcription	32204	0.00621041
GO:0045013	2	carbon catabolite repression of transcription	32204	0.00621041
GO:0006884	2	cell volume homeostasis	32204	0.00621041
GO:0044277	2	cell wall disassembly	32204	0.00621041
GO:0009830	2	cell wall modification involved in abscission	32204	0.00621041
GO:0052546	2	cell wall pectin metabolic process	32204	0.00621041
GO:0060871	2	cellular cell wall disassembly	32204	0.00621041
[truncated: 834 more rows]

## Sheet: GO Cellular component
Go id	Count	Definition	Total	Percentage
GO:0005623	7955	cell	32204	24.7019
GO:0044464	7953	cell part	32204	24.6957
GO:0005622	6093	intracellular	32204	18.92
GO:0044424	5761	intracellular part	32204	17.8891
GO:0043226	5122	organelle	32204	15.9049
GO:0043229	5121	intracellular organelle	32204	15.9018
GO:0043227	4663	membrane-bounded organelle	32204	14.4796
GO:0043231	4644	intracellular membrane-bounded organelle	32204	14.4206
GO:0005737	4462	cytoplasm	32204	13.8554
GO:0044444	4113	cytoplasmic part	32204	12.7717
GO:0016020	3352	membrane	32204	10.4086
GO:0009536	1472	plastid	32204	4.57086
GO:0032991	1454	macromolecular complex	32204	4.51497
GO:0044422	1359	organelle part	32204	4.21997
GO:0044446	1356	intracellular organelle part	32204	4.21066
GO:0005634	1351	nucleus	32204	4.19513
GO:0044425	1180	membrane part	32204	3.66414
GO:0005886	1064	plasma membrane	32204	3.30394
GO:0043234	963	protein complex	32204	2.99031
GO:0005739	887	mitochondrion	32204	2.75432
GO:0031224	875	intrinsic to membrane	32204	2.71705
GO:0009507	867	chloroplast	32204	2.69221
GO:0016021	820	integral to membrane	32204	2.54627
GO:0043232	769	intracellular non-membrane-bounded organelle	32204	2.3879
GO:0043228	769	non-membrane-bounded organelle	32204	2.3879
GO:0031982	697	vesicle	32204	2.16433
GO:0031410	696	cytoplasmic vesicle	32204	2.16122
GO:0031988	695	membrane-bounded vesicle	32204	2.15812
GO:0016023	694	cytoplasmic membrane-bounded vesicle	32204	2.15501
GO:0031090	497	organelle membrane	32204	1.54329
GO:0030529	477	ribonucleoprotein complex	32204	1.48118
GO:0044435	432	plastid part	32204	1.34145
GO:0044434	424	chloroplast part	32204	1.31661
GO:0005840	419	ribosome	32204	1.30108
GO:0031975	417	envelope	32204	1.29487
GO:0031967	409	organelle envelope	32204	1.27003
GO:0030312	316	external encapsulating structure	32204	0.981245
GO:0005829	310	cytosol	32204	0.962613
GO:0005618	302	cell wall	32204	0.937772
GO:0005773	296	vacuole	32204	0.91914
GO:0005783	280	endoplasmic reticulum	32204	0.869457
GO:0044428	237	nuclear part	32204	0.735933
GO:0009579	227	thylakoid	32204	0.704881
GO:0009526	222	plastid envelope	32204	0.689355
GO:0009941	217	chloroplast envelope	32204	0.673829
GO:0031974	211	membrane-enclosed lumen	32204	0.655198
GO:0005576	208	extracellular region	32204	0.645882
GO:0043233	205	organelle lumen	32204	0.636567
GO:0070013	203	intracellular organelle lumen	32204	0.630356
GO:0000151	202	ubiquitin ligase complex	32204	0.627251
GO:0012505	200	endomembrane system	32204	0.621041
GO:0009532	194	plastid stroma	32204	0.60241
GO:0005794	191	Golgi apparatus	32204	0.593094
GO:0009570	188	chloroplast stroma	32204	0.583778
GO:0034357	176	photosynthetic membrane	32204	0.546516
GO:0044436	170	thylakoid part	32204	0.527885
GO:0044429	156	mitochondrial part	32204	0.484412
GO:0031981	155	nuclear lumen	32204	0.481307
GO:0048046	154	apoplast	32204	0.478201
GO:0005856	151	cytoskeleton	32204	0.468886
GO:0005694	149	chromosome	32204	0.462675
GO:0005740	144	mitochondrial envelope	32204	0.447149
GO:0042651	138	thylakoid membrane	32204	0.428518
GO:0009534	137	chloroplast thylakoid	32204	0.425413
GO:0031984	137	organelle subcompartment	32204	0.425413
GO:0031976	137	plastid thylakoid	32204	0.425413
GO:0009505	136	plant-type cell wall	32204	0.422308
GO:0019866	135	organelle inner membrane	32204	0.419203
GO:0031966	130	mitochondrial membrane	32204	0.403677
GO:0044430	121	cytoskeletal part	32204	0.37573
GO:0009535	116	chloroplast thylakoid membrane	32204	0.360204
GO:0055035	116	plastid thylakoid membrane	32204	0.360204
GO:0044427	115	chromosomal part	32204	0.357098
GO:0005743	115	mitochondrial inner membrane	32204	0.357098
GO:0044459	114	plasma membrane part	32204	0.353993
GO:0033279	102	ribosome	32204	0.316731
GO:0000785	93	chromatin	32204	0.288784
GO:0042579	93	microbody	32204	0.288784
GO:0005777	93	peroxisome	32204	0.288784
GO:0015630	88	microtubule cytoskeleton	32204	0.273258
GO:0031461	87	cullin-RING ubiquitin ligase complex	32204	0.270153
GO:0044431	87	Golgi apparatus part	32204	0.270153
GO:0005730	87	nucleolus	32204	0.270153
GO:0016469	86	proton-transporting two-sector ATPase complex	32204	0.267048
GO:0005654	75	nucleoplasm	32204	0.23289
GO:0048475	73	coated membrane	32204	0.22668
GO:0030117	73	membrane coat	32204	0.22668
GO:0044451	69	nucleoplasm part	32204	0.214259
GO:0044445	67	cytosolic part	32204	0.208049
GO:0022626	66	cytosolic ribosome	32204	0.204943
GO:0044432	66	endoplasmic reticulum part	32204	0.204943
GO:0008287	66	protein serine/threonine phosphatase complex	32204	0.204943
GO:0071212	66	subsynaptic reticulum	32204	0.204943
GO:0042175	64	nuclear outer membrane-endoplasmic reticulum membrane network	32204	0.198733
GO:0080008	63	CUL4 RING ubiquitin ligase complex	32204	0.195628
GO:0005789	63	endoplasmic reticulum membrane	32204	0.195628
GO:0044437	56	vacuolar part	32204	0.173891
GO:0000325	54	plant-type vacuole	32204	0.167681
GO:0033178	54	proton-transporting two-sector ATPase complex, catalytic domain	32204	0.167681
GO:0005774	54	vacuolar membrane	32204	0.167681
GO:0015934	52	large ribosomal subunit	32204	0.161471
GO:0015935	51	small ribosomal subunit	32204	0.158365
GO:0019898	48	extrinsic to membrane	32204	0.14905
GO:0031226	47	intrinsic to plasma membrane	32204	0.145945
GO:0009521	47	photosystem	32204	0.145945
GO:0045259	46	proton-transporting ATP synthase complex	32204	0.142839
GO:0030118	45	clathrin coat	32204	0.139734
GO:0005874	44	microtubule	32204	0.136629
GO:0031225	43	anchored to membrane	32204	0.133524
GO:0030135	43	coated vesicle	32204	0.133524
GO:0044455	42	mitochondrial membrane part	32204	0.130419
GO:0005635	42	nuclear envelope	32204	0.130419
GO:0015629	41	actin cytoskeleton	32204	0.127313
GO:0044433	41	cytoplasmic vesicle part	32204	0.127313
GO:0000139	41	Golgi membrane	32204	0.127313
GO:0031300	41	intrinsic to organelle membrane	32204	0.127313
GO:0032993	41	protein-DNA complex	32204	0.127313
GO:0012506	40	vesicle membrane	32204	0.124208
GO:0030659	39	cytoplasmic vesicle membrane	32204	0.121103
GO:0030662	38	coated vesicle membrane	32204	0.117998
GO:0005768	38	endosome	32204	0.117998
GO:0000786	38	nucleosome	32204	0.117998
GO:0019867	36	outer membrane	32204	0.111787
GO:0000502	36	proteasome complex	32204	0.111787
GO:0030120	36	vesicle coat	32204	0.111787
GO:0042170	35	plastid membrane	32204	0.108682
GO:0031969	33	chloroplast membrane	32204	0.102472
GO:0031977	33	thylakoid lumen	32204	0.102472
GO:0005938	32	cell cortex	32204	0.0993665
GO:0044448	31	cell cortex part	32204	0.0962613
GO:0031968	31	organelle outer membrane	32204	0.0962613
GO:0045261	31	proton-transporting ATP synthase complex, catalytic core F(1)	32204	0.0962613
GO:0009705	29	plant-type vacuole membrane	32204	0.0900509
GO:0005798	28	Golgi-associated vesicle	32204	0.0869457
GO:0031301	28	integral to organelle membrane	32204	0.0869457
GO:0009523	28	photosystem II	32204	0.0869457
GO:0009524	28	phragmoplast	32204	0.0869457
GO:0030133	28	transport vesicle	32204	0.0869457
GO:0009543	27	chloroplast thylakoid lumen	32204	0.0838405
GO:0031978	27	plastid thylakoid lumen	32204	0.0838405
GO:0033177	27	proton-transporting two-sector ATPase complex, proton-transporting domain	32204	0.0838405
GO:0070469	27	respiratory chain	32204	0.0838405
GO:0000267	26	cell fraction	32204	0.0807353
GO:0019897	26	extrinsic to plasma membrane	32204	0.0807353
GO:0005834	26	heterotrimeric G-protein complex	32204	0.0807353
GO:0005643	26	nuclear pore	32204	0.0807353
GO:0046930	26	pore complex	32204	0.0807353
GO:0005667	26	transcription factor complex	32204	0.0807353
GO:0005626	25	insoluble fraction	32204	0.0776301
GO:0005887	25	integral to plasma membrane	32204	0.0776301
GO:0005624	25	membrane fraction	32204	0.0776301
GO:0016459	25	myosin complex	32204	0.0776301
GO:0033176	25	proton-transporting V-type ATPase complex	32204	0.0776301
GO:0016591	24	DNA-directed RNA polymerase II, holoenzyme	32204	0.0745249
GO:0005819	24	spindle	32204	0.0745249
GO:0030660	23	Golgi-associated vesicle membrane	32204	0.0714197
GO:0005746	23	mitochondrial respiratory chain	32204	0.0714197
GO:0010287	23	plastoglobule	32204	0.0714197
GO:0030658	23	transport vesicle membrane	32204	0.0714197
GO:0046658	22	anchored to plasma membrane	32204	0.0683145
GO:0030136	22	clathrin-coated vesicle	32204	0.0683145
GO:0005792	21	microsome	32204	0.0652093
GO:0042598	21	vesicular fraction	32204	0.0652093
GO:0022625	20	cytosolic large ribosomal subunit	32204	0.0621041
GO:0030119	19	AP-type membrane coat adaptor complex	32204	0.0589989
GO:0030131	19	clathrin adaptor complex	32204	0.0589989
GO:0005875	19	microtubule associated complex	32204	0.0589989
GO:0005795	18	Golgi stack	32204	0.0558937
GO:0009522	18	photosystem I	32204	0.0558937
GO:0009528	18	plastid inner membrane	32204	0.0558937
GO:0010319	18	stromule	32204	0.0558937
GO:0030665	17	clathrin coated vesicle membrane	32204	0.0527885
GO:0044421	17	extracellular region part	32204	0.0527885
GO:0005839	17	proteasome core complex	32204	0.0527885
GO:0033180	17	proton-transporting V-type ATPase, V1 domain	32204	0.0527885
GO:0030140	17	trans-Golgi network transport vesicle	32204	0.0527885
GO:0009706	16	chloroplast inner membrane	32204	0.0496833
GO:0030125	16	clathrin vesicle coat	32204	0.0496833
GO:0030863	16	cortical cytoskeleton	32204	0.0496833
GO:0044440	16	endosomal part	32204	0.0496833
GO:0010008	16	endosome membrane	32204	0.0496833
GO:0045263	16	proton-transporting ATP synthase complex, coupling factor F(o)	32204	0.0496833
GO:0005945	15	6-phosphofructokinase complex	32204	0.0465781
GO:0009707	15	chloroplast outer membrane	32204	0.0465781
GO:0000145	15	exocyst	32204	0.0465781
GO:0031227	15	intrinsic to endoplasmic reticulum membrane	32204	0.0465781
GO:0005741	15	mitochondrial outer membrane	32204	0.0465781
GO:0000228	15	nuclear chromosome	32204	0.0465781
GO:0009527	15	plastid outer membrane	32204	0.0465781
GO:0009504	14	cell plate	32204	0.0434729
GO:0044462	14	external encapsulating structure part	32204	0.0434729
GO:0016604	14	nuclear body	32204	0.0434729
GO:0009654	14	oxygen evolving complex	32204	0.0434729
GO:0055028	13	cortical microtubule	32204	0.0403677
GO:0030981	13	cortical microtubule cytoskeleton	32204	0.0403677
GO:0005881	13	cytoplasmic microtubule	32204	0.0403677
GO:0022624	13	proteasome accessory complex	32204	0.0403677
GO:0005838	13	proteasome regulatory particle	32204	0.0403677
GO:0012510	13	trans-Golgi network transport vesicle membrane	32204	0.0403677
GO:0000148	12	1,3-beta-D-glucan synthase complex	32204	0.0372625
GO:0045177	12	apical part of cell	32204	0.0372625
GO:0030130	12	clathrin coat of trans-Golgi network vesicle	32204	0.0372625
GO:0016592	12	mediator complex	32204	0.0372625
GO:0031903	12	microbody membrane	32204	0.0372625
GO:0044438	12	microbody part	32204	0.0372625
GO:0005759	12	mitochondrial matrix	32204	0.0372625
GO:0031980	12	mitochondrial matrix	32204	0.0372625
GO:0005778	12	peroxisomal membrane	32204	0.0372625
GO:0044439	12	peroxisomal part	32204	0.0372625
GO:0005681	12	spliceosomal complex	32204	0.0372625
GO:0005802	12	trans-Golgi network	32204	0.0372625
GO:0000775	11	chromosome, centromeric region	32204	0.0341572
GO:0030076	11	light-harvesting complex	32204	0.0341572
GO:0009295	11	nucleoid	32204	0.0341572
GO:0009574	11	preprophase band	32204	0.0341572
GO:0030880	11	RNA polymerase complex	32204	0.0341572
GO:0019005	11	SCF ubiquitin ligase complex	32204	0.0341572
GO:0048500	11	signal recognition particle	32204	0.0341572
GO:0005669	11	transcription factor TFIID complex	32204	0.0341572
GO:0016324	10	apical plasma membrane	32204	0.031052
GO:0030663	10	COPI coated vesicle membrane	32204	0.031052
GO:0030126	10	COPI vesicle coat	32204	0.031052
GO:0030137	10	COPI-coated vesicle	32204	0.031052
GO:0030127	10	COPII vesicle coat	32204	0.031052
GO:0010005	10	cortical microtubule, transverse to long axis	32204	0.031052
GO:0022627	10	cytosolic small ribosomal subunit	32204	0.031052
GO:0000428	10	DNA-directed RNA polymerase complex	32204	0.031052
GO:0030134	10	ER to Golgi transport vesicle	32204	0.031052
GO:0012507	10	ER to Golgi transport vesicle membrane	32204	0.031052
GO:0000323	10	lytic vacuole	32204	0.031052
GO:0030964	10	NADH dehydrogenase complex	32204	0.031052
GO:0055029	10	nuclear DNA-directed RNA polymerase complex	32204	0.031052
GO:0016607	10	nuclear speck	32204	0.031052
GO:0016272	10	prefoldin complex	32204	0.031052
GO:0019773	10	proteasome core complex, alpha-subunit complex	32204	0.031052
GO:0000159	10	protein phosphatase type 2A complex	32204	0.031052
GO:0045271	10	respiratory chain complex I	32204	0.031052
GO:0005787	10	signal peptidase complex	32204	0.031052
GO:0016471	10	vacuolar proton-transporting V-type ATPase complex	32204	0.031052
GO:0009341	9	beta-galactosidase complex	32204	0.0279468
GO:0005852	9	eukaryotic translation initiation factor 3 complex	32204	0.0279468
GO:0031012	9	extracellular matrix	32204	0.0279468
GO:0005811	9	lipid particle	32204	0.0279468
GO:0005753	9	mitochondrial proton-transporting ATP synthase complex	32204	0.0279468
GO:0012511	9	monolayer-surrounded lipid storage body	32204	0.0279468
GO:0005956	9	protein kinase CK2 complex	32204	0.0279468
GO:0030313	8	cell envelope	32204	0.0248416
GO:0009986	8	cell surface	32204	0.0248416
GO:0005615	8	extracellular space	32204	0.0248416
GO:0031312	8	extrinsic to organelle membrane	32204	0.0248416
GO:0030173	8	integral to Golgi membrane	32204	0.0248416
GO:0031228	8	intrinsic to Golgi membrane	32204	0.0248416
GO:0044454	8	nuclear chromosome part	32204	0.0248416
GO:0008540	8	proteasome regulatory particle, base subcomplex	32204	0.0248416
GO:0008180	8	signalosome	32204	0.0248416
GO:0000221	8	vacuolar proton-transporting V-type ATPase, V1 domain	32204	0.0248416
GO:0030132	7	clathrin coat of coated pit	32204	0.0217364
GO:0005905	7	coated pit	32204	0.0217364
GO:0009331	7	glycerol-3-phosphate dehydrogenase complex	32204	0.0217364
GO:0005815	7	microtubule organizing center	32204	0.0217364
GO:0030288	7	outer membrane-bounded periplasmic space	32204	0.0217364
GO:0042597	7	periplasmic space	32204	0.0217364
GO:0016585	6	chromatin remodeling complex	32204	0.0186312
GO:0000932	6	cytoplasmic mRNA processing body	32204	0.0186312
GO:0005665	6	DNA-directed RNA polymerase II, core complex	32204	0.0186312
GO:0031361	6	integral to thylakoid membrane	32204	0.0186312
GO:0005963	6	magnesium-dependent protein serine/threonine phosphatase complex	32204	0.0186312
GO:0005758	6	mitochondrial intermembrane space	32204	0.0186312
GO:0000276	6	mitochondrial proton-transporting ATP synthase complex, coupling factor F(o)	32204	0.0186312
GO:0005747	6	mitochondrial respiratory chain complex I	32204	0.0186312
GO:0017023	6	myosin phosphatase complex	32204	0.0186312
GO:0000313	6	organellar ribosome	32204	0.0186312
GO:0031970	6	organelle envelope lumen	32204	0.0186312
GO:0009538	6	photosystem I reaction center	32204	0.0186312
GO:0009539	6	photosystem II reaction center	32204	0.0186312
GO:0042646	6	plastid nucleoid	32204	0.0186312
GO:0030684	6	preribosome	32204	0.0186312
GO:0033179	6	proton-transporting V-type ATPase, V0 domain	32204	0.0186312
GO:0005786	6	signal recognition particle, endoplasmic reticulum targeting	32204	0.0186312
GO:0009317	5	acetyl-CoA carboxylase complex	32204	0.015526
GO:0034703	5	cation channel complex	32204	0.015526
GO:0042995	5	cell projection	32204	0.015526
GO:0009840	5	chloroplastic endopeptidase Clp complex	32204	0.015526
GO:0009368	5	endopeptidase Clp complex	32204	0.015526
GO:0000815	5	ESCRT III complex	32204	0.015526
GO:0005853	5	eukaryotic translation elongation factor 1 complex	32204	0.015526
GO:0042406	5	extrinsic to endoplasmic reticulum membrane	32204	0.015526
GO:0005960	5	glycine cleavage complex	32204	0.015526
GO:0017119	5	Golgi transport complex	32204	0.015526
GO:0030176	5	integral to endoplasmic reticulum membrane	32204	0.015526
GO:0031351	5	integral to plastid membrane	32204	0.015526
GO:0034702	5	ion channel complex	32204	0.015526
GO:0005751	5	mitochondrial respiratory chain complex IV	32204	0.015526
GO:0000790	5	nuclear chromatin	32204	0.015526
GO:0034705	5	potassium channel complex	32204	0.015526
GO:0000326	5	protein storage vacuole	32204	0.015526
GO:0005657	5	replication fork	32204	0.015526
GO:0045277	5	respiratory chain complex IV	32204	0.015526
GO:0031332	5	RNAi effector complex	32204	0.015526
GO:0016442	5	RNA-induced silencing complex	32204	0.015526
GO:0031209	5	SCAR complex	32204	0.015526
GO:0005732	5	small nucleolar ribonucleoprotein complex	32204	0.015526
GO:0000922	5	spindle pole	32204	0.015526
GO:0000322	5	storage vacuole	32204	0.015526
GO:0005672	5	transcription factor TFIIA complex	32204	0.015526
GO:0008076	5	voltage-gated potassium channel complex	32204	0.015526
GO:0005884	4	actin filament	32204	0.0124208
GO:0030121	4	AP-1 adaptor complex	32204	0.0124208
GO:0005885	4	Arp2/3 protein complex	32204	0.0124208
GO:0043190	4	ATP-binding cassette (ABC) transporter complex	32204	0.0124208
GO:0009288	4	bacterial-type flagellum	32204	0.0124208
GO:0016602	4	CCAAT-binding factor complex	32204	0.0124208
GO:0030054	4	cell junction	32204	0.0124208
GO:0030095	4	chloroplast photosystem II	32204	0.0124208
GO:0042600	4	chorion	32204	0.0124208
GO:0005801	4	cis-Golgi network	32204	0.0124208
GO:0000229	4	cytoplasmic chromosome	32204	0.0124208
GO:0005663	4	DNA replication factor C complex	32204	0.0124208
GO:0000813	4	ESCRT I complex	32204	0.0124208
GO:0019861	4	flagellum	32204	0.0124208
GO:0031304	4	intrinsic to mitochondrial inner membrane	32204	0.0124208
GO:0005770	4	late endosome	32204	0.0124208
GO:0005764	4	lysosome	32204	0.0124208
GO:0043076	4	megasporocyte nucleus	32204	0.0124208
GO:0070825	4	micropyle	32204	0.0124208
GO:0005744	4	mitochondrial inner membrane presequence translocase complex	32204	0.0124208
GO:0042719	4	mitochondrial intermembrane space protein transporter complex	32204	0.0124208
GO:0000152	4	nuclear ubiquitin ligase complex	32204	0.0124208
GO:0030089	4	phycobilisome	32204	0.0124208
GO:0009508	4	plastid chromosome	32204	0.0124208
GO:0009547	4	plastid ribosome	32204	0.0124208
GO:0043078	4	polar nucleus	32204	0.0124208
GO:0008541	4	proteasome regulatory particle, lid subcomplex	32204	0.0124208
GO:0030904	4	retromer complex	32204	0.0124208
GO:0010282	4	senescence-associated vacuole	32204	0.0124208
GO:0032040	4	small-subunit processome	32204	0.0124208
GO:0005876	4	spindle microtubule	32204	0.0124208
GO:0045298	4	tubulin complex	32204	0.0124208
GO:0042807	3	central vacuole	32204	0.00931561
GO:0009573	3	chloroplast ribulose bisphosphate carboxylase complex	32204	0.00931561
GO:0010369	3	chromocenter	32204	0.00931561
GO:0008278	3	cohesin complex	32204	0.00931561
GO:0009512	3	cytochrome b6f complex	32204	0.00931561
GO:0042575	3	DNA polymerase complex	32204	0.00931561
GO:0009360	3	DNA polymerase III complex	32204	0.00931561
GO:0044420	3	extracellular matrix part	32204	0.00931561
GO:0042765	3	GPI-anchor transamidase complex	32204	0.00931561
GO:0031359	3	integral to chloroplast outer membrane	32204	0.00931561
GO:0000299	3	integral to membrane of membrane fraction	32204	0.00931561
GO:0005779	3	integral to peroxisomal membrane	32204	0.00931561
GO:0031355	3	integral to plastid outer membrane	32204	0.00931561
GO:0031231	3	intrinsic to peroxisomal membrane	32204	0.00931561
GO:0000776	3	kinetochore	32204	0.00931561
GO:0016328	3	lateral plasma membrane	32204	0.00931561
GO:0000275	3	mitochondrial proton-transporting ATP synthase complex, catalytic core F(1)	32204	0.00931561
GO:0031965	3	nuclear membrane	32204	0.00931561
GO:0008250	3	oligosaccharyltransferase complex	32204	0.00931561
GO:0000315	3	organellar large ribosomal subunit	32204	0.00931561
GO:0000808	3	origin recognition complex	32204	0.00931561
GO:0045252	3	oxoglutarate dehydrogenase complex	32204	0.00931561
GO:0048196	3	plant extracellular matrix	32204	0.00931561
GO:0010316	3	pyrophosphate-dependent phosphofructokinase complex	32204	0.00931561
GO:0010317	3	pyrophosphate-dependent phosphofructokinase complex, alpha-subunit complex	32204	0.00931561
GO:0045254	3	pyruvate dehydrogenase complex	32204	0.00931561
GO:0048492	3	ribulose bisphosphate carboxylase complex	32204	0.00931561
GO:0030427	3	site of polarized growth	32204	0.00931561
GO:0031897	3	Tic complex	32204	0.00931561
GO:0045239	3	tricarboxylic acid cycle enzyme complex	32204	0.00931561
GO:0019012	3	virion	32204	0.00931561
GO:0044423	3	virion part	32204	0.00931561
GO:0009316	2	3-isopropylmalate dehydratase complex	32204	0.00621041
GO:0009329	2	acetate CoA-transferase complex	32204	0.00621041
GO:0005680	2	anaphase-promoting complex	32204	0.00621041
GO:0045178	2	basal part of cell	32204	0.00621041
GO:0009925	2	basal plasma membrane	32204	0.00621041
GO:0016323	2	basolateral plasma membrane	32204	0.00621041
GO:0005952	2	cAMP-dependent protein kinase complex	32204	0.00621041
GO:0051286	2	cell tip	32204	0.00621041
GO:0044426	2	cell wall part	32204	0.00621041
GO:0042644	2	chloroplast nucleoid	32204	0.00621041
GO:0043674	2	columella	32204	0.00621041
GO:0005666	2	DNA-directed RNA polymerase III complex	32204	0.00621041
GO:0000418	2	DNA-directed RNA polymerase IV complex	32204	0.00621041
GO:0080137	2	DNA-directed RNA polymerase V complex	32204	0.00621041
GO:0033588	2	Elongator holoenzyme complex	32204	0.00621041
GO:0030139	2	endocytic vesicle	32204	0.00621041
GO:0005788	2	endoplasmic reticulum lumen	32204	0.00621041
GO:0000791	2	euchromatin	32204	0.00621041
GO:0005850	2	eukaryotic translation initiation factor 2 complex	32204	0.00621041
GO:0043668	2	exine	32204	0.00621041
GO:0035145	2	exon-exon junction complex	32204	0.00621041
GO:0031314	2	extrinsic to mitochondrial inner membrane	32204	0.00621041
GO:0035101	2	FACT complex	32204	0.00621041
GO:0008290	2	F-actin capping protein complex	32204	0.00621041
GO:0043680	2	filiform apparatus	32204	0.00621041
GO:0031357	2	integral to chloroplast inner membrane	32204	0.00621041
GO:0031353	2	integral to plastid inner membrane	32204	0.00621041
GO:0000327	2	lytic vacuole within protein storage vacuole	32204	0.00621041
GO:0005742	2	mitochondrial outer membrane translocase complex	32204	0.00621041
GO:0005750	2	mitochondrial respiratory chain complex III	32204	0.00621041
GO:0005761	2	mitochondrial ribosome	32204	0.00621041
GO:0005847	2	mRNA cleavage and polyadenylation specificity factor complex	32204	0.00621041
GO:0005849	2	mRNA cleavage factor complex	32204	0.00621041
GO:0005719	2	nuclear euchromatin	32204	0.00621041
GO:0005664	2	nuclear origin of replication recognition complex	32204	0.00621041
GO:0043224	2	nuclear SCF ubiquitin ligase complex	32204	0.00621041
GO:0044452	2	nucleolar part	32204	0.00621041
GO:0000314	2	organellar small ribosomal subunit	32204	0.00621041
GO:0005942	2	phosphatidylinositol 3-kinase complex	32204	0.00621041
GO:0000015	2	phosphopyruvate hydratase complex	32204	0.00621041
GO:0030077	2	plasma membrane light-harvesting complex	32204	0.00621041
GO:0031520	2	plasma membrane of cell tip	32204	0.00621041
GO:0042716	2	plasma membrane-derived chromatophore	32204	0.00621041
GO:0000311	2	plastid large ribosomal subunit	32204	0.00621041
GO:0000312	2	plastid small ribosomal subunit	32204	0.00621041
GO:0043667	2	pollen wall	32204	0.00621041
GO:0005656	2	pre-replicative complex	32204	0.00621041
GO:0030688	2	preribosome, small subunit precursor	32204	0.00621041
GO:0000164	2	protein phosphatase type 1 complex	32204	0.00621041
GO:0009517	2	PSII associated light-harvesting complex II	32204	0.00621041
GO:0043235	2	receptor complex	32204	0.00621041
GO:0045273	2	respiratory chain complex II	32204	0.00621041
GO:0045275	2	respiratory chain complex III	32204	0.00621041
GO:0005971	2	ribonucleoside-diphosphate reductase complex	32204	0.00621041
GO:0043673	2	sexine	32204	0.00621041
GO:0030532	2	small nuclear ribonucleoprotein complex	32204	0.00621041
GO:0043036	2	starch grain	32204	0.00621041
GO:0045281	2	succinate dehydrogenase complex	32204	0.00621041
GO:0009503	2	thylakoid light-harvesting complex	32204	0.00621041
GO:0008023	2	transcription elongation factor complex	32204	0.00621041
GO:0005685	2	U1 snRNP	32204	0.00621041
GO:0031372	2	UBC13-MMS2 complex	32204	0.00621041
GO:0031371	2	ubiquitin conjugating enzyme complex	32204	0.00621041
GO:0005775	2	vacuolar lumen	32204	0.00621041
GO:0019028	2	viral capsid	32204	0.00621041
GO:0005943	1	1-phosphatidylinositol-4-phosphate 3-kinase, class IA complex	32204	0.0031052
GO:0009501	1	amyloplast	32204	0.0031052
GO:0005953	1	CAAX-protein geranylgeranyltransferase complex	32204	0.0031052
GO:0015030	1	Cajal body	32204	0.0031052
GO:0005955	1	calcineurin complex	32204	0.0031052
GO:0032806	1	carboxy-terminal domain protein kinase complex	32204	0.0031052
GO:0009279	1	cell outer membrane	32204	0.0031052
GO:0009544	1	chloroplast ATP synthase complex	32204	0.0031052
GO:0010368	1	chloroplast isoamylase complex	32204	0.0031052
GO:0009569	1	chloroplast starch grain	32204	0.0031052
GO:0009533	1	chloroplast stromal thylakoid	32204	0.0031052
GO:0005677	1	chromatin silencing complex	32204	0.0031052
GO:0045334	1	clathrin-coated endocytic vesicle	32204	0.0031052
GO:0005581	1	collagen	32204	0.0031052
GO:0000793	1	condensed chromosome	32204	0.0031052
GO:0000439	1	core TFIIH complex	32204	0.0031052
GO:0031463	1	Cul3-RING ubiquitin ligase complex	32204	0.0031052
GO:0009842	1	cyanelle	32204	0.0031052
GO:0033202	1	DNA helicase complex	32204	0.0031052
GO:0005958	1	DNA-dependent protein kinase-DNA ligase 4 complex	32204	0.0031052
GO:0005769	1	early endosome	32204	0.0031052
GO:0000814	1	ESCRT II complex	32204	0.0031052
GO:0005851	1	eukaryotic translation initiation factor 2B complex	32204	0.0031052
GO:0016281	1	eukaryotic translation initiation factor 4F complex	32204	0.0031052
GO:0000306	1	extrinsic to vacuolar membrane	32204	0.0031052
GO:0045283	1	fumarate reductase complex	32204	0.0031052
GO:0048555	1	generative cell nucleus	32204	0.0031052
GO:0031026	1	glutamate synthase complex	32204	0.0031052
GO:0009342	1	glutamate synthase complex (NADPH)	32204	0.0031052
GO:0009339	1	glycolate oxidase complex	32204	0.0031052
GO:0000506	1	glycosylphosphatidylinositol-N-acetylglucosaminyltransferase (GPI-GnT) complex	32204	0.0031052
GO:0043189	1	H4/H2A histone acetyltransferase complex	32204	0.0031052
GO:0000123	1	histone acetyltransferase complex	32204	0.0031052
GO:0009379	1	Holliday junction helicase complex	32204	0.0031052
GO:0048476	1	Holliday junction resolvase complex	32204	0.0031052
GO:0016234	1	inclusion body	32204	0.0031052
GO:0031305	1	integral to mitochondrial inner membrane	32204	0.0031052
GO:0032592	1	integral to mitochondrial membrane	32204	0.0031052
GO:0008305	1	integrin complex	32204	0.0031052
GO:0009898	1	internal side of plasma membrane	32204	0.0031052
GO:0043033	1	isoamylase complex	32204	0.0031052
GO:0005828	1	kinetochore microtubule	32204	0.0031052
GO:0010007	1	magnesium chelatase complex	32204	0.0031052
GO:0042555	1	MCM complex	32204	0.0031052
GO:0005762	1	mitochondrial large ribosomal subunit	32204	0.0031052
GO:0005749	1	mitochondrial respiratory chain complex II	32204	0.0031052
GO:0019008	1	molybdopterin synthase complex	32204	0.0031052
GO:0005845	1	mRNA cap binding complex	32204	0.0031052
GO:0030681	1	multimeric ribonuclease P complex	32204	0.0031052
GO:0005771	1	multivesicular body	32204	0.0031052
GO:0009344	1	nitrite reductase complex [NAD(P)H]	32204	0.0031052
GO:0070419	1	nonhomologous end joining complex	32204	0.0031052
GO:0005640	1	nuclear outer membrane	32204	0.0031052
GO:0043596	1	nuclear replication fork	32204	0.0031052
GO:0043601	1	nuclear replisome	32204	0.0031052
GO:0030874	1	nucleolar chromatin	32204	0.0031052
GO:0005655	1	nucleolar ribonuclease P complex	32204	0.0031052
GO:0005731	1	nucleolus organizer region	32204	0.0031052
GO:0009348	1	ornithine carbamoyltransferase complex	32204	0.0031052
GO:0031519	1	PcG protein complex	32204	0.0031052
GO:0043626	1	PCNA complex	32204	0.0031052
GO:0000300	1	peripheral to membrane of membrane fraction	32204	0.0031052
GO:0009328	1	phenylalanine-tRNA ligase complex	32204	0.0031052
GO:0009783	1	photosystem II antenna complex	32204	0.0031052
GO:0030075	1	plasma membrane-derived thylakoid	32204	0.0031052
GO:0030096	1	plasma membrane-derived thylakoid photosystem II	32204	0.0031052
GO:0010240	1	plastid pyruvate dehydrogenase complex	32204	0.0031052
GO:0035102	1	PRC1 complex	32204	0.0031052
GO:0005578	1	proteinaceous extracellular matrix	32204	0.0031052
GO:0030894	1	replisome	32204	0.0031052
GO:0009349	1	riboflavin synthase complex	32204	0.0031052
GO:0000172	1	ribonuclease MRP complex	32204	0.0031052
GO:0030677	1	ribonuclease P complex	32204	0.0031052
GO:0034518	1	RNA cap binding complex	32204	0.0031052
GO:0005791	1	rough endoplasmic reticulum	32204	0.0031052
GO:0030867	1	rough endoplasmic reticulum membrane	32204	0.0031052
GO:0005785	1	signal recognition particle receptor complex	32204	0.0031052
GO:0031201	1	SNARE complex	32204	0.0031052
GO:0005625	1	soluble fraction	32204	0.0031052
GO:0000441	1	SSL2-core TFIIH complex	32204	0.0031052
GO:0045257	1	succinate dehydrogenase complex (ubiquinone)	32204	0.0031052
GO:0005697	1	telomerase holoenzyme complex	32204	0.0031052
GO:0010006	1	Toc complex	32204	0.0031052
GO:0005673	1	transcription factor TFIIE complex	32204	0.0031052
GO:0005674	1	transcription factor TFIIF complex	32204	0.0031052
GO:0000214	1	tRNA-intron endonuclease complex	32204	0.0031052
GO:0016461	1	unconventional myosin complex	32204	0.0031052
GO:0019031	1	viral envelope	32204	0.0031052

## Sheet: Go Molecular function
Go id	Count	Definition	Total	Percentage
GO:0005488	8080	binding	32204	25.0901
GO:0003824	7073	catalytic activity	32204	21.9631
GO:0000166	2835	nucleotide binding	32204	8.80325
GO:0016787	2626	hydrolase activity	32204	8.15427
GO:0016740	2555	transferase activity	32204	7.9338
GO:0043167	2430	ion binding	32204	7.54565
GO:0043169	2429	cation binding	32204	7.54254
GO:0017076	2392	purine nucleotide binding	32204	7.42765
GO:0003676	2362	nucleic acid binding	32204	7.33449
GO:0032553	2272	ribonucleotide binding	32204	7.05502
GO:0032555	2272	purine ribonucleotide binding	32204	7.05502
GO:0046872	2271	metal ion binding	32204	7.05192
GO:0001882	2210	nucleoside binding	32204	6.8625
GO:0001883	2195	purine nucleoside binding	32204	6.81592
GO:0030554	2195	adenyl nucleotide binding	32204	6.81592
GO:0005515	2118	protein binding	32204	6.57682
GO:0032559	2078	adenyl ribonucleotide binding	32204	6.45261
GO:0005524	2069	ATP binding	32204	6.42467
GO:0046914	1823	transition metal ion binding	32204	5.66079
GO:0016772	1478	transferase activity, transferring phosphorus-containing groups	32204	4.58949
GO:0003677	1323	DNA binding	32204	4.10819
GO:0008270	1279	zinc ion binding	32204	3.97156
GO:0016491	1221	oxidoreductase activity	32204	3.79145
GO:0016301	1153	kinase activity	32204	3.5803
GO:0016773	1096	phosphotransferase activity, alcohol group as acceptor	32204	3.4033
GO:0005215	1064	transporter activity	32204	3.30394
GO:0016817	929	hydrolase activity, acting on acid anhydrides	32204	2.88473
GO:0016818	923	hydrolase activity, acting on acid anhydrides, in phosphorus-containing anhydrides	32204	2.8661
GO:0016462	921	pyrophosphatase activity	32204	2.85989
GO:0004672	918	protein kinase activity	32204	2.85058
GO:0017111	893	nucleoside-triphosphatase activity	32204	2.77295
GO:0004674	834	protein serine/threonine kinase activity	32204	2.58974
GO:0016788	772	hydrolase activity, acting on ester bonds	32204	2.39722
GO:0022857	770	transmembrane transporter activity	32204	2.39101
GO:0022892	749	substrate-specific transporter activity	32204	2.3258
GO:0030528	698	transcription regulator activity	32204	2.16743
GO:0022891	640	substrate-specific transmembrane transporter activity	32204	1.98733
GO:0015075	536	ion transmembrane transporter activity	32204	1.66439
GO:0003723	522	RNA binding	32204	1.62092
GO:0016887	519	ATPase activity	32204	1.6116
GO:0003700	485	sequence-specific DNA binding transcription factor activity	32204	1.50602
GO:0022804	478	active transmembrane transporter activity	32204	1.48429
GO:0016757	475	transferase activity, transferring glycosyl groups	32204	1.47497
GO:0008233	469	peptidase activity	32204	1.45634
GO:0005198	467	structural molecule activity	32204	1.45013
GO:0048037	463	cofactor binding	32204	1.43771
GO:0070011	446	peptidase activity, acting on L-amino acid peptides	32204	1.38492
GO:0016874	419	ligase activity	32204	1.30108
GO:0016758	397	transferase activity, transferring hexosyl groups	32204	1.23277
GO:0008324	396	cation transmembrane transporter activity	32204	1.22966
GO:0042623	393	ATPase activity, coupled	32204	1.22035
GO:0005506	388	iron ion binding	32204	1.20482
GO:0003735	384	structural constituent of ribosome	32204	1.1924
GO:0016798	363	hydrolase activity, acting on glycosyl bonds	32204	1.12719
GO:0004553	344	hydrolase activity, hydrolyzing O-glycosyl compounds	32204	1.06819
GO:0050662	340	coenzyme binding	32204	1.05577
GO:0042578	329	phosphoric ester hydrolase activity	32204	1.02161
GO:0016879	313	ligase activity, forming carbon-nitrogen bonds	32204	0.971929
GO:0004175	309	endopeptidase activity	32204	0.959508
GO:0009055	305	electron carrier activity	32204	0.947087
GO:0016779	305	nucleotidyltransferase activity	32204	0.947087
GO:0016829	272	lyase activity	32204	0.844616
GO:0016881	262	acid-amino acid ligase activity	32204	0.813564
GO:0046906	261	tetrapyrrole binding	32204	0.810458
GO:0016791	259	phosphatase activity	32204	0.804248
GO:0030234	257	enzyme regulator activity	32204	0.798038
GO:0015399	256	primary active transmembrane transporter activity	32204	0.794932
GO:0015405	256	P-P-bond-hydrolysis-driven transmembrane transporter activity	32204	0.794932
GO:0020037	251	heme binding	32204	0.779406
GO:0005509	236	calcium ion binding	32204	0.732828
GO:0022890	236	inorganic cation transmembrane transporter activity	32204	0.732828
GO:0016820	234	hydrolase activity, acting on acid anhydrides, catalyzing transmembrane movement of substances	32204	0.726618
GO:0042626	229	ATPase activity, coupled to transmembrane movement of substances	32204	0.711092
GO:0043492	229	ATPase activity, coupled to movement of substances	32204	0.711092
GO:0016746	228	transferase activity, transferring acyl groups	32204	0.707987
GO:0019787	228	small conjugating protein ligase activity	32204	0.707987
GO:0004713	223	protein tyrosine kinase activity	32204	0.692461
GO:0019001	218	guanyl nucleotide binding	32204	0.676935
GO:0005525	215	GTP binding	32204	0.667619
GO:0016741	215	transferase activity, transferring one-carbon groups	32204	0.667619
GO:0032561	215	guanyl ribonucleotide binding	32204	0.667619
GO:0046983	215	protein dimerization activity	32204	0.667619
GO:0004386	213	helicase activity	32204	0.661409
GO:0016747	213	transferase activity, transferring acyl groups other than amino-acyl groups	32204	0.661409
GO:0008168	212	methyltransferase activity	32204	0.658303
GO:0043565	211	sequence-specific DNA binding	32204	0.655198
GO:0004497	206	monooxygenase activity	32204	0.639672
GO:0004842	193	ubiquitin-protein ligase activity	32204	0.599304
GO:0008194	190	UDP-glycosyltransferase activity	32204	0.589989
GO:0015291	186	secondary active transmembrane transporter activity	32204	0.577568
GO:0004091	180	carboxylesterase activity	32204	0.558937
GO:0004518	173	nuclease activity	32204	0.5372
GO:0016853	173	isomerase activity	32204	0.5372
GO:0004721	163	phosphoprotein phosphatase activity	32204	0.506148
GO:0015077	163	monovalent inorganic cation transmembrane transporter activity	32204	0.506148
GO:0016614	159	oxidoreductase activity, acting on CH-OH group of donors	32204	0.493727
GO:0034061	158	DNA polymerase activity	32204	0.490622
GO:0008289	152	lipid binding	32204	0.471991
GO:0004871	150	signal transducer activity	32204	0.465781
GO:0060089	150	molecular transducer activity	32204	0.465781
GO:0008236	148	serine-type peptidase activity	32204	0.45957
GO:0017171	148	serine hydrolase activity	32204	0.45957
GO:0042625	148	ATPase activity, coupled to transmembrane movement of ions	32204	0.45957
GO:0008415	145	transferase activity, transferring acyl groups	32204	0.450255
GO:0019842	142	vitamin binding	32204	0.440939
GO:0046873	142	metal ion transmembrane transporter activity	32204	0.440939
GO:0015078	141	hydrogen ion transmembrane transporter activity	32204	0.437834
GO:0030246	141	carbohydrate binding	32204	0.437834
GO:0031072	136	heat shock protein binding	32204	0.422308
GO:0051082	136	unfolded protein binding	32204	0.422308
GO:0003964	135	RNA-directed DNA polymerase activity	32204	0.419203
GO:0016616	134	oxidoreductase activity, acting on the CH-OH group of donors, NAD or NADP as acceptor	32204	0.416097
GO:0000287	132	magnesium ion binding	32204	0.409887
GO:0003924	130	GTPase activity	32204	0.403677
GO:0005507	126	copper ion binding	32204	0.391256
GO:0050660	124	flavin adenine dinucleotide binding	32204	0.385045
GO:0046527	121	glucosyltransferase activity	32204	0.37573
GO:0008026	119	ATP-dependent helicase activity	32204	0.369519
GO:0070035	119	purine NTP-dependent helicase activity	32204	0.369519
GO:0035251	112	UDP-glucosyltransferase activity	32204	0.347783
GO:0004722	110	protein serine/threonine phosphatase activity	32204	0.341572
GO:0016830	109	carbon-carbon lyase activity	32204	0.338467
GO:0015297	106	antiporter activity	32204	0.329152
GO:0008237	105	metallopeptidase activity	32204	0.326046
GO:0015662	104	ATPase activity, coupled to transmembrane movement of ions, phosphorylative mechanism	32204	0.322941
GO:0004857	103	enzyme inhibitor activity	32204	0.319836
GO:0008135	101	translation factor activity, nucleic acid binding	32204	0.313626
GO:0030170	101	pyridoxal phosphate binding	32204	0.313626
GO:0070279	101	vitamin B6 binding	32204	0.313626
GO:0004252	98	serine-type endopeptidase activity	32204	0.30431
GO:0008565	96	protein transporter activity	32204	0.2981
GO:0016835	93	carbon-oxygen lyase activity	32204	0.288784
GO:0005543	92	phospholipid binding	32204	0.285679
GO:0051536	92	iron-sulfur cluster binding	32204	0.285679
GO:0051540	92	metal cluster binding	32204	0.285679
GO:0060589	92	nucleoside-triphosphatase regulator activity	32204	0.285679
GO:0003774	91	motor activity	32204	0.282574
GO:0016209	89	antioxidant activity	32204	0.276363
GO:0030599	89	pectinesterase activity	32204	0.276363
GO:0008092	88	cytoskeletal protein binding	32204	0.273258
GO:0016667	88	oxidoreductase activity, acting on a sulfur group of donors	32204	0.273258
GO:0008234	86	cysteine-type peptidase activity	32204	0.267048
GO:0030695	86	GTPase regulator activity	32204	0.267048
GO:0005516	84	calmodulin binding	32204	0.260837
GO:0004519	82	endonuclease activity	32204	0.254627
GO:0015267	82	channel activity	32204	0.254627
GO:0022803	82	passive transmembrane transporter activity	32204	0.254627
GO:0016298	81	lipase activity	32204	0.251522
GO:0022838	81	substrate-specific channel activity	32204	0.251522
GO:0005083	80	small GTPase regulator activity	32204	0.248416
GO:0005529	79	carbohydrate binding	32204	0.245311
GO:0034062	75	RNA polymerase activity	32204	0.23289
GO:0042802	74	identical protein binding	32204	0.229785
GO:0004190	73	aspartic-type endopeptidase activity	32204	0.22668
GO:0004540	73	ribonuclease activity	32204	0.22668
GO:0005216	73	ion channel activity	32204	0.22668
GO:0070001	73	aspartic-type peptidase activity	32204	0.22668
GO:0003899	72	DNA-directed RNA polymerase activity	32204	0.223575
GO:0008238	72	exopeptidase activity	32204	0.223575
GO:0016651	72	oxidoreductase activity, acting on NADH or NADPH	32204	0.223575
GO:0031406	72	carboxylic acid binding	32204	0.223575
GO:0016705	71	oxidoreductase activity, acting on paired donors, with incorporation or reduction of molecular oxygen	32204	0.22047
GO:0016831	71	carboxy-lyase activity	32204	0.22047
GO:0008047	70	enzyme activator activity	32204	0.217364
GO:0016810	70	hydrolase activity, acting on carbon-nitrogen (but not peptide) bonds	32204	0.217364
GO:0008509	69	anion transmembrane transporter activity	32204	0.214259
GO:0015300	69	solute:solute antiporter activity	32204	0.214259
GO:0003743	68	translation initiation factor activity	32204	0.211154
GO:0004812	67	aminoacyl-tRNA ligase activity	32204	0.208049
GO:0016875	67	ligase activity, forming carbon-oxygen bonds	32204	0.208049
GO:0016876	67	ligase activity, forming aminoacyl-tRNA and related compounds	32204	0.208049
GO:0019829	67	cation-transporting ATPase activity	32204	0.208049
GO:0008081	66	phosphoric diester hydrolase activity	32204	0.204943
GO:0015082	66	inorganic cation transmembrane transporter activity	32204	0.204943
GO:0051287	66	NAD binding	32204	0.204943
GO:0008757	65	S-adenosylmethionine-dependent methyltransferase activity	32204	0.201838
GO:0004601	64	peroxidase activity	32204	0.198733
GO:0016684	64	oxidoreductase activity, acting on peroxide as acceptor	32204	0.198733
GO:0035091	64	phosphatidylinositol binding	32204	0.198733
GO:0003777	62	microtubule motor activity	32204	0.192523
GO:0003682	60	chromatin binding	32204	0.186312
GO:0016407	60	acetyltransferase activity	32204	0.186312
GO:0016769	60	transferase activity, transferring nitrogenous groups	32204	0.186312
GO:0004197	59	cysteine-type endopeptidase activity	32204	0.183207
GO:0004222	59	metalloendopeptidase activity	32204	0.183207
GO:0004521	59	endoribonuclease activity	32204	0.183207
GO:0022836	59	gated channel activity	32204	0.183207
GO:0003678	58	DNA helicase activity	32204	0.180102
GO:0004872	58	receptor activity	32204	0.180102
GO:0015144	58	carbohydrate transmembrane transporter activity	32204	0.180102
GO:0003779	57	actin binding	32204	0.176997
GO:0015293	57	symporter activity	32204	0.176997
GO:0015036	56	disulfide oxidoreductase activity	32204	0.173891
GO:0015294	56	solute:cation symporter activity	32204	0.173891
GO:0015298	56	solute:cation antiporter activity	32204	0.173891
GO:0019200	56	carbohydrate kinase activity	32204	0.173891
GO:0016765	55	transferase activity, transferring alkyl or aryl (other than methyl) groups	32204	0.170786
GO:0016836	55	hydro-lyase activity	32204	0.170786
GO:0016893	54	endonuclease activity, active with either ribo- or deoxyribonucleic acids and producing 5'-phosphomonoesters	32204	0.167681
GO:0051119	54	sugar transmembrane transporter activity	32204	0.167681
GO:0005096	53	GTPase activator activity	32204	0.164576
GO:0016627	53	oxidoreductase activity, acting on the CH-CH group of donors	32204	0.164576
GO:0005244	52	voltage-gated ion channel activity	32204	0.161471
GO:0016891	52	endoribonuclease activity, producing 5'-phosphomonoesters	32204	0.161471
GO:0022832	52	voltage-gated channel activity	32204	0.161471
GO:0015299	50	solute:hydrogen antiporter activity	32204	0.15526
GO:0016410	50	N-acyltransferase activity	32204	0.15526
GO:0004620	49	phospholipase activity	32204	0.152155
GO:0008080	48	N-acetyltransferase activity	32204	0.14905
GO:0008483	48	transaminase activity	32204	0.14905
GO:0016790	48	thiolester hydrolase activity	32204	0.14905
GO:0004428	47	inositol or phosphatidylinositol kinase activity	32204	0.145945
GO:0004527	46	exonuclease activity	32204	0.142839
GO:0005351	46	sugar:hydrogen symporter activity	32204	0.142839
GO:0005402	46	cation:sugar symporter activity	32204	0.142839
GO:0015295	46	solute:hydrogen symporter activity	32204	0.142839
GO:0016597	46	amino acid binding	32204	0.142839
GO:0016701	46	oxidoreductase activity, acting on single donors with incorporation of molecular oxygen	32204	0.142839
GO:0043176	46	amine binding	32204	0.142839
GO:0046933	46	hydrogen ion transporting ATP synthase activity, rotational mechanism	32204	0.142839
GO:0046961	46	proton-transporting ATPase activity, rotational mechanism	32204	0.142839
GO:0019825	45	oxygen binding	32204	0.139734
GO:0016759	44	cellulose synthase activity	32204	0.136629
GO:0010181	43	FMN binding	32204	0.133524
GO:0004180	42	carboxypeptidase activity	32204	0.130419
GO:0005342	42	organic acid transmembrane transporter activity	32204	0.130419
GO:0046943	42	carboxylic acid transmembrane transporter activity	32204	0.130419
GO:0003702	41	RNA polymerase II transcription factor activity	32204	0.127313
GO:0005275	41	amine transmembrane transporter activity	32204	0.127313
GO:0005319	41	lipid transporter activity	32204	0.127313
GO:0016903	41	oxidoreductase activity, acting on the aldehyde or oxo group of donors	32204	0.127313
GO:0004888	40	transmembrane signaling receptor activity	32204	0.124208
GO:0015035	40	protein disulfide oxidoreductase activity	32204	0.124208
GO:0015238	40	drug transmembrane transporter activity	32204	0.124208
GO:0016859	40	cis-trans isomerase activity	32204	0.124208
GO:0046915	40	transition metal ion transmembrane transporter activity	32204	0.124208
GO:0003755	39	peptidyl-prolyl cis-trans isomerase activity	32204	0.121103
GO:0004523	39	ribonuclease H activity	32204	0.121103
GO:0008134	39	transcription factor binding	32204	0.121103
GO:0008375	39	acetylglucosaminyltransferase activity	32204	0.121103
GO:0008378	39	galactosyltransferase activity	32204	0.121103
GO:0016760	39	cellulose synthase (UDP-forming) activity	32204	0.121103
GO:0019205	39	nucleobase-containing compound kinase activity	32204	0.121103
GO:0008276	38	protein methyltransferase activity	32204	0.117998
GO:0016563	38	transcription activator activity	32204	0.117998
GO:0042803	38	protein homodimerization activity	32204	0.117998
GO:0005261	37	cation channel activity	32204	0.114893
GO:0016811	37	hydrolase activity, acting on carbon-nitrogen (but not peptide) bonds, in linear amides	32204	0.114893
GO:0003993	36	acid phosphatase activity	32204	0.111787
GO:0015171	36	amino acid transmembrane transporter activity	32204	0.111787
GO:0003954	35	NADH dehydrogenase activity	32204	0.108682
GO:0009378	35	four-way junction helicase activity	32204	0.108682
GO:0015491	35	cation:cation antiporter activity	32204	0.108682
GO:0051213	35	dioxygenase activity	32204	0.108682
GO:0004185	34	serine-type carboxypeptidase activity	32204	0.105577
GO:0016638	34	oxidoreductase activity, acting on the CH-NH2 group of donors	32204	0.105577
GO:0016860	34	intramolecular oxidoreductase activity	32204	0.105577
GO:0019207	34	kinase regulator activity	32204	0.105577
GO:0070008	34	serine-type exopeptidase activity	32204	0.105577
GO:0001727	33	lipid kinase activity	32204	0.102472
GO:0005267	33	potassium channel activity	32204	0.102472
GO:0016655	33	oxidoreductase activity, acting on NADH or NADPH, quinone or similar compound as acceptor	32204	0.102472
GO:0016854	33	racemase and epimerase activity	32204	0.102472
GO:0019887	33	protein kinase regulator activity	32204	0.102472
GO:0004437	32	inositol or phosphatidylinositol phosphatase activity	32204	0.0993665
GO:0004650	32	polygalacturonase activity	32204	0.0993665
GO:0008170	32	N-methyltransferase activity	32204	0.0993665
GO:0016307	32	phosphatidylinositol phosphate kinase activity	32204	0.0993665
GO:0016702	32	oxidoreductase activity, acting on single donors with incorporation of molecular oxygen, incorporation of two atoms of oxygen	32204	0.0993665
GO:0016763	32	transferase activity, transferring pentosyl groups	32204	0.0993665
GO:0016866	32	intramolecular transferase activity	32204	0.0993665
GO:0022843	32	voltage-gated cation channel activity	32204	0.0993665
GO:0051539	32	4 iron, 4 sulfur cluster binding	32204	0.0993665
GO:0005249	31	voltage-gated potassium channel activity	32204	0.0962613
GO:0005548	31	phospholipid transporter activity	32204	0.0962613
GO:0008171	31	O-methyltransferase activity	32204	0.0962613
GO:0030276	31	clathrin binding	32204	0.0962613
GO:0050661	31	NADP binding	32204	0.0962613
GO:0003684	30	damaged DNA binding	32204	0.0931561
GO:0004221	30	ubiquitin thiolesterase activity	32204	0.0931561
GO:0008094	30	DNA-dependent ATPase activity	32204	0.0931561
GO:0008137	30	NADH dehydrogenase (ubiquinone) activity	32204	0.0931561
GO:0015925	30	galactosidase activity	32204	0.0931561
GO:0016762	30	xyloglucan:xyloglucosyl transferase activity	32204	0.0931561
GO:0050136	30	NADH dehydrogenase (quinone) activity	32204	0.0931561
GO:0016857	29	racemase and epimerase activity, acting on carbohydrates and derivatives	32204	0.0900509
GO:0030145	29	manganese ion binding	32204	0.0900509
GO:0005451	28	monovalent cation:hydrogen antiporter activity	32204	0.0869457
GO:0016564	28	transcription repressor activity	32204	0.0869457
GO:0004176	27	ATP-dependent peptidase activity	32204	0.0838405
GO:0004725	27	protein tyrosine phosphatase activity	32204	0.0838405
GO:0008060	27	ARF GTPase activator activity	32204	0.0838405
GO:0015079	27	potassium ion transmembrane transporter activity	32204	0.0838405
GO:0015103	27	inorganic anion transmembrane transporter activity	32204	0.0838405
GO:0019843	27	rRNA binding	32204	0.0838405
GO:0019899	27	enzyme binding	32204	0.0838405
GO:0004806	26	triglyceride lipase activity	32204	0.0807353
GO:0005099	26	Ras GTPase activator activity	32204	0.0807353
GO:0008443	26	phosphofructokinase activity	32204	0.0807353
GO:0015631	26	tubulin binding	32204	0.0807353
GO:0016645	26	oxidoreductase activity, acting on the CH-NH group of donors	32204	0.0807353
GO:0016986	26	transcription initiation factor activity	32204	0.0807353
GO:0003746	25	translation elongation factor activity	32204	0.0776301
GO:0004012	25	phospholipid-translocating ATPase activity	32204	0.0776301
GO:0004129	25	cytochrome-c oxidase activity	32204	0.0776301
GO:0004565	25	beta-galactosidase activity	32204	0.0776301
GO:0004743	25	pyruvate kinase activity	32204	0.0776301
GO:0008320	25	protein transmembrane transporter activity	32204	0.0776301
GO:0015002	25	heme-copper terminal oxidase activity	32204	0.0776301
GO:0015247	25	aminophospholipid transporter activity	32204	0.0776301
GO:0016278	25	lysine N-methyltransferase activity	32204	0.0776301
GO:0016279	25	protein-lysine N-methyltransferase activity	32204	0.0776301
GO:0016620	25	oxidoreductase activity, acting on the aldehyde or oxo group of donors, NAD or NADP as acceptor	32204	0.0776301
GO:0016675	25	oxidoreductase activity, acting on a heme group of donors	32204	0.0776301
GO:0016676	25	oxidoreductase activity, acting on a heme group of donors, oxygen as acceptor	32204	0.0776301
GO:0016709	25	oxidoreductase activity, acting on paired donors, with incorporation or reduction of molecular oxygen, NADH or NADPH as one donor, and incorporation of one atom of oxygen	32204	0.0776301
GO:0000156	24	two-component response regulator activity	32204	0.0745249
GO:0003887	24	DNA-directed DNA polymerase activity	32204	0.0745249
GO:0018024	24	histone-lysine N-methyltransferase activity	32204	0.0745249
GO:0042054	24	histone methyltransferase activity	32204	0.0745249
GO:0004177	23	aminopeptidase activity	32204	0.0714197
GO:0004712	23	protein serine/threonine/tyrosine kinase activity	32204	0.0714197
GO:0005097	23	Rab GTPase activator activity	32204	0.0714197
GO:0005484	23	SNAP receptor activity	32204	0.0714197
GO:0008017	23	microtubule binding	32204	0.0714197
GO:0008138	23	protein tyrosine/serine/threonine phosphatase activity	32204	0.0714197
GO:0015385	23	sodium:hydrogen antiporter activity	32204	0.0714197
GO:0015450	23	P-P-bond-hydrolysis-driven protein transmembrane transporter activity	32204	0.0714197
GO:0016160	23	amylase activity	32204	0.0714197
GO:0016615	23	malate dehydrogenase activity	32204	0.0714197
GO:0016776	23	phosphotransferase activity, phosphate group as acceptor	32204	0.0714197
GO:0016861	23	intramolecular oxidoreductase activity, interconverting aldoses and ketoses	32204	0.0714197
GO:0022884	23	macromolecule transmembrane transporter activity	32204	0.0714197
GO:0030955	23	potassium ion binding	32204	0.0714197
GO:0031420	23	alkali metal ion binding	32204	0.0714197
GO:0043566	23	structure-specific DNA binding	32204	0.0714197
GO:0045735	23	nutrient reservoir activity	32204	0.0714197
GO:0008173	22	RNA methyltransferase activity	32204	0.0683145
GO:0008235	22	metalloexopeptidase activity	32204	0.0683145
GO:0016840	22	carbon-nitrogen lyase activity	32204	0.0683145
GO:0004298	21	threonine-type endopeptidase activity	32204	0.0652093
GO:0005253	21	anion channel activity	32204	0.0652093
GO:0008374	21	O-acyltransferase activity	32204	0.0652093
GO:0016538	21	cyclin-dependent protein kinase regulator activity	32204	0.0652093
GO:0016744	21	transferase activity, transferring aldehyde or ketonic groups	32204	0.0652093
GO:0016775	21	phosphotransferase activity, nitrogenous group as acceptor	32204	0.0652093
GO:0016846	21	carbon-sulfur lyase activity	32204	0.0652093
GO:0046982	21	protein heterodimerization activity	32204	0.0652093
GO:0070003	21	threonine-type peptidase activity	32204	0.0652093
GO:0000155	20	two-component sensor activity	32204	0.0621041
GO:0004629	20	phospholipase C activity	32204	0.0621041
GO:0004673	20	protein histidine kinase activity	32204	0.0621041
GO:0005085	20	guanyl-nucleotide exchange factor activity	32204	0.0621041
GO:0005388	20	calcium-transporting ATPase activity	32204	0.0621041
GO:0008308	20	voltage-gated anion channel activity	32204	0.0621041
GO:0015085	20	calcium ion transmembrane transporter activity	32204	0.0621041
GO:0016308	20	1-phosphatidylinositol-4-phosphate 5-kinase activity	32204	0.0621041
GO:0016634	20	oxidoreductase activity, acting on the CH-CH group of donors, oxygen as acceptor	32204	0.0621041
GO:0016641	20	oxidoreductase activity, acting on the CH-NH2 group of donors, oxygen as acceptor	32204	0.0621041
GO:0019201	20	nucleotide kinase activity	32204	0.0621041
GO:0005545	19	1-phosphatidylinositol binding	32204	0.0589989
GO:0016782	19	transferase activity, transferring sulfur-containing groups	32204	0.0589989
GO:0016877	19	ligase activity, forming carbon-sulfur bonds	32204	0.0589989
GO:0016884	19	carbon-nitrogen ligase activity, with glutamine as amido-N-donor	32204	0.0589989
GO:0030414	19	peptidase inhibitor activity	32204	0.0589989
GO:0003995	18	acyl-CoA dehydrogenase activity	32204	0.0558937
GO:0004702	18	receptor signaling protein serine/threonine kinase activity	32204	0.0558937
GO:0005057	18	receptor signaling protein activity	32204	0.0558937
GO:0008408	18	3'-5' exonuclease activity	32204	0.0558937
GO:0008553	18	hydrogen-exporting ATPase activity, phosphorylative mechanism	32204	0.0558937
GO:0016679	18	oxidoreductase activity, acting on diphenols and related substances as donors	32204	0.0558937
GO:0019208	18	phosphatase regulator activity	32204	0.0558937
GO:0019888	18	protein phosphatase regulator activity	32204	0.0558937
GO:0030551	18	cyclic nucleotide binding	32204	0.0558937
GO:0042277	18	peptide binding	32204	0.0558937
GO:0050897	18	cobalt ion binding	32204	0.0558937
GO:0051537	18	2 iron, 2 sulfur cluster binding	32204	0.0558937
GO:0003690	17	double-stranded DNA binding	32204	0.0527885
GO:0003712	17	transcription cofactor activity	32204	0.0527885
GO:0004372	17	glycine hydroxymethyltransferase activity	32204	0.0527885
GO:0004659	17	prenyltransferase activity	32204	0.0527885
GO:0004683	17	calmodulin-dependent protein kinase activity	32204	0.0527885
GO:0005544	17	calcium-dependent phospholipid binding	32204	0.0527885
GO:0015197	17	peptide transporter activity	32204	0.0527885
GO:0015198	17	oligopeptide transporter activity	32204	0.0527885
GO:0004427	16	inorganic diphosphatase activity	32204	0.0496833
GO:0004611	16	phosphoenolpyruvate carboxykinase activity	32204	0.0496833
GO:0004866	16	endopeptidase inhibitor activity	32204	0.0496833
GO:0005381	16	iron ion transmembrane transporter activity	32204	0.0496833
GO:0008889	16	glycerophosphodiester phosphodiesterase activity	32204	0.0496833
GO:0016165	16	lipoxygenase activity	32204	0.0496833
GO:0016671	16	oxidoreductase activity, acting on a sulfur group of donors, disulfide as acceptor	32204	0.0496833
GO:0030976	16	thiamine pyrophosphate binding	32204	0.0496833
GO:0033293	16	monocarboxylic acid binding	32204	0.0496833
GO:0047262	16	polygalacturonate 4-alpha-galacturonosyltransferase activity	32204	0.0496833
GO:0070566	16	adenylyltransferase activity	32204	0.0496833
GO:0003872	15	6-phosphofructokinase activity	32204	0.0465781
GO:0004568	15	chitinase activity	32204	0.0465781
GO:0004630	15	phospholipase D activity	32204	0.0465781
GO:0004707	15	MAP kinase activity	32204	0.0465781
GO:0005496	15	steroid binding	32204	0.0465781
GO:0015276	15	ligand-gated ion channel activity	32204	0.0465781
GO:0016251	15	general RNA polymerase II transcription factor activity	32204	0.0465781
GO:0016624	15	oxidoreductase activity, acting on the aldehyde or oxo group of donors, disulfide as acceptor	32204	0.0465781
GO:0016799	15	hydrolase activity, hydrolyzing N-glycosyl compounds	32204	0.0465781
GO:0016837	15	carbon-oxygen lyase activity, acting on polysaccharides	32204	0.0465781
GO:0022834	15	ligand-gated channel activity	32204	0.0465781
GO:0030570	15	pectate lyase activity	32204	0.0465781
GO:0032549	15	ribonucleoside binding	32204	0.0465781
GO:0004556	14	alpha-amylase activity	32204	0.0434729
GO:0004616	14	phosphogluconate dehydrogenase (decarboxylating) activity	32204	0.0434729
GO:0004805	14	trehalose-phosphatase activity	32204	0.0434729
GO:0005048	14	signal sequence binding	32204	0.0434729
GO:0015923	14	mannosidase activity	32204	0.0434729
GO:0015932	14	nucleobase-containing compound transmembrane transporter activity	32204	0.0434729
GO:0016628	14	oxidoreductase activity, acting on the CH-CH group of donors, NAD or NADP as acceptor	32204	0.0434729
GO:0016832	14	aldehyde-lyase activity	32204	0.0434729
GO:0019203	14	carbohydrate phosphatase activity	32204	0.0434729
GO:0032934	14	sterol binding	32204	0.0434729
GO:0080043	14	quercetin 3-O-glucosyltransferase activity	32204	0.0434729
GO:0003997	13	acyl-CoA oxidase activity	32204	0.0403677
GO:0004089	13	carbonate dehydratase activity	32204	0.0403677
GO:0004332	13	fructose-bisphosphate aldolase activity	32204	0.0403677
GO:0004364	13	glutathione transferase activity	32204	0.0403677
GO:0004559	13	alpha-mannosidase activity	32204	0.0403677
GO:0004576	13	oligosaccharyl transferase activity	32204	0.0403677
GO:0004802	13	transketolase activity	32204	0.0403677
GO:0008131	13	primary amine oxidase activity	32204	0.0403677
GO:0008142	13	oxysterol binding	32204	0.0403677
GO:0016405	13	CoA-ligase activity	32204	0.0403677
GO:0016838	13	carbon-oxygen lyase activity, acting on phosphates	32204	0.0403677
GO:0016878	13	acid-thiol ligase activity	32204	0.0403677
GO:0016984	13	ribulose-bisphosphate carboxylase activity	32204	0.0403677
GO:0019199	13	transmembrane receptor protein kinase activity	32204	0.0403677
GO:0030983	13	mismatched DNA binding	32204	0.0403677
GO:0031625	13	ubiquitin protein ligase binding	32204	0.0403677
GO:0048038	13	quinone binding	32204	0.0403677
GO:0051184	13	cofactor transporter activity	32204	0.0403677
GO:0051765	13	inositol tetrakisphosphate kinase activity	32204	0.0403677
GO:0000036	12	acyl carrier activity	32204	0.0372625
GO:0003725	12	double-stranded RNA binding	32204	0.0372625
GO:0003843	12	1,3-beta-D-glucan synthase activity	32204	0.0372625
GO:0003913	12	DNA photolyase activity	32204	0.0372625
GO:0004143	12	diacylglycerol kinase activity	32204	0.0372625
GO:0004312	12	fatty acid synthase activity	32204	0.0372625
GO:0005375	12	copper ion transmembrane transporter activity	32204	0.0372625
GO:0008172	12	S-methyltransferase activity	32204	0.0372625
GO:0008252	12	nucleotidase activity	32204	0.0372625
GO:0008964	12	phosphoenolpyruvate carboxylase activity	32204	0.0372625
GO:0015116	12	sulfate transmembrane transporter activity	32204	0.0372625
GO:0015562	12	efflux transmembrane transporter activity	32204	0.0372625
GO:0016455	12	RNA polymerase II transcription cofactor activity	32204	0.0372625
GO:0016706	12	oxidoreductase activity, acting on paired donors, with incorporation or reduction of molecular oxygen, 2-oxoglutarate as one donor, and incorporation of one atom each of oxygen into both donors	32204	0.0372625
GO:0016725	12	oxidoreductase activity, acting on CH or CH2 groups	32204	0.0372625
GO:0016774	12	phosphotransferase activity, carboxyl group as acceptor	32204	0.0372625
GO:0016778	12	diphosphotransferase activity	32204	0.0372625
GO:0016780	12	phosphotransferase activity, for other substituted phosphate groups	32204	0.0372625
GO:0016814	12	hydrolase activity, acting on carbon-nitrogen (but not peptide) bonds, in cyclic amidines	32204	0.0372625
GO:0019104	12	DNA N-glycosylase activity	32204	0.0372625
GO:0019206	12	nucleoside kinase activity	32204	0.0372625
GO:0019904	12	protein domain specific binding	32204	0.0372625
GO:0046524	12	sucrose-phosphate synthase activity	32204	0.0372625
GO:0046910	12	pectinesterase inhibitor activity	32204	0.0372625
GO:0004003	11	ATP-dependent DNA helicase activity	32204	0.0341572
GO:0004396	11	hexokinase activity	32204	0.0341572
GO:0004402	11	histone acetyltransferase activity	32204	0.0341572
GO:0004468	11	lysine N-acetyltransferase activity	32204	0.0341572
GO:0004470	11	malic enzyme activity	32204	0.0341572
GO:0004723	11	calcium-dependent protein serine/threonine phosphatase activity	32204	0.0341572
GO:0005199	11	structural constituent of cell wall	32204	0.0341572
GO:0005247	11	voltage-gated chloride channel activity	32204	0.0341572
GO:0005254	11	chloride channel activity	32204	0.0341572
GO:0008271	11	secondary active sulfate transmembrane transporter activity	32204	0.0341572
GO:0008601	11	protein phosphatase type 2A regulator activity	32204	0.0341572
GO:0009044	11	xylan 1,4-beta-xylosidase activity	32204	0.0341572
GO:0009975	11	cyclase activity	32204	0.0341572
GO:0015020	11	glucuronosyltransferase activity	32204	0.0341572
GO:0015326	11	cationic amino acid transmembrane transporter activity	32204	0.0341572
GO:0016661	11	oxidoreductase activity, acting on other nitrogenous compounds as donors	32204	0.0341572
GO:0016668	11	oxidoreductase activity, acting on a sulfur group of donors, NAD or NADP as acceptor	32204	0.0341572
GO:0016783	11	sulfurtransferase activity	32204	0.0341572
GO:0016868	11	intramolecular transferase activity, phosphotransferases	32204	0.0341572
GO:0016987	11	sigma factor activity	32204	0.0341572
GO:0019209	11	kinase activator activity	32204	0.0341572
GO:0030060	11	L-malate dehydrogenase activity	32204	0.0341572
GO:0030295	11	protein kinase activator activity	32204	0.0341572
GO:0035004	11	phosphatidylinositol 3-kinase activity	32204	0.0341572
GO:0051020	11	GTPase binding	32204	0.0341572
GO:0080044	11	quercetin 7-O-glucosyltransferase activity	32204	0.0341572
GO:0000049	10	tRNA binding	32204	0.031052
GO:0003711	10	transcription elongation regulator activity	32204	0.031052
GO:0003916	10	DNA topoisomerase activity	32204	0.031052
GO:0004434	10	phosphoric diester hydrolase activity	32204	0.031052
GO:0004435	10	phosphatidylinositol phospholipase C activity	32204	0.031052
GO:0004476	10	mannose-6-phosphate isomerase activity	32204	0.031052
GO:0004693	10	cyclin-dependent protein kinase activity	32204	0.031052
GO:0004747	10	ribokinase activity	32204	0.031052
GO:0004815	10	aspartate-tRNA ligase activity	32204	0.031052
GO:0005200	10	structural constituent of cytoskeleton	32204	0.031052
GO:0008442	10	3-hydroxyisobutyrate dehydrogenase activity	32204	0.031052
GO:0008514	10	organic anion transmembrane transporter activity	32204	0.031052
GO:0009982	10	pseudouridine synthase activity	32204	0.031052
GO:0015154	10	disaccharide transmembrane transporter activity	32204	0.031052
GO:0016168	10	chlorophyll binding	32204	0.031052
GO:0016211	10	ammonia ligase activity	32204	0.031052
GO:0016408	10	C-acyltransferase activity	32204	0.031052
GO:0016417	10	S-acyltransferase activity	32204	0.031052
GO:0016639	10	oxidoreductase activity, acting on the CH-NH2 group of donors, NAD or NADP as acceptor	32204	0.031052
GO:0016646	10	oxidoreductase activity, acting on the CH-NH group of donors, NAD or NADP as acceptor	32204	0.031052
GO:0016717	10	oxidoreductase activity, acting on paired donors, with oxidation of a pair of donors resulting in the reduction of molecular oxygen to two molecules of water	32204	0.031052
GO:0016728	10	oxidoreductase activity, acting on CH or CH2 groups, disulfide as acceptor	32204	0.031052
GO:0016841	10	ammonia-lyase activity	32204	0.031052
GO:0016880	10	acid-ammonia (or amide) ligase activity	32204	0.031052
GO:0019213	10	deacetylase activity	32204	0.031052
GO:0031418	10	L-ascorbic acid binding	32204	0.031052
GO:0035250	10	UDP-galactosyltransferase activity	32204	0.031052
GO:0042393	10	histone binding	32204	0.031052
GO:0043021	10	ribonucleoprotein complex binding	32204	0.031052
GO:0003729	9	mRNA binding	32204	0.0279468
GO:0003825	9	alpha,alpha-trehalose-phosphate synthase (UDP-forming) activity	32204	0.0279468
GO:0003950	9	NAD+ ADP-ribosyltransferase activity	32204	0.0279468
GO:0004448	9	isocitrate dehydrogenase activity	32204	0.0279468
GO:0004867	9	serine-type endopeptidase inhibitor activity	32204	0.0279468
GO:0005092	9	GDP-dissociation inhibitor activity	32204	0.0279468
GO:0005385	9	zinc ion transmembrane transporter activity	32204	0.0279468
GO:0008121	9	ubiquinol-cytochrome-c reductase activity	32204	0.0279468
GO:0008536	9	Ran GTPase binding	32204	0.0279468
GO:0008607	9	phosphorylase kinase regulator activity	32204	0.0279468
GO:0008819	9	cobinamide kinase activity	32204	0.0279468
GO:0008967	9	phosphoglycolate phosphatase activity	32204	0.0279468
GO:0015930	9	glutamate synthase activity	32204	0.0279468
GO:0016161	9	beta-amylase activity	32204	0.0279468
GO:0016208	9	AMP binding	32204	0.0279468
GO:0016681	9	oxidoreductase activity, acting on diphenols and related substances as donors, cytochrome as acceptor	32204	0.0279468
GO:0016682	9	oxidoreductase activity, acting on diphenols and related substances as donors, oxygen as acceptor	32204	0.0279468
GO:0016742	9	hydroxymethyl-, formyl- and related transferase activity	32204	0.0279468
GO:0016843	9	amine-lyase activity	32204	0.0279468
GO:0016844	9	strictosidine synthase activity	32204	0.0279468
GO:0016847	9	1-aminocyclopropane-1-carboxylate synthase activity	32204	0.0279468
GO:0017016	9	Ras GTPase binding	32204	0.0279468
GO:0018720	9	phenol kinase activity	32204	0.0279468
GO:0019914	9	cyclin-dependent protein kinase activating kinase regulator activity	32204	0.0279468
GO:0031267	9	small GTPase binding	32204	0.0279468
GO:0042556	9	eukaryotic elongation factor-2 kinase regulator activity	32204	0.0279468
GO:0042557	9	eukaryotic elongation factor-2 kinase activator activity	32204	0.0279468
GO:0046556	9	alpha-N-arabinofuranosidase activity	32204	0.0279468
GO:0046912	9	transferase activity, transferring acyl groups, acyl groups converted into alkyl on transfer	32204	0.0279468
GO:0046923	9	ER retention sequence binding	32204	0.0279468
GO:0047334	9	diphosphate-fructose-6-phosphate 1-phosphotransferase activity	32204	0.0279468
GO:0070567	9	cytidylyltransferase activity	32204	0.0279468
GO:0003724	8	RNA helicase activity	32204	0.0248416
GO:0003727	8	single-stranded RNA binding	32204	0.0248416
GO:0003747	8	translation release factor activity	32204	0.0248416
GO:0003978	8	UDP-glucose 4-epimerase activity	32204	0.0248416
GO:0003989	8	acetyl-CoA carboxylase activity	32204	0.0248416
GO:0004008	8	copper-exporting ATPase activity	32204	0.0248416
GO:0004096	8	catalase activity	32204	0.0248416
GO:0004181	8	metallocarboxypeptidase activity	32204	0.0248416
GO:0004407	8	histone deacetylase activity	32204	0.0248416
GO:0004645	8	phosphorylase activity	32204	0.0248416
GO:0004748	8	ribonucleoside-diphosphate reductase activity, thioredoxin disulfide as acceptor	32204	0.0248416
GO:0004803	8	transposase activity	32204	0.0248416
GO:0004843	8	ubiquitin-specific protease activity	32204	0.0248416
GO:0005088	8	Ras guanyl-nucleotide exchange factor activity	32204	0.0248416
GO:0005089	8	Rho guanyl-nucleotide exchange factor activity	32204	0.0248416
GO:0005242	8	inward rectifier potassium channel activity	32204	0.0248416
GO:0005372	8	water transmembrane transporter activity	32204	0.0248416
GO:0005452	8	inorganic anion exchanger activity	32204	0.0248416
GO:0008079	8	translation termination factor activity	32204	0.0248416
GO:0008146	8	sulfotransferase activity	32204	0.0248416
GO:0008312	8	7S RNA binding	32204	0.0248416
GO:0008420	8	CTD phosphatase activity	32204	0.0248416
GO:0008515	8	sucrose transmembrane transporter activity	32204	0.0248416
GO:0008641	8	small protein activating enzyme activity	32204	0.0248416
GO:0010294	8	abscisic acid glucosyltransferase activity	32204	0.0248416
GO:0015093	8	ferrous iron transmembrane transporter activity	32204	0.0248416
GO:0015101	8	organic cation transmembrane transporter activity	32204	0.0248416
GO:0015205	8	nucleobase transmembrane transporter activity	32204	0.0248416
GO:0015250	8	water channel activity	32204	0.0248416
GO:0015301	8	anion:anion antiporter activity	32204	0.0248416
GO:0015380	8	anion:anion antiporter activity	32204	0.0248416
GO:0015929	8	hexosaminidase activity	32204	0.0248416
GO:0016216	8	isopenicillin-N synthase activity	32204	0.0248416
GO:0016421	8	CoA carboxylase activity	32204	0.0248416
GO:0016662	8	oxidoreductase activity, acting on other nitrogenous compounds as donors, cytochrome as acceptor	32204	0.0248416
GO:0016730	8	oxidoreductase activity, acting on iron-sulfur proteins as donors	32204	0.0248416
GO:0016872	8	intramolecular lyase activity	32204	0.0248416
GO:0016885	8	ligase activity, forming carbon-carbon bonds	32204	0.0248416
GO:0016899	8	oxidoreductase activity, acting on the CH-OH group of donors, oxygen as acceptor	32204	0.0248416
GO:0019783	8	small conjugating protein-specific protease activity	32204	0.0248416
GO:0032942	8	inositol tetrakisphosphate 2-kinase activity	32204	0.0248416
GO:0033558	8	protein deacetylase activity	32204	0.0248416
GO:0043682	8	copper-transporting ATPase activity	32204	0.0248416
GO:0046992	8	oxidoreductase activity, acting on X-H and Y-H to form an X-Y bond	32204	0.0248416
GO:0046993	8	oxidoreductase activity, acting on X-H and Y-H to form an X-Y bond, with oxygen as acceptor	32204	0.0248416
GO:0000062	7	fatty-acyl-CoA binding	32204	0.0217364
GO:0003756	7	protein disulfide isomerase activity	32204	0.0217364
GO:0003871	7	5-methyltetrahydropteroyltriglutamate-homocysteine S-methyltransferase activity	32204	0.0217364
GO:0003918	7	DNA topoisomerase (ATP-hydrolyzing) activity	32204	0.0217364
GO:0004014	7	adenosylmethionine decarboxylase activity	32204	0.0217364
GO:0004066	7	asparagine synthase (glutamine-hydrolyzing) activity	32204	0.0217364
GO:0004133	7	glycogen debranching enzyme activity	32204	0.0217364
GO:0004335	7	galactokinase activity	32204	0.0217364
GO:0004345	7	glucose-6-phosphate dehydrogenase activity	32204	0.0217364
GO:0004563	7	beta-N-acetylhexosaminidase activity	32204	0.0217364
GO:0004564	7	beta-fructofuranosidase activity	32204	0.0217364
GO:0004579	7	dolichyl-diphosphooligosaccharide-protein glycotransferase activity	32204	0.0217364
GO:0004605	7	phosphatidate cytidylyltransferase activity	32204	0.0217364
GO:0004607	7	phosphatidylcholine-sterol O-acyltransferase activity	32204	0.0217364
GO:0004708	7	MAP kinase kinase activity	32204	0.0217364
GO:0004749	7	ribose phosphate diphosphokinase activity	32204	0.0217364
GO:0004765	7	shikimate kinase activity	32204	0.0217364
GO:0004869	7	cysteine-type endopeptidase inhibitor activity	32204	0.0217364
GO:0004970	7	ionotropic glutamate receptor activity	32204	0.0217364
GO:0005086	7	ARF guanyl-nucleotide exchange factor activity	32204	0.0217364
GO:0005230	7	extracellular ligand-gated ion channel activity	32204	0.0217364
GO:0005231	7	excitatory extracellular ligand-gated ion channel activity	32204	0.0217364
GO:0005234	7	extracellular-glutamate-gated ion channel activity	32204	0.0217364
GO:0005315	7	inorganic phosphate transmembrane transporter activity	32204	0.0217364
GO:0005504	7	fatty acid binding	32204	0.0217364
GO:0008066	7	glutamate receptor activity	32204	0.0217364
GO:0008417	7	fucosyltransferase activity	32204	0.0217364
GO:0008441	7	3'(2'),5'-bisphosphate nucleotidase activity	32204	0.0217364
GO:0008519	7	ammonium transmembrane transporter activity	32204	0.0217364
GO:0008937	7	ferredoxin-NAD(P) reductase activity	32204	0.0217364
GO:0009374	7	biotin binding	32204	0.0217364
GO:0009678	7	hydrogen-translocating pyrophosphatase activity	32204	0.0217364
GO:0010277	7	chlorophyllide a oxygenase [overall] activity	32204	0.0217364
GO:0015095	7	magnesium ion transmembrane transporter activity	32204	0.0217364
GO:0015114	7	phosphate ion transmembrane transporter activity	32204	0.0217364
GO:0015145	7	monosaccharide transmembrane transporter activity	32204	0.0217364
GO:0015271	7	outward rectifier potassium channel activity	32204	0.0217364
GO:0016040	7	glutamate synthase (NADH) activity	32204	0.0217364
GO:0016207	7	4-coumarate-CoA ligase activity	32204	0.0217364
GO:0016413	7	O-acetyltransferase activity	32204	0.0217364
GO:0016647	7	oxidoreductase activity, acting on the CH-NH group of donors, oxygen as acceptor	32204	0.0217364
GO:0016703	7	oxidoreductase activity, acting on single donors with incorporation of molecular oxygen, incorporation of one atom of oxygen (internal monooxygenases or internal mixed function oxidases)	32204	0.0217364
GO:0016731	7	oxidoreductase activity, acting on iron-sulfur proteins as donors, NAD or NADP as acceptor	32204	0.0217364
GO:0016796	7	exonuclease activity, active with either ribo- or deoxyribonucleic acids and producing 5'-phosphomonoesters	32204	0.0217364
GO:0016833	7	oxo-acid-lyase activity	32204	0.0217364
GO:0016862	7	intramolecular oxidoreductase activity, interconverting keto- and enol-groups	32204	0.0217364
GO:0016864	7	intramolecular oxidoreductase activity, transposing S-S bonds	32204	0.0217364
GO:0016886	7	ligase activity, forming phosphoric ester bonds	32204	0.0217364
GO:0017089	7	glycolipid transporter activity	32204	0.0217364
GO:0019139	7	cytokinin dehydrogenase activity	32204	0.0217364
GO:0019239	7	deaminase activity	32204	0.0217364
GO:0035064	7	methylated histone residue binding	32204	0.0217364
GO:0042085	7	5-methyltetrahydropteroyltri-L-glutamate-dependent methyltransferase activity	32204	0.0217364
GO:0042562	7	hormone binding	32204	0.0217364
GO:0043022	7	ribosome binding	32204	0.0217364
GO:0043743	7	LPPG:FO 2-phospho-L-lactate transferase activity	32204	0.0217364
GO:0043771	7	cytidine kinase activity	32204	0.0217364
GO:0043798	7	glycerate 2-kinase activity	32204	0.0217364
GO:0043841	7	(S)-lactate 2-kinase activity	32204	0.0217364
GO:0045181	7	glutamate synthase activity, NADH or NADPH as acceptor	32204	0.0217364
GO:0045300	7	acyl-[acyl-carrier-protein] desaturase activity	32204	0.0217364
GO:0046715	7	borate transmembrane transporter activity	32204	0.0217364
GO:0047800	7	cysteamine dioxygenase activity	32204	0.0217364
GO:0051087	7	chaperone binding	32204	0.0217364
GO:0051183	7	vitamin transporter activity	32204	0.0217364
GO:0051731	7	polynucleotide 5'-hydroxyl-kinase activity	32204	0.0217364
GO:0051734	7	ATP-dependent polynucleotide kinase activity	32204	0.0217364
GO:0051735	7	GTP-dependent polynucleotide kinase activity	32204	0.0217364
GO:0051861	7	glycolipid binding	32204	0.0217364
GO:0000030	6	mannosyltransferase activity	32204	0.0186312
GO:0003697	6	single-stranded DNA binding	32204	0.0186312
GO:0003906	6	DNA-(apurinic or apyrimidinic site) lyase activity	32204	0.0186312
GO:0003951	6	NAD+ kinase activity	32204	0.0186312
GO:0004017	6	adenylate kinase activity	32204	0.0186312
GO:0004028	6	3-chloroallyl aldehyde dehydrogenase activity	32204	0.0186312
GO:0004034	6	aldose 1-epimerase activity	32204	0.0186312
GO:0004045	6	aminoacyl-tRNA hydrolase activity	32204	0.0186312
GO:0004086	6	carbamoyl-phosphate synthase activity	32204	0.0186312
GO:0004356	6	glutamate-ammonia ligase activity	32204	0.0186312
GO:0004367	6	glycerol-3-phosphate dehydrogenase [NAD+] activity	32204	0.0186312
GO:0004439	6	phosphatidylinositol-4,5-bisphosphate 5-phosphatase activity	32204	0.0186312
GO:0004467	6	long-chain fatty acid-CoA ligase activity	32204	0.0186312
GO:0004478	6	methionine adenosyltransferase activity	32204	0.0186312
GO:0004499	6	N,N-dimethylaniline monooxygenase activity	32204	0.0186312
GO:0004525	6	ribonuclease III activity	32204	0.0186312
GO:0004550	6	nucleoside diphosphate kinase activity	32204	0.0186312
GO:0004618	6	phosphoglycerate kinase activity	32204	0.0186312
GO:0004664	6	prephenate dehydratase activity	32204	0.0186312
GO:0004675	6	transmembrane receptor protein serine/threonine kinase activity	32204	0.0186312
GO:0004724	6	magnesium-dependent protein serine/threonine phosphatase activity	32204	0.0186312
GO:0004738	6	pyruvate dehydrogenase activity	32204	0.0186312
GO:0004739	6	pyruvate dehydrogenase (acetyl-transferring) activity	32204	0.0186312
GO:0004930	6	G-protein coupled receptor activity	32204	0.0186312
GO:0005093	6	Rab GDP-dissociation inhibitor activity	32204	0.0186312
GO:0005337	6	nucleoside transmembrane transporter activity	32204	0.0186312
GO:0008175	6	tRNA methyltransferase activity	32204	0.0186312
GO:0008318	6	protein prenyltransferase activity	32204	0.0186312
GO:0008327	6	methyl-CpG binding	32204	0.0186312
GO:0008517	6	folic acid transporter activity	32204	0.0186312
GO:0008526	6	phosphatidylinositol transporter activity	32204	0.0186312
GO:0008597	6	calcium-dependent protein serine/threonine phosphatase regulator activity	32204	0.0186312
GO:0008649	6	rRNA methyltransferase activity	32204	0.0186312
GO:0008661	6	1-deoxy-D-xylulose-5-phosphate synthase activity	32204	0.0186312
GO:0008865	6	fructokinase activity	32204	0.0186312
GO:0008878	6	glucose-1-phosphate adenylyltransferase activity	32204	0.0186312
GO:0009011	6	starch synthase activity	32204	0.0186312
GO:0009881	6	photoreceptor activity	32204	0.0186312
GO:0010329	6	auxin efflux transmembrane transporter activity	32204	0.0186312
GO:0015179	6	L-amino acid transmembrane transporter activity	32204	0.0186312
GO:0015603	6	iron chelate transmembrane transporter activity	32204	0.0186312
GO:0015645	6	fatty acid ligase activity	32204	0.0186312
GO:0016157	6	sucrose synthase activity	32204	0.0186312
GO:0016289	6	CoA hydrolase activity	32204	0.0186312
GO:0016652	6	oxidoreductase activity, acting on NADH or NADPH, NAD or NADP as acceptor	32204	0.0186312
GO:0016755	6	transferase activity, transferring amino-acyl groups	32204	0.0186312
GO:0016801	6	hydrolase activity, acting on ether bonds	32204	0.0186312
GO:0016849	6	phosphorus-oxygen lyase activity	32204	0.0186312
GO:0017018	6	myosin phosphatase activity	32204	0.0186312
GO:0017020	6	myosin phosphatase regulator activity	32204	0.0186312
GO:0019202	6	amino acid kinase activity	32204	0.0186312
GO:0019238	6	cyclohydrolase activity	32204	0.0186312
GO:0030151	6	molybdenum ion binding	32204	0.0186312
GO:0031177	6	phosphopantetheine binding	32204	0.0186312
GO:0034593	6	phosphatidylinositol bisphosphate phosphatase activity	32204	0.0186312
GO:0034595	6	phosphatidylinositol phosphate 5-phosphatase activity	32204	0.0186312
GO:0047714	6	galactolipase activity	32204	0.0186312
GO:0047893	6	flavonol 3-O-glucosyltransferase activity	32204	0.0186312
GO:0051015	6	actin filament binding	32204	0.0186312
GO:0051766	6	inositol trisphosphate kinase activity	32204	0.0186312
GO:0051980	6	iron-nicotianamine transmembrane transporter activity	32204	0.0186312
GO:0060590	6	ATPase regulator activity	32204	0.0186312
GO:0070569	6	uridylyltransferase activity	32204	0.0186312
GO:0000285	5	1-phosphatidylinositol-3-phosphate 5-kinase activity	32204	0.015526
GO:0001871	5	pattern binding	32204	0.015526
GO:0003841	5	1-acylglycerol-3-phosphate O-acyltransferase activity	32204	0.015526
GO:0003909	5	DNA ligase activity	32204	0.015526
GO:0003910	5	DNA ligase (ATP) activity	32204	0.015526
GO:0003983	5	UTP:glucose-1-phosphate uridylyltransferase activity	32204	0.015526
GO:0004029	5	aldehyde dehydrogenase (NAD) activity	32204	0.015526
GO:0004069	5	L-aspartate:2-oxoglutarate aminotransferase activity	32204	0.015526
GO:0004315	5	3-oxoacyl-[acyl-carrier-protein] synthase activity	32204	0.015526
GO:0004321	5	fatty-acyl-CoA synthase activity	32204	0.015526
GO:0004324	5	ferredoxin-NADP+ reductase activity	32204	0.015526
GO:0004340	5	glucokinase activity	32204	0.015526
GO:0004365	5	glyceraldehyde-3-phosphate dehydrogenase (NAD+) (phosphorylating) activity	32204	0.015526
GO:0004450	5	isocitrate dehydrogenase (NADP+) activity	32204	0.015526
GO:0004532	5	exoribonuclease activity	32204	0.015526
GO:0004536	5	deoxyribonuclease activity	32204	0.015526
GO:0004557	5	alpha-galactosidase activity	32204	0.015526
GO:0004571	5	mannosyl-oligosaccharide 1,2-alpha-mannosidase activity	32204	0.015526
GO:0004602	5	glutathione peroxidase activity	32204	0.015526
GO:0004614	5	phosphoglucomutase activity	32204	0.015526
GO:0004623	5	phospholipase A2 activity	32204	0.015526
GO:0004679	5	AMP-activated protein kinase activity	32204	0.015526
GO:0004719	5	protein-L-isoaspartate (D-aspartate) O-methyltransferase activity	32204	0.015526
GO:0004750	5	ribulose-phosphate 3-epimerase activity	32204	0.015526
GO:0004807	5	triose-phosphate isomerase activity	32204	0.015526
GO:0004818	5	glutamate-tRNA ligase activity	32204	0.015526
GO:0004826	5	phenylalanine-tRNA ligase activity	32204	0.015526
GO:0005102	5	receptor binding	32204	0.015526
GO:0005313	5	L-glutamate transmembrane transporter activity	32204	0.015526
GO:0005338	5	nucleotide-sugar transmembrane transporter activity	32204	0.015526
GO:0005432	5	calcium:sodium antiporter activity	32204	0.015526
GO:0005527	5	macrolide binding	32204	0.015526
GO:0005528	5	FK506 binding	32204	0.015526
GO:0008097	5	5S rRNA binding	32204	0.015526
GO:0008144	5	drug binding	32204	0.015526
GO:0008187	5	poly-pyrimidine tract binding	32204	0.015526
GO:0008253	5	5'-nucleotidase activity	32204	0.015526
GO:0008266	5	poly(U) RNA binding	32204	0.015526
GO:0008474	5	palmitoyl-(protein) hydrolase activity	32204	0.015526
GO:0008943	5	glyceraldehyde-3-phosphate dehydrogenase activity	32204	0.015526
GO:0009931	5	calcium-dependent protein serine/threonine kinase activity	32204	0.015526
GO:0010428	5	methyl-CpNpG binding	32204	0.015526
GO:0010429	5	methyl-CpNpN binding	32204	0.015526
GO:0010857	5	calcium-dependent protein kinase activity	32204	0.015526
GO:0015018	5	galactosylgalactosylxylosylprotein 3-beta-glucuronosyltransferase activity	32204	0.015526
GO:0015112	5	nitrate transmembrane transporter activity	32204	0.015526
GO:0015172	5	acidic amino acid transmembrane transporter activity	32204	0.015526
GO:0015174	5	basic amino acid transmembrane transporter activity	32204	0.015526
GO:0015181	5	arginine transmembrane transporter activity	32204	0.015526
GO:0015189	5	L-lysine transmembrane transporter activity	32204	0.015526
GO:0015204	5	urea transmembrane transporter activity	32204	0.015526
GO:0015368	5	calcium:cation antiporter activity	32204	0.015526
GO:0015386	5	potassium:hydrogen antiporter activity	32204	0.015526
GO:0015924	5	mannosyl-oligosaccharide mannosidase activity	32204	0.015526
GO:0016149	5	translation release factor activity, codon specific	32204	0.015526
GO:0016229	5	steroid dehydrogenase activity	32204	0.015526
GO:0016291	5	acyl-CoA hydrolase activity	32204	0.015526
GO:0016411	5	acylglycerol O-acyltransferase activity	32204	0.015526
GO:0016423	5	tRNA (guanine) methyltransferase activity	32204	0.015526
GO:0016813	5	hydrolase activity, acting on carbon-nitrogen (but not peptide) bonds, in linear amidines	32204	0.015526
GO:0016892	5	endoribonuclease activity, producing 3'-phosphomonoesters	32204	0.015526
GO:0016894	5	endonuclease activity, active with either ribo- or deoxyribonucleic acids and producing 3'-phosphomonoesters	32204	0.015526
GO:0016896	5	exoribonuclease activity, producing 5'-phosphomonoesters	32204	0.015526
GO:0017040	5	ceramidase activity	32204	0.015526
GO:0017169	5	CDP-alcohol phosphatidyltransferase activity	32204	0.015526
GO:0022821	5	potassium ion antiporter activity	32204	0.015526
GO:0030247	5	polysaccharide binding	32204	0.015526
GO:0035300	5	inositol-1,3,4-trisphosphate 5/6-kinase activity	32204	0.015526
GO:0042887	5	amide transmembrane transporter activity	32204	0.015526
GO:0045309	5	protein phosphorylated amino acid binding	32204	0.015526
GO:0047325	5	inositol tetrakisphosphate 1-kinase activity	32204	0.015526
GO:0047746	5	chlorophyllase activity	32204	0.015526
GO:0050113	5	inositol oxygenase activity	32204	0.015526
GO:0050378	5	UDP-glucuronate 4-epimerase activity	32204	0.015526
GO:0051219	5	phosphoprotein binding	32204	0.015526
GO:0051748	5	UTP-monosaccharide-1-phosphate uridylyltransferase activity	32204	0.015526
GO:0070283	5	radical SAM enzyme activity	32204	0.015526
GO:0080046	5	quercetin 4'-O-glucosyltransferase activity	32204	0.015526
GO:0000175	4	3'-5'-exoribonuclease activity	32204	0.0124208
GO:0000179	4	rRNA (adenine-N6,N6-)-dimethyltransferase activity	32204	0.0124208
GO:0003689	4	DNA clamp loader activity	32204	0.0124208
GO:0003713	4	transcription coactivator activity	32204	0.0124208
GO:0003854	4	3-beta-hydroxy-delta5-steroid dehydrogenase activity	32204	0.0124208
GO:0003905	4	alkylbase DNA N-glycosylase activity	32204	0.0124208
GO:0003933	4	GTP cyclohydrolase activity	32204	0.0124208
GO:0003935	4	GTP cyclohydrolase II activity	32204	0.0124208
GO:0003987	4	acetate-CoA ligase activity	32204	0.0124208
GO:0004016	4	adenylate cyclase activity	32204	0.0124208
GO:0004022	4	alcohol dehydrogenase (NAD) activity	32204	0.0124208
GO:0004030	4	aldehyde dehydrogenase [NAD(P)+] activity	32204	0.0124208
GO:0004044	4	amidophosphoribosyltransferase activity	32204	0.0124208
GO:0004047	4	aminomethyltransferase activity	32204	0.0124208
GO:0004124	4	cysteine synthase activity	32204	0.0124208
GO:0004134	4	4-alpha-glucanotransferase activity	32204	0.0124208
GO:0004146	4	dihydrofolate reductase activity	32204	0.0124208
GO:0004148	4	dihydrolipoyl dehydrogenase activity	32204	0.0124208
GO:0004152	4	dihydroorotate dehydrogenase activity	32204	0.0124208
GO:0004158	4	dihydroorotate oxidase activity	32204	0.0124208
GO:0004300	4	enoyl-CoA hydratase activity	32204	0.0124208
GO:0004311	4	farnesyltranstransferase activity	32204	0.0124208
GO:0004349	4	glutamate 5-kinase activity	32204	0.0124208
GO:0004351	4	glutamate decarboxylase activity	32204	0.0124208
GO:0004419	4	hydroxymethylglutaryl-CoA lyase activity	32204	0.0124208
GO:0004424	4	imidazoleglycerol-phosphate dehydratase activity	32204	0.0124208
GO:0004449	4	isocitrate dehydrogenase (NAD+) activity	32204	0.0124208
GO:0004457	4	lactate dehydrogenase activity	32204	0.0124208
GO:0004462	4	lactoylglutathione lyase activity	32204	0.0124208
GO:0004506	4	squalene monooxygenase activity	32204	0.0124208
GO:0004549	4	tRNA-specific ribonuclease activity	32204	0.0124208
GO:0004612	4	phosphoenolpyruvate carboxykinase (ATP) activity	32204	0.0124208
GO:0004690	4	cyclic nucleotide-dependent protein kinase activity	32204	0.0124208
GO:0004697	4	protein kinase C activity	32204	0.0124208
GO:0004698	4	calcium-dependent protein kinase C activity	32204	0.0124208
GO:0004737	4	pyruvate decarboxylase activity	32204	0.0124208
GO:0004742	4	dihydrolipoyllysine-residue acetyltransferase activity	32204	0.0124208
GO:0004751	4	ribose-5-phosphate isomerase activity	32204	0.0124208
GO:0004784	4	superoxide dismutase activity	32204	0.0124208
GO:0004791	4	thioredoxin-disulfide reductase activity	32204	0.0124208
GO:0004799	4	thymidylate synthase activity	32204	0.0124208
GO:0004813	4	alanine-tRNA ligase activity	32204	0.0124208
GO:0004825	4	methionine-tRNA ligase activity	32204	0.0124208
GO:0004832	4	valine-tRNA ligase activity	32204	0.0124208
GO:0004834	4	tryptophan synthase activity	32204	0.0124208
GO:0005345	4	purine base transmembrane transporter activity	32204	0.0124208
GO:0005471	4	ATP:ADP antiporter activity	32204	0.0124208
GO:0008061	4	chitin binding	32204	0.0124208
GO:0008186	4	RNA-dependent ATPase activity	32204	0.0124208
GO:0008199	4	ferric iron binding	32204	0.0124208
GO:0008373	4	sialyltransferase activity	32204	0.0124208
GO:0008409	4	5'-3' exonuclease activity	32204	0.0124208
GO:0008430	4	selenium binding	32204	0.0124208
GO:0008466	4	glycogenin glucosyltransferase activity	32204	0.0124208
GO:0008471	4	laccase activity	32204	0.0124208
GO:0008559	4	xenobiotic-transporting ATPase activity	32204	0.0124208
GO:0008686	4	3,4-dihydroxy-2-butanone-4-phosphate synthase activity	32204	0.0124208
GO:0008728	4	GTP diphosphokinase activity	32204	0.0124208
GO:0009882	4	blue light photoreceptor activity	32204	0.0124208
GO:0009927	4	histidine phosphotransfer kinase activity	32204	0.0124208
GO:0010279	4	indole-3-acetic acid amido synthetase activity	32204	0.0124208
GO:0015037	4	peptide disulfide oxidoreductase activity	32204	0.0124208
GO:0015038	4	glutathione disulfide oxidoreductase activity	32204	0.0124208
GO:0015149	4	hexose transmembrane transporter activity	32204	0.0124208
GO:0015166	4	polyol transmembrane transporter activity	32204	0.0124208
GO:0015239	4	drug transmembrane transporter activity	32204	0.0124208
GO:0015370	4	solute:sodium symporter activity	32204	0.0124208
GO:0015665	4	alcohol transmembrane transporter activity	32204	0.0124208
GO:0015926	4	glucosidase activity	32204	0.0124208
GO:0016151	4	nickel cation binding	32204	0.0124208
GO:0016418	4	S-acetyltransferase activity	32204	0.0124208
GO:0016433	4	rRNA (adenine) methyltransferase activity	32204	0.0124208
GO:0016629	4	12-oxophytodienoate reductase activity	32204	0.0124208
GO:0016673	4	oxidoreductase activity, acting on a sulfur group of donors, iron-sulfur protein as acceptor	32204	0.0124208
GO:0016721	4	oxidoreductase activity, acting on superoxide radicals as acceptor	32204	0.0124208
GO:0016812	4	hydrolase activity, acting on carbon-nitrogen (but not peptide) bonds, in cyclic amides	32204	0.0124208
GO:0016851	4	magnesium chelatase activity	32204	0.0124208
GO:0016855	4	racemase and epimerase activity, acting on amino acids and derivatives	32204	0.0124208
GO:0017057	4	6-phosphogluconolactonase activity	32204	0.0124208
GO:0019204	4	nucleotide phosphatase activity	32204	0.0124208
GO:0019912	4	cyclin-dependent protein kinase activating kinase activity	32204	0.0124208
GO:0030523	4	dihydrolipoamide S-acyltransferase activity	32204	0.0124208
GO:0030674	4	protein binding, bridging	32204	0.0124208
GO:0031071	4	cysteine desulfurase activity	32204	0.0124208
GO:0031559	4	oxidosqualene cyclase activity	32204	0.0124208
GO:0033170	4	protein-DNA loading ATPase activity	32204	0.0124208
GO:0033764	4	steroid dehydrogenase activity, acting on the CH-OH group of donors, NAD or NADP as acceptor	32204	0.0124208
GO:0033897	4	ribonuclease T2 activity	32204	0.0124208
GO:0042083	4	5,10-methylenetetrahydrofolate-dependent methyltransferase activity	32204	0.0124208
GO:0042285	4	xylosyltransferase activity	32204	0.0124208
GO:0042586	4	peptide deformylase activity	32204	0.0124208
GO:0042910	4	xenobiotic transporter activity	32204	0.0124208
GO:0045156	4	electron transporter, transferring electrons within the cyclic electron transport pathway of photosynthesis activity	32204	0.0124208
GO:0046592	4	polyamine oxidase activity	32204	0.0124208
GO:0050306	4	sucrose 1F-fructosyltransferase activity	32204	0.0124208
GO:0050311	4	sulfite reductase (ferredoxin) activity	32204	0.0124208
GO:0050664	4	oxidoreductase activity, acting on NADH or NADPH, oxygen as acceptor	32204	0.0124208
GO:0050738	4	fructosyltransferase activity	32204	0.0124208
GO:0051002	4	ligase activity, forming nitrogen-metal bonds	32204	0.0124208
GO:0051003	4	ligase activity, forming nitrogen-metal bonds, forming coordination complexes	32204	0.0124208
GO:0051669	4	fructan beta-fructosidase activity	32204	0.0124208
GO:0070568	4	guanylyltransferase activity	32204	0.0124208
GO:0000009	3	alpha-1,6-mannosyltransferase activity	32204	0.00931561
GO:0000033	3	alpha-1,3-mannosyltransferase activity	32204	0.00931561
GO:0000170	3	sphingosine hydroxylase activity	32204	0.00931561
GO:0000339	3	RNA cap binding	32204	0.00931561
GO:0000774	3	adenyl-nucleotide exchange factor activity	32204	0.00931561
GO:0001653	3	peptide receptor activity	32204	0.00931561
GO:0001671	3	ATPase activator activity	32204	0.00931561
GO:0003840	3	gamma-glutamyltransferase activity	32204	0.00931561
GO:0003849	3	3-deoxy-7-phosphoheptulonate synthase activity	32204	0.00931561
GO:0003856	3	3-dehydroquinate synthase activity	32204	0.00931561
GO:0003880	3	protein C-terminal carboxyl O-methyltransferase activity	32204	0.00931561
GO:0003885	3	D-arabinono-1,4-lactone oxidase activity	32204	0.00931561
GO:0003904	3	deoxyribodipyrimidine photo-lyase activity	32204	0.00931561
GO:0003917	3	DNA topoisomerase type I activity	32204	0.00931561
GO:0003968	3	RNA-directed RNA polymerase activity	32204	0.00931561
GO:0003973	3	(S)-2-hydroxy-acid oxidase activity	32204	0.00931561
GO:0003999	3	adenine phosphoribosyltransferase activity	32204	0.00931561
GO:0004004	3	ATP-dependent RNA helicase activity	32204	0.00931561
GO:0004013	3	adenosylhomocysteinase activity	32204	0.00931561
GO:0004084	3	branched-chain-amino-acid transaminase activity	32204	0.00931561
GO:0004103	3	choline kinase activity	32204	0.00931561
GO:0004106	3	chorismate mutase activity	32204	0.00931561
GO:0004149	3	dihydrolipoyllysine-residue succinyltransferase activity	32204	0.00931561
GO:0004170	3	dUTP diphosphatase activity	32204	0.00931561
GO:0004301	3	epoxide hydrolase activity	32204	0.00931561
GO:0004326	3	tetrahydrofolylpolyglutamate synthase activity	32204	0.00931561
GO:0004333	3	fumarate hydratase activity	32204	0.00931561
GO:0004348	3	glucosylceramidase activity	32204	0.00931561
GO:0004353	3	glutamate dehydrogenase [NAD(P)+] activity	32204	0.00931561
GO:0004362	3	glutathione-disulfide reductase activity	32204	0.00931561
GO:0004366	3	glycerol-3-phosphate O-acyltransferase activity	32204	0.00931561
GO:0004385	3	guanylate kinase activity	32204	0.00931561
GO:0004392	3	heme oxygenase (decyclizing) activity	32204	0.00931561
GO:0004416	3	hydroxyacylglutathione hydrolase activity	32204	0.00931561
GO:0004420	3	hydroxymethylglutaryl-CoA reductase (NADPH) activity	32204	0.00931561
GO:0004421	3	hydroxymethylglutaryl-CoA synthase activity	32204	0.00931561
GO:0004425	3	indole-3-glycerol-phosphate synthase activity	32204	0.00931561
GO:0004438	3	phosphatidylinositol-3-phosphatase activity	32204	0.00931561
GO:0004445	3	inositol-polyphosphate 5-phosphatase activity	32204	0.00931561
GO:0004455	3	ketol-acid reductoisomerase activity	32204	0.00931561
GO:0004459	3	L-lactate dehydrogenase activity	32204	0.00931561
GO:0004471	3	malate dehydrogenase (decarboxylating) activity	32204	0.00931561
GO:0004473	3	malate dehydrogenase (oxaloacetate-decarboxylating) (NADP+) activity	32204	0.00931561
GO:0004520	3	endodeoxyribonuclease activity	32204	0.00931561
GO:0004526	3	ribonuclease P activity	32204	0.00931561
GO:0004551	3	nucleotide diphosphatase activity	32204	0.00931561
GO:0004591	3	oxoglutarate dehydrogenase (succinyl-transferring) activity	32204	0.00931561
GO:0004594	3	pantothenate kinase activity	32204	0.00931561
GO:0004609	3	phosphatidylserine decarboxylase activity	32204	0.00931561
GO:0004617	3	phosphoglycerate dehydrogenase activity	32204	0.00931561
GO:0004644	3	phosphoribosylglycinamide formyltransferase activity	32204	0.00931561
GO:0004652	3	polynucleotide adenylyltransferase activity	32204	0.00931561
GO:0004676	3	3-phosphoinositide-dependent protein kinase activity	32204	0.00931561
GO:0004677	3	DNA-dependent protein kinase activity	32204	0.00931561
GO:0004694	3	eukaryotic translation initiation factor 2alpha kinase activity	32204	0.00931561
GO:0004695	3	protein serine/threonine kinase activity	32204	0.00931561
GO:0004696	3	protein serine/threonine kinase activity	32204	0.00931561
GO:0004704	3	NF-kappaB-inducing kinase activity	32204	0.00931561
GO:0004705	3	JUN kinase activity	32204	0.00931561
GO:0004706	3	JUN kinase kinase kinase activity	32204	0.00931561
GO:0004709	3	MAP kinase kinase kinase activity	32204	0.00931561
GO:0004710	3	MAP kinase kinase kinase activity	32204	0.00931561
GO:0004711	3	ribosomal protein S6 kinase activity	32204	0.00931561
GO:0004716	3	receptor signaling protein tyrosine kinase activity	32204	0.00931561
GO:0004718	3	protein tyrosine kinase activity	32204	0.00931561
GO:0004733	3	pyridoxamine-phosphate oxidase activity	32204	0.00931561
GO:0004779	3	sulfate adenylyltransferase activity	32204	0.00931561
GO:0004814	3	arginine-tRNA ligase activity	32204	0.00931561
GO:0004816	3	asparagine-tRNA ligase activity	32204	0.00931561
GO:0004824	3	lysine-tRNA ligase activity	32204	0.00931561
GO:0004827	3	proline-tRNA ligase activity	32204	0.00931561
GO:0004828	3	serine-tRNA ligase activity	32204	0.00931561
GO:0004852	3	uroporphyrinogen-III synthase activity	32204	0.00931561
GO:0004860	3	protein kinase inhibitor activity	32204	0.00931561
GO:0004861	3	cyclin-dependent protein kinase inhibitor activity	32204	0.00931561
GO:0004965	3	G-protein coupled GABA receptor activity	32204	0.00931561
GO:0005047	3	signal recognition particle binding	32204	0.00931561
GO:0005094	3	Rho GDP-dissociation inhibitor activity	32204	0.00931561
GO:0005100	3	Rho GTPase activator activity	32204	0.00931561
GO:0005217	3	intracellular ligand-gated ion channel activity	32204	0.00931561
GO:0005343	3	organic acid:sodium symporter activity	32204	0.00931561
GO:0005365	3	myo-inositol transmembrane transporter activity	32204	0.00931561
GO:0005366	3	myo-inositol:hydrogen symporter activity	32204	0.00931561
GO:0005384	3	manganese ion transmembrane transporter activity	32204	0.00931561
GO:0005483	3	soluble NSF attachment protein activity	32204	0.00931561
GO:0008028	3	monocarboxylic acid transmembrane transporter activity	32204	0.00931561
GO:0008113	3	peptide-methionine-(S)-S-oxide reductase activity	32204	0.00931561
GO:0008143	3	poly(A) RNA binding	32204	0.00931561
GO:0008169	3	C-methyltransferase activity	32204	0.00931561
GO:0008176	3	tRNA (guanine-N7-)-methyltransferase activity	32204	0.00931561
GO:0008338	3	MAP kinase activity	32204	0.00931561
GO:0008339	3	MAP kinase activity	32204	0.00931561
GO:0008349	3	MAP kinase kinase kinase kinase activity	32204	0.00931561
GO:0008429	3	phosphatidylethanolamine binding	32204	0.00931561
GO:0008506	3	sucrose:hydrogen symporter activity	32204	0.00931561
GO:0008508	3	bile acid:sodium symporter activity	32204	0.00931561
GO:0008531	3	riboflavin kinase activity	32204	0.00931561
GO:0008545	3	JUN kinase kinase activity	32204	0.00931561
GO:0008574	3	plus-end-directed microtubule motor activity	32204	0.00931561
GO:0008725	3	DNA-3-methyladenine glycosylase activity	32204	0.00931561
GO:0008752	3	FMN reductase activity	32204	0.00931561
GO:0008766	3	UDP-N-acetylmuramoylalanyl-D-glutamyl-2,6-diaminopimelate-D-alanyl-D-alanine ligase activity	32204	0.00931561
GO:0008825	3	cyclopropane-fatty-acyl-phospholipid synthase activity	32204	0.00931561
GO:0008831	3	dTDP-4-dehydrorhamnose reductase activity	32204	0.00931561
GO:0008836	3	diaminopimelate decarboxylase activity	32204	0.00931561
GO:0008843	3	endochitinase activity	32204	0.00931561
GO:0008864	3	formyltetrahydrofolate deformylase activity	32204	0.00931561
GO:0008891	3	glycolate oxidase activity	32204	0.00931561
GO:0008898	3	homocysteine S-methyltransferase activity	32204	0.00931561
GO:0008934	3	inositol monophosphate 1-phosphatase activity	32204	0.00931561
GO:0009001	3	serine O-acetyltransferase activity	32204	0.00931561
GO:0009008	3	DNA-methyltransferase activity	32204	0.00931561
GO:0009672	3	auxin:hydrogen symporter activity	32204	0.00931561
GO:0009815	3	1-aminocyclopropane-1-carboxylate oxidase activity	32204	0.00931561
GO:0009899	3	ent-kaurene synthase activity	32204	0.00931561
GO:0009916	3	alternative oxidase activity	32204	0.00931561
GO:0010011	3	auxin binding	32204	0.00931561
GO:0010178	3	IAA-amino acid conjugate hydrolase activity	32204	0.00931561
GO:0010209	3	vacuolar sorting signal binding	32204	0.00931561
GO:0010333	3	terpene synthase activity	32204	0.00931561
GO:0010334	3	sesquiterpene synthase activity	32204	0.00931561
GO:0010542	3	nitrate efflux transmembrane transporter activity	32204	0.00931561
GO:0010843	3	promoter binding	32204	0.00931561
GO:0015113	3	nitrite transmembrane transporter activity	32204	0.00931561
GO:0015125	3	bile acid transmembrane transporter activity	32204	0.00931561
GO:0015232	3	heme transporter activity	32204	0.00931561
GO:0015462	3	protein-transmembrane transporting ATPase activity	32204	0.00931561
GO:0016412	3	serine O-acyltransferase activity	32204	0.00931561
GO:0016415	3	octanoyltransferase activity	32204	0.00931561
GO:0016653	3	oxidoreductase activity, acting on NADH or NADPH, heme protein as acceptor	32204	0.00931561
GO:0016670	3	oxidoreductase activity, acting on a sulfur group of donors, oxygen as acceptor	32204	0.00931561
GO:0016711	3	flavonoid 3'-monooxygenase activity	32204	0.00931561
GO:0016743	3	carboxyl- or carbamoyltransferase activity	32204	0.00931561
GO:0016748	3	succinyltransferase activity	32204	0.00931561
GO:0016751	3	S-succinyltransferase activity	32204	0.00931561
GO:0016802	3	trialkylsulfonium hydrolase activity	32204	0.00931561
GO:0016803	3	ether hydrolase activity	32204	0.00931561
GO:0016871	3	cycloartenol synthase activity	32204	0.00931561
GO:0016908	3	MAP kinase activity	32204	0.00931561
GO:0016909	3	SAP kinase activity	32204	0.00931561
GO:0016917	3	GABA receptor activity	32204	0.00931561
GO:0016979	3	lipoate-protein ligase activity	32204	0.00931561
GO:0016992	3	lipoate synthase activity	32204	0.00931561
GO:0017022	3	myosin binding	32204	0.00931561
GO:0017050	3	D-erythro-sphingosine kinase activity	32204	0.00931561
GO:0017176	3	phosphatidylinositol N-acetylglucosaminyltransferase activity	32204	0.00931561
GO:0018169	3	ribosomal S6-glutamic acid ligase activity	32204	0.00931561
GO:0018456	3	aryl-alcohol dehydrogenase (NAD+) activity	32204	0.00931561
GO:0019156	3	isoamylase activity	32204	0.00931561
GO:0019187	3	beta-1,4-mannosyltransferase activity	32204	0.00931561
GO:0019210	3	kinase inhibitor activity	32204	0.00931561
GO:0030291	3	protein serine/threonine kinase inhibitor activity	32204	0.00931561
GO:0030332	3	cyclin binding	32204	0.00931561
GO:0030371	3	translation repressor activity	32204	0.00931561
GO:0030572	3	phosphatidyltransferase activity	32204	0.00931561
GO:0030742	3	GTP-dependent protein binding	32204	0.00931561
GO:0032029	3	myosin tail binding	32204	0.00931561
GO:0032036	3	myosin heavy chain binding	32204	0.00931561
GO:0032442	3	phenylcoumaran benzylic ether reductase activity	32204	0.00931561
GO:0034002	3	(R)-limonene synthase activity	32204	0.00931561
GO:0034450	3	ubiquitin-ubiquitin ligase activity	32204	0.00931561
GO:0034768	3	(E)-beta-ocimene synthase activity	32204	0.00931561
GO:0035173	3	histone kinase activity	32204	0.00931561
GO:0035174	3	histone serine kinase activity	32204	0.00931561
GO:0035175	3	histone kinase activity (H3-S10 specific)	32204	0.00931561
GO:0042577	3	lipid phosphatase activity	32204	0.00931561
GO:0044212	3	transcription regulatory region DNA binding	32204	0.00931561
GO:0045140	3	inositol phosphoceramide synthase activity	32204	0.00931561
GO:0045182	3	translation regulator activity	32204	0.00931561
GO:0045703	3	ketoreductase activity	32204	0.00931561
GO:0046030	3	inositol trisphosphate phosphatase activity	32204	0.00931561
GO:0046509	3	1,2-diacylglycerol 3-beta-galactosyltransferase activity	32204	0.00931561
GO:0046522	3	S-methyl-5-thioribose kinase activity	32204	0.00931561
GO:0047429	3	nucleoside-triphosphate diphosphatase activity	32204	0.00931561
GO:0047769	3	arogenate dehydratase activity	32204	0.00931561
GO:0050307	3	sucrose-phosphate phosphatase activity	32204	0.00931561
GO:0050403	3	trans-zeatin O-beta-D-glucosyltransferase activity	32204	0.00931561
GO:0050502	3	cis-zeatin O-beta-D-glucosyltransferase activity	32204	0.00931561
GO:0050550	3	pinene synthase activity	32204	0.00931561
GO:0050551	3	myrcene synthase activity	32204	0.00931561
GO:0050552	3	(4S)-limonene synthase activity	32204	0.00931561
GO:0051724	3	NAD transporter activity	32204	0.00931561
GO:0070717	3	poly-purine tract binding	32204	0.00931561
GO:0070739	3	protein-glutamic acid ligase activity	32204	0.00931561
GO:0080015	3	sabinene synthase activity	32204	0.00931561
GO:0080115	3	myosin XI tail binding	32204	0.00931561
GO:0080123	3	jasmonate-amino synthetase activity	32204	0.00931561
GO:0000026	2	alpha-1,2-mannosyltransferase activity	32204	0.00621041
GO:0000035	2	acyl binding	32204	0.00621041
GO:0000104	2	succinate dehydrogenase activity	32204	0.00621041
GO:0000149	2	SNARE binding	32204	0.00621041
GO:0000248	2	C-5 sterol desaturase activity	32204	0.00621041
GO:0000702	2	oxidized base lesion DNA N-glycosylase activity	32204	0.00621041
GO:0000900	2	translation repressor activity, nucleic acid binding	32204	0.00621041
GO:0003688	2	DNA replication origin binding	32204	0.00621041
GO:0003785	2	actin monomer binding	32204	0.00621041
GO:0003830	2	beta-1,4-mannosylglycoprotein 4-beta-N-acetylglucosaminyltransferase activity	32204	0.00621041
GO:0003861	2	3-isopropylmalate dehydratase activity	32204	0.00621041
GO:0003862	2	3-isopropylmalate dehydrogenase activity	32204	0.00621041
GO:0003864	2	3-methyl-2-oxobutanoate hydroxymethyltransferase activity	32204	0.00621041
GO:0003868	2	4-hydroxyphenylpyruvate dioxygenase activity	32204	0.00621041
GO:0003873	2	6-phosphofructo-2-kinase activity	32204	0.00621041
GO:0003878	2	ATP citrate synthase activity	32204	0.00621041
GO:0003886	2	DNA (cytosine-5-)-methyltransferase activity	32204	0.00621041
GO:0003896	2	DNA primase activity	32204	0.00621041
GO:0003958	2	NADPH-hemoprotein reductase activity	32204	0.00621041
GO:0003963	2	RNA-3'-phosphate cyclase activity	32204	0.00621041
GO:0003980	2	UDP-glucose:glycoprotein glucosyltransferase activity	32204	0.00621041
GO:0003988	2	acetyl-CoA C-acyltransferase activity	32204	0.00621041
GO:0004000	2	adenosine deaminase activity	32204	0.00621041
GO:0004001	2	adenosine kinase activity	32204	0.00621041
GO:0004019	2	adenylosuccinate synthase activity	32204	0.00621041
GO:0004040	2	amidase activity	32204	0.00621041
GO:0004046	2	aminoacylase activity	32204	0.00621041
GO:0004048	2	anthranilate phosphoribosyltransferase activity	32204	0.00621041
GO:0004049	2	anthranilate synthase activity	32204	0.00621041
GO:0004055	2	argininosuccinate synthase activity	32204	0.00621041
GO:0004072	2	aspartate kinase activity	32204	0.00621041
GO:0004075	2	biotin carboxylase activity	32204	0.00621041
GO:0004076	2	biotin synthase activity	32204	0.00621041
GO:0004107	2	chorismate synthase activity	32204	0.00621041
GO:0004108	2	citrate (Si)-synthase activity	32204	0.00621041
GO:0004112	2	cyclic-nucleotide phosphodiesterase activity	32204	0.00621041
GO:0004126	2	cytidine deaminase activity	32204	0.00621041
GO:0004160	2	dihydroxy-acid dehydratase activity	32204	0.00621041
GO:0004168	2	dolichol kinase activity	32204	0.00621041
GO:0004310	2	farnesyl-diphosphate farnesyltransferase activity	32204	0.00621041
GO:0004318	2	enoyl-[acyl-carrier-protein] reductase (NADH) activity	32204	0.00621041
GO:0004325	2	ferrochelatase activity	32204	0.00621041
GO:0004329	2	formate-tetrahydrofolate ligase activity	32204	0.00621041
GO:0004337	2	geranyltranstransferase activity	32204	0.00621041
GO:0004347	2	glucose-6-phosphate isomerase activity	32204	0.00621041
GO:0004350	2	glutamate-5-semialdehyde dehydrogenase activity	32204	0.00621041
GO:0004352	2	glutamate dehydrogenase (NAD+) activity	32204	0.00621041
GO:0004357	2	glutamate-cysteine ligase activity	32204	0.00621041
GO:0004370	2	glycerol kinase activity	32204	0.00621041
GO:0004375	2	glycine dehydrogenase (decarboxylating) activity	32204	0.00621041
GO:0004376	2	glycolipid mannosyltransferase activity	32204	0.00621041
GO:0004379	2	glycylpeptide N-tetradecanoyltransferase activity	32204	0.00621041
GO:0004399	2	histidinol dehydrogenase activity	32204	0.00621041
GO:0004411	2	homogentisate 1,2-dioxygenase activity	32204	0.00621041
GO:0004412	2	homoserine dehydrogenase activity	32204	0.00621041
GO:0004484	2	mRNA guanylyltransferase activity	32204	0.00621041
GO:0004489	2	methylenetetrahydrofolate reductase (NADPH) activity	32204	0.00621041
GO:0004491	2	methylmalonate-semialdehyde dehydrogenase (acylating) activity	32204	0.00621041
GO:0004516	2	nicotinate phosphoribosyltransferase activity	32204	0.00621041
GO:0004529	2	exodeoxyribonuclease activity	32204	0.00621041
GO:0004555	2	alpha,alpha-trehalase activity	32204	0.00621041
GO:0004558	2	alpha-glucosidase activity	32204	0.00621041
GO:0004566	2	beta-glucuronidase activity	32204	0.00621041
GO:0004583	2	dolichyl-phosphate-glucose-glycolipid alpha-glucosyltransferase activity	32204	0.00621041
GO:0004619	2	phosphoglycerate mutase activity	32204	0.00621041
GO:0004634	2	phosphopyruvate hydratase activity	32204	0.00621041
GO:0004651	2	polynucleotide 5'-phosphatase activity	32204	0.00621041
GO:0004671	2	protein C-terminal S-isoprenylcysteine carboxyl O-methyltransferase activity	32204	0.00621041
GO:0004686	2	elongation factor-2 kinase activity	32204	0.00621041
GO:0004689	2	phosphorylase kinase activity	32204	0.00621041
GO:0004692	2	cGMP-dependent protein kinase activity	32204	0.00621041
GO:0004703	2	G-protein coupled receptor kinase activity	32204	0.00621041
GO:0004714	2	transmembrane receptor protein tyrosine kinase activity	32204	0.00621041
GO:0004715	2	non-membrane spanning protein tyrosine kinase activity	32204	0.00621041
GO:0004729	2	oxygen-dependent protoporphyrinogen oxidase activity	32204	0.00621041
GO:0004740	2	pyruvate dehydrogenase (acetyl-transferring) kinase activity	32204	0.00621041
GO:0004758	2	serine C-palmitoyltransferase activity	32204	0.00621041
GO:0004764	2	shikimate 3-dehydrogenase (NADP+) activity	32204	0.00621041
GO:0004774	2	succinate-CoA ligase activity	32204	0.00621041
GO:0004775	2	succinate-CoA ligase (ADP-forming) activity	32204	0.00621041
GO:0004781	2	sulfate adenylyltransferase (ATP) activity	32204	0.00621041
GO:0004789	2	thiamine-phosphate diphosphorylase activity	32204	0.00621041
GO:0004792	2	thiosulfate sulfurtransferase activity	32204	0.00621041
GO:0004794	2	L-threonine ammonia-lyase activity	32204	0.00621041
GO:0004811	2	tRNA dimethylallyltransferase activity	32204	0.00621041
GO:0004820	2	glycine-tRNA ligase activity	32204	0.00621041
GO:0004821	2	histidine-tRNA ligase activity	32204	0.00621041
GO:0004822	2	isoleucine-tRNA ligase activity	32204	0.00621041
GO:0004823	2	leucine-tRNA ligase activity	32204	0.00621041
GO:0004829	2	threonine-tRNA ligase activity	32204	0.00621041
GO:0004830	2	tryptophan-tRNA ligase activity	32204	0.00621041
GO:0004831	2	tyrosine-tRNA ligase activity	32204	0.00621041
GO:0004845	2	uracil phosphoribosyltransferase activity	32204	0.00621041
GO:0004849	2	uridine kinase activity	32204	0.00621041
GO:0004853	2	uroporphyrinogen decarboxylase activity	32204	0.00621041
GO:0004854	2	xanthine dehydrogenase activity	32204	0.00621041
GO:0005034	2	osmosensor activity	32204	0.00621041
GO:0005179	2	hormone activity	32204	0.00621041
GO:0005227	2	calcium activated cation channel activity	32204	0.00621041
GO:0005274	2	allantoin uptake transmembrane transporter activity	32204	0.00621041
GO:0005353	2	fructose transmembrane transporter activity	32204	0.00621041
GO:0005354	2	galactose transmembrane transporter activity	32204	0.00621041
GO:0005355	2	glucose transmembrane transporter activity	32204	0.00621041
GO:0005363	2	maltose transmembrane transporter activity	32204	0.00621041
GO:0005542	2	folic acid binding	32204	0.00621041
GO:0005546	2	phosphatidylinositol-4,5-bisphosphate binding	32204	0.00621041
GO:0008020	2	G-protein coupled photoreceptor activity	32204	0.00621041
GO:0008083	2	growth factor activity	32204	0.00621041
GO:0008115	2	sarcosine oxidase activity	32204	0.00621041
GO:0008124	2	4-alpha-hydroxytetrahydrobiopterin dehydratase activity	32204	0.00621041
GO:0008158	2	hedgehog receptor activity	32204	0.00621041
GO:0008192	2	RNA guanylyltransferase activity	32204	0.00621041
GO:0008195	2	phosphatidate phosphatase activity	32204	0.00621041
GO:0008198	2	ferrous iron binding	32204	0.00621041
GO:0008242	2	omega peptidase activity	32204	0.00621041
GO:0008251	2	tRNA-specific adenosine deaminase activity	32204	0.00621041
GO:0008376	2	acetylgalactosaminyltransferase activity	32204	0.00621041
GO:0008384	2	IkappaB kinase activity	32204	0.00621041
GO:0008395	2	steroid hydroxylase activity	32204	0.00621041
GO:0008425	2	2-polyprenyl-6-methoxy-1,4-benzoquinone methyltransferase activity	32204	0.00621041
GO:0008428	2	ribonuclease inhibitor activity	32204	0.00621041
GO:0008444	2	CDP-diacylglycerol-glycerol-3-phosphate 3-phosphatidyltransferase activity	32204	0.00621041
GO:0008534	2	oxidized purine base lesion DNA N-glycosylase activity	32204	0.00621041
GO:0008603	2	cAMP-dependent protein kinase regulator activity	32204	0.00621041
GO:0008685	2	2-C-methyl-D-erythritol 2,4-cyclodiphosphate synthase activity	32204	0.00621041
GO:0008792	2	arginine decarboxylase activity	32204	0.00621041
GO:0008793	2	aromatic-amino-acid:2-oxoglutarate aminotransferase activity	32204	0.00621041
GO:0008853	2	exodeoxyribonuclease III activity	32204	0.00621041
GO:0008883	2	glutamyl-tRNA reductase activity	32204	0.00621041
GO:0008897	2	holo-[acyl-carrier-protein] synthase activity	32204	0.00621041
GO:0008921	2	lipopolysaccharide-1,6-galactosyltransferase activity	32204	0.00621041
GO:0008970	2	phosphatidylcholine 1-acylhydrolase activity	32204	0.00621041
GO:0008987	2	quinolinate synthetase A activity	32204	0.00621041
GO:0009041	2	uridylate kinase activity	32204	0.00621041
GO:0009884	2	cytokinin receptor activity	32204	0.00621041
GO:0009905	2	ent-copalyl diphosphate synthase activity	32204	0.00621041
GO:0009940	2	amino-terminal vacuolar sorting propeptide binding	32204	0.00621041
GO:0010283	2	pinoresinol reductase activity	32204	0.00621041
GO:0010295	2	(+)-abscisic acid 8'-hydroxylase activity	32204	0.00621041
GO:0010296	2	prenylcysteine methylesterase activity	32204	0.00621041
GO:0010327	2	acetyl CoA:(Z)-3-hexen-1-ol acetyltransferase activity	32204	0.00621041
GO:0010340	2	carboxyl-O-methyltransferase activity	32204	0.00621041
GO:0010347	2	L-galactose-1-phosphate phosphatase activity	32204	0.00621041
GO:0010427	2	abscisic acid binding	32204	0.00621041
GO:0010488	2	UDP-galactose:N-glycan beta-1,3-galactosyltransferase activity	32204	0.00621041
GO:0010945	2	CoA pyrophosphatase activity	32204	0.00621041
GO:0015089	2	high affinity copper ion transmembrane transporter activity	32204	0.00621041
GO:0015137	2	citrate transmembrane transporter activity	32204	0.00621041
GO:0015142	2	tricarboxylic acid transmembrane transporter activity	32204	0.00621041
GO:0015151	2	alpha-glucoside transmembrane transporter activity	32204	0.00621041
GO:0015175	2	neutral amino acid transmembrane transporter activity	32204	0.00621041
GO:0015231	2	5-formyltetrahydrofolate transporter activity	32204	0.00621041
GO:0015269	2	calcium-activated potassium channel activity	32204	0.00621041
GO:0015391	2	nucleobase:cation symporter activity	32204	0.00621041
GO:0015563	2	uptake transmembrane transporter activity	32204	0.00621041
GO:0015927	2	trehalase activity	32204	0.00621041
GO:0016297	2	acyl-[acyl-carrier-protein] hydrolase activity	32204	0.00621041
GO:0016303	2	1-phosphatidylinositol-3-kinase activity	32204	0.00621041
GO:0016409	2	palmitoyltransferase activity	32204	0.00621041
GO:0016426	2	tRNA (adenine) methyltransferase activity	32204	0.00621041
GO:0016429	2	tRNA (adenine-N1-)-methyltransferase activity	32204	0.00621041
GO:0016454	2	C-palmitoyltransferase activity	32204	0.00621041
GO:0016530	2	metallochaperone activity	32204	0.00621041
GO:0016531	2	copper chaperone activity	32204	0.00621041
GO:0016595	2	glutamate binding	32204	0.00621041
GO:0016630	2	protochlorophyllide reductase activity	32204	0.00621041
GO:0016631	2	enoyl-[acyl-carrier-protein] reductase activity	32204	0.00621041
GO:0016636	2	oxidoreductase activity, acting on the CH-CH group of donors, iron-sulfur protein as acceptor	32204	0.00621041
GO:0016642	2	oxidoreductase activity, acting on the CH-NH2 group of donors, disulfide as acceptor	32204	0.00621041
GO:0016707	2	gibberellin 3-beta-dioxygenase activity	32204	0.00621041
GO:0016726	2	oxidoreductase activity, acting on CH or CH2 groups, NAD or NADP as acceptor	32204	0.00621041
GO:0016756	2	glutathione gamma-glutamylcysteinyltransferase activity	32204	0.00621041
GO:0016819	2	hydrolase activity, acting on acid anhydrides, in sulfonyl-containing anhydrides	32204	0.00621041
GO:0016842	2	amidine-lyase activity	32204	0.00621041
GO:0016863	2	intramolecular oxidoreductase activity, transposing C=C bonds	32204	0.00621041
GO:0016869	2	intramolecular transferase activity, transferring amino groups	32204	0.00621041
GO:0016882	2	cyclo-ligase activity	32204	0.00621041
GO:0016888	2	endodeoxyribonuclease activity, producing 5'-phosphomonoesters	32204	0.00621041
GO:0016895	2	exodeoxyribonuclease activity, producing 5'-phosphomonoesters	32204	0.00621041
GO:0016972	2	thiol oxidase activity	32204	0.00621041
GO:0017056	2	structural constituent of nuclear pore	32204	0.00621041
GO:0017091	2	AU-rich element binding	32204	0.00621041
GO:0017116	2	single-stranded DNA-dependent ATP-dependent DNA helicase activity	32204	0.00621041
GO:0017118	2	lipoyltransferase activity	32204	0.00621041
GO:0017140	2	lipoate synthase activity	32204	0.00621041
GO:0017150	2	tRNA dihydrouridine synthase activity	32204	0.00621041
GO:0018454	2	acetoacetyl-CoA reductase activity	32204	0.00621041
GO:0018580	2	nitronate monooxygenase activity	32204	0.00621041
GO:0018585	2	fluorene oxygenase activity	32204	0.00621041
GO:0018586	2	mono-butyltin dioxygenase activity	32204	0.00621041
GO:0018588	2	tri-n-butyltin dioxygenase activity	32204	0.00621041
GO:0018589	2	di-n-butyltin dioxygenase activity	32204	0.00621041
GO:0018590	2	methylsilanetriol hydroxylase activity	32204	0.00621041
GO:0018591	2	methyl tertiary butyl ether 3-monooxygenase activity	32204	0.00621041
GO:0018592	2	4-nitrocatechol 4-monooxygenase activity	32204	0.00621041
GO:0018593	2	4-chlorophenoxyacetate monooxygenase activity	32204	0.00621041
GO:0018594	2	tert-butanol 2-monooxygenase activity	32204	0.00621041
GO:0018595	2	alpha-pinene monooxygenase activity	32204	0.00621041
GO:0018596	2	dimethylsilanediol hydroxylase activity	32204	0.00621041
GO:0018597	2	ammonia monooxygenase activity	32204	0.00621041
GO:0018598	2	hydroxymethylsilanetriol oxidase activity	32204	0.00621041
GO:0018599	2	2-hydroxyisobutyrate 3-monooxygenase activity	32204	0.00621041
GO:0018600	2	alpha-pinene dehydrogenase activity	32204	0.00621041
GO:0018715	2	9-phenanthrol UDP-glucuronosyltransferase activity	32204	0.00621041
GO:0018716	2	1-phenanthrol glycosyltransferase activity	32204	0.00621041
GO:0018717	2	9-phenanthrol glycosyltransferase activity	32204	0.00621041
GO:0018718	2	1,2-dihydroxy-phenanthrene glycosyltransferase activity	32204	0.00621041
GO:0018738	2	S-formylglutathione hydrolase activity	32204	0.00621041
GO:0019107	2	myristoyltransferase activity	32204	0.00621041
GO:0019112	2	phenanthrol glycosyltransferase activity	32204	0.00621041
GO:0019113	2	limonene monooxygenase activity	32204	0.00621041
GO:0019144	2	ADP-sugar diphosphatase activity	32204	0.00621041
GO:0019840	2	isoprenoid binding	32204	0.00621041
GO:0022839	2	ion gated channel activity	32204	0.00621041
GO:0030410	2	nicotianamine synthase activity	32204	0.00621041
GO:0030580	2	quinone cofactor methyltransferase activity	32204	0.00621041
GO:0030942	2	endoplasmic reticulum signal peptide binding	32204	0.00621041
GO:0031491	2	nucleosome binding	32204	0.00621041
GO:0031957	2	very long-chain fatty acid-CoA ligase activity	32204	0.00621041
GO:0032182	2	small conjugating protein binding	32204	0.00621041
GO:0032542	2	sulfiredoxin activity	32204	0.00621041
GO:0033862	2	UMP kinase activity	32204	0.00621041
GO:0033903	2	endo-1,3(4)-beta-glucanase activity	32204	0.00621041
GO:0034277	2	ent-cassa-12,15-diene synthase activity	32204	0.00621041
GO:0034279	2	syn-pimara-7,15-diene synthase activity	32204	0.00621041
GO:0034432	2	bis(5'-adenosyl)-pentaphosphatase activity	32204	0.00621041
GO:0035197	2	siRNA binding	32204	0.00621041
GO:0035198	2	miRNA binding	32204	0.00621041
GO:0042281	2	dolichyl pyrophosphate Man9GlcNAc2 alpha-1,3-glucosyltransferase activity	32204	0.00621041
GO:0042283	2	dolichyl pyrophosphate Glc1Man9GlcNAc2 alpha-1,3-glucosyltransferase activity	32204	0.00621041
GO:0042286	2	glutamate-1-semialdehyde 2,1-aminomutase activity	32204	0.00621041
GO:0042624	2	ATPase activity, uncoupled	32204	0.00621041
GO:0042781	2	3'-tRNA processing endoribonuclease activity	32204	0.00621041
GO:0042947	2	glucoside transmembrane transporter activity	32204	0.00621041
GO:0043130	2	ubiquitin binding	32204	0.00621041
GO:0043142	2	single-stranded DNA-dependent ATPase activity	32204	0.00621041
GO:0043754	2	dihydrolipoyllysine-residue (2-methylpropanoyl)transferase activity	32204	0.00621041
GO:0043812	2	phosphatidylinositol-4-phosphate phosphatase activity	32204	0.00621041
GO:0043823	2	spheroidene monooxygenase activity	32204	0.00621041
GO:0045430	2	chalcone isomerase activity	32204	0.00621041
GO:0045431	2	flavonol synthase activity	32204	0.00621041
GO:0045437	2	uridine nucleosidase activity	32204	0.00621041
GO:0045550	2	geranylgeranyl reductase activity	32204	0.00621041
GO:0046429	2	4-hydroxy-3-methylbut-2-en-1-yl diphosphate synthase activity	32204	0.00621041
GO:0046480	2	galactolipid galactosyltransferase activity	32204	0.00621041
GO:0046577	2	long-chain-alcohol oxidase activity	32204	0.00621041
GO:0046857	2	oxidoreductase activity, acting on other nitrogenous compounds as donors, with NAD or NADP as acceptor	32204	0.00621041
GO:0046870	2	cadmium ion binding	32204	0.00621041
GO:0046920	2	alpha-(1->3)-fucosyltransferase activity	32204	0.00621041
GO:0046921	2	alpha-(1->6)-fucosyltransferase activity	32204	0.00621041
GO:0047341	2	fucose-1-phosphate guanylyltransferase activity	32204	0.00621041
GO:0047364	2	desulfoglucosinolate sulfotransferase activity	32204	0.00621041
GO:0047501	2	(+)-neomenthol dehydrogenase activity	32204	0.00621041
GO:0047504	2	(-)-menthol dehydrogenase activity	32204	0.00621041
GO:0047622	2	adenosine nucleosidase activity	32204	0.00621041
GO:0047627	2	adenylylsulfatase activity	32204	0.00621041
GO:0047632	2	agmatine deiminase activity	32204	0.00621041
GO:0047661	2	amino-acid racemase activity	32204	0.00621041
GO:0047668	2	amygdalin beta-glucosidase activity	32204	0.00621041
GO:0047724	2	inosine nucleosidase activity	32204	0.00621041
GO:0047940	2	glucuronokinase activity	32204	0.00621041
GO:0048040	2	UDP-glucuronate decarboxylase activity	32204	0.00621041
GO:0048531	2	beta-1,3-galactosyltransferase activity	32204	0.00621041
GO:0050201	2	fucokinase activity	32204	0.00621041
GO:0050269	2	coniferyl-aldehyde dehydrogenase activity	32204	0.00621041
GO:0050284	2	sinapate 1-glucosyltransferase activity	32204	0.00621041
GO:0050362	2	L-tryptophan:2-oxoglutarate aminotransferase activity	32204	0.00621041
GO:0050645	2	limonoid glucosyltransferase activity	32204	0.00621041
GO:0051723	2	protein methylesterase activity	32204	0.00621041
GO:0051740	2	ethylene binding	32204	0.00621041
GO:0070403	2	NAD+ binding	32204	0.00621041
GO:0070456	2	galactose-1-phosphate phosphatase activity	32204	0.00621041
GO:0070529	2	L-tryptophan aminotransferase activity	32204	0.00621041
GO:0070704	2	sterol desaturase activity	32204	0.00621041
GO:0070818	2	protoporphyrinogen oxidase activity	32204	0.00621041
GO:0080002	2	UDP-glucose:4-aminobenzoate acylglucosyltransferase activity	32204	0.00621041
GO:0080019	2	fatty-acyl-CoA reductase (alcohol-forming) activity	32204	0.00621041
GO:0080030	2	methyl indole-3-acetate esterase activity	32204	0.00621041
GO:0080031	2	methyl salicylate esterase activity	32204	0.00621041
GO:0080032	2	methyl jasmonate esterase activity	32204	0.00621041
GO:0080041	2	ADP-ribose pyrophosphohydrolase activity	32204	0.00621041
GO:0080079	2	cellobiose glucosidase activity	32204	0.00621041
GO:0080081	2	4-methylumbelliferyl-beta-D-glucopyranoside beta-glucosidase activity	32204	0.00621041
GO:0080082	2	esculin beta-glucosidase activity	32204	0.00621041
GO:0080083	2	beta-gentiobiose beta-glucosidase activity	32204	0.00621041
GO:0080097	2	L-tryptophan:pyruvate aminotransferase activity	32204	0.00621041
GO:0080116	2	glucuronoxylan glucuronosyltransferase activity	32204	0.00621041
GO:0080139	2	borate efflux transmembrane transporter activity	32204	0.00621041
GO:0090079	2	translation regulator activity, nucleic acid binding	32204	0.00621041
GO:0000014	1	single-stranded DNA specific endodeoxyribonuclease activity	32204	0.0031052
GO:0000064	1	L-ornithine transmembrane transporter activity	32204	0.0031052
GO:0000150	1	recombinase activity	32204	0.0031052
GO:0000213	1	tRNA-intron endonuclease activity	32204	0.0031052
GO:0000225	1	N-acetylglucosaminylphosphatidylinositol deacetylase activity	32204	0.0031052
GO:0000247	1	C-8 sterol isomerase activity	32204	0.0031052
GO:0000250	1	lanosterol synthase activity	32204	0.0031052
GO:0000254	1	C-4 methylsterol oxidase activity	32204	0.0031052
GO:0000295	1	adenine nucleotide transmembrane transporter activity	32204	0.0031052
GO:0000309	1	nicotinamide-nucleotide adenylyltransferase activity	32204	0.0031052
GO:0000340	1	RNA 7-methylguanosine cap binding	32204	0.0031052
GO:0000823	1	inositol-1,4,5-trisphosphate 6-kinase activity	32204	0.0031052
GO:0001760	1	aminocarboxymuconate-semialdehyde decarboxylase activity	32204	0.0031052
GO:0001962	1	alpha-1,3-galactosyltransferase activity	32204	0.0031052
GO:0003715	1	transcription termination factor activity	32204	0.0031052
GO:0003730	1	mRNA 3'-UTR binding	32204	0.0031052
GO:0003827	1	alpha-1,3-mannosylglycoprotein 2-beta-N-acetylglucosaminyltransferase activity	32204	0.0031052
GO:0003838	1	sterol 24-C-methyltransferase activity	32204	0.0031052
GO:0003852	1	2-isopropylmalate synthase activity	32204	0.0031052
GO:0003857	1	3-hydroxyacyl-CoA dehydrogenase activity	32204	0.0031052
GO:0003860	1	3-hydroxyisobutyryl-CoA hydrolase activity	32204	0.0031052
GO:0003865	1	3-oxo-5-alpha-steroid 4-dehydrogenase activity	32204	0.0031052
GO:0003866	1	3-phosphoshikimate 1-carboxyvinyltransferase activity	32204	0.0031052
GO:0003876	1	AMP deaminase activity	32204	0.0031052
GO:0003879	1	ATP phosphoribosyltransferase activity	32204	0.0031052
GO:0003881	1	CDP-diacylglycerol-inositol 3-phosphatidyltransferase activity	32204	0.0031052
GO:0003882	1	CDP-diacylglycerol-serine O-phosphatidyltransferase activity	32204	0.0031052
GO:0003883	1	CTP synthase activity	32204	0.0031052
GO:0003914	1	DNA (6-4) photolyase activity	32204	0.0031052
GO:0003922	1	GMP synthase (glutamine-hydrolyzing) activity	32204	0.0031052
GO:0003937	1	IMP cyclohydrolase activity	32204	0.0031052
GO:0003938	1	IMP dehydrogenase activity	32204	0.0031052
GO:0003942	1	N-acetyl-gamma-glutamyl-phosphate reductase activity	32204	0.0031052
GO:0003949	1	1-(5-phosphoribosyl)-5-[(5-phosphoribosylamino)methylideneamino]imidazole-4-carboxamide isomerase activity	32204	0.0031052
GO:0003952	1	NAD+ synthase (glutamine-hydrolyzing) activity	32204	0.0031052
GO:0003962	1	cystathionine gamma-synthase activity	32204	0.0031052
GO:0003977	1	UDP-N-acetylglucosamine diphosphorylase activity	32204	0.0031052
GO:0003984	1	acetolactate synthase activity	32204	0.0031052
GO:0003985	1	acetyl-CoA C-acetyltransferase activity	32204	0.0031052
GO:0003991	1	acetylglutamate kinase activity	32204	0.0031052
GO:0004015	1	adenosylmethionine-8-amino-7-oxononanoate transaminase activity	32204	0.0031052
GO:0004018	1	N6-(1,2-dicarboxyethyl)AMP AMP-lyase (fumarate-forming) activity	32204	0.0031052
GO:0004021	1	L-alanine:2-oxoglutarate aminotransferase activity	32204	0.0031052
GO:0004024	1	alcohol dehydrogenase activity, zinc-dependent	32204	0.0031052
GO:0004033	1	aldo-keto reductase (NADP) activity	32204	0.0031052
GO:0004038	1	allantoinase activity	32204	0.0031052
GO:0004042	1	acetyl-CoA:L-glutamate N-acetyltransferase activity	32204	0.0031052
GO:0004053	1	arginase activity	32204	0.0031052
GO:0004056	1	argininosuccinate lyase activity	32204	0.0031052
GO:0004057	1	arginyltransferase activity	32204	0.0031052
GO:0004067	1	asparaginase activity	32204	0.0031052
GO:0004070	1	aspartate carbamoyltransferase activity	32204	0.0031052
GO:0004073	1	aspartate-semialdehyde dehydrogenase activity	32204	0.0031052
GO:0004077	1	biotin-[acetyl-CoA-carboxylase] ligase activity	32204	0.0031052
GO:0004081	1	bis(5'-nucleosyl)-tetraphosphatase (asymmetrical) activity	32204	0.0031052
GO:0004088	1	carbamoyl-phosphate synthase (glutamine-hydrolyzing) activity	32204	0.0031052
GO:0004090	1	carbonyl reductase (NADPH) activity	32204	0.0031052
GO:0004105	1	choline-phosphate cytidylyltransferase activity	32204	0.0031052
GO:0004109	1	coproporphyrinogen oxidase activity	32204	0.0031052
GO:0004128	1	cytochrome-b5 reductase activity	32204	0.0031052
GO:0004140	1	dephospho-CoA kinase activity	32204	0.0031052
GO:0004142	1	diacylglycerol cholinephosphotransferase activity	32204	0.0031052
GO:0004150	1	dihydroneopterin aldolase activity	32204	0.0031052
GO:0004151	1	dihydroorotase activity	32204	0.0031052
GO:0004154	1	dihydropterin oxidase activity	32204	0.0031052
GO:0004161	1	dimethylallyltranstransferase activity	32204	0.0031052
GO:0004163	1	diphosphomevalonate decarboxylase activity	32204	0.0031052
GO:0004164	1	diphthine synthase activity	32204	0.0031052
GO:0004174	1	electron-transferring-flavoprotein dehydrogenase activity	32204	0.0031052
GO:0004314	1	[acyl-carrier-protein] S-malonyltransferase activity	32204	0.0031052
GO:0004316	1	3-oxoacyl-[acyl-carrier-protein] reductase (NADPH) activity	32204	0.0031052
GO:0004334	1	fumarylacetoacetase activity	32204	0.0031052
GO:0004343	1	glucosamine 6-phosphate N-acetyltransferase activity	32204	0.0031052
GO:0004355	1	glutamate synthase (NADPH) activity	32204	0.0031052
GO:0004358	1	glutamate N-acetyltransferase activity	32204	0.0031052
GO:0004359	1	glutaminase activity	32204	0.0031052
GO:0004360	1	glutamine-fructose-6-phosphate transaminase (isomerizing) activity	32204	0.0031052
GO:0004363	1	glutathione synthase activity	32204	0.0031052
GO:0004368	1	glycerol-3-phosphate dehydrogenase activity	32204	0.0031052
GO:0004371	1	glycerone kinase activity	32204	0.0031052
GO:0004400	1	histidinol-phosphate transaminase activity	32204	0.0031052
GO:0004401	1	histidinol-phosphatase activity	32204	0.0031052
GO:0004417	1	hydroxyethylthiazole kinase activity	32204	0.0031052
GO:0004418	1	hydroxymethylbilane synthase activity	32204	0.0031052
GO:0004422	1	hypoxanthine phosphoribosyltransferase activity	32204	0.0031052
GO:0004452	1	isopentenyl-diphosphate delta-isomerase activity	32204	0.0031052
GO:0004458	1	D-lactate dehydrogenase (cytochrome) activity	32204	0.0031052
GO:0004496	1	mevalonate kinase activity	32204	0.0031052
GO:0004500	1	dopamine beta-monooxygenase activity	32204	0.0031052
GO:0004512	1	inositol-3-phosphate synthase activity	32204	0.0031052
GO:0004514	1	nicotinate-nucleotide diphosphorylase (carboxylating) activity	32204	0.0031052
GO:0004515	1	nicotinate-nucleotide adenylyltransferase activity	32204	0.0031052
GO:0004534	1	5'-3' exoribonuclease activity	32204	0.0031052
GO:0004560	1	alpha-L-fucosidase activity	32204	0.0031052
GO:0004561	1	alpha-N-acetylglucosaminidase activity	32204	0.0031052
GO:0004573	1	mannosyl-oligosaccharide glucosidase activity	32204	0.0031052
GO:0004575	1	sucrose alpha-glucosidase activity	32204	0.0031052
GO:0004585	1	ornithine carbamoyltransferase activity	32204	0.0031052
GO:0004587	1	ornithine-oxo-acid transaminase activity	32204	0.0031052
GO:0004588	1	orotate phosphoribosyltransferase activity	32204	0.0031052
GO:0004590	1	orotidine-5'-phosphate decarboxylase activity	32204	0.0031052
GO:0004592	1	pantoate-beta-alanine ligase activity	32204	0.0031052
GO:0004604	1	phosphoadenylyl-sulfate reductase (thioredoxin) activity	32204	0.0031052
GO:0004615	1	phosphomannomutase activity	32204	0.0031052
GO:0004622	1	lysophospholipase activity	32204	0.0031052
GO:0004635	1	phosphoribosyl-AMP cyclohydrolase activity	32204	0.0031052
GO:0004636	1	phosphoribosyl-ATP diphosphatase activity	32204	0.0031052
GO:0004637	1	phosphoribosylamine-glycine ligase activity	32204	0.0031052
GO:0004638	1	phosphoribosylaminoimidazole carboxylase activity	32204	0.0031052
GO:0004639	1	phosphoribosylaminoimidazolesuccinocarboxamide synthase activity	32204	0.0031052
GO:0004640	1	phosphoribosylanthranilate isomerase activity	32204	0.0031052
GO:0004641	1	phosphoribosylformylglycinamidine cyclo-ligase activity	32204	0.0031052
GO:0004643	1	phosphoribosylaminoimidazolecarboxamide formyltransferase activity	32204	0.0031052
GO:0004647	1	phosphoserine phosphatase activity	32204	0.0031052
GO:0004649	1	poly(ADP-ribose) glycohydrolase activity	32204	0.0031052
GO:0004654	1	polyribonucleotide nucleotidyltransferase activity	32204	0.0031052
GO:0004655	1	porphobilinogen synthase activity	32204	0.0031052
GO:0004657	1	proline dehydrogenase activity	32204	0.0031052
GO:0004661	1	protein geranylgeranyltransferase activity	32204	0.0031052
GO:0004662	1	CAAX-protein geranylgeranyltransferase activity	32204	0.0031052
GO:0004665	1	prephenate dehydrogenase (NADP+) activity	32204	0.0031052
GO:0004691	1	cAMP-dependent protein kinase activity	32204	0.0031052
GO:0004730	1	pseudouridylate synthase activity	32204	0.0031052
GO:0004735	1	pyrroline-5-carboxylate reductase activity	32204	0.0031052
GO:0004746	1	riboflavin synthase activity	32204	0.0031052
GO:0004771	1	sterol esterase activity	32204	0.0031052
GO:0004780	1	sulfate adenylyltransferase (ADP) activity	32204	0.0031052
GO:0004788	1	thiamine diphosphokinase activity	32204	0.0031052
GO:0004795	1	threonine synthase activity	32204	0.0031052
GO:0004797	1	thymidine kinase activity	32204	0.0031052
GO:0004798	1	thymidylate kinase activity	32204	0.0031052
GO:0004801	1	sedoheptulose-7-phosphate:D-glyceraldehyde-3-phosphate glyceronetransferase activity	32204	0.0031052
GO:0004809	1	tRNA (guanine-N2-)-methyltransferase activity	32204	0.0031052
GO:0004817	1	cysteine-tRNA ligase activity	32204	0.0031052
GO:0004819	1	glutamine-tRNA ligase activity	32204	0.0031052
GO:0004844	1	uracil DNA N-glycosylase activity	32204	0.0031052
GO:0004846	1	urate oxidase activity	32204	0.0031052
GO:0004848	1	ureidoglycolate hydrolase activity	32204	0.0031052
GO:0004856	1	xylulokinase activity	32204	0.0031052
GO:0004864	1	protein phosphatase inhibitor activity	32204	0.0031052
GO:0005080	1	protein kinase C binding	32204	0.0031052
GO:0005095	1	GTPase inhibitor activity	32204	0.0031052
GO:0005201	1	extracellular matrix structural constituent	32204	0.0031052
GO:0005221	1	intracellular cyclic nucleotide activated cation channel activity	32204	0.0031052
GO:0005245	1	voltage-gated calcium channel activity	32204	0.0031052
GO:0005262	1	calcium channel activity	32204	0.0031052
GO:0005310	1	dicarboxylic acid transmembrane transporter activity	32204	0.0031052
GO:0005347	1	ATP transmembrane transporter activity	32204	0.0031052
GO:0005459	1	UDP-galactose transmembrane transporter activity	32204	0.0031052
GO:0005460	1	UDP-glucose transmembrane transporter activity	32204	0.0031052
GO:0005476	1	carnitine:acyl carnitine antiporter activity	32204	0.0031052
GO:0005487	1	nucleocytoplasmic transporter activity	32204	0.0031052
GO:0005547	1	phosphatidylinositol-3,4,5-trisphosphate binding	32204	0.0031052
GO:0005549	1	odorant binding	32204	0.0031052
GO:0008107	1	galactoside 2-alpha-L-fucosyltransferase activity	32204	0.0031052
GO:0008108	1	UDP-glucose:hexose-1-phosphate uridylyltransferase activity	32204	0.0031052
GO:0008119	1	thiopurine S-methyltransferase activity	32204	0.0031052
GO:0008120	1	ceramide glucosyltransferase activity	32204	0.0031052
GO:0008159	1	positive transcription elongation factor activity	32204	0.0031052
GO:0008174	1	mRNA methyltransferase activity	32204	0.0031052
GO:0008239	1	dipeptidyl-peptidase activity	32204	0.0031052
GO:0008240	1	tripeptidyl-peptidase activity	32204	0.0031052
GO:0008265	1	Mo-molybdopterin cofactor sulfurase activity	32204	0.0031052
GO:0008281	1	sulfonylurea receptor activity	32204	0.0031052
GO:0008398	1	sterol 14-demethylase activity	32204	0.0031052
GO:0008413	1	8-oxo-7,8-dihydroguanosine triphosphate pyrophosphatase activity	32204	0.0031052
GO:0008419	1	RNA lariat debranching enzyme activity	32204	0.0031052
GO:0008440	1	inositol-1,4,5-trisphosphate 3-kinase activity	32204	0.0031052
GO:0008446	1	GDP-mannose 4,6-dehydratase activity	32204	0.0031052
GO:0008447	1	L-ascorbate oxidase activity	32204	0.0031052
GO:0008453	1	alanine-glyoxylate transaminase activity	32204	0.0031052
GO:0008455	1	alpha-1,6-mannosylglycoprotein 2-beta-N-acetylglucosaminyltransferase activity	32204	0.0031052
GO:0008460	1	dTDP-glucose 4,6-dehydratase activity	32204	0.0031052
GO:0008465	1	glycerate dehydrogenase activity	32204	0.0031052
GO:0008470	1	isovaleryl-CoA dehydrogenase activity	32204	0.0031052
GO:0008493	1	tetracycline transporter activity	32204	0.0031052
GO:0008495	1	protoheme IX farnesyltransferase activity	32204	0.0031052
GO:0008568	1	microtubule-severing ATPase activity	32204	0.0031052
GO:0008650	1	rRNA (uridine-2'-O-)-methyltransferase activity	32204	0.0031052
GO:0008676	1	3-deoxy-8-phosphooctulonate synthase activity	32204	0.0031052
GO:0008690	1	3-deoxy-manno-octulosonate cytidylyltransferase activity	32204	0.0031052
GO:0008703	1	5-amino-6-(5-phosphoribosylamino)uracil reductase activity	32204	0.0031052
GO:0008705	1	methionine synthase activity	32204	0.0031052
GO:0008716	1	D-alanine-D-alanine ligase activity	32204	0.0031052
GO:0008734	1	L-aspartate oxidase activity	32204	0.0031052
GO:0008755	1	O antigen polymerase activity	32204	0.0031052
GO:0008759	1	UDP-3-O-[3-hydroxymyristoyl] N-acetylglucosamine deacetylase activity	32204	0.0031052
GO:0008783	1	agmatinase activity	32204	0.0031052
GO:0008796	1	bis(5'-nucleosyl)-tetraphosphatase activity	32204	0.0031052
GO:0008800	1	beta-lactamase activity	32204	0.0031052
GO:0008802	1	betaine-aldehyde dehydrogenase activity	32204	0.0031052
GO:0008805	1	carbon-monoxide oxygenase activity	32204	0.0031052
GO:0008808	1	cardiolipin synthase activity	32204	0.0031052
GO:0008824	1	cyanate hydratase activity	32204	0.0031052
GO:0008835	1	diaminohydroxyphosphoribosylaminopyrimidine deaminase activity	32204	0.0031052
GO:0008837	1	diaminopimelate epimerase activity	32204	0.0031052
GO:0008839	1	dihydrodipicolinate reductase activity	32204	0.0031052
GO:0008840	1	dihydrodipicolinate synthase activity	32204	0.0031052
GO:0008901	1	ferredoxin hydrogenase activity	32204	0.0031052
GO:0008909	1	isochorismate synthase activity	32204	0.0031052
GO:0008930	1	methylthioadenosine nucleosidase activity	32204	0.0031052
GO:0008936	1	nicotinamidase activity	32204	0.0031052
GO:0008965	1	phosphoenolpyruvate-protein phosphotransferase activity	32204	0.0031052
GO:0008972	1	phosphomethylpyrimidine kinase activity	32204	0.0031052
GO:0009000	1	selenocysteine lyase activity	32204	0.0031052
GO:0009029	1	tetraacyldisaccharide 4'-kinase activity	32204	0.0031052
GO:0009039	1	urease activity	32204	0.0031052
GO:0009045	1	xylose isomerase activity	32204	0.0031052
GO:0009383	1	rRNA (cytosine-C5-)-methyltransferase activity	32204	0.0031052
GO:0009540	1	zeaxanthin epoxidase [overall] activity	32204	0.0031052
GO:0009674	1	potassium:sodium symporter activity	32204	0.0031052
GO:0009824	1	AMP dimethylallyltransferase activity	32204	0.0031052
GO:0009883	1	red or far-red light photoreceptor activity	32204	0.0031052
GO:0009917	1	sterol 5-alpha reductase activity	32204	0.0031052
GO:0009922	1	fatty acid elongase activity	32204	0.0031052
GO:0009977	1	proton motive force dependent protein transmembrane transporter activity	32204	0.0031052
GO:0010012	1	steroid 22-alpha hydroxylase activity	32204	0.0031052
GO:0010174	1	nucleoside transmembrane transporter activity, against a concentration gradient	32204	0.0031052
GO:0010176	1	homogentisate phytyltransferase activity	32204	0.0031052
GO:0010210	1	IAA-Phe conjugate hydrolase activity	32204	0.0031052
GO:0010211	1	IAA-Leu conjugate hydrolase activity	32204	0.0031052
GO:0010276	1	phytol kinase activity	32204	0.0031052
GO:0010280	1	UDP-L-rhamnose synthase activity	32204	0.0031052
GO:0010285	1	L,L-diaminopimelate aminotransferase activity	32204	0.0031052
GO:0010302	1	oxidoreductase activity, acting on paired donors, with incorporation or reduction of molecular oxygen, 2-oxoglutarate as one donor, and incorporation of one atom each of oxygen into both donors	32204	0.0031052
GO:0010303	1	limit dextrinase activity	32204	0.0031052
GO:0010309	1	acireductone dioxygenase [iron(II)-requiring] activity	32204	0.0031052
GO:0010328	1	auxin influx transmembrane transporter activity	32204	0.0031052
GO:0010341	1	gibberellin carboxyl-O-methyltransferase activity	32204	0.0031052
GO:0010354	1	homogentisate prenyltransferase activity	32204	0.0031052
GO:0010436	1	carotenoid dioxygenase activity	32204	0.0031052
GO:0010486	1	manganese:hydrogen antiporter activity	32204	0.0031052
GO:0010489	1	UDP-4-keto-6-deoxy-glucose-3,5-epimerase activity	32204	0.0031052
GO:0010490	1	UDP-4-keto-rhamnose-4-keto-reductase activity	32204	0.0031052
GO:0015081	1	sodium ion transmembrane transporter activity	32204	0.0031052
GO:0015087	1	cobalt ion transmembrane transporter activity	32204	0.0031052
GO:0015088	1	copper uptake transmembrane transporter activity	32204	0.0031052
GO:0015165	1	pyrimidine nucleotide sugar transmembrane transporter activity	32204	0.0031052
GO:0015168	1	glycerol transmembrane transporter activity	32204	0.0031052
GO:0015173	1	aromatic amino acid transmembrane transporter activity	32204	0.0031052
GO:0015180	1	L-alanine transmembrane transporter activity	32204	0.0031052
GO:0015211	1	purine nucleoside transmembrane transporter activity	32204	0.0031052
GO:0015215	1	nucleotide transmembrane transporter activity	32204	0.0031052
GO:0015216	1	purine nucleotide transmembrane transporter activity	32204	0.0031052
GO:0015217	1	ADP transmembrane transporter activity	32204	0.0031052
GO:0015226	1	carnitine transporter activity	32204	0.0031052
GO:0015288	1	porin activity	32204	0.0031052
GO:0015296	1	anion:cation symporter activity	32204	0.0031052
GO:0015307	1	drug:hydrogen antiporter activity	32204	0.0031052
GO:0015377	1	cation:chloride symporter activity	32204	0.0031052
GO:0015410	1	manganese-transporting ATPase activity	32204	0.0031052
GO:0015444	1	magnesium-importing ATPase activity	32204	0.0031052
GO:0015520	1	tetracycline:hydrogen antiporter activity	32204	0.0031052
GO:0015651	1	quaternary ammonium group transmembrane transporter activity	32204	0.0031052
GO:0015922	1	aspartate oxidase activity	32204	0.0031052
GO:0015928	1	fucosidase activity	32204	0.0031052
GO:0016174	1	NAD(P)H oxidase activity	32204	0.0031052
GO:0016205	1	selenocysteine methyltransferase activity	32204	0.0031052
GO:0016247	1	channel regulator activity	32204	0.0031052
GO:0016262	1	protein N-acetylglucosaminyltransferase activity	32204	0.0031052
GO:0016273	1	arginine N-methyltransferase activity	32204	0.0031052
GO:0016274	1	protein-arginine N-methyltransferase activity	32204	0.0031052
GO:0016300	1	tRNA (uracil) methyltransferase activity	32204	0.0031052
GO:0016419	1	S-malonyltransferase activity	32204	0.0031052
GO:0016420	1	malonyltransferase activity	32204	0.0031052
GO:0016427	1	tRNA (cytosine) methyltransferase activity	32204	0.0031052
GO:0016434	1	rRNA (cytosine) methyltransferase activity	32204	0.0031052
GO:0016435	1	rRNA (guanine) methyltransferase activity	32204	0.0031052
GO:0016436	1	rRNA (uridine) methyltransferase activity	32204	0.0031052
GO:0016453	1	C-acetyltransferase activity	32204	0.0031052
GO:0016621	1	cinnamoyl-CoA reductase activity	32204	0.0031052
GO:0016622	1	oxidoreductase activity, acting on the aldehyde or oxo group of donors, cytochrome as acceptor	32204	0.0031052
GO:0016632	1	oxidoreductase activity, acting on the CH-CH group of donors, cytochrome as acceptor	32204	0.0031052
GO:0016633	1	galactonolactone dehydrogenase activity	32204	0.0031052
GO:0016649	1	oxidoreductase activity, acting on the CH-NH group of donors, quinone or similar compound as acceptor	32204	0.0031052
GO:0016656	1	monodehydroascorbate reductase (NADH) activity	32204	0.0031052
GO:0016663	1	oxidoreductase activity, acting on other nitrogenous compounds as donors, oxygen as acceptor	32204	0.0031052
GO:0016664	1	oxidoreductase activity, acting on other nitrogenous compounds as donors, iron-sulfur protein as acceptor	32204	0.0031052
GO:0016672	1	oxidoreductase activity, acting on a sulfur group of donors, quinone or similar compound as acceptor	32204	0.0031052
GO:0016695	1	oxidoreductase activity, acting on hydrogen as donor	32204	0.0031052
GO:0016699	1	oxidoreductase activity, acting on hydrogen as donor, iron-sulfur protein as acceptor	32204	0.0031052
GO:0016710	1	trans-cinnamate 4-monooxygenase activity	32204	0.0031052
GO:0016715	1	oxidoreductase activity, acting on paired donors, with incorporation or reduction of molecular oxygen, reduced ascorbate as one donor, and incorporation of one atom of oxygen	32204	0.0031052
GO:0016719	1	carotene 7,8-desaturase activity	32204	0.0031052
GO:0016720	1	delta12-fatty acid dehydrogenase activity	32204	0.0031052
GO:0016767	1	geranylgeranyl-diphosphate geranylgeranyltransferase activity	32204	0.0031052
GO:0016781	1	phosphotransferase activity, paired acceptors	32204	0.0031052
GO:0016784	1	3-mercaptopyruvate sulfurtransferase activity	32204	0.0031052
GO:0016805	1	dipeptidase activity	32204	0.0031052
GO:0016822	1	hydrolase activity, acting on acid carbon-carbon bonds	32204	0.0031052
GO:0016823	1	hydrolase activity, acting on acid carbon-carbon bonds, in ketonic substances	32204	0.0031052
GO:0016824	1	hydrolase activity, acting on acid halide bonds	32204	0.0031052
GO:0016898	1	oxidoreductase activity, acting on the CH-OH group of donors, cytochrome as acceptor	32204	0.0031052
GO:0016920	1	pyroglutamyl-peptidase activity	32204	0.0031052
GO:0017151	1	DEAD/H-box RNA helicase binding	32204	0.0031052
GO:0017168	1	5-oxoprolinase (ATP-hydrolyzing) activity	32204	0.0031052
GO:0018271	1	biotin-protein ligase activity	32204	0.0031052
GO:0018421	1	UDP-N-acetylglucosamine:serine-protein N-acetylglucosamine-1-phosphotransferase activity	32204	0.0031052
GO:0018422	1	GDP-mannose:serine-protein mannose-1-phosphotransferase activity	32204	0.0031052
GO:0018423	1	protein C-terminal leucine carboxyl O-methyltransferase activity	32204	0.0031052
GO:0018707	1	1-phenanthrol methyltransferase activity	32204	0.0031052
GO:0018731	1	1-oxa-2-oxocycloheptane lactonase activity	32204	0.0031052
GO:0018732	1	sulfolactone hydrolase activity	32204	0.0031052
GO:0018733	1	3,4-dihydrocoumarin hydrolase activity	32204	0.0031052
GO:0018734	1	butyrolactone hydrolase activity	32204	0.0031052
GO:0018826	1	methionine gamma-lyase activity	32204	0.0031052
GO:0019116	1	hydroxy-nicotine oxidase activity	32204	0.0031052
GO:0019120	1	hydrolase activity, acting on acid halide bonds, in C-halide compounds	32204	0.0031052
GO:0019136	1	deoxynucleoside kinase activity	32204	0.0031052
GO:0019154	1	glycolate dehydrogenase activity	32204	0.0031052
GO:0019177	1	dihydroneopterin triphosphate pyrophosphohydrolase activity	32204	0.0031052
GO:0019211	1	phosphatase activator activity	32204	0.0031052
GO:0019212	1	phosphatase inhibitor activity	32204	0.0031052
GO:0019702	1	protein-arginine N5-methyltransferase activity	32204	0.0031052
GO:0019779	1	APG8 activating enzyme activity	32204	0.0031052
GO:0019781	1	NEDD8 activating enzyme activity	32204	0.0031052
GO:0019788	1	NEDD8 ligase activity	32204	0.0031052
GO:0019789	1	SUMO ligase activity	32204	0.0031052
GO:0019900	1	kinase binding	32204	0.0031052
GO:0019901	1	protein kinase binding	32204	0.0031052
GO:0022820	1	potassium ion symporter activity	32204	0.0031052
GO:0022829	1	wide pore channel activity	32204	0.0031052
GO:0022858	1	alanine transmembrane transporter activity	32204	0.0031052
GO:0030267	1	glyoxylate reductase (NADP) activity	32204	0.0031052
GO:0030272	1	5-formyltetrahydrofolate cyclo-ligase activity	32204	0.0031052
GO:0030337	1	DNA polymerase processivity factor activity	32204	0.0031052
GO:0030378	1	serine racemase activity	32204	0.0031052
GO:0030604	1	1-deoxy-D-xylulose-5-phosphate reductoisomerase activity	32204	0.0031052
GO:0030611	1	arsenate reductase activity	32204	0.0031052
GO:0030675	1	Rac GTPase activator activity	32204	0.0031052
GO:0030755	1	quercetin 3-O-methyltransferase activity	32204	0.0031052
GO:0030792	1	methylarsonite methyltransferase activity	32204	0.0031052
GO:0030797	1	24-methylenesterol C-methyltransferase activity	32204	0.0031052
GO:0030946	1	protein tyrosine phosphatase activity, metal-dependent	32204	0.0031052
GO:0031127	1	alpha-(1,2)-fucosyltransferase activity	32204	0.0031052
GO:0031176	1	endo-1,4-beta-xylanase activity	32204	0.0031052
GO:0031219	1	levanase activity	32204	0.0031052
GO:0031278	1	alpha-1,2-galactosyltransferase activity	32204	0.0031052
GO:0032403	1	protein complex binding	32204	0.0031052
GO:0032440	1	2-alkenal reductase [NAD(P)] activity	32204	0.0031052
GO:0032451	1	demethylase activity	32204	0.0031052
GO:0032791	1	lead ion binding	32204	0.0031052
GO:0033556	1	dolichyl pyrophosphate Man7GlcNAc2 alpha-1,3-glucosyltransferase activity	32204	0.0031052
GO:0033765	1	steroid dehydrogenase activity, acting on the CH-CH group of donors	32204	0.0031052
GO:0033799	1	myricetin 3'-O-methyltransferase activity	32204	0.0031052
GO:0034007	1	S-linalool synthase activity	32204	0.0031052
GO:0034211	1	GTP-dependent protein kinase activity	32204	0.0031052
GO:0035005	1	1-phosphatidylinositol-4-phosphate 3-kinase activity	32204	0.0031052
GO:0035014	1	phosphatidylinositol 3-kinase regulator activity	32204	0.0031052
GO:0035252	1	UDP-xylosyltransferase activity	32204	0.0031052
GO:0035299	1	inositol pentakisphosphate 2-kinase activity	32204	0.0031052
GO:0042084	1	5-methyltetrahydrofolate-dependent methyltransferase activity	32204	0.0031052
GO:0042162	1	telomeric DNA binding	32204	0.0031052
GO:0042301	1	phosphate ion binding	32204	0.0031052
GO:0042392	1	sphingosine-1-phosphate phosphatase activity	32204	0.0031052
GO:0042409	1	caffeoyl-CoA O-methyltransferase activity	32204	0.0031052
GO:0042500	1	aspartic endopeptidase activity, intramembrane cleaving	32204	0.0031052
GO:0042800	1	histone methyltransferase activity (H3-K4 specific)	32204	0.0031052
GO:0042895	1	antibiotic transporter activity	32204	0.0031052
GO:0042936	1	dipeptide transporter activity	32204	0.0031052
GO:0042937	1	tripeptide transporter activity	32204	0.0031052
GO:0043168	1	anion binding	32204	0.0031052
GO:0043295	1	glutathione binding	32204	0.0031052
GO:0043530	1	adenosine 5'-monophosphoramidase activity	32204	0.0031052
GO:0043531	1	ADP binding	32204	0.0031052
GO:0043761	1	archaetidylserine synthase activity	32204	0.0031052
GO:0043770	1	demethylmenaquinone methyltransferase activity	32204	0.0031052
GO:0043773	1	coenzyme F420-0 gamma-glutamyl ligase activity	32204	0.0031052
GO:0043774	1	coenzyme F420-2 alpha-glutamyl ligase activity	32204	0.0031052
GO:0043776	1	cobalt-precorrin-6B C5-methyltransferase activity	32204	0.0031052
GO:0043777	1	cobalt-precorrin-7 C15-methyltransferase activity	32204	0.0031052
GO:0043780	1	cobalt-precorrin-5B C1-methyltransferase activity	32204	0.0031052
GO:0043782	1	cobalt-precorrin-3 C17-methyltransferase activity	32204	0.0031052
GO:0043787	1	chlorophyll synthetase activity	32204	0.0031052
GO:0043788	1	cardiolipin synthetase 2 activity	32204	0.0031052
GO:0043791	1	dimethylamine methyltransferase activity	32204	0.0031052
GO:0043803	1	hydroxyneurosporene-O-methyltransferase activity	32204	0.0031052
GO:0043827	1	tRNA (adenine-57, 58-N(1)-) methyltransferase activity	32204	0.0031052
GO:0043833	1	methylamine-specific methylcobalamin:coenzyme M methyltransferase activity	32204	0.0031052
GO:0043834	1	trimethylamine methyltransferase activity	32204	0.0031052
GO:0043851	1	methanol-specific methylcobalamin:coenzyme M methyltransferase activity	32204	0.0031052
GO:0043852	1	monomethylamine methyltransferase activity	32204	0.0031052
GO:0043855	1	cyclic nucleotide-gated ion channel activity	32204	0.0031052
GO:0043874	1	acireductone synthase activity	32204	0.0031052
GO:0045174	1	glutathione dehydrogenase (ascorbate) activity	32204	0.0031052
GO:0045435	1	lycopene epsilon cyclase activity	32204	0.0031052
GO:0045436	1	lycopene beta cyclase activity	32204	0.0031052
GO:0045485	1	omega-6 fatty acid desaturase activity	32204	0.0031052
GO:0045486	1	naringenin 3-dioxygenase activity	32204	0.0031052
GO:0045549	1	9-cis-epoxycarotenoid dioxygenase activity	32204	0.0031052
GO:0045551	1	cinnamyl-alcohol dehydrogenase activity	32204	0.0031052
GO:0045552	1	dihydrokaempferol 4-reductase activity	32204	0.0031052
GO:0046422	1	violaxanthin de-epoxidase activity	32204	0.0031052
GO:0046481	1	digalactosyldiacylglycerol synthase activity	32204	0.0031052
GO:0046554	1	malate dehydrogenase (NADP+) activity	32204	0.0031052
GO:0046608	1	carotenoid isomerase activity	32204	0.0031052
GO:0046863	1	ribulose-1,5-bisphosphate carboxylase/oxygenase activator activity	32204	0.0031052
GO:0046905	1	phytoene synthase activity	32204	0.0031052
GO:0046934	1	phosphatidylinositol-4,5-bisphosphate 3-kinase activity	32204	0.0031052
GO:0046935	1	1-phosphatidylinositol-3-kinase regulator activity	32204	0.0031052
GO:0047012	1	sterol-4-alpha-carboxylate 3-dehydrogenase (decarboxylating) activity	32204	0.0031052
GO:0047213	1	anthocyanidin 3-O-glucosyltransferase activity	32204	0.0031052
GO:0047274	1	galactinol-sucrose galactosyltransferase activity	32204	0.0031052
GO:0047635	1	alanine-oxo-acid transaminase activity	32204	0.0031052
GO:0047652	1	allantoate deiminase activity	32204	0.0031052
GO:0047710	1	bis(5'-adenosyl)-triphosphatase activity	32204	0.0031052
GO:0047750	1	cholestenol delta-isomerase activity	32204	0.0031052
GO:0047763	1	caffeate O-methyltransferase activity	32204	0.0031052
GO:0047793	1	cycloeucalenol cycloisomerase activity	32204	0.0031052
GO:0047889	1	ferredoxin-nitrate reductase activity	32204	0.0031052
GO:0047912	1	galacturonokinase activity	32204	0.0031052
GO:0047958	1	glycine:2-oxoglutarate aminotransferase activity	32204	0.0031052
GO:0048529	1	magnesium-protoporphyrin IX monomethyl ester (oxidative) cyclase activity	32204	0.0031052
GO:0050017	1	L-3-cyanoalanine synthase activity	32204	0.0031052
GO:0050072	1	m7G(5')pppN diphosphatase activity	32204	0.0031052
GO:0050080	1	malonyl-CoA decarboxylase activity	32204	0.0031052
GO:0050356	1	tropine dehydrogenase activity	32204	0.0031052
GO:0050377	1	UDP-glucose 4,6-dehydratase activity	32204	0.0031052
GO:0050421	1	nitrite reductase (NO-forming) activity	32204	0.0031052
GO:0050486	1	intramolecular transferase activity, transferring hydroxy groups	32204	0.0031052
GO:0050515	1	4-(cytidine 5'-diphospho)-2-C-methyl-D-erythritol kinase activity	32204	0.0031052
GO:0050521	1	alpha-glucan, water dikinase activity	32204	0.0031052
GO:0050567	1	glutaminyl-tRNA synthase (glutamine-hydrolyzing) activity	32204	0.0031052
GO:0050589	1	leucocyanidin oxygenase activity	32204	0.0031052
GO:0050734	1	hydroxycinnamoyltransferase activity	32204	0.0031052
GO:0051060	1	pullulanase activity	32204	0.0031052
GO:0051139	1	metal ion:hydrogen antiporter activity	32204	0.0031052
GO:0051499	1	D-aminoacyl-tRNA deacylase activity	32204	0.0031052
GO:0051699	1	proline oxidase activity	32204	0.0031052
GO:0051700	1	fructosyl-amino acid oxidase activity	32204	0.0031052
GO:0051743	1	red chlorophyll catabolite reductase activity	32204	0.0031052
GO:0051744	1	3,8-divinyl protochlorophyllide a 8-vinyl reductase activity	32204	0.0031052
GO:0051751	1	alpha-1,4-mannosyltransferase activity	32204	0.0031052
GO:0051753	1	mannan synthase activity	32204	0.0031052
GO:0051903	1	S-(hydroxymethyl)glutathione dehydrogenase activity	32204	0.0031052
GO:0070063	1	RNA polymerase binding	32204	0.0031052
GO:0070300	1	phosphatidic acid binding	32204	0.0031052
GO:0070628	1	proteasome binding	32204	0.0031052
GO:0071614	1	linoleic acid epoxygenase activity	32204	0.0031052
GO:0080012	1	trihydroxyferuloyl spermidine O-methyltransferase activity	32204	0.0031052
GO:0080023	1	3R-hydroxyacyl-CoA dehydratase activity	32204	0.0031052
GO:0080025	1	phosphatidylinositol-3,5-bisphosphate binding	32204	0.0031052
GO:0080045	1	quercetin 3'-O-glucosyltransferase activity	32204	0.0031052
GO:0080049	1	L-gulono-1,4-lactone dehydrogenase activity	32204	0.0031052
GO:0080059	1	flavonol 3-O-arabinosyltransferase activity	32204	0.0031052
GO:0080064	1	4,4-dimethyl-9beta,19-cyclopropylsterol-4alpha-methyl oxidase activity	32204	0.0031052
GO:0080076	1	caffeoyl CoA:S-adenosyl-L-methionine O-methyltransferase activity	32204	0.0031052
GO:0080077	1	trihydroxyferuloyl spermidine:S-adenosyl-L-methionine O-methyltransferase activity	32204	0.0031052
GO:0080078	1	tricaffeoyl spermidine:S-adenosyl-L-methionine O-methyltransferase activity	32204	0.0031052

## Sheet: KEGG mapping
Transcript	Kegg id	Pathway
comp34604_c3_seq4	ko00010	Glycolysis / Gluconeogenesis
comp34604_c3_seq4	ko00071	Fatty acid degradation
comp34604_c3_seq4	ko00350	Tyrosine metabolism
comp34604_c3_seq4	ko00625	Chloroalkane and chloroalkene degradation
comp34604_c3_seq4	ko00626	Naphthalene degradation
comp34604_c3_seq4	ko00830	Retinol metabolism
comp34604_c3_seq4	ko00980	Metabolism of xenobiotics by cytochrome P450
comp34604_c3_seq4	ko00982	Drug metabolism - cytochrome P450
comp34604_c3_seq4	ko01220	Degradation of aromatic compounds
comp32192_c0_seq12	ko00010	Glycolysis / Gluconeogenesis
comp32192_c0_seq12	ko00071	Fatty acid degradation
comp32192_c0_seq12	ko00350	Tyrosine metabolism
comp32192_c0_seq12	ko00625	Chloroalkane and chloroalkene degradation
comp32192_c0_seq12	ko00626	Naphthalene degradation
comp32192_c0_seq12	ko00830	Retinol metabolism
comp32192_c0_seq12	ko00980	Metabolism of xenobiotics by cytochrome P450
comp32192_c0_seq12	ko00982	Drug metabolism - cytochrome P450
comp32192_c0_seq12	ko01220	Degradation of aromatic compounds
comp23409_c0_seq1	ko00010	Glycolysis / Gluconeogenesis
comp23409_c0_seq1	ko00071	Fatty acid degradation
comp23409_c0_seq1	ko00350	Tyrosine metabolism
comp23409_c0_seq1	ko00625	Chloroalkane and chloroalkene degradation
comp23409_c0_seq1	ko00626	Naphthalene degradation
comp23409_c0_seq1	ko00830	Retinol metabolism
comp23409_c0_seq1	ko00980	Metabolism of xenobiotics by cytochrome P450
comp23409_c0_seq1	ko00982	Drug metabolism - cytochrome P450
comp23409_c0_seq1	ko01220	Degradation of aromatic compounds
comp32192_c0_seq9	ko00010	Glycolysis / Gluconeogenesis
comp32192_c0_seq9	ko00071	Fatty acid degradation
comp32192_c0_seq9	ko00350	Tyrosine metabolism
comp32192_c0_seq9	ko00625	Chloroalkane and chloroalkene degradation
comp32192_c0_seq9	ko00626	Naphthalene degradation
comp32192_c0_seq9	ko00830	Retinol metabolism
comp32192_c0_seq9	ko00980	Metabolism of xenobiotics by cytochrome P450
comp32192_c0_seq9	ko00982	Drug metabolism - cytochrome P450
comp32192_c0_seq9	ko01220	Degradation of aromatic compounds
comp32192_c0_seq8	ko00010	Glycolysis / Gluconeogenesis
comp32192_c0_seq8	ko00071	Fatty acid degradation
comp32192_c0_seq8	ko00350	Tyrosine metabolism
comp32192_c0_seq8	ko00625	Chloroalkane and chloroalkene degradation
comp32192_c0_seq8	ko00626	Naphthalene degradation
comp32192_c0_seq8	ko00830	Retinol metabolism
comp32192_c0_seq8	ko00980	Metabolism of xenobiotics by cytochrome P450
comp32192_c0_seq8	ko00982	Drug metabolism - cytochrome P450
comp32192_c0_seq8	ko01220	Degradation of aromatic compounds
comp34604_c3_seq2	ko00010	Glycolysis / Gluconeogenesis
comp34604_c3_seq2	ko00071	Fatty acid degradation
comp34604_c3_seq2	ko00350	Tyrosine metabolism
comp34604_c3_seq2	ko00625	Chloroalkane and chloroalkene degradation
comp34604_c3_seq2	ko00626	Naphthalene degradation
comp34604_c3_seq2	ko00830	Retinol metabolism
comp34604_c3_seq2	ko00980	Metabolism of xenobiotics by cytochrome P450
comp34604_c3_seq2	ko00982	Drug metabolism - cytochrome P450
comp34604_c3_seq2	ko01220	Degradation of aromatic compounds
comp32192_c0_seq5	ko00010	Glycolysis / Gluconeogenesis
comp32192_c0_seq5	ko00071	Fatty acid degradation
comp32192_c0_seq5	ko00350	Tyrosine metabolism
comp32192_c0_seq5	ko00625	Chloroalkane and chloroalkene degradation
comp32192_c0_seq5	ko00626	Naphthalene degradation
comp32192_c0_seq5	ko00830	Retinol metabolism
comp32192_c0_seq5	ko00980	Metabolism of xenobiotics by cytochrome P450
comp32192_c0_seq5	ko00982	Drug metabolism - cytochrome P450
comp32192_c0_seq5	ko01220	Degradation of aromatic compounds
comp34796_c0_seq1	ko00010	Glycolysis / Gluconeogenesis
comp34796_c0_seq1	ko00071	Fatty acid degradation
comp34796_c0_seq1	ko00350	Tyrosine metabolism
comp34796_c0_seq1	ko00625	Chloroalkane and chloroalkene degradation
comp34796_c0_seq1	ko00626	Naphthalene degradation
comp34796_c0_seq1	ko00830	Retinol metabolism
comp34796_c0_seq1	ko00980	Metabolism of xenobiotics by cytochrome P450
comp34796_c0_seq1	ko00982	Drug metabolism - cytochrome P450
comp34796_c0_seq1	ko01220	Degradation of aromatic compounds
comp32192_c0_seq18	ko00010	Glycolysis / Gluconeogenesis
comp32192_c0_seq18	ko00071	Fatty acid degradation
comp32192_c0_seq18	ko00350	Tyrosine metabolism
comp32192_c0_seq18	ko00625	Chloroalkane and chloroalkene degradation
comp32192_c0_seq18	ko00626	Naphthalene degradation
comp32192_c0_seq18	ko00830	Retinol metabolism
comp32192_c0_seq18	ko00980	Metabolism of xenobiotics by cytochrome P450
comp32192_c0_seq18	ko00982	Drug metabolism - cytochrome P450
comp32192_c0_seq18	ko01220	Degradation of aromatic compounds
comp32192_c0_seq11	ko00010	Glycolysis / Gluconeogenesis
comp32192_c0_seq11	ko00071	Fatty acid degradation
comp32192_c0_seq11	ko00350	Tyrosine metabolism
comp32192_c0_seq11	ko00625	Chloroalkane and chloroalkene degradation
comp32192_c0_seq11	ko00626	Naphthalene degradation
comp32192_c0_seq11	ko00830	Retinol metabolism
comp32192_c0_seq11	ko00980	Metabolism of xenobiotics by cytochrome P450
comp32192_c0_seq11	ko00982	Drug metabolism - cytochrome P450
comp32192_c0_seq11	ko01220	Degradation of aromatic compounds
comp34604_c3_seq3	ko00010	Glycolysis / Gluconeogenesis
comp34604_c3_seq3	ko00071	Fatty acid degradation
comp34604_c3_seq3	ko00350	Tyrosine metabolism
comp34604_c3_seq3	ko00625	Chloroalkane and chloroalkene degradation
comp34604_c3_seq3	ko00626	Naphthalene degradation
comp34604_c3_seq3	ko00830	Retinol metabolism
comp34604_c3_seq3	ko00980	Metabolism of xenobiotics by cytochrome P450
comp34604_c3_seq3	ko00982	Drug metabolism - cytochrome P450
comp34604_c3_seq3	ko01220	Degradation of aromatic compounds
comp14701_c0_seq1	ko00564	Glycerophospholipid metabolism
comp33553_c2_seq8	ko00564	Glycerophospholipid metabolism
comp30104_c0_seq2	ko00564	Glycerophospholipid metabolism
comp33553_c2_seq4	ko00564	Glycerophospholipid metabolism
comp30104_c0_seq1	ko00564	Glycerophospholipid metabolism
comp33553_c2_seq3	ko00564	Glycerophospholipid metabolism
comp20374_c0_seq2	ko00040	Pentose and glucuronate interconversions
comp20374_c0_seq2	ko00051	Fructose and mannose metabolism
comp20374_c0_seq1	ko00040	Pentose and glucuronate interconversions
comp20374_c0_seq1	ko00051	Fructose and mannose metabolism
comp31506_c0_seq1	ko00040	Pentose and glucuronate interconversions
comp31506_c0_seq1	ko00051	Fructose and mannose metabolism
comp31506_c0_seq1	ko00052	Galactose metabolism
comp31506_c0_seq1	ko00561	Glycerolipid metabolism
comp31506_c0_seq2	ko00040	Pentose and glucuronate interconversions
comp31506_c0_seq2	ko00051	Fructose and mannose metabolism
comp31506_c0_seq2	ko00052	Galactose metabolism
comp31506_c0_seq2	ko00561	Glycerolipid metabolism
comp34220_c0_seq10	ko00040	Pentose and glucuronate interconversions
comp34220_c0_seq10	ko00053	Ascorbate and aldarate metabolism
comp34220_c0_seq10	ko00500	Starch and sucrose metabolism
comp34220_c0_seq10	ko00520	Amino sugar and nucleotide sugar metabolism
comp34220_c0_seq6	ko00040	Pentose and glucuronate interconversions
comp34220_c0_seq6	ko00053	Ascorbate and aldarate metabolism
comp34220_c0_seq6	ko00500	Starch and sucrose metabolism
comp34220_c0_seq6	ko00520	Amino sugar and nucleotide sugar metabolism
comp34220_c0_seq11	ko00040	Pentose and glucuronate interconversions
comp34220_c0_seq11	ko00053	Ascorbate and aldarate metabolism
comp34220_c0_seq11	ko00500	Starch and sucrose metabolism
comp34220_c0_seq11	ko00520	Amino sugar and nucleotide sugar metabolism
comp34220_c0_seq4	ko00040	Pentose and glucuronate interconversions
comp34220_c0_seq4	ko00053	Ascorbate and aldarate metabolism
comp34220_c0_seq4	ko00500	Starch and sucrose metabolism
comp34220_c0_seq4	ko00520	Amino sugar and nucleotide sugar metabolism
comp2356_c0_seq1	ko00040	Pentose and glucuronate interconversions
comp2356_c0_seq1	ko00053	Ascorbate and aldarate metabolism
comp2356_c0_seq1	ko00500	Starch and sucrose metabolism
comp2356_c0_seq1	ko00520	Amino sugar and nucleotide sugar metabolism
comp34220_c0_seq9	ko00040	Pentose and glucuronate interconversions
comp34220_c0_seq9	ko00053	Ascorbate and aldarate metabolism
comp34220_c0_seq9	ko00500	Starch and sucrose metabolism
comp34220_c0_seq9	ko00520	Amino sugar and nucleotide sugar metabolism
comp35474_c0_seq1	ko00040	Pentose and glucuronate interconversions
comp35474_c0_seq1	ko00053	Ascorbate and aldarate metabolism
comp35474_c0_seq1	ko00500	Starch and sucrose metabolism
comp35474_c0_seq1	ko00520	Amino sugar and nucleotide sugar metabolism
comp34220_c0_seq7	ko00040	Pentose and glucuronate interconversions
comp34220_c0_seq7	ko00053	Ascorbate and aldarate metabolism
comp34220_c0_seq7	ko00500	Starch and sucrose metabolism
comp34220_c0_seq7	ko00520	Amino sugar and nucleotide sugar metabolism
comp34220_c0_seq2	ko00040	Pentose and glucuronate interconversions
comp34220_c0_seq2	ko00053	Ascorbate and aldarate metabolism
comp34220_c0_seq2	ko00500	Starch and sucrose metabolism
comp34220_c0_seq2	ko00520	Amino sugar and nucleotide sugar metabolism
comp34220_c0_seq1	ko00040	Pentose and glucuronate interconversions
comp34220_c0_seq1	ko00053	Ascorbate and aldarate metabolism
comp34220_c0_seq1	ko00500	Starch and sucrose metabolism
comp34220_c0_seq1	ko00520	Amino sugar and nucleotide sugar metabolism
comp34220_c0_seq5	ko00040	Pentose and glucuronate interconversions
comp34220_c0_seq5	ko00053	Ascorbate and aldarate metabolism
comp34220_c0_seq5	ko00500	Starch and sucrose metabolism
comp34220_c0_seq5	ko00520	Amino sugar and nucleotide sugar metabolism
comp34220_c0_seq8	ko00040	Pentose and glucuronate interconversions
comp34220_c0_seq8	ko00053	Ascorbate and aldarate metabolism
comp34220_c0_seq8	ko00500	Starch and sucrose metabolism
comp34220_c0_seq8	ko00520	Amino sugar and nucleotide sugar metabolism
comp34220_c0_seq3	ko00040	Pentose and glucuronate interconversions
comp34220_c0_seq3	ko00053	Ascorbate and aldarate metabolism
comp34220_c0_seq3	ko00500	Starch and sucrose metabolism
comp34220_c0_seq3	ko00520	Amino sugar and nucleotide sugar metabolism
comp29259_c0_seq1	ko00340	Histidine metabolism
comp29259_c0_seq1	ko01230	Biosynthesis of amino acids
comp29259_c0_seq2	ko00340	Histidine metabolism
comp29259_c0_seq2	ko01230	Biosynthesis of amino acids
comp28312_c0_seq1	ko00010	Glycolysis / Gluconeogenesis
comp28312_c0_seq1	ko00270	Cysteine and methionine metabolism
comp28312_c0_seq1	ko00620	Pyruvate metabolism
comp28312_c0_seq1	ko00640	Propanoate metabolism
comp35351_c0_seq1	ko00280	Valine, leucine and isoleucine degradation
comp27320_c3_seq1	ko00900	Terpenoid backbone biosynthesis
comp27320_c3_seq1	ko04152	AMPK signaling pathway
comp27320_c3_seq1	ko04976	Bile secretion
comp34300_c0_seq9	ko00900	Terpenoid backbone biosynthesis
comp34300_c0_seq9	ko04152	AMPK signaling pathway
comp34300_c0_seq9	ko04976	Bile secretion
comp34300_c0_seq1	ko00900	Terpenoid backbone biosynthesis
comp34300_c0_seq1	ko04152	AMPK signaling pathway
comp34300_c0_seq1	ko04976	Bile secretion
[truncated: 34,802 more rows]
