# Supplementary material for: Comprehensive transcriptome analysis of Crocus sativus for discovery and expression of genes involved in apocarotenoid biosynthesis
Source: BMC Genomics. 2015 Sep 15;16(1):698. doi: 10.1186/s12864-015-1894-5 (PMC4570256; doi:10.1186/s12864-015-1894-5)
Supplement: Additional file 5: — Details of transcription factor and conserved domain families. (XLSX 2674 kb) [file 12864_2015_1894_MOESM5_ESM.xlsx]

## Sheet: Trancription factors
Transcript	Family	Species	E.value
comp9996_c0_seq1	C2C2-CO-like	Vitis vinifera	8e-34
comp9973_c1_seq1	C3H	Oryza sativa subsp. indica	1e-13
comp9886_c0_seq1	C2H2	Populus trichocarpa	2e-17
comp9858_c0_seq1	C2C2-GATA	Vitis vinifera	5e-37
comp9812_c0_seq1	FAR1	Oryza sativa subsp. indica	2e-08
comp9777_c0_seq1	C2H2	Oryza sativa subsp. indica	7e-81
comp9754_c0_seq2	C2C2-GATA	Zea mays	2e-27
comp9754_c0_seq1	C2C2-GATA	Zea mays	5e-29
comp9631_c0_seq1	HB	Arabidopsis thaliana	8e-46
comp9584_c0_seq1	AUX/IAA	Vitis vinifera	4e-39
comp9577_c0_seq2	bHLH	Vitis vinifera	6e-09
comp9570_c0_seq1	PHD	Arabidopsis lyrata	4e-08
comp9477_c1_seq1	ABI3VP1	Oryza sativa subsp. japonica	1e-10
comp9428_c0_seq1	bHLH	Arabidopsis lyrata	1e-09
comp9208_c1_seq1	HB	Oryza sativa subsp. indica	4e-39
comp9208_c0_seq1	HB	Oryza sativa subsp. indica	3e-93
comp9199_c0_seq1	bZIP	Oryza sativa subsp. indica	8e-07
comp9180_c0_seq1	C2H2	Carica papaya	6e-62
comp9109_c0_seq1	RWP-RK	Populus trichocarpa	2e-12
comp9103_c0_seq1	AP2-EREBP	Populus trichocarpa	2e-17
comp9088_c0_seq1	AP2-EREBP	Sorghum bicolor	5e-23
comp9077_c0_seq1	Jumonji	Populus trichocarpa	1e-32
comp9067_c0_seq1	AP2-EREBP	Vitis vinifera	8e-14
comp9059_c0_seq1	HB	Oryza sativa subsp. japonica	2e-16
comp9054_c0_seq1	MYB	Zea mays	2e-10
comp8925_c0_seq1	FHA	Vitis vinifera	5e-23
comp8877_c0_seq1	FAR1	Oryza sativa subsp. indica	7e-08
comp8807_c0_seq1	FHA	Carica papaya	6e-07
comp8806_c0_seq1	MADS	Zea mays	9e-18
comp8801_c0_seq1	Coactivator p15	Populus trichocarpa	5e-12
comp8785_c0_seq1	FAR1	Oryza sativa subsp. indica	7e-12
comp8762_c0_seq2	MADS	Vitis vinifera	9e-26
comp8754_c0_seq1	HB	Oryza sativa subsp. japonica	7e-09
comp8750_c0_seq1	mTERF	Carica papaya	1e-24
comp8699_c0_seq1	LOB	Oryza sativa subsp. indica	4e-14
comp8683_c0_seq1	G2-like	Oryza sativa subsp. indica	1e-48
comp8648_c0_seq1	FAR1	Oryza sativa subsp. indica	6e-15
comp8628_c0_seq1	C3H	Vitis vinifera	1e-09
comp8589_c1_seq1	bHLH	Oryza sativa subsp. indica	2e-07
comp8589_c0_seq1	bHLH	Oryza sativa subsp. indica	1e-13
comp8571_c0_seq1	GNAT	Populus trichocarpa	2e-35
comp8476_c0_seq1	Orphans	Oryza sativa subsp. japonica	5e-14
comp8460_c0_seq1	DBP	Populus trichocarpa	2e-07
comp8451_c0_seq1	SNF2	Zea mays	2e-10
comp8376_c1_seq1	MYB-related	Oryza sativa subsp. indica	3e-21
comp8376_c0_seq1	MYB-related	Oryza sativa subsp. indica	5e-14
comp8269_c0_seq1	NAC	Oryza sativa subsp. indica	6e-21
comp8256_c0_seq1	G2-like	Oryza sativa subsp. indica	3e-10
comp8210_c0_seq1	FAR1	Oryza sativa subsp. japonica	4e-30
comp8197_c0_seq1	SNF2	Selaginella moellendorffii	9e-13
comp8173_c0_seq1	FAR1	Zea mays	4e-08
comp8150_c0_seq1	NAC	Arabidopsis thaliana	4e-13
comp8096_c0_seq1	SNF2	Selaginella moellendorffii	3e-06
comp8086_c0_seq1	FAR1	Oryza sativa subsp. indica	6e-12
comp8051_c0_seq1	SNF2	Selaginella moellendorffii	3e-11
comp8020_c0_seq1	MYB	Oryza sativa subsp. indica	4e-22
comp8000_c0_seq1	FAR1	Oryza sativa subsp. indica	5e-12
comp7953_c0_seq1	MADS	Oryza sativa subsp. japonica	9e-16
comp7933_c0_seq1	SET	Vitis vinifera	2e-07
comp7925_c0_seq1	FAR1	Oryza sativa subsp. japonica	7e-23
comp7898_c0_seq1	CSD	Zea mays	3e-14
comp7615_c0_seq1	C3H	Oryza sativa subsp. indica	2e-12
comp7560_c0_seq1	AUX/IAA	Arabidopsis lyrata	5e-10
comp7536_c0_seq1	TRAF	Populus trichocarpa	4e-09
comp7515_c0_seq1	CSD	Zea mays	4e-13
comp7375_c0_seq1	bHLH	Arabidopsis thaliana	5e-08
comp7341_c0_seq1	ABI3VP1	Oryza sativa subsp. indica	2e-13
comp7316_c0_seq1	AP2-EREBP	Vitis vinifera	7e-07
comp7275_c0_seq1	C2H2	Oryza sativa subsp. indica	4e-24
comp7204_c1_seq1	SNF2	Zea mays	1e-07
comp7191_c0_seq1	Sigma70-like	Populus trichocarpa	3e-41
comp7090_c0_seq1	TRAF	Selaginella moellendorffii	6e-31
comp7088_c0_seq1	MADS	Vitis vinifera	7e-08
comp7059_c0_seq1	FAR1	Carica papaya	8e-08
comp7054_c0_seq1	bZIP	Selaginella moellendorffii	2e-19
comp7048_c0_seq1	TRAF	Oryza sativa subsp. indica	4e-08
comp7019_c0_seq1	AUX/IAA	Oryza sativa subsp. japonica	1e-16
comp6977_c0_seq1	GRAS	Oryza sativa subsp. japonica	4e-31
comp6940_c0_seq1	MYB-related	Oryza sativa subsp. indica	2e-21
comp6903_c0_seq1	C2H2	Zea mays	3e-11
comp6893_c0_seq1	MADS	Zea mays	4e-12
comp6869_c0_seq1	IWS1	Zea mays	4e-28
comp6866_c1_seq1	FAR1	Oryza sativa subsp. indica	5e-09
comp6783_c0_seq1	HB	Zea mays	2e-23
comp6749_c0_seq1	MADS	Vitis vinifera	5e-38
comp6740_c0_seq1	C2C2-GATA	Carica papaya	7e-13
comp6723_c0_seq1	ABI3VP1	Oryza sativa subsp. indica	4e-23
comp6710_c0_seq1	C3H	Vitis vinifera	3e-27
comp6706_c0_seq1	LOB	Vitis vinifera	4e-32
comp6631_c0_seq1	GNAT	Populus trichocarpa	2e-26
comp6314_c0_seq1	SNF2	Zea mays	2e-07
comp6264_c0_seq1	NAC	Oryza sativa subsp. indica	8e-59
comp6239_c0_seq2	Orphans	Arabidopsis lyrata	2e-06
comp6239_c0_seq1	Orphans	Arabidopsis lyrata	9e-07
comp6188_c0_seq1	AP2-EREBP	Zea mays	4e-18
comp6160_c0_seq1	HB	Oryza sativa subsp. indica	4e-59
comp6148_c0_seq1	NAC	Oryza sativa subsp. indica	2e-71
comp6144_c0_seq1	C3H	Oryza sativa subsp. indica	4e-08
comp6143_c1_seq1	G2-like	Oryza sativa subsp. indica	2e-94
comp613_c0_seq1	MYB	Oryza sativa subsp. indica	7e-11
comp6127_c0_seq1	C2H2	Zea mays	5e-123
comp6123_c0_seq1	bHLH	Vitis vinifera	5e-37
comp6118_c0_seq1	AUX/IAA	Populus trichocarpa	5e-73
comp6104_c0_seq1	GRAS	Zea mays	1e-51
comp6065_c0_seq1	Tify	Oryza sativa subsp. japonica	3e-26
comp6061_c0_seq2	FAR1	Oryza sativa subsp. indica	4e-15
comp6061_c0_seq1	FAR1	Oryza sativa subsp. indica	3e-57
comp6047_c0_seq1	HB	Vitis vinifera	7e-17
comp6036_c0_seq1	FAR1	Zea mays	2e-36
comp6031_c0_seq1	FAR1	Oryza sativa subsp. indica	4e-28
comp6016_c1_seq1	AUX/IAA	Arabidopsis lyrata	1e-07
comp6016_c0_seq1	AUX/IAA	Arabidopsis lyrata	9e-15
comp5983_c0_seq1	SNF2	Zea mays	2e-20
comp5966_c0_seq1	PHD	Arabidopsis lyrata	1e-17
comp5958_c0_seq1	TRAF	Oryza sativa subsp. indica	2e-14
comp5956_c0_seq1	NAC	Oryza sativa subsp. indica	4e-24
comp5950_c0_seq1	FAR1	Oryza sativa subsp. indica	1e-06
comp5895_c0_seq1	G2-like	Oryza sativa subsp. indica	6e-22
comp5850_c0_seq1	PHD	Arabidopsis lyrata	2e-11
comp5817_c0_seq1	WRKY	Zea mays	4e-13
comp5794_c0_seq1	C2H2	Populus trichocarpa	9e-07
comp5773_c0_seq1	WRKY	Sorghum bicolor	2e-43
comp5755_c0_seq1	mTERF	Selaginella moellendorffii	4e-12
comp5755_c0_seq1	AP2-EREBP	Populus trichocarpa	4e-12
comp5717_c0_seq1	MYB-related	Vitis vinifera	2e-18
comp570_c0_seq1	C3H	Populus trichocarpa	2e-07
comp5649_c0_seq2	PHD	Carica papaya	3e-39
comp5649_c0_seq1	PHD	Carica papaya	4e-21
comp5648_c0_seq1	SNF2	Carica papaya	1e-14
comp5578_c0_seq1	PHD	Oryza sativa subsp. indica	3e-07
comp5560_c0_seq1	mTERF	Carica papaya	2e-13
comp5528_c1_seq1	MADS	Vitis vinifera	4e-11
comp5528_c0_seq1	AP2-EREBP	Vitis vinifera	4e-15
comp5479_c0_seq1	NAC	Vitis vinifera	2e-14
comp5478_c0_seq1	HMG	Zea mays	9e-08
comp5474_c0_seq1	ABI3VP1	Oryza sativa subsp. indica	1e-26
comp5435_c0_seq1	NAC	Oryza sativa subsp. indica	4e-12
comp5414_c0_seq1	FAR1	Oryza sativa subsp. indica	4e-09
comp5376_c0_seq1	TRAF	Oryza sativa subsp. indica	1e-19
comp5361_c0_seq1	SNF2	Populus trichocarpa	1e-62
comp5201_c0_seq1	FHA	Vitis vinifera	3e-14
comp5011_c0_seq1	TRAF	Oryza sativa subsp. indica	3e-21
comp4995_c0_seq1	SNF2	Selaginella moellendorffii	6e-07
comp4988_c0_seq1	MYB	Vitis vinifera	4e-33
comp4859_c0_seq1	RWP-RK	Oryza sativa subsp. indica	4e-08
comp4757_c0_seq1	PHD	Arabidopsis lyrata	6e-19
comp4541_c0_seq1	FAR1	Oryza sativa subsp. japonica	1e-09
comp4338_c0_seq2	MYB-related	Chlamydomonas reinhardtii	2e-10
comp4338_c0_seq1	MYB-related	Chlamydomonas reinhardtii	6e-13
comp3899_c0_seq1	SNF2	Populus trichocarpa	3e-45
comp3855_c0_seq1	NAC	Oryza sativa subsp. indica	6e-30
comp3845_c0_seq1	MYB	Oryza sativa subsp. japonica	3e-21
comp38081_c0_seq1	TRAF	Oryza sativa subsp. indica	5e-27
comp38079_c0_seq1	C3H	Carica papaya	2e-28
comp38058_c0_seq1	MYB-related	Oryza sativa subsp. indica	1e-15
comp38053_c0_seq1	GNAT	Arabidopsis lyrata	4e-45
comp38007_c0_seq1	SWI/SNF-BAF60b	Vitis vinifera	5e-27
comp38003_c0_seq1	C2C2-GATA	Zea mays	8e-07
comp38002_c0_seq1	C3H	Vitis vinifera	1e-15
comp37996_c0_seq1	C2H2	Chlamydomonas reinhardtii	1e-07
comp37992_c0_seq1	ABI3VP1	Oryza sativa subsp. japonica	3e-13
comp37983_c0_seq1	NAC	Oryza sativa subsp. indica	8e-32
comp37979_c0_seq1	NAC	Zea mays	8e-27
comp37971_c0_seq1	ABI3VP1	Arabidopsis lyrata	1e-09
comp37963_c0_seq1	Orphans	Zea mays	2e-22
comp37927_c0_seq1	AP2-EREBP	Selaginella moellendorffii	3e-22
comp37919_c0_seq1	SNF2	Vitis vinifera	2e-57
comp37912_c0_seq1	bHLH	Arabidopsis lyrata	7e-11
comp37860_c0_seq1	TRAF	Oryza sativa subsp. indica	2e-09
comp37852_c0_seq1	PHD	Zea mays	9e-11
comp37832_c0_seq1	NAC	Oryza sativa subsp. japonica	3e-40
comp37778_c0_seq1	FAR1	Oryza sativa subsp. japonica	3e-18
comp37775_c0_seq1	SET	Oryza sativa subsp. indica	3e-14
comp37770_c0_seq1	HB	Oryza sativa subsp. indica	6e-40
comp37764_c0_seq1	GRAS	Vitis vinifera	2e-06
comp37751_c0_seq1	PHD	Populus trichocarpa	3e-08
comp37750_c0_seq1	HB	Carica papaya	2e-20
comp37742_c0_seq1	SET	Populus trichocarpa	2e-07
comp37733_c0_seq1	MYB-related	Oryza sativa subsp. indica	1e-06
comp37723_c0_seq1	mTERF	Arabidopsis lyrata	8e-30
comp37690_c0_seq1	SET	Vitis vinifera	7e-12
comp37675_c0_seq1	MYB-related	Populus trichocarpa	4e-10
comp37669_c0_seq1	G2-like	Oryza sativa subsp. indica	7e-10
comp37609_c0_seq1	Jumonji	Vitis vinifera	2e-08
comp37526_c0_seq1	bZIP	Arabidopsis lyrata	4e-17
comp37487_c0_seq1	PLATZ	Carica papaya	7e-06
comp37402_c0_seq1	NAC	Oryza sativa subsp. indica	3e-06
comp37401_c0_seq1	HB	Vitis vinifera	2e-37
comp37380_c0_seq1	MADS	Vitis vinifera	2e-11
comp37368_c0_seq1	NAC	Oryza sativa subsp. indica	2e-46
comp37351_c0_seq1	AP2-EREBP	Selaginella moellendorffii	9e-16
comp37296_c0_seq1	PHD	Arabidopsis lyrata	5e-32
comp37294_c0_seq1	TRAF	Oryza sativa subsp. indica	7e-11
comp37271_c0_seq1	TRAF	Oryza sativa subsp. indica	7e-14
comp37236_c0_seq1	TUB	Arabidopsis lyrata	7e-07
comp37229_c0_seq1	AP2-EREBP	Arabidopsis thaliana	5e-14
comp37214_c0_seq1	SNF2	Selaginella moellendorffii	8e-11
comp37202_c0_seq1	MYB-related	Zea mays	7e-13
comp37191_c0_seq1	MADS	Sorghum bicolor	3e-07
comp37182_c0_seq1	GNAT	Vitis vinifera	2e-26
comp37174_c0_seq1	bHLH	Arabidopsis lyrata	1e-06
comp37087_c0_seq1	WRKY	Zea mays	2e-11
comp37032_c0_seq1	TRAF	Oryza sativa subsp. indica	3e-08
comp36995_c0_seq1	CAMTA	Vitis vinifera	2e-08
comp36990_c0_seq1	Orphans	Arabidopsis lyrata	2e-21
comp36964_c0_seq1	HB	Arabidopsis thaliana	1e-11
comp36951_c0_seq1	FAR1	Oryza sativa subsp. indica	1e-06
comp36934_c0_seq1	TRAF	Populus trichocarpa	6e-26
comp3693_c0_seq1	C3H	Arabidopsis lyrata	5e-08
comp36878_c0_seq1	HB	Sorghum bicolor	2e-12
comp36867_c0_seq1	SNF2	Zea mays	5e-07
comp36775_c0_seq1	PHD	Arabidopsis lyrata	4e-22
comp36741_c0_seq1	C2H2	Populus trichocarpa	1e-09
comp36694_c0_seq1	PHD	Vitis vinifera	1e-68
comp36611_c0_seq1	C3H	Arabidopsis lyrata	2e-10
comp36593_c0_seq1	TRAF	Oryza sativa subsp. indica	1e-22
comp36532_c0_seq1	zf-HD	Oryza sativa subsp. indica	9e-08
comp36531_c0_seq1	TUB	Zea mays	1e-40
comp36507_c0_seq1	WRKY	Arabidopsis thaliana	9e-09
comp36501_c0_seq1	mTERF	Vitis vinifera	1e-16
comp36485_c0_seq1	HB	Carica papaya	9e-31
comp36480_c0_seq1	NAC	Oryza sativa subsp. japonica	3e-10
comp3635_c0_seq1	FAR1	Oryza sativa subsp. japonica	7e-10
comp36270_c0_seq1	TRAF	Selaginella moellendorffii	5e-26
comp36269_c0_seq1	SET	Oryza sativa subsp. indica	1e-17
comp36215_c0_seq1	MYB-related	Vitis vinifera	3e-07
comp3617_c0_seq1	G2-like	Sorghum bicolor	9e-08
comp36078_c0_seq1	Orphans	Vitis vinifera	3e-08
comp36071_c0_seq1	SNF2	Populus trichocarpa	4e-43
comp36051_c0_seq1	MYB-related	Vitis vinifera	7e-24
comp36047_c0_seq1	MYB-related	Vitis vinifera	2e-14
comp35998_c0_seq1	C3H	Carica papaya	3e-09
comp35988_c0_seq1	MYB-related	Arabidopsis lyrata	9e-11
comp35945_c0_seq1	FAR1	Oryza sativa subsp. japonica	3e-35
comp35922_c0_seq1	CCAAT	Sorghum bicolor	3e-24
comp35914_c0_seq1	FAR1	Carica papaya	2e-12
comp35906_c0_seq1	HSF	Carica papaya	3e-18
comp3590_c0_seq1	TRAF	Oryza sativa subsp. indica	1e-20
comp35879_c0_seq1	MYB-related	Oryza sativa subsp. indica	3e-10
comp35850_c0_seq1	bZIP	Oryza sativa subsp. indica	5e-08
comp35801_c0_seq1	BSD	Physcomitrella patens	2e-16
comp35786_c0_seq1	WRKY	Arabidopsis thaliana	1e-08
comp35778_c0_seq1	TCP	Oryza sativa subsp. indica	3e-20
comp35773_c0_seq1	C2C2-CO-like	Oryza sativa subsp. indica	6e-06
comp35750_c0_seq1	MYB-related	Vitis vinifera	7e-21
comp35742_c0_seq1	FAR1	Oryza sativa subsp. japonica	2e-15
comp35738_c0_seq1	WRKY	Oryza sativa subsp. japonica	1e-32
comp35707_c0_seq1	C3H	Oryza sativa subsp. indica	2e-14
comp35701_c0_seq1	FAR1	Oryza sativa subsp. japonica	6e-06
comp35698_c0_seq1	AP2-EREBP	Oryza sativa subsp. indica	6e-21
comp35693_c0_seq1	NAC	Vitis vinifera	7e-06
comp35679_c0_seq1	TRAF	Oryza sativa subsp. indica	2e-15
comp35633_c0_seq1	MYB-related	Vitis vinifera	3e-10
comp35613_c0_seq1	SWI/SNF-SWI3	Oryza sativa subsp. japonica	1e-06
comp35609_c0_seq1	Tify	Oryza sativa subsp. japonica	5e-09
comp35570_c0_seq1	TRAF	Oryza sativa subsp. indica	6e-12
comp35557_c0_seq1	MADS	Vitis vinifera	7e-21
comp3554_c0_seq2	ARF	Populus trichocarpa	6e-41
comp3554_c0_seq1	ARF	Populus trichocarpa	1e-52
comp35537_c0_seq1	MYB-related	Vitis vinifera	1e-36
comp35497_c0_seq1	FAR1	Sorghum bicolor	6e-16
comp35492_c0_seq1	C2C2-CO-like	Populus trichocarpa	2e-32
comp35385_c0_seq1	SET	Carica papaya	5e-06
comp3537_c0_seq1	SBP	Populus trichocarpa	8e-24
comp35368_c0_seq1	FAR1	Oryza sativa subsp. japonica	8e-07
comp35341_c0_seq1	HB	Populus trichocarpa	1e-46
comp35339_c0_seq1	CCAAT	Zea mays	2e-06
comp35327_c0_seq1	FAR1	Oryza sativa subsp. japonica	2e-07
comp35315_c0_seq1	Sigma70-like	Vitis vinifera	2e-32
comp35296_c0_seq1	Tify	Populus trichocarpa	7e-07
comp35284_c0_seq1	SET	Oryza sativa subsp. indica	2e-21
comp35247_c0_seq1	TRAF	Vitis vinifera	1e-10
comp35234_c0_seq1	MYB-related	Vitis vinifera	2e-14
comp35207_c0_seq1	bHLH	Carica papaya	9e-37
comp35201_c0_seq1	ABI3VP1	Oryza sativa subsp. indica	7e-17
comp35195_c0_seq1	MADS	Vitis vinifera	4e-20
comp35167_c0_seq1	TRAF	Oryza sativa subsp. indica	4e-42
comp35153_c0_seq1	FAR1	Sorghum bicolor	6e-29
comp35121_c0_seq1	C2C2-Dof	Physcomitrella patens	3e-07
comp35107_c0_seq1	HB	Sorghum bicolor	3e-69
comp35099_c0_seq1	C3H	Arabidopsis lyrata	3e-33
comp35086_c0_seq1	BES1	Vitis vinifera	6e-25
comp35019_c0_seq1	FAR1	Oryza sativa subsp. japonica	7e-14
comp35010_c0_seq1	HB	Zea mays	7e-06
comp34947_c0_seq1	NAC	Oryza sativa subsp. indica	1e-18
comp34925_c0_seq1	SNF2	Selaginella moellendorffii	3e-13
comp34900_c0_seq1	ARID	Vitis vinifera	3e-10
comp34884_c0_seq1	C2C2-CO-like	Oryza sativa subsp. indica	7e-06
comp34853_c0_seq1	FAR1	Populus trichocarpa	5e-26
comp34792_c0_seq4	TRAF	Oryza sativa subsp. indica	4e-71
comp34792_c0_seq3	TRAF	Oryza sativa subsp. indica	7e-71
comp34792_c0_seq1	TRAF	Oryza sativa subsp. indica	7e-10
comp34789_c1_seq9	TRAF	Oryza sativa subsp. indica	9e-11
comp34789_c1_seq8	TRAF	Oryza sativa subsp. indica	2e-16
comp34789_c1_seq7	NAC	Oryza sativa subsp. indica	4e-22
comp34789_c1_seq5	TRAF	Oryza sativa subsp. indica	5e-09
comp34789_c1_seq4	TRAF	Oryza sativa subsp. indica	8e-66
comp34789_c1_seq2	TRAF	Oryza sativa subsp. indica	5e-69
comp34789_c1_seq11	TRAF	Oryza sativa subsp. indica	1e-22
comp34789_c1_seq10	TRAF	Oryza sativa subsp. indica	1e-28
comp34789_c1_seq1	TRAF	Oryza sativa subsp. indica	1e-64
comp34780_c3_seq9	TRAF	Oryza sativa subsp. indica	2e-67
comp34780_c3_seq7	TRAF	Oryza sativa subsp. indica	3e-33
comp34780_c3_seq6	TRAF	Oryza sativa subsp. indica	2e-71
comp34780_c3_seq4	TRAF	Oryza sativa subsp. indica	1e-68
comp34780_c3_seq3	TRAF	Oryza sativa subsp. indica	2e-72
comp34780_c3_seq2	TRAF	Oryza sativa subsp. indica	3e-09
comp34780_c3_seq10	NAC	Oryza sativa subsp. indica	2e-22
comp34780_c1_seq1	TRAF	Oryza sativa subsp. indica	3e-06
comp34777_c2_seq3	FAR1	Oryza sativa subsp. japonica	4e-21
comp34777_c2_seq2	FAR1	Oryza sativa subsp. japonica	6e-11
comp34777_c2_seq1	FAR1	Oryza sativa subsp. japonica	9e-80
comp34777_c1_seq2	FAR1	Oryza sativa subsp. japonica	2e-48
comp34777_c1_seq1	FAR1	Oryza sativa subsp. japonica	9e-57
comp34776_c4_seq3	MADS	Vitis vinifera	7e-27
comp34769_c0_seq7	MADS	Zea mays	1e-18
comp34769_c0_seq5	C3H	Oryza sativa subsp. indica	3e-24
comp34769_c0_seq3	C3H	Oryza sativa subsp. indica	4e-24
comp34769_c0_seq15	C3H	Oryza sativa subsp. indica	3e-24
comp34769_c0_seq13	C3H	Oryza sativa subsp. indica	8e-25
comp34769_c0_seq12	C3H	Oryza sativa subsp. indica	4e-24
comp34769_c0_seq11	MADS	Zea mays	1e-18
comp34769_c0_seq1	C3H	Oryza sativa subsp. indica	9e-25
comp34762_c3_seq11	TRAF	Oryza sativa subsp. indica	1e-13
comp34754_c0_seq2	SET	Oryza sativa subsp. indica	8e-51
comp34754_c0_seq1	SET	Oryza sativa subsp. indica	8e-51
comp34744_c1_seq7	SET	Oryza sativa subsp. indica	7e-69
comp34744_c1_seq6	SET	Oryza sativa subsp. indica	2e-77
comp34744_c1_seq5	SET	Oryza sativa subsp. indica	4e-76
comp34744_c1_seq4	SET	Oryza sativa subsp. indica	3e-76
comp34744_c1_seq3	SET	Oryza sativa subsp. indica	3e-76
comp34744_c1_seq2	SET	Oryza sativa subsp. indica	4e-76
comp34744_c1_seq1	SET	Oryza sativa subsp. indica	3e-75
comp34744_c0_seq1	C3H	Oryza sativa subsp. indica	2e-14
comp34742_c1_seq1	bHLH	Oryza sativa subsp. indica	7e-12
comp34741_c2_seq5	GNAT	Oryza sativa subsp. indica	1e-08
comp34741_c2_seq4	GNAT	Oryza sativa subsp. indica	2e-08
comp34741_c2_seq3	GNAT	Oryza sativa subsp. indica	2e-08
comp34741_c2_seq2	GNAT	Oryza sativa subsp. indica	2e-08
comp34741_c2_seq1	GNAT	Oryza sativa subsp. indica	2e-08
comp34739_c3_seq1	NAC	Oryza sativa subsp. indica	1e-07
comp34732_c0_seq9	TCP	Oryza sativa subsp. indica	3e-55
comp34732_c0_seq8	TCP	Oryza sativa subsp. indica	5e-53
comp34732_c0_seq4	TCP	Oryza sativa subsp. indica	5e-53
comp34732_c0_seq3	TCP	Oryza sativa subsp. indica	4e-55
comp34732_c0_seq22	TCP	Oryza sativa subsp. indica	1e-54
comp34732_c0_seq21	TCP	Oryza sativa subsp. indica	1e-54
comp34732_c0_seq2	TCP	Oryza sativa subsp. indica	8e-54
comp34732_c0_seq18	TCP	Oryza sativa subsp. indica	2e-54
comp34732_c0_seq16	TCP	Oryza sativa subsp. indica	2e-53
comp34732_c0_seq15	TCP	Oryza sativa subsp. indica	3e-53
comp34732_c0_seq14	TCP	Oryza sativa subsp. indica	1e-09
comp34732_c0_seq13	TCP	Oryza sativa subsp. indica	3e-54
comp34732_c0_seq12	TCP	Oryza sativa subsp. indica	2e-53
comp34732_c0_seq11	TCP	Oryza sativa subsp. indica	7e-54
comp34732_c0_seq1	TCP	Oryza sativa subsp. indica	3e-53
comp34731_c0_seq9	WRKY	Carica papaya	6e-67
comp34731_c0_seq8	WRKY	Carica papaya	2e-69
comp34731_c0_seq7	WRKY	Carica papaya	3e-65
comp34731_c0_seq6	WRKY	Carica papaya	2e-67
comp34731_c0_seq5	WRKY	Carica papaya	6e-69
comp34731_c0_seq4	WRKY	Carica papaya	1e-55
comp34731_c0_seq3	WRKY	Carica papaya	3e-14
comp34731_c0_seq2	WRKY	Carica papaya	6e-69
comp34731_c0_seq1	WRKY	Carica papaya	3e-55
comp34730_c0_seq3	PHD	Zea mays	1e-29
comp34730_c0_seq2	PHD	Zea mays	9e-31
comp34730_c0_seq1	PHD	Zea mays	1e-30
comp34725_c0_seq5	FAR1	Oryza sativa subsp. japonica	2e-38
comp34725_c0_seq4	FAR1	Oryza sativa subsp. japonica	4e-66
comp34725_c0_seq3	FAR1	Oryza sativa subsp. japonica	5e-46
comp34725_c0_seq2	FAR1	Oryza sativa subsp. japonica	6e-33
comp34725_c0_seq1	FAR1	Oryza sativa subsp. japonica	2e-71
comp34720_c0_seq1	FAR1	Oryza sativa subsp. japonica	8e-45
comp34716_c0_seq8	GRAS	Zea mays	6e-62
comp34716_c0_seq6	GRAS	Zea mays	2e-58
comp34716_c0_seq5	GRAS	Zea mays	9e-62
comp34716_c0_seq4	GRAS	Zea mays	3e-61
comp34716_c0_seq3	GRAS	Zea mays	9e-58
comp34716_c0_seq2	GRAS	Zea mays	6e-58
comp34716_c0_seq1	GRAS	Zea mays	2e-61
comp34715_c2_seq2	FAR1	Oryza sativa subsp. japonica	5e-10
comp34715_c2_seq1	FAR1	Oryza sativa subsp. japonica	6e-06
comp34705_c0_seq4	AP2-EREBP	Arabidopsis lyrata	1e-14
comp34705_c0_seq3	AP2-EREBP	Arabidopsis lyrata	5e-13
comp34705_c0_seq1	AP2-EREBP	Arabidopsis lyrata	4e-14
comp34694_c0_seq5	Orphans	Vitis vinifera	5e-10
comp34694_c0_seq4	Orphans	Vitis vinifera	8e-08
comp34694_c0_seq3	Orphans	Vitis vinifera	6e-10
comp34694_c0_seq11	Orphans	Vitis vinifera	1e-09
comp34694_c0_seq10	Orphans	Vitis vinifera	9e-10
comp34686_c0_seq6	C2C2-CO-like	Oryza sativa subsp. indica	5e-07
comp34686_c0_seq3	C2C2-CO-like	Oryza sativa subsp. indica	9e-07
comp34686_c0_seq2	C2C2-CO-like	Oryza sativa subsp. indica	1e-06
comp34686_c0_seq1	C2C2-CO-like	Oryza sativa subsp. indica	6e-07
comp34683_c0_seq8	SET	Oryza sativa subsp. indica	5e-07
comp34683_c0_seq6	SET	Oryza sativa subsp. indica	3e-07
comp34683_c0_seq13	SET	Oryza sativa subsp. indica	3e-08
comp34683_c0_seq11	SET	Oryza sativa subsp. indica	3e-07
comp34683_c0_seq1	SET	Oryza sativa subsp. indica	4e-07
comp34681_c0_seq1	FAR1	Oryza sativa subsp. indica	1e-09
comp34672_c0_seq5	C2H2	Oryza sativa subsp. indica	6e-06
comp34672_c0_seq4	C2H2	Oryza sativa subsp. indica	5e-06
comp34672_c0_seq3	C2H2	Oryza sativa subsp. indica	5e-06
comp34672_c0_seq2	C2H2	Oryza sativa subsp. indica	5e-06
comp34672_c0_seq1	C2H2	Oryza sativa subsp. indica	6e-06
comp34670_c1_seq9	SBP	Vitis vinifera	0
comp34670_c1_seq8	SBP	Vitis vinifera	0
comp34670_c1_seq7	SBP	Vitis vinifera	0
comp34670_c1_seq6	SBP	Vitis vinifera	0
comp34670_c1_seq5	SBP	Vitis vinifera	0
comp34670_c1_seq4	SBP	Vitis vinifera	0
comp34670_c1_seq3	SBP	Populus trichocarpa	3e-28
comp34670_c1_seq2	SBP	Populus trichocarpa	6e-30
comp34670_c1_seq1	SBP	Populus trichocarpa	1e-31
comp34652_c5_seq6	C3H	Galdieria sulphuraria	5e-13
comp34652_c5_seq5	C3H	Galdieria sulphuraria	8e-13
comp34652_c5_seq3	C3H	Galdieria sulphuraria	1e-12
comp34652_c5_seq2	C3H	Galdieria sulphuraria	5e-13
comp34652_c5_seq16	C3H	Galdieria sulphuraria	3e-13
comp34652_c5_seq1	C3H	Galdieria sulphuraria	4e-12
comp34644_c6_seq4	WRKY	Zea mays	4e-50
comp34643_c0_seq7	MYB-related	Arabidopsis lyrata	1e-08
comp34643_c0_seq6	MYB-related	Arabidopsis lyrata	1e-08
comp34643_c0_seq4	MYB-related	Arabidopsis lyrata	6e-09
comp34643_c0_seq10	MYB-related	Arabidopsis lyrata	6e-09
comp34643_c0_seq1	MYB-related	Arabidopsis lyrata	2e-08
comp34639_c1_seq9	MYB-related	Arabidopsis lyrata	6e-36
comp34639_c1_seq8	MYB-related	Arabidopsis lyrata	4e-23
comp34639_c1_seq5	MYB-related	Arabidopsis lyrata	7e-37
comp34639_c1_seq4	MYB-related	Arabidopsis lyrata	6e-25
comp34639_c1_seq3	MYB-related	Arabidopsis lyrata	5e-81
comp34639_c1_seq2	MYB-related	Arabidopsis lyrata	5e-82
comp34639_c1_seq1	MYB-related	Arabidopsis lyrata	8e-52
comp34631_c0_seq8	DBP	Populus trichocarpa	2e-13
comp34631_c0_seq3	DBP	Arabidopsis lyrata	7e-09
comp34631_c0_seq1	DBP	Populus trichocarpa	1e-16
comp34619_c0_seq4	FAR1	Oryza sativa subsp. indica	1e-35
comp34617_c1_seq9	FAR1	Oryza sativa subsp. indica	4e-07
comp34617_c1_seq8	FAR1	Oryza sativa subsp. indica	2e-07
comp34617_c1_seq2	FAR1	Oryza sativa subsp. indica	1e-06
comp34617_c1_seq17	FAR1	Oryza sativa subsp. indica	2e-06
comp34611_c1_seq7	SET	Zea mays	6e-32
comp34611_c1_seq6	SET	Zea mays	3e-32
comp34611_c1_seq30	SET	Zea mays	7e-34
comp34611_c1_seq3	SET	Zea mays	1e-32
comp34611_c1_seq25	SET	Zea mays	8e-33
comp34611_c1_seq16	SET	Zea mays	8e-33
comp34611_c1_seq15	SET	Zea mays	3e-32
comp34611_c1_seq12	SET	Zea mays	7e-31
comp34611_c1_seq11	SET	Oryza sativa subsp. japonica	5e-31
comp34611_c1_seq1	SET	Zea mays	2e-31
comp34605_c3_seq1	AP2-EREBP	Vitis vinifera	3e-19
comp34604_c2_seq3	TRAF	Oryza sativa subsp. indica	1e-26
comp34604_c2_seq2	TRAF	Oryza sativa subsp. indica	5e-60
comp34604_c2_seq1	TRAF	Oryza sativa subsp. indica	5e-58
comp34598_c1_seq1	BSD	Carica papaya	6e-34
comp34598_c0_seq9	BSD	Carica papaya	2e-24
comp34598_c0_seq8	BSD	Carica papaya	4e-24
comp34598_c0_seq7	BSD	Carica papaya	2e-24
comp34598_c0_seq6	BSD	Carica papaya	2e-23
comp34598_c0_seq5	BSD	Carica papaya	1e-24
comp34598_c0_seq4	BSD	Carica papaya	2e-24
comp34598_c0_seq3	BSD	Carica papaya	7e-25
comp34598_c0_seq2	BSD	Carica papaya	3e-24
comp34598_c0_seq15	BSD	Carica papaya	4e-24
comp34598_c0_seq14	BSD	Carica papaya	5e-25
comp34598_c0_seq13	BSD	Carica papaya	7e-24
comp34598_c0_seq12	BSD	Carica papaya	1e-24
comp34598_c0_seq11	BSD	Carica papaya	1e-24
comp34598_c0_seq10	BSD	Vitis vinifera	2e-16
comp34598_c0_seq1	BSD	Carica papaya	7e-25
comp34571_c4_seq9	DBP	Arabidopsis lyrata	2e-23
comp34571_c4_seq8	DBP	Populus trichocarpa	3e-27
comp34571_c4_seq7	DBP	Arabidopsis lyrata	4e-25
comp34571_c4_seq5	DBP	Populus trichocarpa	2e-27
comp34571_c4_seq4	DBP	Populus trichocarpa	3e-27
comp34571_c4_seq3	DBP	Populus trichocarpa	2e-27
comp34571_c4_seq2	DBP	Arabidopsis lyrata	6e-25
comp34571_c4_seq15	DBP	Populus trichocarpa	4e-27
comp34571_c4_seq13	DBP	Arabidopsis lyrata	4e-25
comp34571_c4_seq12	DBP	Arabidopsis lyrata	4e-25
comp34571_c4_seq11	DBP	Arabidopsis lyrata	3e-25
comp34571_c4_seq10	DBP	Arabidopsis lyrata	6e-25
comp34571_c4_seq1	DBP	Populus trichocarpa	6e-27
comp34565_c0_seq5	C2H2	Zea mays	3e-92
comp34565_c0_seq4	C2H2	Sorghum bicolor	2e-112
comp34565_c0_seq3	C2H2	Zea mays	1e-91
comp34565_c0_seq1	C2H2	Sorghum bicolor	4e-113
comp34564_c0_seq2	MADS	Vitis vinifera	2e-59
comp34564_c0_seq1	MADS	Vitis vinifera	2e-59
comp34559_c0_seq5	MADS	Vitis vinifera	4e-71
comp34559_c0_seq4	MADS	Vitis vinifera	6e-70
comp34559_c0_seq3	MADS	Vitis vinifera	5e-70
comp34559_c0_seq2	MADS	Vitis vinifera	3e-70
comp34559_c0_seq1	MADS	Vitis vinifera	4e-70
comp34558_c0_seq6	bHLH	Selaginella moellendorffii	7e-07
comp34558_c0_seq5	bHLH	Selaginella moellendorffii	2e-08
comp34558_c0_seq4	bHLH	Selaginella moellendorffii	5e-07
comp34558_c0_seq3	bHLH	Selaginella moellendorffii	1e-08
comp34558_c0_seq2	bHLH	Selaginella moellendorffii	5e-07
comp34558_c0_seq1	bHLH	Selaginella moellendorffii	5e-07
comp34547_c0_seq11	MADS	Vitis vinifera	4e-80
comp34539_c2_seq4	FAR1	Populus trichocarpa	4e-16
comp34539_c2_seq1	FAR1	Populus trichocarpa	2e-16
comp34536_c1_seq1	Orphans	Vitis vinifera	3e-28
comp34536_c0_seq9	Orphans	Populus trichocarpa	5e-51
comp34536_c0_seq8	Orphans	Oryza sativa subsp. indica	8e-161
comp34536_c0_seq6	Orphans	Oryza sativa subsp. indica	3e-161
comp34536_c0_seq5	Orphans	Oryza sativa subsp. indica	4e-160
comp34536_c0_seq4	Orphans	Oryza sativa subsp. indica	5e-46
comp34536_c0_seq32	Orphans	Oryza sativa subsp. indica	5e-44
comp34536_c0_seq31	Orphans	Oryza sativa subsp. indica	2e-42
comp34536_c0_seq30	Orphans	Populus trichocarpa	7e-39
comp34536_c0_seq3	Orphans	Oryza sativa subsp. indica	8e-45
comp34536_c0_seq28	Orphans	Oryza sativa subsp. indica	6e-159
comp34536_c0_seq27	Orphans	Oryza sativa subsp. indica	5e-44
comp34536_c0_seq25	Orphans	Oryza sativa subsp. indica	8e-46
comp34536_c0_seq24	Orphans	Oryza sativa subsp. indica	8e-53
comp34536_c0_seq23	Orphans	Populus trichocarpa	3e-38
comp34536_c0_seq21	Orphans	Oryza sativa subsp. indica	1e-44
comp34536_c0_seq20	Orphans	Populus trichocarpa	3e-38
comp34536_c0_seq2	Orphans	Oryza sativa subsp. indica	6e-160
comp34536_c0_seq19	Orphans	Oryza sativa subsp. indica	3e-44
comp34536_c0_seq18	Orphans	Oryza sativa subsp. indica	8e-160
comp34536_c0_seq16	Orphans	Oryza sativa subsp. indica	4e-42
comp34536_c0_seq14	Orphans	Oryza sativa subsp. indica	6e-161
comp34536_c0_seq13	Orphans	Oryza sativa subsp. indica	8e-51
comp34536_c0_seq12	Orphans	Oryza sativa subsp. indica	1e-44
comp34536_c0_seq11	Orphans	Oryza sativa subsp. indica	2e-162
comp34536_c0_seq10	Orphans	Oryza sativa subsp. indica	5e-159
comp34536_c0_seq1	Orphans	Oryza sativa subsp. indica	3e-160
comp34533_c0_seq9	AUX/IAA	Arabidopsis lyrata	8e-08
comp34533_c0_seq8	LUG	Oryza sativa subsp. indica	2e-07
comp34533_c0_seq7	LUG	Oryza sativa subsp. japonica	2e-06
comp34533_c0_seq5	LUG	Oryza sativa subsp. japonica	9e-07
comp34533_c0_seq4	AUX/IAA	Arabidopsis lyrata	6e-07
comp34533_c0_seq32	LUG	Zea mays	3e-08
comp34533_c0_seq3	LUG	Oryza sativa subsp. indica	1e-07
comp34533_c0_seq29	LUG	Zea mays	4e-08
comp34533_c0_seq28	AUX/IAA	Arabidopsis lyrata	2e-08
comp34533_c0_seq26	LUG	Zea mays	7e-08
comp34533_c0_seq25	LUG	Oryza sativa subsp. japonica	3e-06
comp34533_c0_seq24	LUG	Oryza sativa subsp. indica	3e-07
comp34533_c0_seq23	LUG	Zea mays	2e-08
comp34533_c0_seq22	LUG	Oryza sativa subsp. japonica	3e-06
comp34533_c0_seq21	AUX/IAA	Arabidopsis lyrata	1e-07
comp34533_c0_seq20	AUX/IAA	Arabidopsis lyrata	2e-07
comp34533_c0_seq2	LUG	Oryza sativa subsp. indica	3e-07
comp34533_c0_seq19	AUX/IAA	Arabidopsis lyrata	4e-07
comp34533_c0_seq18	AUX/IAA	Arabidopsis lyrata	4e-07
comp34533_c0_seq17	LUG	Zea mays	8e-09
comp34533_c0_seq16	LUG	Oryza sativa subsp. japonica	1e-06
comp34533_c0_seq15	LUG	Oryza sativa subsp. indica	1e-06
comp34533_c0_seq14	LUG	Oryza sativa subsp. japonica	7e-07
comp34533_c0_seq12	AUX/IAA	Arabidopsis lyrata	2e-07
comp34533_c0_seq11	LUG	Zea mays	4e-08
comp34533_c0_seq10	LUG	Oryza sativa subsp. japonica	6e-07
comp34533_c0_seq1	AUX/IAA	Arabidopsis lyrata	7e-07
comp34532_c0_seq18	HB	Zea mays	4e-06
comp34526_c0_seq6	CCAAT	Oryza sativa subsp. indica	5e-09
comp34526_c0_seq5	CCAAT	Oryza sativa subsp. indica	1e-08
comp34526_c0_seq4	CCAAT	Oryza sativa subsp. indica	4e-09
comp34518_c0_seq9	SNF2	Zea mays	2e-23
comp34518_c0_seq8	SNF2	Zea mays	2e-23
comp34518_c0_seq7	SNF2	Zea mays	2e-23
comp34518_c0_seq6	SNF2	Zea mays	1e-23
comp34518_c0_seq5	SNF2	Zea mays	1e-23
comp34518_c0_seq4	SNF2	Zea mays	2e-23
comp34518_c0_seq3	SNF2	Zea mays	1e-23
comp34518_c0_seq2	SNF2	Zea mays	1e-23
comp34518_c0_seq11	SNF2	Zea mays	4e-24
comp34518_c0_seq10	SNF2	Zea mays	2e-23
comp34518_c0_seq1	SNF2	Zea mays	2e-23
comp34516_c0_seq7	FHA	Vitis vinifera	2e-46
comp34516_c0_seq5	FHA	Vitis vinifera	1e-11
comp34516_c0_seq4	FHA	Vitis vinifera	2e-46
comp34516_c0_seq3	FHA	Vitis vinifera	2e-46
comp34516_c0_seq2	FHA	Vitis vinifera	2e-46
comp34516_c0_seq1	FHA	Vitis vinifera	2e-46
comp34514_c1_seq3	MYB-related	Vitis vinifera	7e-22
comp34514_c1_seq2	MYB-related	Vitis vinifera	8e-22
comp34514_c1_seq1	CAMTA	Vitis vinifera	7e-15
comp34513_c0_seq4	MYB-related	Oryza sativa subsp. indica	4e-29
comp34513_c0_seq3	MYB-related	Oryza sativa subsp. indica	4e-70
comp34513_c0_seq2	MYB-related	Oryza sativa subsp. indica	2e-70
comp34513_c0_seq1	MYB-related	Oryza sativa subsp. indica	9e-71
comp34511_c0_seq1	MYB	Arabidopsis lyrata	6e-23
comp34506_c1_seq9	CCAAT	Populus trichocarpa	2e-24
comp34506_c1_seq8	CCAAT	Populus trichocarpa	2e-24
comp34506_c1_seq5	CCAAT	Populus trichocarpa	5e-24
comp34506_c1_seq4	CCAAT	Populus trichocarpa	5e-29
comp34506_c1_seq3	CCAAT	Populus trichocarpa	7e-30
comp34506_c1_seq2	CCAAT	Populus trichocarpa	4e-29
comp34506_c1_seq10	CCAAT	Populus trichocarpa	5e-30
comp34506_c1_seq1	CCAAT	Populus trichocarpa	6e-24
comp34503_c0_seq3	C2H2	Arabidopsis lyrata	2e-06
comp34503_c0_seq2	C3H	Galdieria sulphuraria	2e-06
comp34503_c0_seq1	C3H	Galdieria sulphuraria	7e-07
comp34502_c0_seq7	C2C2-GATA	Oryza sativa subsp. japonica	2e-41
comp34502_c0_seq6	C2C2-GATA	Oryza sativa subsp. japonica	1e-43
comp34502_c0_seq5	C2C2-GATA	Oryza sativa subsp. japonica	2e-43
comp34502_c0_seq4	C2C2-GATA	Oryza sativa subsp. japonica	2e-42
comp34502_c0_seq3	C2C2-GATA	Oryza sativa subsp. japonica	1e-41
comp34502_c0_seq2	C2C2-GATA	Oryza sativa subsp. japonica	6e-94
comp34502_c0_seq1	C2C2-GATA	Oryza sativa subsp. japonica	1e-92
comp34501_c0_seq5	SNF2	Selaginella moellendorffii	6e-06
comp34501_c0_seq4	SNF2	Selaginella moellendorffii	6e-06
comp34501_c0_seq3	SNF2	Selaginella moellendorffii	6e-06
comp34501_c0_seq2	SNF2	Selaginella moellendorffii	5e-06
comp34501_c0_seq1	SNF2	Selaginella moellendorffii	6e-06
comp34499_c0_seq1	PHD	Oryza sativa subsp. indica	8e-21
comp34497_c1_seq1	C2H2	Cyanidioschyzon merolae	1e-13
comp34492_c0_seq3	bHLH	Arabidopsis lyrata	1e-22
comp34492_c0_seq2	bHLH	Arabidopsis lyrata	1e-22
comp34492_c0_seq1	bHLH	Arabidopsis lyrata	5e-23
comp34491_c2_seq9	GNAT	Populus trichocarpa	5e-11
comp34491_c2_seq8	GNAT	Populus trichocarpa	8e-13
comp34491_c2_seq6	GNAT	Populus trichocarpa	6e-11
comp34491_c2_seq32	GNAT	Populus trichocarpa	8e-11
comp34491_c2_seq30	GNAT	Populus trichocarpa	1e-12
comp34491_c2_seq29	GNAT	Populus trichocarpa	7e-11
comp34491_c2_seq27	GNAT	Vitis vinifera	8e-09
comp34491_c2_seq25	GNAT	Populus trichocarpa	4e-11
comp34491_c2_seq24	GNAT	Vitis vinifera	6e-09
comp34491_c2_seq23	GNAT	Populus trichocarpa	2e-11
comp34491_c2_seq21	GNAT	Populus trichocarpa	5e-11
comp34491_c2_seq13	GNAT	Populus trichocarpa	7e-11
comp34491_c2_seq11	GNAT	Populus trichocarpa	7e-11
comp34488_c0_seq4	MYB	Vitis vinifera	2e-94
comp34488_c0_seq3	MYB	Vitis vinifera	1e-90
comp34488_c0_seq2	MYB	Vitis vinifera	5e-65
comp34488_c0_seq1	MYB	Vitis vinifera	1e-61
comp34481_c2_seq2	SNF2	Populus trichocarpa	4e-08
comp34481_c2_seq1	SNF2	Selaginella moellendorffii	2e-06
comp34481_c0_seq2	Tify	Sorghum bicolor	3e-19
comp34481_c0_seq1	Tify	Sorghum bicolor	5e-29
comp34479_c0_seq7	NAC	Oryza sativa subsp. indica	6e-10
comp34479_c0_seq6	MADS	Oryza sativa subsp. japonica	3e-17
comp34479_c0_seq5	MADS	Oryza sativa subsp. japonica	2e-36
comp34479_c0_seq4	MADS	Oryza sativa subsp. japonica	4e-37
comp34479_c0_seq3	MADS	Oryza sativa subsp. japonica	6e-69
comp34479_c0_seq2	NAC	Oryza sativa subsp. indica	1e-15
comp34479_c0_seq1	MADS	Oryza sativa subsp. japonica	2e-68
comp34470_c0_seq8	NAC	Oryza sativa subsp. indica	4e-32
comp34470_c0_seq7	NAC	Oryza sativa subsp. indica	3e-30
comp34470_c0_seq6	NAC	Oryza sativa subsp. indica	1e-30
comp34470_c0_seq5	NAC	Oryza sativa subsp. indica	2e-30
comp34470_c0_seq4	NAC	Oryza sativa subsp. indica	1e-32
comp34470_c0_seq3	NAC	Oryza sativa subsp. indica	1e-32
comp34470_c0_seq10	NAC	Oryza sativa subsp. indica	1e-30
comp34470_c0_seq1	NAC	Oryza sativa subsp. indica	3e-32
comp34463_c0_seq8	MADS	Vitis vinifera	1e-59
comp34463_c0_seq7	bHLH	Arabidopsis lyrata	3e-56
comp34463_c0_seq6	MADS	Vitis vinifera	2e-57
comp34463_c0_seq5	bHLH	Arabidopsis lyrata	2e-56
comp34463_c0_seq4	MADS	Vitis vinifera	2e-56
comp34463_c0_seq3	MADS	Vitis vinifera	5e-57
comp34463_c0_seq2	bHLH	Arabidopsis lyrata	1e-56
comp34463_c0_seq1	MADS	Vitis vinifera	3e-57
comp34460_c0_seq8	ARF	Vitis vinifera	5e-134
comp34460_c0_seq7	ARF	Vitis vinifera	6e-125
comp34460_c0_seq6	ARF	Vitis vinifera	8e-125
comp34460_c0_seq5	ARF	Vitis vinifera	5e-60
comp34460_c0_seq4	ARF	Vitis vinifera	8e-126
comp34460_c0_seq3	ARF	Vitis vinifera	1e-129
comp34460_c0_seq2	ARF	Vitis vinifera	1e-134
comp34460_c0_seq1	ARF	Vitis vinifera	5e-130
comp34455_c0_seq7	bZIP	Arabidopsis lyrata	1e-45
comp34455_c0_seq6	bZIP	Arabidopsis lyrata	6e-44
comp34455_c0_seq5	bZIP	Arabidopsis thaliana	2e-45
comp34455_c0_seq4	bZIP	Arabidopsis thaliana	3e-44
comp34455_c0_seq3	bZIP	Populus trichocarpa	1e-43
comp34455_c0_seq2	bZIP	Populus trichocarpa	3e-43
comp34444_c1_seq1	PHD	Zea mays	3e-20
comp34444_c0_seq3	PHD	Zea mays	4e-34
comp34444_c0_seq2	PHD	Zea mays	2e-34
comp34444_c0_seq1	PHD	Zea mays	8e-20
comp34442_c0_seq7	TRAF	Populus trichocarpa	5e-69
comp34442_c0_seq6	TRAF	Populus trichocarpa	1e-38
comp34442_c0_seq5	TRAF	Populus trichocarpa	7e-68
comp34442_c0_seq4	TRAF	Populus trichocarpa	2e-82
comp34442_c0_seq3	TRAF	Populus trichocarpa	5e-69
comp34442_c0_seq2	TRAF	Populus trichocarpa	3e-84
comp34442_c0_seq1	TRAF	Populus trichocarpa	1e-82
comp34439_c0_seq3	TRAF	Zea mays	1e-29
comp34439_c0_seq2	TRAF	Zea mays	8e-30
comp34439_c0_seq1	TRAF	Zea mays	8e-30
comp34436_c3_seq2	C2H2	Ostreococcus tauri	7e-10
comp34436_c2_seq5	C2H2	Ostreococcus tauri	4e-10
comp34426_c4_seq3	G2-like	Sorghum bicolor	1e-15
comp34426_c4_seq2	G2-like	Populus trichocarpa	1e-18
comp34426_c0_seq3	C3H	Oryza sativa subsp. indica	9e-06
comp34426_c0_seq2	MADS	Vitis vinifera	3e-55
comp34422_c0_seq4	SET	Oryza sativa subsp. indica	1e-24
comp34422_c0_seq3	SET	Oryza sativa subsp. indica	3e-58
comp34422_c0_seq1	SET	Oryza sativa subsp. indica	1e-77
comp34421_c0_seq4	FHA	Vitis vinifera	6e-36
comp34421_c0_seq3	FHA	Vitis vinifera	1e-35
comp34421_c0_seq2	FHA	Vitis vinifera	1e-35
comp34421_c0_seq1	FHA	Vitis vinifera	6e-36
comp34413_c0_seq6	HB	Zea mays	2e-20
comp34413_c0_seq5	HB	Zea mays	4e-54
comp34413_c0_seq4	HB	Zea mays	8e-54
comp34413_c0_seq3	HB	Zea mays	2e-54
comp34413_c0_seq2	HB	Zea mays	9e-17
comp34413_c0_seq1	HB	Zea mays	1e-53
comp34406_c5_seq2	C3H	Oryza sativa subsp. indica	4e-07
comp34399_c0_seq9	FAR1	Oryza sativa subsp. indica	1e-15
comp34399_c0_seq5	FAR1	Oryza sativa subsp. indica	5e-17
comp34399_c0_seq4	FAR1	Oryza sativa subsp. indica	5e-15
comp34399_c0_seq3	FAR1	Oryza sativa subsp. indica	2e-14
comp34399_c0_seq20	FAR1	Oryza sativa subsp. indica	1e-15
comp34399_c0_seq2	FAR1	Oryza sativa subsp. indica	3e-13
comp34399_c0_seq17	FAR1	Oryza sativa subsp. indica	1e-15
comp34399_c0_seq15	FAR1	Oryza sativa subsp. indica	1e-15
comp34399_c0_seq13	FAR1	Oryza sativa subsp. indica	3e-16
comp34399_c0_seq12	FAR1	Oryza sativa subsp. indica	3e-13
comp34399_c0_seq1	FAR1	Oryza sativa subsp. indica	3e-13
comp34398_c0_seq3	HB	Oryza sativa subsp. indica	1e-09
comp34398_c0_seq1	HB	Oryza sativa subsp. indica	3e-18
comp34390_c0_seq5	WRKY	Arabidopsis thaliana	3e-61
comp34390_c0_seq4	WRKY	Arabidopsis thaliana	2e-28
comp34390_c0_seq3	WRKY	Arabidopsis thaliana	5e-61
comp34390_c0_seq2	WRKY	Arabidopsis thaliana	2e-61
comp34390_c0_seq1	WRKY	Arabidopsis thaliana	5e-61
comp34387_c1_seq2	MYB	Carica papaya	2e-23
comp34387_c1_seq1	MYB	Populus trichocarpa	5e-26
comp34383_c1_seq9	LOB	Populus trichocarpa	6e-27
comp34383_c1_seq8	LOB	Vitis vinifera	2e-66
comp34383_c1_seq6	LOB	Physcomitrella patens	8e-35
comp34383_c1_seq5	LOB	Populus trichocarpa	8e-27
comp34383_c1_seq3	LOB	Arabidopsis lyrata	9e-67
comp34383_c1_seq2	LOB	Arabidopsis lyrata	2e-66
comp34383_c1_seq1	LOB	Arabidopsis lyrata	2e-67
comp34382_c0_seq5	MADS	Vitis vinifera	2e-19
comp34382_c0_seq4	MADS	Vitis vinifera	4e-37
comp34382_c0_seq3	MADS	Vitis vinifera	7e-37
comp34382_c0_seq2	MADS	Vitis vinifera	2e-52
comp34382_c0_seq1	MADS	Vitis vinifera	2e-52
comp34380_c0_seq5	MADS	Vitis vinifera	2e-53
comp34380_c0_seq4	MADS	Vitis vinifera	8e-55
comp34380_c0_seq3	MADS	Vitis vinifera	4e-54
comp34380_c0_seq2	MADS	Vitis vinifera	3e-54
comp34380_c0_seq1	MADS	Vitis vinifera	6e-54
comp3438_c0_seq1	C3H	Carica papaya	6e-21
comp34374_c0_seq6	FAR1	Oryza sativa subsp. indica	1e-06
comp34374_c0_seq5	FAR1	Oryza sativa subsp. indica	9e-07
comp34374_c0_seq4	FAR1	Oryza sativa subsp. indica	1e-06
comp34374_c0_seq2	FAR1	Oryza sativa subsp. indica	7e-07
comp34373_c1_seq1	AUX/IAA	Arabidopsis lyrata	9e-17
comp34372_c0_seq9	BES1	Zea mays	6e-27
comp34372_c0_seq8	BES1	Zea mays	3e-113
comp34372_c0_seq7	BES1	Oryza sativa subsp. indica	6e-53
comp34372_c0_seq6	BES1	Zea mays	2e-137
comp34372_c0_seq5	BES1	Zea mays	2e-139
comp34372_c0_seq4	BES1	Zea mays	2e-137
comp34372_c0_seq3	BES1	Zea mays	4e-79
comp34372_c0_seq2	BES1	Zea mays	3e-139
comp34372_c0_seq11	BES1	Zea mays	3e-115
comp34372_c0_seq10	BES1	Zea mays	2e-76
comp34372_c0_seq1	BES1	Oryza sativa subsp. indica	2e-29
comp34369_c0_seq9	DBP	Populus trichocarpa	5e-99
comp34369_c0_seq8	DBP	Populus trichocarpa	2e-103
comp34369_c0_seq7	DBP	Oryza sativa subsp. indica	3e-158
comp34369_c0_seq6	DBP	Populus trichocarpa	2e-107
comp34369_c0_seq5	DBP	Oryza sativa subsp. indica	5e-162
comp34369_c0_seq4	DBP	Oryza sativa subsp. indica	3e-146
comp34369_c0_seq3	DBP	Sorghum bicolor	5e-153
comp34369_c0_seq2	DBP	Populus trichocarpa	3e-117
comp34369_c0_seq11	DBP	Populus trichocarpa	3e-121
comp34369_c0_seq10	DBP	Populus trichocarpa	1e-92
comp34369_c0_seq1	DBP	Populus trichocarpa	4e-148
comp34364_c0_seq6	SNF2	Selaginella moellendorffii	7e-06
comp34364_c0_seq5	SNF2	Selaginella moellendorffii	8e-06
comp34364_c0_seq3	SNF2	Selaginella moellendorffii	8e-06
comp34363_c0_seq4	SET	Oryza sativa subsp. indica	2e-34
comp34363_c0_seq3	SET	Oryza sativa subsp. indica	7e-32
comp34363_c0_seq2	SET	Oryza sativa subsp. indica	7e-32
comp34363_c0_seq1	SET	Oryza sativa subsp. indica	6e-32
comp34345_c0_seq9	SNF2	Selaginella moellendorffii	1e-06
comp34344_c0_seq4	AUX/IAA	Arabidopsis lyrata	3e-13
comp34342_c2_seq6	SWI/SNF-SWI3	Physcomitrella patens	5e-06
comp34342_c2_seq2	SWI/SNF-SWI3	Physcomitrella patens	9e-06
comp34342_c2_seq1	SWI/SNF-SWI3	Physcomitrella patens	5e-06
comp34342_c1_seq1	C3H	Selaginella moellendorffii	5e-16
comp34338_c1_seq1	PHD	Oryza sativa subsp. indica	2e-16
comp34326_c0_seq4	C2H2	Cyanidioschyzon merolae	3e-14
comp34326_c0_seq1	C2H2	Cyanidioschyzon merolae	3e-14
comp34317_c4_seq3	Rcd1-like	Zea mays	2e-44
comp34317_c1_seq6	Rcd1-like	Zea mays	4e-109
comp34317_c1_seq5	Rcd1-like	Oryza sativa subsp. indica	8e-122
comp34317_c1_seq4	Rcd1-like	Oryza sativa subsp. indica	2e-118
comp34317_c1_seq3	Rcd1-like	Zea mays	6e-113
comp34317_c1_seq2	Rcd1-like	Zea mays	3e-112
comp34317_c1_seq1	Rcd1-like	Zea mays	4e-112
comp34311_c1_seq2	FHA	Vitis vinifera	4e-91
comp34311_c1_seq1	FHA	Vitis vinifera	9e-92
comp34309_c2_seq1	C3H	Oryza sativa subsp. japonica	8e-28
comp34304_c0_seq3	GRAS	Vitis vinifera	8e-104
comp34304_c0_seq2	GRAS	Vitis vinifera	4e-102
comp34304_c0_seq1	GRAS	Vitis vinifera	3e-102
comp34300_c0_seq6	MADS	Zea mays	7e-10
comp34300_c0_seq5	MADS	Zea mays	1e-09
comp34300_c0_seq3	MADS	Zea mays	6e-10
comp34300_c0_seq1	MADS	Zea mays	8e-10
comp34299_c0_seq7	C3H	Oryza sativa subsp. indica	1e-06
comp34299_c0_seq6	C3H	Oryza sativa subsp. indica	1e-06
comp34299_c0_seq5	C3H	Oryza sativa subsp. indica	2e-06
comp34299_c0_seq4	C3H	Oryza sativa subsp. indica	2e-06
comp34299_c0_seq3	C3H	Oryza sativa subsp. indica	2e-06
comp34299_c0_seq2	C3H	Oryza sativa subsp. indica	3e-06
comp34296_c0_seq5	FAR1	Populus trichocarpa	9e-31
comp34296_c0_seq2	FAR1	Populus trichocarpa	3e-31
comp34296_c0_seq1	FAR1	Populus trichocarpa	3e-33
comp34291_c1_seq5	SNF2	Sorghum bicolor	9e-112
comp34291_c1_seq4	SNF2	Zea mays	3e-113
comp34291_c1_seq3	SNF2	Sorghum bicolor	4e-124
comp34291_c1_seq2	SNF2	Sorghum bicolor	2e-124
comp34291_c1_seq1	SNF2	Sorghum bicolor	4e-134
comp34282_c0_seq9	G2-like	Oryza sativa subsp. indica	3e-14
comp34282_c0_seq7	G2-like	Vitis vinifera	2e-30
comp34282_c0_seq6	G2-like	Vitis vinifera	4e-31
comp34282_c0_seq5	G2-like	Oryza sativa subsp. japonica	8e-16
comp34282_c0_seq4	G2-like	Vitis vinifera	1e-35
comp34282_c0_seq3	G2-like	Vitis vinifera	6e-41
comp34282_c0_seq2	G2-like	Vitis vinifera	2e-31
comp34282_c0_seq12	G2-like	Oryza sativa subsp. indica	4e-17
comp34282_c0_seq11	G2-like	Vitis vinifera	7e-21
comp34282_c0_seq10	G2-like	Vitis vinifera	6e-41
comp34282_c0_seq1	G2-like	Vitis vinifera	4e-16
comp34279_c0_seq6	bZIP	Populus trichocarpa	4e-59
comp34279_c0_seq5	bZIP	Populus trichocarpa	8e-58
comp34279_c0_seq4	bZIP	Populus trichocarpa	9e-58
comp34279_c0_seq3	bZIP	Populus trichocarpa	2e-48
comp34279_c0_seq2	bZIP	Populus trichocarpa	6e-57
comp34279_c0_seq1	bZIP	Populus trichocarpa	3e-59
comp34277_c0_seq3	AP2-EREBP	Oryza sativa subsp. indica	4e-43
comp34277_c0_seq2	AP2-EREBP	Oryza sativa subsp. indica	2e-54
comp34277_c0_seq1	AP2-EREBP	Oryza sativa subsp. indica	4e-55
comp34273_c0_seq9	MYB	Carica papaya	1e-12
comp34273_c0_seq7	MYB	Carica papaya	2e-13
comp34273_c0_seq5	MYB	Carica papaya	6e-08
comp34273_c0_seq39	MYB	Carica papaya	4e-08
comp34273_c0_seq32	MYB	Carica papaya	1e-12
comp34273_c0_seq24	MYB	Carica papaya	9e-08
comp34273_c0_seq23	MYB	Carica papaya	1e-07
comp34273_c0_seq21	MYB	Carica papaya	1e-13
comp34273_c0_seq17	MYB	Carica papaya	4e-08
comp34273_c0_seq14	MYB	Carica papaya	9e-08
comp34273_c0_seq11	MYB	Carica papaya	1e-12
comp34273_c0_seq10	MYB	Carica papaya	1e-13
comp34259_c0_seq4	NAC	Oryza sativa subsp. japonica	1e-87
comp34259_c0_seq3	NAC	Oryza sativa subsp. japonica	6e-86
comp34259_c0_seq2	NAC	Arabidopsis lyrata	7e-06
comp34259_c0_seq1	NAC	Arabidopsis lyrata	3e-45
comp34256_c2_seq9	DDT	Populus trichocarpa	3e-10
comp34256_c2_seq7	DDT	Populus trichocarpa	1e-10
comp34256_c2_seq3	DDT	Populus trichocarpa	6e-10
comp34256_c2_seq26	DDT	Populus trichocarpa	2e-10
comp34256_c2_seq14	DDT	Populus trichocarpa	9e-11
comp34256_c2_seq10	DDT	Populus trichocarpa	4e-10
comp34256_c2_seq1	DDT	Populus trichocarpa	6e-10
comp34254_c0_seq4	FAR1	Oryza sativa subsp. indica	4e-10
comp34254_c0_seq1	FAR1	Oryza sativa subsp. indica	2e-08
comp34252_c1_seq1	PHD	Oryza sativa subsp. indica	2e-25
comp34244_c0_seq8	SET	Oryza sativa subsp. indica	8e-09
comp34244_c0_seq7	SET	Oryza sativa subsp. indica	6e-09
comp34244_c0_seq6	SET	Oryza sativa subsp. indica	2e-08
comp34244_c0_seq5	SET	Oryza sativa subsp. indica	3e-09
comp34244_c0_seq4	SET	Oryza sativa subsp. indica	1e-08
comp34244_c0_seq2	SET	Oryza sativa subsp. indica	2e-08
comp34244_c0_seq14	SET	Oryza sativa subsp. indica	3e-11
comp34244_c0_seq13	SET	Oryza sativa subsp. indica	3e-09
comp34244_c0_seq10	SET	Oryza sativa subsp. indica	3e-11
comp34244_c0_seq1	SET	Oryza sativa subsp. indica	1e-08
comp34241_c0_seq2	FAR1	Carica papaya	4e-14
comp34241_c0_seq1	FAR1	Carica papaya	2e-14
comp34240_c1_seq9	TRAF	Carica papaya	2e-96
comp34240_c1_seq8	TRAF	Carica papaya	6e-97
comp34240_c1_seq7	TRAF	Carica papaya	3e-95
comp34240_c1_seq6	TRAF	Vitis vinifera	5e-43
comp34240_c1_seq5	TRAF	Vitis vinifera	1e-74
comp34240_c1_seq4	TRAF	Carica papaya	1e-94
comp34240_c1_seq3	TRAF	Carica papaya	1e-95
comp34240_c1_seq22	TRAF	Carica papaya	5e-97
comp34240_c1_seq21	TRAF	Vitis vinifera	1e-61
comp34240_c1_seq2	TRAF	Vitis vinifera	4e-43
comp34240_c1_seq19	TRAF	Carica papaya	3e-88
comp34240_c1_seq18	TRAF	Vitis vinifera	1e-43
comp34240_c1_seq17	TRAF	Vitis vinifera	1e-74
comp34240_c1_seq15	TRAF	Vitis vinifera	4e-43
comp34240_c1_seq14	TRAF	Vitis vinifera	3e-74
comp34240_c1_seq13	TRAF	Carica papaya	3e-96
comp34240_c1_seq12	TRAF	Carica papaya	4e-95
comp34240_c1_seq11	TRAF	Vitis vinifera	3e-32
comp34240_c1_seq10	TRAF	Vitis vinifera	1e-43
comp34240_c1_seq1	TRAF	Vitis vinifera	3e-42
comp34239_c0_seq3	HMG	Vitis vinifera	6e-84
comp34239_c0_seq2	HMG	Vitis vinifera	3e-46
comp34239_c0_seq1	HMG	Vitis vinifera	3e-84
comp34233_c0_seq7	AUX/IAA	Arabidopsis lyrata	7e-08
comp34233_c0_seq6	bHLH	Zea mays	9e-06
comp34233_c0_seq5	AUX/IAA	Arabidopsis lyrata	2e-07
comp34233_c0_seq3	AUX/IAA	Arabidopsis lyrata	2e-07
comp34233_c0_seq1	AUX/IAA	Arabidopsis lyrata	2e-07
comp34232_c0_seq17	HB	Zea mays	1e-06
comp34228_c0_seq4	Tify	Zea mays	1e-11
comp34228_c0_seq2	Tify	Zea mays	2e-11
comp34223_c1_seq1	MYB-related	Vitis vinifera	2e-11
comp34219_c4_seq2	LUG	Sorghum bicolor	5e-07
comp34219_c4_seq1	LUG	Oryza sativa subsp. japonica	5e-07
comp34219_c0_seq6	mTERF	Carica papaya	3e-14
comp34219_c0_seq5	mTERF	Carica papaya	2e-14
comp34219_c0_seq4	mTERF	Carica papaya	1e-15
comp34219_c0_seq3	mTERF	Carica papaya	1e-15
comp34219_c0_seq2	mTERF	Carica papaya	2e-14
comp34219_c0_seq1	mTERF	Carica papaya	5e-14
comp34218_c1_seq7	MADS	Vitis vinifera	3e-35
comp34218_c1_seq3	MADS	Vitis vinifera	1e-34
comp34218_c1_seq13	MADS	Vitis vinifera	2e-34
comp34218_c1_seq12	MADS	Vitis vinifera	1e-34
comp34211_c0_seq5	bZIP	Oryza sativa subsp. indica	7e-148
comp34211_c0_seq4	bZIP	Oryza sativa subsp. indica	1e-147
comp34211_c0_seq3	bZIP	Oryza sativa subsp. indica	7e-111
comp34211_c0_seq2	bZIP	Oryza sativa subsp. indica	9e-148
comp34211_c0_seq1	bZIP	Oryza sativa subsp. indica	5e-148
comp34210_c0_seq9	HB	Oryza sativa subsp. indica	1e-28
comp34210_c0_seq7	HB	Oryza sativa subsp. indica	3e-29
comp34210_c0_seq6	HB	Oryza sativa subsp. indica	7e-47
comp34210_c0_seq4	HB	Oryza sativa subsp. indica	6e-29
comp34210_c0_seq3	HB	Oryza sativa subsp. indica	4e-47
comp34210_c0_seq2	HB	Oryza sativa subsp. indica	1e-48
comp34210_c0_seq15	HB	Oryza sativa subsp. indica	8e-41
comp34210_c0_seq14	HB	Oryza sativa subsp. indica	1e-28
comp34210_c0_seq13	HB	Oryza sativa subsp. indica	3e-29
comp34210_c0_seq12	HB	Oryza sativa subsp. indica	4e-30
comp34210_c0_seq11	HB	Oryza sativa subsp. indica	7e-29
comp34210_c0_seq1	HB	Oryza sativa subsp. indica	6e-47
comp34207_c1_seq9	FHA	Vitis vinifera	4e-13
comp34207_c1_seq8	FHA	Vitis vinifera	7e-12
comp34207_c1_seq6	FHA	Vitis vinifera	2e-11
comp34207_c1_seq5	FHA	Vitis vinifera	3e-11
comp34207_c1_seq4	FHA	Vitis vinifera	2e-13
comp34207_c1_seq18	FHA	Vitis vinifera	1e-09
comp34207_c1_seq17	FHA	Vitis vinifera	1e-09
comp34207_c1_seq16	FHA	Vitis vinifera	7e-12
comp34207_c1_seq13	FHA	Vitis vinifera	7e-12
comp34207_c1_seq11	FHA	Vitis vinifera	3e-14
comp34207_c1_seq10	FHA	Vitis vinifera	1e-09
comp34207_c1_seq1	FHA	Vitis vinifera	4e-12
comp34206_c0_seq8	C3H	Populus trichocarpa	5e-107
comp34206_c0_seq7	C3H	Populus trichocarpa	4e-107
comp34206_c0_seq6	C3H	Populus trichocarpa	1e-104
comp34206_c0_seq5	C3H	Zea mays	4e-22
comp34206_c0_seq4	C3H	Vitis vinifera	2e-61
comp34206_c0_seq3	C3H	Vitis vinifera	2e-61
comp34206_c0_seq2	C3H	Vitis vinifera	7e-62
comp34206_c0_seq1	C3H	Populus trichocarpa	1e-99
comp34198_c4_seq4	GNAT	Arabidopsis thaliana	7e-37
comp34198_c4_seq2	GNAT	Populus trichocarpa	3e-160
comp34198_c4_seq1	GNAT	Populus trichocarpa	2e-127
comp34189_c0_seq5	MADS	Zea mays	3e-109
comp34189_c0_seq4	MADS	Zea mays	2e-94
comp34189_c0_seq3	MADS	Zea mays	4e-109
comp34189_c0_seq2	MADS	Zea mays	1e-92
comp34189_c0_seq1	MADS	Zea mays	2e-109
comp34187_c0_seq4	FAR1	Oryza sativa subsp. japonica	6e-08
comp34187_c0_seq3	FAR1	Oryza sativa subsp. japonica	1e-06
comp34187_c0_seq1	FAR1	Oryza sativa subsp. japonica	1e-06
comp34181_c0_seq9	MYB-related	Oryza sativa subsp. japonica	2e-54
comp34181_c0_seq8	MYB-related	Oryza sativa subsp. japonica	3e-54
comp34181_c0_seq7	MYB-related	Oryza sativa subsp. japonica	3e-54
comp34181_c0_seq5	MYB-related	Oryza sativa subsp. japonica	3e-54
comp34181_c0_seq4	MYB-related	Oryza sativa subsp. japonica	3e-54
comp34181_c0_seq3	MYB-related	Oryza sativa subsp. japonica	8e-55
comp34181_c0_seq2	MYB-related	Oryza sativa subsp. japonica	2e-54
comp34181_c0_seq16	MYB-related	Oryza sativa subsp. japonica	1e-54
comp34181_c0_seq15	MYB-related	Oryza sativa subsp. japonica	2e-54
comp34181_c0_seq14	MYB-related	Oryza sativa subsp. japonica	3e-54
comp34181_c0_seq13	MYB-related	Oryza sativa subsp. japonica	4e-54
comp34181_c0_seq12	MYB-related	Oryza sativa subsp. japonica	8e-55
comp34181_c0_seq11	MYB-related	Oryza sativa subsp. japonica	5e-54
comp34181_c0_seq10	MYB-related	Oryza sativa subsp. japonica	4e-54
comp34181_c0_seq1	MYB-related	Oryza sativa subsp. japonica	2e-54
comp34177_c0_seq9	Pseudo ARR-B	Populus trichocarpa	2e-26
comp34177_c0_seq8	Pseudo ARR-B	Populus trichocarpa	5e-28
comp34177_c0_seq7	Pseudo ARR-B	Populus trichocarpa	2e-33
comp34177_c0_seq6	Pseudo ARR-B	Populus trichocarpa	3e-26
comp34177_c0_seq5	Pseudo ARR-B	Populus trichocarpa	3e-28
comp34177_c0_seq4	Pseudo ARR-B	Populus trichocarpa	1e-33
comp34177_c0_seq3	Pseudo ARR-B	Populus trichocarpa	5e-28
comp34177_c0_seq2	Pseudo ARR-B	Populus trichocarpa	7e-34
comp34177_c0_seq12	Pseudo ARR-B	Populus trichocarpa	2e-26
comp34177_c0_seq11	Pseudo ARR-B	Populus trichocarpa	3e-26
comp34177_c0_seq10	Pseudo ARR-B	Populus trichocarpa	7e-28
comp34177_c0_seq1	Pseudo ARR-B	Populus trichocarpa	5e-34
comp34174_c2_seq9	TUB	Oryza sativa subsp. japonica	4e-105
comp34174_c2_seq8	TUB	Oryza sativa subsp. japonica	0
comp34174_c2_seq7	TUB	Oryza sativa subsp. indica	0
comp34174_c2_seq6	TUB	Oryza sativa subsp. indica	0
comp34174_c2_seq5	TUB	Oryza sativa subsp. indica	0
comp34174_c2_seq4	TUB	Oryza sativa subsp. indica	0
comp34174_c2_seq3	TUB	Oryza sativa subsp. japonica	2e-105
comp34174_c2_seq22	TUB	Oryza sativa subsp. japonica	9e-106
comp34174_c2_seq21	TUB	Populus trichocarpa	1e-57
comp34174_c2_seq20	TUB	Oryza sativa subsp. japonica	0
comp34174_c2_seq2	TUB	Oryza sativa subsp. indica	0
comp34174_c2_seq19	TUB	Oryza sativa subsp. japonica	6e-103
comp34174_c2_seq18	TUB	Oryza sativa subsp. japonica	2e-109
comp34174_c2_seq17	TUB	Carica papaya	6e-08
comp34174_c2_seq16	TUB	Oryza sativa subsp. japonica	0
comp34174_c2_seq15	TUB	Oryza sativa subsp. indica	0
comp34174_c2_seq14	TUB	Oryza sativa subsp. indica	0
comp34174_c2_seq13	TUB	Oryza sativa subsp. japonica	0
comp34174_c2_seq12	TUB	Oryza sativa subsp. japonica	8e-102
comp34174_c2_seq11	TUB	Populus trichocarpa	2e-54
comp34174_c2_seq10	TUB	Oryza sativa subsp. japonica	0
comp34174_c2_seq1	TUB	Oryza sativa subsp. indica	2e-178
comp34173_c0_seq2	FAR1	Oryza sativa subsp. japonica	7e-19
comp34168_c0_seq6	FAR1	Oryza sativa subsp. indica	2e-20
comp34168_c0_seq4	FAR1	Oryza sativa subsp. indica	7e-26
comp34168_c0_seq3	FAR1	Oryza sativa subsp. indica	1e-25
comp34168_c0_seq1	FAR1	Oryza sativa subsp. indica	7e-20
comp34167_c1_seq3	FHA	Vitis vinifera	8e-25
comp34167_c1_seq2	FHA	Vitis vinifera	2e-24
comp34160_c0_seq7	bHLH	Vitis vinifera	7e-06
comp34160_c0_seq5	bHLH	Vitis vinifera	2e-06
comp34160_c0_seq13	bHLH	Vitis vinifera	5e-06
comp34157_c1_seq8	MADS	Vitis vinifera	1e-37
comp34157_c1_seq7	MADS	Vitis vinifera	2e-34
comp34157_c1_seq6	MADS	Vitis vinifera	1e-37
comp34157_c1_seq5	MADS	Vitis vinifera	7e-36
comp34157_c1_seq4	MADS	Vitis vinifera	7e-34
comp34157_c1_seq3	MADS	Vitis vinifera	1e-37
comp34157_c1_seq2	MADS	Vitis vinifera	2e-37
comp34157_c1_seq1	MADS	Vitis vinifera	2e-34
comp34157_c0_seq1	bHLH	Arabidopsis lyrata	1e-10
comp34141_c10_seq1	MYB-related	Vitis vinifera	4e-06
comp34137_c3_seq3	PHD	Oryza sativa subsp. indica	8e-41
comp34137_c3_seq2	PHD	Oryza sativa subsp. indica	7e-42
comp34137_c3_seq1	PHD	Oryza sativa subsp. indica	6e-41
comp34134_c0_seq1	PHD	Oryza sativa subsp. indica	4e-29
comp34133_c0_seq8	ARF	Vitis vinifera	4e-73
comp34133_c0_seq7	ARF	Vitis vinifera	9e-73
comp34133_c0_seq6	ARF	Vitis vinifera	3e-75
comp34133_c0_seq5	ARF	Vitis vinifera	3e-73
comp34133_c0_seq16	ARF	Vitis vinifera	2e-73
comp34133_c0_seq13	ARF	Vitis vinifera	3e-73
comp34121_c0_seq6	Coactivator p15	Populus trichocarpa	7e-40
comp34121_c0_seq4	Coactivator p15	Populus trichocarpa	6e-36
comp34121_c0_seq3	Coactivator p15	Populus trichocarpa	2e-09
comp34121_c0_seq2	Coactivator p15	Populus trichocarpa	2e-25
comp34121_c0_seq1	Coactivator p15	Carica papaya	3e-18
comp34109_c1_seq5	MYB	Populus trichocarpa	3e-07
comp34109_c1_seq2	MYB	Physcomitrella patens	5e-08
comp34109_c1_seq1	MYB	Arabidopsis lyrata	1e-29
comp34098_c0_seq6	C2H2	Selaginella moellendorffii	5e-17
comp34098_c0_seq5	C2H2	Selaginella moellendorffii	3e-29
comp34098_c0_seq4	C2H2	Selaginella moellendorffii	1e-32
comp34098_c0_seq3	C2H2	Selaginella moellendorffii	3e-19
comp34098_c0_seq2	C2H2	Selaginella moellendorffii	1e-32
comp34098_c0_seq1	C2H2	Selaginella moellendorffii	3e-29
comp34091_c0_seq5	bHLH	Arabidopsis lyrata	2e-23
comp34091_c0_seq2	PHD	Oryza sativa subsp. indica	4e-40
comp34091_c0_seq1	PHD	Oryza sativa subsp. indica	1e-41
comp34090_c0_seq6	C2H2	Oryza sativa subsp. indica	2e-47
comp34090_c0_seq5	C2H2	Oryza sativa subsp. indica	2e-47
comp34090_c0_seq4	C2H2	Oryza sativa subsp. indica	2e-47
comp34090_c0_seq3	C2H2	Oryza sativa subsp. indica	7e-47
comp34090_c0_seq2	C2H2	Oryza sativa subsp. indica	2e-46
comp34090_c0_seq1	C2H2	Oryza sativa subsp. indica	1e-47
comp34088_c0_seq6	C3H	Populus trichocarpa	7e-08
comp34088_c0_seq5	C3H	Populus trichocarpa	9e-08
comp34088_c0_seq4	C3H	Populus trichocarpa	8e-08
comp34088_c0_seq3	C3H	Populus trichocarpa	3e-07
comp34088_c0_seq2	C3H	Populus trichocarpa	2e-07
comp34088_c0_seq1	C3H	Populus trichocarpa	1e-07
comp34086_c1_seq3	FAR1	Oryza sativa subsp. japonica	3e-65
comp34086_c1_seq2	FAR1	Oryza sativa subsp. japonica	3e-19
comp34086_c1_seq1	FAR1	Oryza sativa subsp. indica	1e-11
comp34075_c0_seq6	mTERF	Arabidopsis lyrata	9e-18
comp34075_c0_seq5	mTERF	Arabidopsis lyrata	3e-11
comp34075_c0_seq4	mTERF	Arabidopsis lyrata	1e-17
comp34075_c0_seq21	mTERF	Arabidopsis lyrata	1e-17
comp34075_c0_seq18	mTERF	Arabidopsis lyrata	1e-17
comp34075_c0_seq13	mTERF	Arabidopsis lyrata	1e-17
comp34073_c1_seq4	G2-like	Vitis vinifera	2e-17
comp34073_c1_seq3	G2-like	Oryza sativa subsp. japonica	1e-90
comp34073_c1_seq2	G2-like	Oryza sativa subsp. japonica	4e-97
comp34073_c1_seq1	G2-like	Oryza sativa subsp. japonica	2e-90
comp34066_c0_seq9	C2H2	Oryza sativa subsp. indica	2e-42
comp34066_c0_seq8	C2H2	Oryza sativa subsp. indica	5e-41
comp34066_c0_seq7	C2H2	Oryza sativa subsp. indica	4e-43
comp34066_c0_seq6	C2H2	Oryza sativa subsp. indica	2e-43
comp34066_c0_seq5	C2H2	Oryza sativa subsp. indica	6e-43
comp34066_c0_seq4	C2H2	Oryza sativa subsp. indica	1e-42
comp34066_c0_seq3	C2H2	Oryza sativa subsp. indica	2e-40
comp34066_c0_seq2	C2H2	Oryza sativa subsp. indica	3e-29
comp34066_c0_seq18	C2H2	Oryza sativa subsp. indica	3e-29
comp34066_c0_seq17	C2H2	Oryza sativa subsp. indica	1e-40
comp34066_c0_seq16	C2H2	Oryza sativa subsp. indica	1e-43
comp34066_c0_seq15	C2H2	Oryza sativa subsp. indica	2e-43
comp34066_c0_seq14	C2H2	Oryza sativa subsp. indica	1e-40
comp34066_c0_seq13	C2H2	Oryza sativa subsp. indica	1e-28
comp34066_c0_seq12	C2H2	Oryza sativa subsp. indica	1e-19
comp34066_c0_seq11	C2H2	Oryza sativa subsp. indica	2e-43
comp34066_c0_seq10	C2H2	Oryza sativa subsp. indica	1e-28
comp34066_c0_seq1	C2H2	Oryza sativa subsp. indica	3e-43
comp34060_c1_seq4	FAR1	Oryza sativa subsp. indica	2e-18
comp34060_c1_seq3	FAR1	Oryza sativa subsp. indica	3e-26
comp34060_c1_seq2	FAR1	Oryza sativa subsp. indica	3e-25
comp34060_c1_seq1	FAR1	Oryza sativa subsp. indica	5e-17
comp34057_c0_seq2	C2C2-GATA	Galdieria sulphuraria	1e-14
comp34057_c0_seq1	C2C2-GATA	Galdieria sulphuraria	9e-15
comp34056_c0_seq1	mTERF	Oryza sativa subsp. indica	3e-30
comp34055_c3_seq1	ABI3VP1	Arabidopsis lyrata	4e-07
comp34054_c1_seq9	HB	Oryza sativa subsp. japonica	9e-09
comp34054_c1_seq8	HB	Oryza sativa subsp. japonica	5e-35
comp34054_c1_seq7	HB	Oryza sativa subsp. japonica	4e-07
comp34054_c1_seq6	HB	Oryza sativa subsp. japonica	5e-10
comp34054_c1_seq5	HB	Oryza sativa subsp. japonica	8e-18
comp34054_c1_seq4	HB	Oryza sativa subsp. japonica	2e-32
comp34054_c1_seq33	HB	Oryza sativa subsp. japonica	4e-34
comp34054_c1_seq32	HB	Oryza sativa subsp. japonica	5e-15
comp34054_c1_seq30	HB	Oryza sativa subsp. japonica	5e-34
comp34054_c1_seq3	HB	Oryza sativa subsp. japonica	1e-34
comp34054_c1_seq29	HB	Oryza sativa subsp. japonica	1e-14
comp34054_c1_seq28	HB	Oryza sativa subsp. japonica	4e-16
comp34054_c1_seq27	HB	Oryza sativa subsp. japonica	2e-34
comp34054_c1_seq26	HB	Oryza sativa subsp. japonica	4e-20
comp34054_c1_seq25	HB	Oryza sativa subsp. japonica	2e-35
comp34054_c1_seq24	HB	Oryza sativa subsp. japonica	2e-33
comp34054_c1_seq23	HB	Oryza sativa subsp. japonica	2e-35
comp34054_c1_seq22	HB	Oryza sativa subsp. japonica	5e-31
comp34054_c1_seq21	HB	Oryza sativa subsp. japonica	5e-16
comp34054_c1_seq20	HB	Oryza sativa subsp. japonica	7e-33
comp34054_c1_seq19	HB	Oryza sativa subsp. japonica	9e-15
comp34054_c1_seq18	HB	Oryza sativa subsp. japonica	9e-22
comp34054_c1_seq17	HB	Oryza sativa subsp. japonica	2e-21
comp34054_c1_seq15	HB	Oryza sativa subsp. japonica	3e-33
comp34054_c1_seq14	HB	Oryza sativa subsp. japonica	9e-34
comp34054_c1_seq13	HB	Oryza sativa subsp. japonica	3e-17
comp34054_c1_seq12	HB	Oryza sativa subsp. japonica	3e-35
comp34054_c1_seq11	HB	Oryza sativa subsp. japonica	4e-14
comp34054_c1_seq10	HB	Oryza sativa subsp. japonica	1e-29
comp34054_c1_seq1	HB	Oryza sativa subsp. japonica	5e-14
comp34052_c0_seq1	C3H	Oryza sativa subsp. indica	2e-44
comp34038_c0_seq9	mTERF	Arabidopsis lyrata	2e-40
comp34038_c0_seq8	mTERF	Arabidopsis lyrata	3e-40
comp34038_c0_seq7	mTERF	Arabidopsis lyrata	8e-46
comp34038_c0_seq6	mTERF	Arabidopsis lyrata	5e-40
comp34038_c0_seq5	mTERF	Arabidopsis lyrata	8e-45
comp34038_c0_seq4	mTERF	Arabidopsis lyrata	6e-45
comp34038_c0_seq3	mTERF	Arabidopsis lyrata	7e-45
comp34038_c0_seq2	mTERF	Arabidopsis lyrata	5e-40
comp34038_c0_seq10	mTERF	Arabidopsis lyrata	4e-24
comp34038_c0_seq1	mTERF	Arabidopsis lyrata	5e-45
comp34035_c0_seq8	WRKY	Arabidopsis thaliana	3e-07
comp34035_c0_seq2	WRKY	Arabidopsis thaliana	3e-07
comp34030_c1_seq4	HB	Zea mays	1e-13
comp34030_c1_seq3	HB	Zea mays	6e-23
comp34030_c1_seq2	HB	Zea mays	2e-23
comp34030_c1_seq1	HB	Zea mays	1e-13
comp34023_c0_seq3	C3H	Physcomitrella patens	1e-05
comp34023_c0_seq2	C3H	Physcomitrella patens	9e-06
comp34014_c0_seq7	bHLH	Arabidopsis lyrata	1e-44
comp34014_c0_seq6	bHLH	Arabidopsis lyrata	6e-46
comp34014_c0_seq5	bHLH	Arabidopsis lyrata	1e-45
comp34014_c0_seq4	bHLH	Arabidopsis lyrata	2e-46
comp34014_c0_seq3	bHLH	Arabidopsis lyrata	3e-46
comp34014_c0_seq2	PHD	Oryza sativa subsp. indica	1e-28
comp34014_c0_seq10	PHD	Oryza sativa subsp. indica	1e-28
comp34014_c0_seq1	bHLH	Arabidopsis lyrata	4e-44
comp34010_c0_seq8	GNAT	Oryza sativa subsp. indica	1e-14
comp34010_c0_seq7	GNAT	Oryza sativa subsp. indica	5e-17
comp34010_c0_seq6	GNAT	Oryza sativa subsp. indica	1e-19
comp34010_c0_seq5	GNAT	Oryza sativa subsp. indica	9e-20
comp34010_c0_seq4	GNAT	Oryza sativa subsp. indica	2e-17
comp34010_c0_seq3	GNAT	Oryza sativa subsp. indica	6e-18
comp34010_c0_seq2	GNAT	Oryza sativa subsp. indica	1e-15
comp34010_c0_seq1	GNAT	Oryza sativa subsp. indica	6e-18
comp34006_c2_seq8	zf-HD	Carica papaya	1e-25
comp34006_c2_seq5	zf-HD	Carica papaya	2e-26
comp34006_c2_seq4	zf-HD	Carica papaya	4e-25
comp34006_c2_seq3	zf-HD	Carica papaya	2e-25
comp34006_c2_seq2	zf-HD	Carica papaya	4e-26
comp34006_c2_seq1	zf-HD	Carica papaya	4e-26
comp34004_c0_seq3	FAR1	Oryza sativa subsp. indica	1e-15
comp34004_c0_seq2	FAR1	Oryza sativa subsp. indica	5e-16
comp34004_c0_seq1	FAR1	Oryza sativa subsp. indica	6e-16
comp34000_c0_seq7	FAR1	Carica papaya	4e-17
comp34000_c0_seq5	FAR1	Carica papaya	1e-10
comp34000_c0_seq4	FAR1	Carica papaya	1e-28
comp34000_c0_seq3	FAR1	Carica papaya	2e-28
comp34000_c0_seq1	FAR1	Carica papaya	3e-17
comp33998_c0_seq3	ARR-B	Carica papaya	1e-12
comp33998_c0_seq2	ARR-B	Carica papaya	2e-13
comp33997_c0_seq3	HB	Carica papaya	1e-73
comp33997_c0_seq2	HB	Carica papaya	2e-74
comp33997_c0_seq1	HB	Carica papaya	2e-73
comp33996_c0_seq2	mTERF	Oryza sativa subsp. indica	3e-17
comp33996_c0_seq1	mTERF	Oryza sativa subsp. indica	1e-16
comp33993_c2_seq7	C3H	Vitis vinifera	4e-23
comp33993_c2_seq24	C3H	Populus trichocarpa	1e-15
comp33993_c2_seq16	C3H	Vitis vinifera	1e-22
comp33993_c2_seq15	C3H	Vitis vinifera	4e-23
comp33992_c0_seq5	WRKY	Populus trichocarpa	2e-06
comp33991_c4_seq1	NAC	Sorghum bicolor	8e-35
comp33991_c2_seq7	NAC	Carica papaya	8e-14
comp33991_c2_seq6	NAC	Populus trichocarpa	1e-22
comp33991_c2_seq5	NAC	Populus trichocarpa	2e-22
comp33991_c2_seq4	NAC	Populus trichocarpa	1e-13
comp33991_c2_seq3	NAC	Carica papaya	8e-11
comp33991_c2_seq2	NAC	Populus trichocarpa	4e-15
comp33991_c2_seq1	NAC	Carica papaya	2e-13
comp33991_c0_seq9	NAC	Populus trichocarpa	7e-24
comp33991_c0_seq8	NAC	Populus trichocarpa	4e-24
comp33991_c0_seq7	NAC	Populus trichocarpa	1e-36
comp33991_c0_seq6	NAC	Oryza sativa subsp. japonica	8e-51
comp33991_c0_seq5	NAC	Populus trichocarpa	2e-116
comp33991_c0_seq4	NAC	Vitis vinifera	2e-29
comp33991_c0_seq3	NAC	Carica papaya	3e-87
comp33991_c0_seq2	NAC	Populus trichocarpa	4e-24
comp33991_c0_seq17	NAC	Populus trichocarpa	6e-33
comp33991_c0_seq16	NAC	Populus trichocarpa	1e-36
comp33991_c0_seq15	NAC	Carica papaya	2e-44
comp33991_c0_seq14	NAC	Vitis vinifera	1e-48
comp33991_c0_seq13	NAC	Carica papaya	1e-23
comp33991_c0_seq12	NAC	Populus trichocarpa	3e-86
comp33991_c0_seq11	NAC	Vitis vinifera	2e-29
comp33991_c0_seq10	NAC	Vitis vinifera	1e-48
comp33990_c0_seq2	Pseudo ARR-B	Vitis vinifera	1e-36
comp33990_c0_seq1	Pseudo ARR-B	Vitis vinifera	3e-88
comp33986_c1_seq6	MADS	Vitis vinifera	1e-42
comp33986_c1_seq5	MADS	Vitis vinifera	5e-24
comp33986_c1_seq4	MADS	Vitis vinifera	2e-23
comp33986_c1_seq2	MADS	Vitis vinifera	3e-42
comp33986_c1_seq1	bHLH	Arabidopsis lyrata	2e-63
comp33984_c1_seq3	C2H2	Oryza sativa subsp. indica	2e-38
comp33984_c1_seq2	C2H2	Oryza sativa subsp. indica	2e-37
comp33984_c1_seq1	C2H2	Oryza sativa subsp. indica	6e-39
comp33982_c1_seq9	C2H2	Oryza sativa subsp. indica	6e-06
comp33982_c1_seq8	C2H2	Oryza sativa subsp. indica	1e-06
comp33982_c1_seq6	C2H2	Oryza sativa subsp. indica	2e-06
comp33982_c1_seq5	C2H2	Oryza sativa subsp. indica	6e-07
comp33982_c1_seq4	C2H2	Oryza sativa subsp. indica	2e-06
comp33982_c1_seq3	C2H2	Oryza sativa subsp. indica	5e-06
comp33982_c1_seq2	C2H2	Oryza sativa subsp. indica	7e-06
comp33982_c1_seq18	C2H2	Oryza sativa subsp. indica	2e-06
comp33982_c1_seq17	C2H2	Oryza sativa subsp. indica	1e-06
comp33982_c1_seq16	C2H2	Oryza sativa subsp. indica	3e-06
comp33982_c1_seq15	C2H2	Oryza sativa subsp. indica	2e-06
comp33982_c1_seq14	C2H2	Oryza sativa subsp. indica	7e-07
comp33982_c1_seq13	C2H2	Oryza sativa subsp. indica	1e-06
comp33982_c1_seq12	C2H2	Oryza sativa subsp. indica	1e-05
comp33982_c1_seq10	C2H2	Oryza sativa subsp. indica	5e-06
comp33982_c1_seq1	C2H2	Oryza sativa subsp. indica	6e-06
comp33981_c0_seq5	C2H2	Carica papaya	3e-09
comp33981_c0_seq11	C2H2	Carica papaya	1e-09
comp33975_c0_seq1	bHLH	Zea mays	2e-06
comp33971_c0_seq1	MYB-related	Vitis vinifera	4e-24
comp33956_c0_seq3	C3H	Arabidopsis lyrata	3e-12
comp33956_c0_seq1	C3H	Arabidopsis lyrata	5e-13
comp33949_c0_seq1	MYB	Oryza sativa subsp. indica	1e-45
comp33944_c0_seq1	FAR1	Oryza sativa subsp. indica	3e-20
comp33942_c0_seq9	CCAAT	Vitis vinifera	1e-11
comp33942_c0_seq8	CCAAT	Physcomitrella patens	4e-16
comp33942_c0_seq7	CCAAT	Vitis vinifera	4e-50
comp33942_c0_seq6	CCAAT	Vitis vinifera	1e-15
comp33942_c0_seq5	CCAAT	Physcomitrella patens	5e-16
comp33942_c0_seq44	CCAAT	Physcomitrella patens	6e-16
comp33942_c0_seq43	CCAAT	Physcomitrella patens	8e-16
comp33942_c0_seq42	CCAAT	Zea mays	2e-48
comp33942_c0_seq41	CCAAT	Populus trichocarpa	1e-35
comp33942_c0_seq40	CCAAT	Physcomitrella patens	8e-16
comp33942_c0_seq4	CCAAT	Zea mays	1e-42
comp33942_c0_seq39	CCAAT	Physcomitrella patens	5e-16
comp33942_c0_seq38	CCAAT	Oryza sativa subsp. japonica	2e-16
comp33942_c0_seq37	CCAAT	Zea mays	3e-48
comp33942_c0_seq36	CCAAT	Vitis vinifera	2e-12
comp33942_c0_seq35	CCAAT	Arabidopsis thaliana	8e-51
comp33942_c0_seq34	CCAAT	Populus trichocarpa	4e-52
comp33942_c0_seq33	CCAAT	Zea mays	1e-47
comp33942_c0_seq32	CCAAT	Physcomitrella patens	4e-16
comp33942_c0_seq31	CCAAT	Arabidopsis thaliana	2e-50
comp33942_c0_seq30	CCAAT	Physcomitrella patens	9e-16
comp33942_c0_seq3	CCAAT	Populus trichocarpa	2e-54
comp33942_c0_seq29	CCAAT	Arabidopsis thaliana	6e-50
comp33942_c0_seq28	CCAAT	Populus trichocarpa	3e-37
comp33942_c0_seq27	CCAAT	Physcomitrella patens	7e-16
comp33942_c0_seq26	CCAAT	Vitis vinifera	7e-13
comp33942_c0_seq25	CCAAT	Oryza sativa subsp. japonica	5e-16
comp33942_c0_seq24	CCAAT	Zea mays	1e-27
comp33942_c0_seq23	CCAAT	Arabidopsis thaliana	2e-50
comp33942_c0_seq22	CCAAT	Vitis vinifera	5e-13
comp33942_c0_seq21	CCAAT	Physcomitrella patens	7e-16
comp33942_c0_seq20	CCAAT	Arabidopsis thaliana	6e-49
comp33942_c0_seq2	CCAAT	Physcomitrella patens	5e-16
comp33942_c0_seq19	CCAAT	Vitis vinifera	3e-12
comp33942_c0_seq18	CCAAT	Oryza sativa subsp. japonica	2e-16
comp33942_c0_seq17	CCAAT	Zea mays	1e-27
comp33942_c0_seq16	CCAAT	Zea mays	1e-47
comp33942_c0_seq15	CCAAT	Vitis vinifera	2e-50
comp33942_c0_seq14	CCAAT	Physcomitrella patens	6e-16
comp33942_c0_seq13	CCAAT	Zea mays	5e-28
comp33942_c0_seq12	CCAAT	Populus trichocarpa	1e-52
comp33942_c0_seq11	CCAAT	Vitis vinifera	2e-16
comp33942_c0_seq10	CCAAT	Oryza sativa subsp. indica	1e-15
comp33942_c0_seq1	CCAAT	Populus trichocarpa	3e-53
comp33937_c5_seq1	NAC	Carica papaya	8e-10
comp33934_c0_seq2	C3H	Oryza sativa subsp. indica	1e-18
comp33934_c0_seq1	C3H	Oryza sativa subsp. indica	7e-19
comp33927_c0_seq1	bZIP	Arabidopsis lyrata	9e-16
comp33924_c0_seq3	Orphans	Chlamydomonas reinhardtii	8e-69
comp33924_c0_seq2	Orphans	Chlamydomonas reinhardtii	2e-68
comp33924_c0_seq1	Orphans	Chlamydomonas reinhardtii	4e-68
comp33919_c1_seq4	Jumonji	Populus trichocarpa	9e-17
comp33919_c1_seq3	Jumonji	Populus trichocarpa	2e-16
comp33919_c1_seq1	Jumonji	Populus trichocarpa	3e-06
comp33907_c3_seq1	AP2-EREBP	Sorghum bicolor	6e-08
comp33904_c0_seq2	MADS	Vitis vinifera	3e-72
comp33904_c0_seq1	MADS	Vitis vinifera	1e-72
comp33903_c0_seq6	C2H2	Vitis vinifera	4e-51
comp33903_c0_seq5	C2H2	Vitis vinifera	3e-50
comp33903_c0_seq4	C2H2	Vitis vinifera	2e-78
comp33903_c0_seq3	C2H2	Vitis vinifera	3e-63
comp33903_c0_seq2	C2H2	Vitis vinifera	3e-78
comp33903_c0_seq1	C2H2	Vitis vinifera	7e-77
comp33896_c0_seq5	PHD	Arabidopsis lyrata	5e-154
comp33896_c0_seq4	PHD	Arabidopsis lyrata	3e-154
comp33896_c0_seq3	PHD	Arabidopsis lyrata	1e-154
comp33896_c0_seq2	PHD	Arabidopsis lyrata	3e-154
comp33896_c0_seq1	PHD	Arabidopsis lyrata	4e-154
comp33893_c0_seq4	SNF2	Oryza sativa subsp. japonica	8e-87
comp33893_c0_seq3	SNF2	Oryza sativa subsp. japonica	1e-88
comp33893_c0_seq2	SNF2	Oryza sativa subsp. japonica	9e-68
comp33893_c0_seq1	SNF2	Oryza sativa subsp. japonica	4e-88
comp33890_c0_seq2	SNF2	Physcomitrella patens	2e-06
comp33890_c0_seq1	SNF2	Physcomitrella patens	2e-06
comp33886_c1_seq5	HB	Vitis vinifera	2e-29
comp33886_c1_seq4	HB	Oryza sativa subsp. japonica	5e-88
comp33886_c1_seq3	HB	Vitis vinifera	4e-12
comp33886_c1_seq2	HB	Oryza sativa subsp. japonica	3e-89
comp33886_c1_seq1	HB	Oryza sativa subsp. japonica	6e-71
comp33884_c1_seq2	FHA	Vitis vinifera	7e-46
comp33884_c1_seq1	FHA	Vitis vinifera	8e-32
comp33884_c0_seq6	FHA	Vitis vinifera	6e-15
comp33884_c0_seq5	FHA	Vitis vinifera	8e-86
comp33884_c0_seq4	FHA	Vitis vinifera	4e-43
comp33884_c0_seq3	FHA	Vitis vinifera	3e-44
comp33884_c0_seq2	FHA	Vitis vinifera	2e-56
comp33884_c0_seq1	FHA	Vitis vinifera	6e-87
comp33870_c1_seq4	G2-like	Vitis vinifera	7e-13
comp33870_c1_seq3	G2-like	Vitis vinifera	9e-13
comp33870_c1_seq2	G2-like	Vitis vinifera	7e-13
comp33870_c1_seq1	G2-like	Vitis vinifera	8e-13
comp33867_c0_seq8	PHD	Oryza sativa subsp. indica	5e-19
comp33867_c0_seq7	PHD	Oryza sativa subsp. indica	2e-18
comp33867_c0_seq5	PHD	Oryza sativa subsp. indica	3e-19
comp33867_c0_seq4	PHD	Oryza sativa subsp. indica	1e-19
comp33867_c0_seq3	PHD	Oryza sativa subsp. indica	2e-18
comp33867_c0_seq2	PHD	Oryza sativa subsp. indica	2e-18
comp33867_c0_seq10	PHD	Oryza sativa subsp. indica	4e-19
comp33867_c0_seq1	PHD	Oryza sativa subsp. indica	7e-19
comp33866_c0_seq6	HB	Zea mays	6e-08
comp33866_c0_seq5	HB	Zea mays	7e-08
comp33866_c0_seq4	HB	Zea mays	9e-08
comp33866_c0_seq3	HB	Zea mays	9e-08
comp33866_c0_seq2	HB	Zea mays	9e-08
comp33866_c0_seq1	HB	Zea mays	6e-08
comp33863_c1_seq1	mTERF	Carica papaya	1e-13
comp33862_c0_seq9	Tify	Populus trichocarpa	2e-14
comp33862_c0_seq7	Tify	Populus trichocarpa	2e-14
comp33862_c0_seq6	Tify	Populus trichocarpa	1e-14
comp33862_c0_seq5	Tify	Populus trichocarpa	2e-17
comp33862_c0_seq3	Tify	Populus trichocarpa	2e-14
comp33862_c0_seq13	Tify	Populus trichocarpa	1e-14
comp33862_c0_seq11	Tify	Populus trichocarpa	2e-14
comp33861_c0_seq3	SBP	Oryza sativa subsp. indica	9e-37
comp33861_c0_seq2	SBP	Oryza sativa subsp. indica	8e-35
comp33861_c0_seq1	SBP	Oryza sativa subsp. indica	3e-33
comp33854_c2_seq8	Trihelix	Carica papaya	3e-22
comp33854_c2_seq7	Trihelix	Populus trichocarpa	1e-27
comp33854_c2_seq6	Trihelix	Carica papaya	1e-22
comp33854_c2_seq1	Trihelix	Populus trichocarpa	4e-27
comp33851_c0_seq8	AP2-EREBP	Zea mays	3e-74
comp33851_c0_seq7	AP2-EREBP	Vitis vinifera	2e-76
comp33851_c0_seq6	AP2-EREBP	Vitis vinifera	5e-50
comp33851_c0_seq4	AP2-EREBP	Vitis vinifera	1e-54
comp33851_c0_seq3	AP2-EREBP	Vitis vinifera	1e-53
comp33851_c0_seq2	AP2-EREBP	Vitis vinifera	2e-49
comp33851_c0_seq14	AP2-EREBP	Vitis vinifera	1e-77
comp33851_c0_seq13	AP2-EREBP	Vitis vinifera	6e-52
comp33851_c0_seq12	AP2-EREBP	Vitis vinifera	2e-50
comp33851_c0_seq11	AP2-EREBP	Zea mays	2e-74
comp33851_c0_seq10	AP2-EREBP	Zea mays	1e-73
comp33851_c0_seq1	AP2-EREBP	Zea mays	6e-75
comp33848_c0_seq3	Orphans	Arabidopsis thaliana	6e-37
comp33848_c0_seq2	Orphans	Arabidopsis thaliana	7e-40
comp33848_c0_seq1	Orphans	Arabidopsis thaliana	4e-36
comp33847_c3_seq3	MYB-related	Sorghum bicolor	6e-28
comp33847_c3_seq2	MYB-related	Sorghum bicolor	3e-28
comp33847_c3_seq1	MYB-related	Sorghum bicolor	3e-29
comp33847_c1_seq9	CPP	Populus trichocarpa	4e-13
comp33847_c1_seq8	MYB-related	Oryza sativa subsp. japonica	5e-14
comp33847_c1_seq20	CPP	Populus trichocarpa	8e-13
comp33847_c1_seq17	CPP	Populus trichocarpa	1e-12
comp33847_c1_seq11	MYB-related	Oryza sativa subsp. japonica	5e-14
comp33839_c6_seq1	bHLH	Arabidopsis lyrata	7e-22
comp33839_c4_seq7	bHLH	Arabidopsis lyrata	2e-55
comp33839_c4_seq6	bHLH	Arabidopsis lyrata	6e-57
comp33839_c4_seq5	bHLH	Arabidopsis lyrata	3e-55
comp33839_c4_seq4	bHLH	Arabidopsis lyrata	3e-56
comp33839_c4_seq2	bHLH	Arabidopsis lyrata	7e-57
comp33839_c4_seq1	bHLH	Arabidopsis lyrata	1e-54
comp33839_c0_seq1	MADS	Vitis vinifera	1e-20
comp33838_c0_seq1	WRKY	Oryza sativa subsp. japonica	1e-65
comp33837_c0_seq6	MYB	Zea mays	2e-16
comp33837_c0_seq5	MYB	Zea mays	2e-16
comp33837_c0_seq4	MYB	Zea mays	4e-16
comp33837_c0_seq3	MYB	Zea mays	4e-16
comp33837_c0_seq2	MYB	Zea mays	5e-16
comp33837_c0_seq1	MYB	Zea mays	2e-16
comp33828_c0_seq9	AUX/IAA	Vitis vinifera	9e-72
comp33828_c0_seq7	AUX/IAA	Vitis vinifera	7e-72
comp33828_c0_seq6	AUX/IAA	Vitis vinifera	5e-72
comp33828_c0_seq5	AUX/IAA	Vitis vinifera	7e-72
comp33828_c0_seq2	AUX/IAA	Vitis vinifera	6e-72
comp33828_c0_seq17	AUX/IAA	Vitis vinifera	5e-72
comp33828_c0_seq15	AUX/IAA	Vitis vinifera	4e-72
comp33828_c0_seq14	AUX/IAA	Vitis vinifera	6e-72
comp33828_c0_seq10	AUX/IAA	Vitis vinifera	4e-72
comp33828_c0_seq1	AUX/IAA	Vitis vinifera	4e-72
comp33826_c0_seq9	PHD	Oryza sativa subsp. indica	9e-19
comp33826_c0_seq8	PHD	Oryza sativa subsp. indica	5e-33
comp33826_c0_seq7	PHD	Oryza sativa subsp. indica	5e-33
comp33826_c0_seq6	PHD	Oryza sativa subsp. indica	4e-36
comp33826_c0_seq5	PHD	Oryza sativa subsp. indica	6e-21
comp33826_c0_seq4	PHD	Oryza sativa subsp. indica	5e-32
comp33826_c0_seq2	PHD	Oryza sativa subsp. indica	1e-21
comp33826_c0_seq1	PHD	Oryza sativa subsp. indica	9e-34
comp33823_c1_seq4	C3H	Oryza sativa subsp. indica	2e-54
comp33823_c1_seq3	C3H	Oryza sativa subsp. indica	6e-55
comp33823_c1_seq2	C3H	Oryza sativa subsp. indica	1e-54
comp33823_c1_seq1	C3H	Oryza sativa subsp. indica	8e-55
comp33822_c0_seq2	IWS1	Zea mays	7e-124
comp33822_c0_seq1	IWS1	Zea mays	6e-124
comp33821_c6_seq1	AUX/IAA	Arabidopsis lyrata	4e-104
comp33821_c2_seq9	AUX/IAA	Arabidopsis lyrata	7e-20
comp33821_c2_seq7	AUX/IAA	Arabidopsis lyrata	4e-20
comp33821_c2_seq4	AUX/IAA	Zea mays	1e-06
comp33821_c2_seq3	AUX/IAA	Zea mays	9e-07
comp33821_c2_seq25	AUX/IAA	Zea mays	9e-07
comp33821_c2_seq24	AUX/IAA	Arabidopsis lyrata	6e-20
comp33821_c2_seq23	AUX/IAA	Zea mays	9e-07
comp33821_c2_seq21	AUX/IAA	Zea mays	9e-07
comp33821_c2_seq19	AUX/IAA	Zea mays	9e-07
comp33821_c2_seq18	AUX/IAA	Zea mays	4e-08
comp33821_c2_seq17	AUX/IAA	Zea mays	9e-07
comp33821_c2_seq16	AUX/IAA	Zea mays	9e-07
comp33821_c2_seq15	AUX/IAA	Zea mays	9e-07
comp33821_c2_seq14	AUX/IAA	Arabidopsis lyrata	4e-20
comp33821_c2_seq1	AUX/IAA	Zea mays	1e-06
comp33815_c0_seq3	WRKY	Arabidopsis thaliana	3e-19
comp33815_c0_seq1	C3H	Ostreococcus lucimarinus	3e-19
comp33814_c0_seq7	bHLH	Oryza sativa subsp. indica	2e-26
comp33814_c0_seq4	bHLH	Oryza sativa subsp. indica	9e-30
comp33814_c0_seq3	bHLH	Oryza sativa subsp. indica	4e-20
comp33814_c0_seq1	bHLH	Oryza sativa subsp. indica	9e-10
comp33808_c0_seq3	C3H	Oryza sativa subsp. indica	4e-32
comp33808_c0_seq2	C3H	Oryza sativa subsp. indica	4e-32
comp33805_c1_seq1	C3H	Zea mays	4e-39
comp33805_c0_seq6	C3H	Oryza sativa subsp. indica	2e-30
comp33805_c0_seq5	C3H	Oryza sativa subsp. indica	6e-30
comp33805_c0_seq4	C3H	Oryza sativa subsp. indica	3e-41
comp33805_c0_seq3	C3H	Oryza sativa subsp. indica	3e-41
comp33805_c0_seq2	C3H	Oryza sativa subsp. indica	4e-41
comp33805_c0_seq1	C3H	Oryza sativa subsp. indica	3e-30
comp33801_c0_seq4	SET	Vitis vinifera	4e-97
comp33801_c0_seq1	SET	Vitis vinifera	3e-97
comp33792_c2_seq8	CCAAT	Ostreococcus lucimarinus	3e-33
comp33792_c2_seq7	CCAAT	Ostreococcus lucimarinus	4e-33
comp33792_c2_seq5	CCAAT	Ostreococcus lucimarinus	5e-33
comp33792_c2_seq2	CCAAT	Ostreococcus lucimarinus	4e-33
comp33792_c1_seq2	CCAAT	Populus trichocarpa	2e-13
comp33792_c1_seq1	CCAAT	Vitis vinifera	7e-14
comp33783_c0_seq7	bHLH	Selaginella moellendorffii	2e-09
comp33783_c0_seq5	bHLH	Selaginella moellendorffii	3e-09
comp33783_c0_seq4	bHLH	Selaginella moellendorffii	3e-09
comp33783_c0_seq3	bHLH	Selaginella moellendorffii	2e-09
comp33783_c0_seq2	bHLH	Selaginella moellendorffii	4e-09
comp33783_c0_seq1	bHLH	Selaginella moellendorffii	3e-09
comp33781_c0_seq9	PHD	Arabidopsis lyrata	2e-24
comp33781_c0_seq8	C2H2	Arabidopsis lyrata	3e-13
comp33781_c0_seq7	PHD	Arabidopsis lyrata	2e-23
comp33781_c0_seq6	PHD	Arabidopsis lyrata	4e-25
comp33781_c0_seq5	PHD	Arabidopsis lyrata	2e-23
comp33781_c0_seq4	C2H2	Arabidopsis lyrata	4e-12
comp33781_c0_seq3	C2H2	Arabidopsis lyrata	3e-11
comp33781_c0_seq2	PHD	Arabidopsis lyrata	3e-06
comp33781_c0_seq13	PHD	Arabidopsis lyrata	4e-24
comp33781_c0_seq12	PHD	Arabidopsis lyrata	5e-10
comp33781_c0_seq11	PHD	Arabidopsis lyrata	4e-10
comp33781_c0_seq10	PHD	Arabidopsis lyrata	4e-24
comp33781_c0_seq1	C2H2	Arabidopsis lyrata	1e-11
comp33780_c0_seq6	AP2-EREBP	Vitis vinifera	5e-24
comp33780_c0_seq5	AP2-EREBP	Vitis vinifera	1e-10
comp33780_c0_seq4	AP2-EREBP	Vitis vinifera	2e-10
comp33780_c0_seq2	AP2-EREBP	Vitis vinifera	3e-24
comp33778_c0_seq9	FHA	Vitis vinifera	6e-31
comp33778_c0_seq8	FHA	Vitis vinifera	1e-30
comp33778_c0_seq7	FHA	Vitis vinifera	1e-30
comp33778_c0_seq5	FHA	Vitis vinifera	1e-30
comp33778_c0_seq3	FHA	Vitis vinifera	9e-31
comp33778_c0_seq2	FHA	Vitis vinifera	8e-31
comp33778_c0_seq1	FHA	Vitis vinifera	1e-30
comp33777_c0_seq9	SNF2	Selaginella moellendorffii	6e-08
comp33777_c0_seq8	HB	Zea mays	1e-08
comp33777_c0_seq7	SNF2	Selaginella moellendorffii	1e-07
comp33777_c0_seq5	HB	Zea mays	2e-08
comp33777_c0_seq4	HB	Zea mays	1e-08
comp33777_c0_seq3	HB	Zea mays	1e-08
comp33777_c0_seq2	HB	Zea mays	2e-08
comp33777_c0_seq1	SNF2	Selaginella moellendorffii	7e-08
comp33776_c0_seq4	GNAT	Oryza sativa subsp. indica	1e-18
comp33776_c0_seq3	GNAT	Oryza sativa subsp. indica	2e-18
comp33776_c0_seq2	GNAT	Oryza sativa subsp. indica	1e-18
comp33776_c0_seq1	GNAT	Oryza sativa subsp. indica	9e-19
comp33775_c0_seq3	MADS	Vitis vinifera	1e-09
comp33773_c0_seq3	FHA	Vitis vinifera	3e-35
comp33773_c0_seq2	FHA	Vitis vinifera	2e-34
comp33773_c0_seq1	FHA	Vitis vinifera	2e-34
comp33770_c0_seq4	MADS	Oryza sativa subsp. indica	4e-20
comp33770_c0_seq3	MADS	Sorghum bicolor	6e-19
comp33770_c0_seq2	MADS	Sorghum bicolor	3e-19
comp33770_c0_seq1	MADS	Oryza sativa subsp. indica	9e-20
comp33766_c4_seq2	EIL	Vitis vinifera	5e-10
comp33766_c1_seq1	EIL	Oryza sativa subsp. japonica	8e-14
comp33762_c2_seq1	TRAF	Zea mays	2e-30
comp33762_c0_seq9	TRAF	Zea mays	2e-82
comp33762_c0_seq8	TRAF	Zea mays	2e-50
comp33762_c0_seq7	TRAF	Zea mays	1e-61
comp33762_c0_seq6	TRAF	Zea mays	5e-14
comp33762_c0_seq5	TRAF	Zea mays	5e-60
comp33762_c0_seq4	TRAF	Zea mays	6e-53
comp33762_c0_seq3	TRAF	Zea mays	8e-60
comp33762_c0_seq2	TRAF	Zea mays	1e-62
comp33762_c0_seq12	TRAF	Zea mays	2e-81
comp33762_c0_seq10	TRAF	Zea mays	3e-13
comp33762_c0_seq1	TRAF	Zea mays	1e-50
comp33758_c0_seq8	MYB	Sorghum bicolor	3e-23
comp33758_c0_seq6	MYB	Carica papaya	1e-13
comp33758_c0_seq5	MYB	Carica papaya	3e-34
comp33758_c0_seq4	MYB	Carica papaya	2e-34
comp33758_c0_seq24	MYB	Sorghum bicolor	2e-23
comp33758_c0_seq20	MYB	Carica papaya	9e-14
comp33758_c0_seq19	MYB	Carica papaya	9e-14
comp33758_c0_seq17	MYB	Zea mays	6e-23
comp33758_c0_seq16	MYB	Carica papaya	3e-13
comp33758_c0_seq12	MYB	Sorghum bicolor	3e-23
comp33758_c0_seq11	MYB	Carica papaya	6e-34
comp33758_c0_seq10	MYB	Oryza sativa subsp. indica	2e-23
comp33758_c0_seq1	MYB	Carica papaya	5e-34
comp33756_c0_seq3	Orphans	Vitis vinifera	4e-09
comp33756_c0_seq2	Orphans	Vitis vinifera	1e-09
comp33756_c0_seq1	Orphans	Vitis vinifera	2e-09
comp33754_c0_seq6	AP2-EREBP	Arabidopsis lyrata	3e-12
comp33754_c0_seq5	AP2-EREBP	Arabidopsis lyrata	5e-12
comp33754_c0_seq4	AP2-EREBP	Arabidopsis lyrata	2e-12
comp33754_c0_seq3	AP2-EREBP	Arabidopsis lyrata	6e-12
comp33754_c0_seq2	AP2-EREBP	Arabidopsis lyrata	7e-12
comp33754_c0_seq1	AP2-EREBP	Arabidopsis lyrata	4e-12
comp33749_c0_seq3	CCAAT	Vitis vinifera	1e-91
comp33749_c0_seq2	CCAAT	Vitis vinifera	1e-92
comp33749_c0_seq1	CCAAT	Vitis vinifera	3e-90
comp33743_c0_seq9	MYB-related	Populus trichocarpa	1e-78
comp33743_c0_seq8	MYB-related	Populus trichocarpa	5e-78
comp33743_c0_seq7	MYB-related	Populus trichocarpa	2e-106
comp33743_c0_seq6	MYB-related	Populus trichocarpa	6e-75
comp33743_c0_seq5	MYB-related	Populus trichocarpa	2e-65
comp33743_c0_seq4	MYB-related	Populus trichocarpa	5e-78
comp33743_c0_seq3	MYB-related	Populus trichocarpa	4e-107
comp33743_c0_seq2	MYB-related	Populus trichocarpa	2e-106
comp33743_c0_seq17	MYB-related	Populus trichocarpa	7e-79
comp33743_c0_seq16	MYB-related	Vitis vinifera	8e-74
comp33743_c0_seq15	MYB-related	Populus trichocarpa	2e-75
comp33743_c0_seq14	MYB-related	Populus trichocarpa	6e-79
comp33743_c0_seq13	MYB-related	Populus trichocarpa	3e-107
comp33743_c0_seq12	MYB-related	Vitis vinifera	7e-74
comp33743_c0_seq11	MYB-related	Populus trichocarpa	2e-64
comp33743_c0_seq10	MYB-related	Populus trichocarpa	2e-107
comp33743_c0_seq1	MYB-related	Populus trichocarpa	5e-76
comp33741_c0_seq9	C3H	Zea mays	4e-10
comp33741_c0_seq8	C3H	Zea mays	2e-10
comp33741_c0_seq7	C3H	Zea mays	3e-10
comp33741_c0_seq6	C3H	Zea mays	9e-10
comp33741_c0_seq5	C3H	Zea mays	3e-10
comp33741_c0_seq4	C3H	Zea mays	2e-10
comp33741_c0_seq3	C3H	Zea mays	4e-10
comp33741_c0_seq11	C3H	Zea mays	4e-10
comp33741_c0_seq1	C3H	Zea mays	4e-10
comp33735_c0_seq9	C3H	Oryza sativa subsp. indica	0
comp33735_c0_seq7	C3H	Oryza sativa subsp. indica	0
comp33735_c0_seq6	C3H	Oryza sativa subsp. indica	0
comp33735_c0_seq5	C3H	Oryza sativa subsp. indica	0
comp33735_c0_seq4	C3H	Oryza sativa subsp. indica	0
comp33735_c0_seq3	C3H	Oryza sativa subsp. indica	0
comp33735_c0_seq1	C3H	Oryza sativa subsp. indica	0
comp33732_c0_seq2	Orphans	Oryza sativa subsp. japonica	3e-124
comp33732_c0_seq1	Orphans	Oryza sativa subsp. japonica	3e-62
comp33722_c0_seq2	MADS	Vitis vinifera	9e-37
comp33722_c0_seq1	MADS	Vitis vinifera	4e-36
comp33719_c0_seq8	MBF1	Carica papaya	1e-32
comp33719_c0_seq7	MBF1	Vitis vinifera	4e-83
comp33719_c0_seq5	MBF1	Carica papaya	1e-17
comp33719_c0_seq4	MBF1	Carica papaya	3e-32
comp33719_c0_seq3	MBF1	Vitis vinifera	5e-83
comp33719_c0_seq2	MBF1	Populus trichocarpa	1e-23
comp33719_c0_seq1	MBF1	Carica papaya	3e-32
comp33716_c0_seq7	C3H	Vitis vinifera	2e-06
comp33716_c0_seq6	C3H	Populus trichocarpa	9e-36
comp33716_c0_seq5	C3H	Vitis vinifera	3e-06
comp33716_c0_seq3	C3H	Vitis vinifera	5e-06
comp33715_c1_seq3	PHD	Arabidopsis lyrata	4e-38
comp33715_c1_seq2	PHD	Arabidopsis lyrata	2e-27
comp33715_c1_seq1	PHD	Arabidopsis lyrata	9e-39
comp33713_c0_seq1	NAC	Sorghum bicolor	2e-06
comp3371_c0_seq1	bHLH	Arabidopsis lyrata	5e-10
comp33709_c0_seq9	FAR1	Oryza sativa subsp. japonica	2e-26
comp33709_c0_seq8	FAR1	Oryza sativa subsp. japonica	2e-27
comp33709_c0_seq7	FAR1	Oryza sativa subsp. japonica	1e-27
comp33709_c0_seq6	FAR1	Oryza sativa subsp. japonica	6e-27
comp33709_c0_seq5	FAR1	Oryza sativa subsp. japonica	2e-13
comp33709_c0_seq4	FAR1	Oryza sativa subsp. japonica	6e-27
comp33709_c0_seq3	FAR1	Oryza sativa subsp. japonica	1e-27
comp33709_c0_seq23	FAR1	Oryza sativa subsp. japonica	6e-27
comp33709_c0_seq20	FAR1	Oryza sativa subsp. japonica	6e-22
comp33709_c0_seq19	FAR1	Oryza sativa subsp. japonica	2e-28
comp33709_c0_seq18	FAR1	Oryza sativa subsp. japonica	2e-21
comp33709_c0_seq17	FAR1	Oryza sativa subsp. japonica	3e-23
comp33709_c0_seq16	FAR1	Oryza sativa subsp. japonica	3e-21
comp33709_c0_seq15	FAR1	Oryza sativa subsp. japonica	2e-26
comp33709_c0_seq14	FAR1	Oryza sativa subsp. japonica	3e-28
comp33709_c0_seq12	FAR1	Oryza sativa subsp. japonica	1e-14
comp33709_c0_seq11	FAR1	Oryza sativa subsp. japonica	5e-27
comp33709_c0_seq10	FAR1	Oryza sativa subsp. japonica	3e-21
comp33700_c0_seq8	MYB-related	Oryza sativa subsp. indica	2e-31
comp33700_c0_seq7	MYB-related	Oryza sativa subsp. indica	2e-32
comp33700_c0_seq4	MYB-related	Oryza sativa subsp. indica	2e-32
comp33700_c0_seq3	MYB-related	Oryza sativa subsp. indica	8e-34
comp33700_c0_seq2	MYB-related	Oryza sativa subsp. indica	9e-34
comp33700_c0_seq1	MYB-related	Oryza sativa subsp. indica	7e-32
comp33695_c2_seq5	C2H2	Oryza sativa subsp. indica	3e-06
comp33695_c2_seq4	C2H2	Oryza sativa subsp. indica	2e-06
comp33695_c2_seq1	C2H2	Oryza sativa subsp. indica	2e-06
comp33694_c0_seq3	Orphans	Vitis vinifera	3e-11
comp33694_c0_seq2	Orphans	Vitis vinifera	5e-11
comp33694_c0_seq15	Orphans	Vitis vinifera	6e-11
comp33694_c0_seq13	Orphans	Vitis vinifera	3e-11
comp33694_c0_seq10	Orphans	Vitis vinifera	6e-12
comp33689_c0_seq9	MYB	Oryza sativa subsp. indica	6e-32
comp33689_c0_seq5	MYB	Oryza sativa subsp. indica	3e-31
comp33689_c0_seq10	MYB	Oryza sativa subsp. indica	5e-32
comp33689_c0_seq1	MYB	Oryza sativa subsp. indica	5e-32
comp33685_c0_seq9	WRKY	Vitis vinifera	1e-79
comp33685_c0_seq8	WRKY	Vitis vinifera	2e-21
comp33685_c0_seq7	WRKY	Vitis vinifera	4e-95
comp33685_c0_seq6	WRKY	Vitis vinifera	5e-81
comp33685_c0_seq5	WRKY	Vitis vinifera	2e-20
comp33685_c0_seq4	WRKY	Vitis vinifera	9e-80
comp33685_c0_seq3	WRKY	Vitis vinifera	3e-80
comp33685_c0_seq2	WRKY	Vitis vinifera	2e-81
comp33685_c0_seq12	WRKY	Vitis vinifera	1e-20
comp33685_c0_seq11	WRKY	Vitis vinifera	1e-96
comp33685_c0_seq10	WRKY	Vitis vinifera	3e-95
comp33685_c0_seq1	WRKY	Vitis vinifera	4e-80
comp3368_c0_seq1	FAR1	Oryza sativa subsp. japonica	2e-20
comp33666_c0_seq5	C3H	Oryza sativa subsp. indica	2e-115
comp33666_c0_seq4	C3H	Oryza sativa subsp. indica	2e-115
comp33666_c0_seq3	C3H	Oryza sativa subsp. indica	2e-115
comp33666_c0_seq2	C3H	Oryza sativa subsp. indica	7e-116
comp33666_c0_seq1	C3H	Oryza sativa subsp. indica	9e-116
comp33665_c1_seq2	PHD	Oryza sativa subsp. indica	3e-15
comp33665_c1_seq1	PHD	Oryza sativa subsp. indica	3e-15
comp33663_c4_seq9	MYB-related	Zea mays	2e-47
comp33663_c4_seq7	MYB-related	Zea mays	1e-47
comp33663_c4_seq5	MYB-related	Zea mays	1e-47
comp33663_c4_seq4	MYB-related	Zea mays	4e-48
comp33663_c4_seq3	MYB-related	Zea mays	6e-47
comp33663_c4_seq2	MYB-related	Zea mays	3e-48
comp33663_c4_seq10	MYB-related	Zea mays	1e-47
comp33663_c4_seq1	MYB-related	Zea mays	1e-47
comp33663_c0_seq1	WRKY	Arabidopsis thaliana	1e-17
comp33660_c1_seq1	OFP	Populus trichocarpa	5e-26
comp33659_c0_seq2	CPP	Oryza sativa subsp. indica	2e-21
comp33659_c0_seq1	CPP	Oryza sativa subsp. indica	1e-22
comp33651_c2_seq2	FAR1	Oryza sativa subsp. indica	2e-06
comp33650_c0_seq5	HB	Zea mays	9e-06
comp33638_c2_seq6	MADS	Vitis vinifera	7e-23
comp33638_c2_seq3	MADS	Vitis vinifera	7e-23
comp33638_c2_seq2	MADS	Vitis vinifera	3e-23
comp33638_c0_seq2	C3H	Oryza sativa subsp. indica	4e-07
comp33638_c0_seq1	C3H	Oryza sativa subsp. indica	3e-07
comp33637_c0_seq7	C3H	Vitis vinifera	7e-09
comp33637_c0_seq6	C3H	Vitis vinifera	8e-09
comp33637_c0_seq5	C3H	Vitis vinifera	1e-08
comp33637_c0_seq3	C3H	Vitis vinifera	9e-09
comp33637_c0_seq2	C3H	Vitis vinifera	9e-09
comp33636_c0_seq2	bZIP	Oryza sativa subsp. indica	8e-80
comp33636_c0_seq1	bZIP	Oryza sativa subsp. indica	6e-79
comp33627_c0_seq6	HB	Zea mays	2e-07
comp33627_c0_seq5	HB	Zea mays	2e-07
comp33627_c0_seq4	HB	Zea mays	1e-07
comp33627_c0_seq3	HB	Zea mays	2e-07
comp33627_c0_seq2	HB	Zea mays	1e-07
comp33627_c0_seq1	HB	Zea mays	1e-07
comp33614_c0_seq4	C3H	Carica papaya	1e-09
comp33614_c0_seq3	C3H	Oryza sativa subsp. japonica	5e-11
comp33614_c0_seq2	C3H	Carica papaya	1e-09
comp33614_c0_seq1	C3H	Carica papaya	5e-09
comp33608_c1_seq2	PHD	Arabidopsis lyrata	3e-27
comp33608_c1_seq1	PHD	Populus trichocarpa	6e-24
comp33604_c0_seq6	MYB-related	Vitis vinifera	1e-56
comp33604_c0_seq5	MYB-related	Vitis vinifera	6e-58
comp33604_c0_seq4	MYB-related	Vitis vinifera	2e-55
comp33604_c0_seq3	MYB-related	Vitis vinifera	3e-59
comp33604_c0_seq2	MYB-related	Vitis vinifera	2e-56
comp33604_c0_seq1	MYB-related	Vitis vinifera	2e-56
comp33598_c0_seq4	C3H	Populus trichocarpa	9e-64
comp33598_c0_seq3	C3H	Populus trichocarpa	9e-64
comp33598_c0_seq2	C3H	Sorghum bicolor	2e-47
comp33598_c0_seq1	C3H	Populus trichocarpa	3e-57
comp33594_c2_seq6	Orphans	Arabidopsis thaliana	6e-19
comp33594_c2_seq5	Orphans	Arabidopsis thaliana	3e-37
comp33594_c2_seq4	Orphans	Arabidopsis thaliana	5e-38
comp33594_c2_seq3	Orphans	Arabidopsis thaliana	1e-35
comp33594_c2_seq2	Orphans	Arabidopsis thaliana	2e-36
comp33594_c2_seq1	Orphans	Arabidopsis lyrata	5e-18
comp33593_c0_seq8	LIM	Sorghum bicolor	8e-66
comp33593_c0_seq7	LIM	Carica papaya	1e-65
comp33593_c0_seq5	LIM	Carica papaya	1e-75
comp33593_c0_seq4	LIM	Carica papaya	8e-63
comp33593_c0_seq2	LIM	Carica papaya	9e-76
comp33593_c0_seq1	LIM	Carica papaya	6e-75
comp33582_c1_seq1	bZIP	Carica papaya	9e-29
comp33582_c0_seq2	bZIP	Carica papaya	5e-56
comp33582_c0_seq1	bZIP	Selaginella moellendorffii	5e-90
comp33580_c2_seq4	Sigma70-like	Vitis vinifera	8e-85
comp33580_c2_seq3	Sigma70-like	Vitis vinifera	3e-85
comp33580_c2_seq2	Sigma70-like	Vitis vinifera	1e-103
comp33580_c2_seq1	Sigma70-like	Vitis vinifera	4e-101
comp33580_c1_seq1	Sigma70-like	Vitis vinifera	1e-33
comp33575_c0_seq6	MADS	Populus trichocarpa	3e-71
comp33575_c0_seq5	MADS	Populus trichocarpa	9e-06
comp33575_c0_seq4	MADS	Populus trichocarpa	2e-22
comp33575_c0_seq3	MADS	Populus trichocarpa	1e-68
comp33575_c0_seq2	MADS	Populus trichocarpa	2e-07
comp33575_c0_seq1	MADS	Populus trichocarpa	1e-87
comp33569_c3_seq9	Trihelix	Vitis vinifera	2e-46
comp33569_c3_seq8	Trihelix	Carica papaya	7e-23
comp33569_c3_seq4	Trihelix	Vitis vinifera	4e-23
comp33569_c3_seq27	Trihelix	Vitis vinifera	6e-52
comp33569_c3_seq26	Trihelix	Populus trichocarpa	4e-39
comp33569_c3_seq23	Trihelix	Vitis vinifera	4e-50
comp33569_c3_seq22	Trihelix	Vitis vinifera	5e-50
comp33569_c3_seq21	Trihelix	Vitis vinifera	1e-50
comp33569_c3_seq2	Trihelix	Carica papaya	1e-14
comp33569_c3_seq16	Trihelix	Vitis vinifera	4e-56
comp33566_c2_seq8	MYB-related	Vitis vinifera	4e-08
comp33566_c2_seq7	MYB-related	Vitis vinifera	1e-29
comp33566_c2_seq4	MYB-related	Vitis vinifera	4e-25
comp33566_c2_seq3	MYB-related	Vitis vinifera	7e-25
comp33566_c2_seq2	MYB-related	Vitis vinifera	1e-20
comp33566_c2_seq14	MYB-related	Vitis vinifera	4e-22
comp33566_c2_seq13	MYB-related	Vitis vinifera	9e-07
comp33566_c2_seq12	MYB-related	Vitis vinifera	3e-08
comp33566_c2_seq11	MYB-related	Vitis vinifera	8e-07
comp33566_c2_seq10	MYB-related	Vitis vinifera	4e-25
comp33566_c2_seq1	MYB-related	Vitis vinifera	1e-28
comp33566_c0_seq3	MYB-related	Carica papaya	3e-36
comp33566_c0_seq2	MYB-related	Zea mays	3e-35
comp33566_c0_seq1	MYB-related	Carica papaya	2e-36
comp33563_c0_seq1	MYB	Vitis vinifera	3e-53
comp33556_c2_seq1	FAR1	Oryza sativa subsp. indica	5e-10
comp33555_c3_seq2	SBP	Oryza sativa subsp. indica	2e-17
comp33555_c3_seq10	SBP	Oryza sativa subsp. indica	4e-17
comp33549_c0_seq9	Orphans	Arabidopsis lyrata	9e-34
comp33549_c0_seq8	Orphans	Arabidopsis lyrata	1e-33
comp33549_c0_seq7	Orphans	Arabidopsis lyrata	1e-33
comp33549_c0_seq6	Orphans	Arabidopsis lyrata	3e-33
comp33549_c0_seq5	Orphans	Arabidopsis lyrata	4e-34
comp33549_c0_seq4	Orphans	Arabidopsis lyrata	6e-34
comp33549_c0_seq3	Orphans	Arabidopsis lyrata	5e-35
comp33549_c0_seq1	Orphans	Arabidopsis lyrata	2e-33
comp33532_c0_seq1	GNAT	Carica papaya	8e-14
comp33525_c3_seq1	bHLH	Arabidopsis lyrata	4e-06
comp33525_c1_seq5	SET	Oryza sativa subsp. indica	1e-10
comp33525_c1_seq2	SET	Oryza sativa subsp. indica	6e-10
comp33525_c1_seq1	SET	Oryza sativa subsp. indica	8e-10
comp33515_c0_seq1	FAR1	Oryza sativa subsp. japonica	3e-45
comp33512_c1_seq4	SET	Sorghum bicolor	2e-40
comp33512_c1_seq3	SET	Sorghum bicolor	3e-40
comp33512_c1_seq2	SET	Sorghum bicolor	3e-41
comp33512_c1_seq1	SET	Sorghum bicolor	1e-40
comp33512_c0_seq1	SET	Zea mays	1e-22
comp33508_c0_seq2	Trihelix	Carica papaya	2e-72
comp33508_c0_seq1	Trihelix	Carica papaya	2e-72
comp33489_c0_seq6	MYB-related	Populus trichocarpa	2e-31
comp33489_c0_seq5	MYB-related	Populus trichocarpa	2e-30
comp33489_c0_seq4	MYB-related	Populus trichocarpa	6e-50
comp33489_c0_seq3	MYB-related	Populus trichocarpa	1e-49
comp33489_c0_seq2	MYB-related	Populus trichocarpa	3e-49
comp33489_c0_seq1	MYB-related	Populus trichocarpa	7e-33
comp33487_c0_seq8	HB	Oryza sativa subsp. japonica	8e-30
comp33487_c0_seq6	HB	Oryza sativa subsp. japonica	3e-34
comp33487_c0_seq5	HB	Oryza sativa subsp. japonica	2e-36
comp33487_c0_seq4	HB	Oryza sativa subsp. japonica	2e-15
comp33487_c0_seq3	HB	Sorghum bicolor	2e-36
comp33487_c0_seq2	HB	Oryza sativa subsp. japonica	7e-32
comp33487_c0_seq1	HB	Sorghum bicolor	1e-35
comp33479_c0_seq2	GNAT	Vitis vinifera	3e-90
comp33479_c0_seq1	GNAT	Vitis vinifera	2e-88
comp33478_c0_seq9	FHA	Vitis vinifera	2e-125
comp33478_c0_seq8	FHA	Vitis vinifera	7e-126
comp33478_c0_seq7	FHA	Vitis vinifera	3e-125
comp33478_c0_seq6	FHA	Vitis vinifera	2e-129
comp33478_c0_seq5	FHA	Vitis vinifera	4e-130
comp33478_c0_seq4	FHA	Vitis vinifera	4e-126
comp33478_c0_seq3	FHA	Vitis vinifera	1e-125
comp33478_c0_seq2	FHA	Vitis vinifera	2e-127
comp33478_c0_seq12	FHA	Vitis vinifera	2e-57
comp33478_c0_seq11	FHA	Vitis vinifera	5e-126
comp33478_c0_seq10	FHA	Vitis vinifera	1e-127
comp33478_c0_seq1	FHA	Vitis vinifera	4e-130
comp33471_c1_seq9	SNF2	Oryza sativa subsp. japonica	2e-10
comp33471_c1_seq8	SNF2	Oryza sativa subsp. japonica	2e-10
comp33471_c1_seq7	SNF2	Oryza sativa subsp. japonica	3e-10
comp33471_c1_seq6	SNF2	Oryza sativa subsp. japonica	9e-10
comp33471_c1_seq5	SNF2	Oryza sativa subsp. japonica	8e-10
comp33471_c1_seq4	SNF2	Oryza sativa subsp. japonica	2e-10
comp33471_c1_seq3	SNF2	Oryza sativa subsp. japonica	3e-10
comp33471_c1_seq2	SNF2	Oryza sativa subsp. japonica	2e-10
comp33471_c1_seq18	SNF2	Oryza sativa subsp. japonica	2e-10
comp33471_c1_seq16	SNF2	Oryza sativa subsp. japonica	2e-10
comp33471_c1_seq15	SNF2	Oryza sativa subsp. japonica	1e-10
comp33471_c1_seq14	SNF2	Oryza sativa subsp. japonica	1e-10
comp33471_c1_seq12	SNF2	Oryza sativa subsp. japonica	2e-10
comp33471_c1_seq11	SNF2	Oryza sativa subsp. japonica	2e-10
comp33471_c1_seq10	SNF2	Oryza sativa subsp. japonica	2e-10
comp33471_c1_seq1	SNF2	Oryza sativa subsp. japonica	2e-10
comp33468_c0_seq9	SNF2	Zea mays	2e-23
comp33468_c0_seq8	SNF2	Oryza sativa subsp. indica	7e-16
comp33468_c0_seq7	SNF2	Oryza sativa subsp. japonica	1e-13
comp33468_c0_seq6	SNF2	Zea mays	5e-23
comp33468_c0_seq5	SNF2	Zea mays	3e-23
comp33468_c0_seq4	SNF2	Zea mays	3e-23
comp33468_c0_seq3	SNF2	Zea mays	4e-23
comp33468_c0_seq2	SNF2	Zea mays	1e-23
comp33468_c0_seq16	SNF2	Zea mays	2e-23
comp33468_c0_seq15	SNF2	Oryza sativa subsp. japonica	3e-14
comp33468_c0_seq14	SNF2	Oryza sativa subsp. indica	1e-15
comp33468_c0_seq13	SNF2	Oryza sativa subsp. japonica	9e-14
comp33468_c0_seq12	SNF2	Zea mays	1e-23
comp33468_c0_seq11	SNF2	Oryza sativa subsp. japonica	4e-14
comp33468_c0_seq10	SNF2	Oryza sativa subsp. japonica	1e-13
comp33468_c0_seq1	SNF2	Zea mays	3e-23
comp33467_c0_seq2	FAR1	Oryza sativa subsp. indica	2e-20
comp33467_c0_seq1	FAR1	Oryza sativa subsp. indica	5e-20
comp33461_c0_seq6	bHLH	Vitis vinifera	2e-66
comp33461_c0_seq5	bHLH	Vitis vinifera	2e-09
comp33461_c0_seq4	bHLH	Vitis vinifera	4e-58
comp33461_c0_seq3	bHLH	Vitis vinifera	6e-68
comp33461_c0_seq2	bHLH	Vitis vinifera	4e-11
comp33457_c0_seq3	AP2-EREBP	Selaginella moellendorffii	4e-51
comp33457_c0_seq2	AP2-EREBP	Selaginella moellendorffii	8e-50
comp33457_c0_seq1	AP2-EREBP	Selaginella moellendorffii	9e-50
comp33453_c0_seq6	C3H	Galdieria sulphuraria	5e-08
comp33453_c0_seq5	C3H	Galdieria sulphuraria	3e-08
comp33453_c0_seq4	C3H	Galdieria sulphuraria	1e-08
comp33453_c0_seq3	C3H	Galdieria sulphuraria	5e-08
comp33451_c1_seq8	DBP	Populus trichocarpa	2e-14
comp33451_c1_seq7	DBP	Populus trichocarpa	4e-15
comp33451_c1_seq6	DBP	Populus trichocarpa	6e-16
comp33451_c1_seq4	DBP	Oryza sativa subsp. japonica	8e-06
comp33451_c1_seq3	DBP	Populus trichocarpa	2e-15
comp33451_c1_seq17	DBP	Populus trichocarpa	1e-15
comp33451_c1_seq15	DBP	Populus trichocarpa	3e-15
comp33451_c1_seq13	DBP	Populus trichocarpa	2e-12
comp33451_c1_seq12	DBP	Populus trichocarpa	1e-14
comp33451_c1_seq1	DBP	Oryza sativa subsp. japonica	6e-06
comp33450_c0_seq5	FAR1	Oryza sativa subsp. indica	3e-06
comp33450_c0_seq4	FAR1	Oryza sativa subsp. indica	8e-52
comp33450_c0_seq3	FAR1	Oryza sativa subsp. indica	4e-06
comp33450_c0_seq2	FAR1	Oryza sativa subsp. indica	3e-08
comp33450_c0_seq1	FAR1	Oryza sativa subsp. indica	1e-52
comp33439_c1_seq3	SNF2	Selaginella moellendorffii	2e-06
comp33439_c1_seq2	SNF2	Selaginella moellendorffii	2e-06
comp33438_c0_seq9	SET	Oryza sativa subsp. indica	4e-49
comp33438_c0_seq8	SET	Oryza sativa subsp. indica	2e-86
comp33438_c0_seq7	SET	Oryza sativa subsp. indica	7e-87
comp33438_c0_seq6	SET	Oryza sativa subsp. indica	8e-87
comp33438_c0_seq5	SET	Oryza sativa subsp. indica	3e-86
comp33438_c0_seq4	SET	Oryza sativa subsp. indica	3e-87
comp33438_c0_seq3	SET	Oryza sativa subsp. indica	8e-87
comp33438_c0_seq28	SET	Oryza sativa subsp. indica	2e-48
comp33438_c0_seq27	SET	Oryza sativa subsp. indica	2e-47
comp33438_c0_seq26	SET	Oryza sativa subsp. indica	3e-50
comp33438_c0_seq25	SET	Oryza sativa subsp. indica	9e-51
comp33438_c0_seq24	SET	Oryza sativa subsp. indica	3e-49
comp33438_c0_seq22	SET	Oryza sativa subsp. indica	1e-48
comp33438_c0_seq21	SET	Oryza sativa subsp. indica	1e-50
comp33438_c0_seq2	SET	Oryza sativa subsp. indica	9e-87
comp33438_c0_seq19	SET	Oryza sativa subsp. indica	5e-87
comp33438_c0_seq18	SET	Oryza sativa subsp. indica	7e-78
comp33438_c0_seq17	SET	Oryza sativa subsp. indica	3e-87
comp33438_c0_seq16	SET	Oryza sativa subsp. indica	3e-48
comp33438_c0_seq15	SET	Oryza sativa subsp. indica	4e-86
comp33438_c0_seq14	SET	Oryza sativa subsp. indica	2e-33
comp33438_c0_seq13	SET	Oryza sativa subsp. indica	3e-87
comp33438_c0_seq12	SET	Oryza sativa subsp. indica	9e-87
comp33438_c0_seq11	SET	Oryza sativa subsp. indica	3e-87
comp33438_c0_seq10	SET	Oryza sativa subsp. indica	3e-86
comp33438_c0_seq1	SET	Oryza sativa subsp. indica	8e-87
comp33437_c1_seq4	MADS	Vitis vinifera	7e-50
comp33437_c1_seq3	MADS	Vitis vinifera	7e-61
comp33437_c1_seq2	MADS	Vitis vinifera	7e-50
comp33437_c1_seq1	MADS	Vitis vinifera	2e-50
comp33435_c0_seq2	C2C2-GATA	Zea mays	2e-06
comp33433_c0_seq2	BES1	Oryza sativa subsp. japonica	2e-53
comp33433_c0_seq1	BES1	Oryza sativa subsp. japonica	5e-55
comp33431_c1_seq4	AUX/IAA	Arabidopsis lyrata	1e-48
comp33431_c1_seq3	AUX/IAA	Arabidopsis lyrata	3e-49
comp33431_c1_seq1	AUX/IAA	Arabidopsis lyrata	1e-48
comp33425_c0_seq1	TRAF	Oryza sativa subsp. indica	3e-09
comp33412_c0_seq4	bHLH	Populus trichocarpa	1e-35
comp33412_c0_seq1	bHLH	Populus trichocarpa	2e-36
comp33410_c0_seq2	C3H	Zea mays	1e-23
comp33410_c0_seq1	C3H	Zea mays	9e-24
comp33408_c1_seq6	Trihelix	Oryza sativa subsp. japonica	6e-68
comp33408_c1_seq5	Trihelix	Zea mays	2e-06
comp33408_c1_seq3	Trihelix	Oryza sativa subsp. japonica	1e-65
comp33408_c1_seq1	Trihelix	Oryza sativa subsp. japonica	7e-68
comp33405_c1_seq9	C3H	Carica papaya	1e-06
comp33405_c1_seq3	C3H	Carica papaya	3e-07
comp33405_c1_seq2	C3H	Carica papaya	9e-07
comp33405_c1_seq1	C3H	Carica papaya	8e-07
comp33405_c0_seq1	mTERF	Vitis vinifera	2e-13
comp33403_c0_seq4	bHLH	Zea mays	3e-40
comp33403_c0_seq2	bHLH	Zea mays	5e-40
comp33403_c0_seq1	bHLH	Zea mays	7e-41
comp33402_c0_seq1	C3H	Carica papaya	4e-88
comp33401_c2_seq2	SNF2	Selaginella moellendorffii	4e-07
comp33401_c2_seq1	SNF2	Selaginella moellendorffii	3e-07
comp33399_c0_seq5	C2C2-CO-like	Zea mays	4e-69
comp33399_c0_seq4	C2C2-CO-like	Zea mays	2e-68
comp33399_c0_seq3	C2C2-CO-like	Zea mays	6e-70
comp33399_c0_seq2	C2C2-CO-like	Zea mays	1e-68
comp33399_c0_seq1	C2C2-CO-like	Zea mays	2e-56
comp33391_c0_seq3	FHA	Vitis vinifera	8e-40
comp33391_c0_seq2	FHA	Vitis vinifera	9e-40
comp33391_c0_seq1	FHA	Vitis vinifera	4e-40
comp33390_c0_seq2	RB	Oryza sativa subsp. indica	7e-77
comp33390_c0_seq1	RB	Oryza sativa subsp. indica	3e-77
comp33383_c0_seq2	AUX/IAA	Arabidopsis lyrata	4e-08
comp33383_c0_seq1	AUX/IAA	Arabidopsis lyrata	1e-08
comp33381_c0_seq2	LIM	Populus trichocarpa	7e-114
comp33381_c0_seq1	LIM	Oryza sativa subsp. japonica	7e-112
comp33379_c0_seq4	FHA	Vitis vinifera	2e-41
comp33379_c0_seq3	FHA	Vitis vinifera	7e-48
comp33379_c0_seq2	FHA	Vitis vinifera	4e-45
comp33379_c0_seq1	FHA	Vitis vinifera	5e-46
comp33373_c1_seq9	AP2-EREBP	Populus trichocarpa	2e-65
comp33373_c1_seq8	AP2-EREBP	Populus trichocarpa	5e-63
comp33373_c1_seq7	AP2-EREBP	Populus trichocarpa	3e-59
comp33373_c1_seq6	AP2-EREBP	Populus trichocarpa	4e-63
comp33373_c1_seq5	AP2-EREBP	Populus trichocarpa	4e-67
comp33373_c1_seq4	AP2-EREBP	Populus trichocarpa	4e-67
comp33373_c1_seq3	AP2-EREBP	Populus trichocarpa	2e-64
comp33373_c1_seq2	AP2-EREBP	Populus trichocarpa	3e-65
comp33373_c1_seq1	AP2-EREBP	Populus trichocarpa	1e-61
comp33371_c0_seq2	MADS	Vitis vinifera	3e-56
comp33371_c0_seq1	MADS	Vitis vinifera	4e-56
comp33365_c1_seq1	AUX/IAA	Arabidopsis lyrata	3e-41
comp33365_c0_seq1	AUX/IAA	Arabidopsis lyrata	7e-72
comp33350_c0_seq4	TRAF	Oryza sativa subsp. indica	5e-83
comp33350_c0_seq3	TRAF	Oryza sativa subsp. indica	6e-83
comp33350_c0_seq2	TRAF	Vitis vinifera	0
comp33350_c0_seq1	TRAF	Vitis vinifera	0
comp33349_c0_seq9	PHD	Arabidopsis lyrata	2e-11
comp33349_c0_seq8	PHD	Arabidopsis lyrata	4e-42
comp33349_c0_seq7	PHD	Arabidopsis lyrata	1e-42
comp33349_c0_seq6	PHD	Arabidopsis lyrata	2e-42
comp33349_c0_seq5	PHD	Arabidopsis lyrata	5e-42
comp33349_c0_seq4	PHD	Arabidopsis lyrata	5e-42
comp33349_c0_seq3	PHD	Arabidopsis lyrata	6e-42
comp33349_c0_seq2	PHD	Arabidopsis lyrata	5e-43
comp33349_c0_seq13	PHD	Arabidopsis lyrata	4e-43
comp33349_c0_seq12	PHD	Arabidopsis lyrata	1e-42
[truncated: 3,801 more rows]

## Sheet: Domain analysis
Domain	Count	Total	Percentage
IPR011009:Protein kinase-like domain	833	32204	2.58664
IPR000719:Protein kinase, catalytic domain	777	32204	2.41274
IPR002290:Serine/threonine-protein kinase domain	577	32204	1.7917
IPR017442:Serine/threonine-protein kinase-like domain	571	32204	1.77307
IPR020635:Tyrosine-protein kinase, catalytic domain	484	32204	1.50292
IPR016024:Armadillo-type fold	347	32204	1.07751
IPR001841:Zinc finger, RING-type	340	32204	1.05577
IPR016040:NAD(P)-binding domain	313	32204	0.971929
IPR003593:ATPase, AAA+ type, core	306	32204	0.950193
IPR011046:WD40 repeat-like-containing domain	274	32204	0.850826
IPR008271:Serine/threonine-protein kinase, active site	271	32204	0.84151
IPR015943:WD40/YVTN repeat-like-containing domain	268	32204	0.832195
IPR001680:WD40 repeat	263	32204	0.816669
IPR012337:Polynucleotidyl transferase, ribonuclease H fold	254	32204	0.788722
IPR019781:WD40 repeat, subgroup	252	32204	0.782511
IPR017986:WD40-repeat-containing domain	240	32204	0.745249
IPR019782:WD40 repeat 2	233	32204	0.723513
IPR012677:Nucleotide-binding, alpha-beta plait	228	32204	0.707987
IPR000504:RNA recognition motif, RNP-1	226	32204	0.701776
IPR017441:Protein kinase, ATP binding site	223	32204	0.692461
IPR001245:Serine/threonine/tyrosine-protein kinase	222	32204	0.689355
IPR001611:Leucine-rich repeat	219	32204	0.68004
IPR017853:Glycoside hydrolase, catalytic core	208	32204	0.645882
IPR018957:Zinc finger, C3HC4 RING-type	200	32204	0.621041
IPR011989:Armadillo-like helical	179	32204	0.555832
IPR011990:Tetratricopeptide-like helical	175	32204	0.543411
IPR001878:Zinc finger, CCHC-type	173	32204	0.5372
IPR009057:Homeodomain-like	173	32204	0.5372
IPR016196:Major facilitator superfamily, general substrate transporter	165	32204	0.512359
IPR013210:Leucine-rich repeat-containing N-terminal domain, type 2	156	32204	0.484412
IPR013781:Glycoside hydrolase, subgroup, catalytic core	155	32204	0.481307
IPR012336:Thioredoxin-like fold	154	32204	0.478201
IPR001584:Integrase, catalytic core	153	32204	0.475096
IPR001650:DNA/RNA helicase, C-terminal	143	32204	0.444044
IPR014021:Helicase, superfamily 1/2, ATP-binding domain	143	32204	0.444044
IPR012335:Thioredoxin fold	141	32204	0.437834
IPR014001:DEAD-like helicase, N-terminal	139	32204	0.431623
IPR018249:EF-HAND 2	138	32204	0.428518
IPR011992:EF-hand-like domain	136	32204	0.422308
IPR003959:ATPase, AAA-type, core	135	32204	0.419203
IPR013026:Tetratricopeptide repeat-containing	135	32204	0.419203
IPR019734:Tetratricopeptide repeat	135	32204	0.419203
IPR012287:Homeodomain-related	133	32204	0.412992
IPR000477:RNA-directed DNA polymerase (reverse transcriptase)	131	32204	0.406782
IPR001128:Cytochrome P450	131	32204	0.406782
IPR001810:Cyclin-like F-box	123	32204	0.38194
IPR002401:Cytochrome P450, E-class, group I	121	32204	0.37573
IPR015609:Molecular chaperone, heat shock protein, Hsp40, DnaJ	121	32204	0.37573
IPR003439:ABC transporter-like	119	32204	0.369519
IPR017973:Cytochrome P450, C-terminal	118	32204	0.366414
IPR001623:Heat shock protein DnaJ, N-terminal	117	32204	0.363309
IPR002048:Calcium-binding EF-hand	115	32204	0.357098
IPR002213:UDP-glucuronosyl/UDP-glucosyltransferase	115	32204	0.357098
IPR011050:Pectin lyase fold/virulence factor	114	32204	0.353993
IPR012334:Pectin lyase fold	112	32204	0.347783
IPR020683:Ankyrin repeat-containing domain	110	32204	0.341572
IPR002885:Pentatricopeptide repeat	107	32204	0.332257
IPR014778:Myb, DNA-binding	106	32204	0.329152
IPR002110:Ankyrin repeat	104	32204	0.322941
IPR015706:RNA-directed DNA polymerase (reverse transcriptase), related	102	32204	0.316731
IPR020472:G-protein beta WD-40 repeat, region	101	32204	0.313626
IPR005834:Haloacid dehalogenase-like hydrolase	100	32204	0.31052
IPR013103:Reverse transcriptase, RNA-dependent DNA polymerase	100	32204	0.31052
IPR001005:SANT, DNA-binding	97	32204	0.301205
IPR020636:Calcium/calmodulin-dependent protein kinase-like	97	32204	0.301205
IPR008973:C2 calcium/lipid-binding domain, CaLB	95	32204	0.294994
IPR011545:DNA/RNA helicase, DEAD/DEAH box type, N-terminal	94	32204	0.291889
IPR014729:Rossmann-like alpha/beta/alpha sandwich fold	94	32204	0.291889
IPR005225:Small GTP-binding protein	93	32204	0.288784
IPR011011:Zinc finger, FYVE/PHD-type	91	32204	0.282574
IPR012340:Nucleic acid-binding, OB-fold	90	32204	0.279468
IPR001757:ATPase, P-type, K/Mg/Cd/Cu/Zn/Na/Ca/Na/H-transporter	89	32204	0.276363
IPR016027:Nucleic acid-binding, OB-fold-like	88	32204	0.273258
IPR017930:HTH transcriptional regulator, Myb-type, DNA-binding	88	32204	0.273258
IPR011991:Winged helix-turn-helix transcription repressor DNA-binding	86	32204	0.267048
IPR000225:Armadillo	83	32204	0.257732
IPR001932:Protein phosphatase 2C-related	82	32204	0.254627
IPR003591:Leucine-rich repeat, typical subtype	82	32204	0.254627
IPR008250:ATPase, P-type, ATPase-associated domain	82	32204	0.254627
IPR008985:Concanavalin A-like lectin/glucanase	82	32204	0.254627
IPR013785:Aldolase-type TIM barrel	82	32204	0.254627
IPR021109:Peptidase aspartic	82	32204	0.254627
IPR018248:EF-Hand, Calmodulin	81	32204	0.251522
IPR005135:Endonuclease/exonuclease/phosphatase	80	32204	0.248416
IPR000008:C2 calcium-dependent membrane targeting	78	32204	0.242206
IPR015424:Pyridoxal phosphate-dependent transferase, major domain	78	32204	0.242206
IPR015421:Pyridoxal phosphate-dependent transferase, major region, subdomain 1	77	32204	0.239101
IPR004843:Metallophosphoesterase	76	32204	0.235996
IPR014045:Protein phosphatase 2C, N-terminal	76	32204	0.235996
IPR019775:WD40 repeat, conserved site	76	32204	0.235996
IPR005162:Retrotransposon gag protein	75	32204	0.23289
IPR001965:Zinc finger, PHD-type	74	32204	0.229785
IPR015655:Protein phosphatase 2C	73	32204	0.22668
IPR006501:Pectinesterase inhibitor	71	32204	0.22047
IPR011333:BTB/POZ fold	71	32204	0.22047
IPR001440:Tetratricopeptide TPR-1	70	32204	0.217364
IPR015880:Zinc finger, C2H2-like	69	32204	0.214259
IPR005123:Oxoglutarate/iron-dependent oxygenase	68	32204	0.211154
IPR011043:Galactose oxidase/kelch, beta-propeller	68	32204	0.211154
IPR000073:Alpha/beta hydrolase fold-1	66	32204	0.204943
IPR018029:C2 membrane targeting protein	66	32204	0.204943
IPR003095:Heat shock protein DnaJ	65	32204	0.201838
IPR014710:RmlC-like jelly roll fold	65	32204	0.201838
IPR020568:Ribosomal protein S5 domain 2-type fold	65	32204	0.201838
IPR000048:IQ calmodulin-binding region	64	32204	0.198733
IPR008906:HAT dimerisation	64	32204	0.198733
IPR019787:Zinc finger, PHD-finger	64	32204	0.198733
IPR011993:Pleckstrin homology-type	63	32204	0.195628
IPR000070:Pectinesterase, catalytic	62	32204	0.192523
IPR008942:ENTH/VHS	62	32204	0.192523
IPR019955:Ubiquitin supergroup	62	32204	0.192523
IPR001993:Mitochondrial substrate carrier	61	32204	0.189417
IPR003613:U box domain	61	32204	0.189417
IPR013320:Concanavalin A-like lectin/glucanase, subgroup	61	32204	0.189417
IPR018108:Mitochondrial substrate/solute carrier	61	32204	0.189417
IPR017936:Thioredoxin-like	60	32204	0.186312
IPR000210:BTB/POZ-like	59	32204	0.183207
IPR001849:Pleckstrin homology	59	32204	0.183207
IPR002198:Short-chain dehydrogenase/reductase SDR	59	32204	0.183207
IPR013089:Kelch related	59	32204	0.183207
IPR001356:Homeobox	58	32204	0.180102
IPR002347:Glucose/ribitol dehydrogenase	58	32204	0.180102
IPR015915:Kelch-type beta propeller	58	32204	0.180102
IPR008979:Galactose-binding domain-like	57	32204	0.176997
IPR016135:Ubiquitin-conjugating enzyme/RWD-like	57	32204	0.176997
IPR000109:Oligopeptide transporter	56	32204	0.173891
IPR000873:AMP-dependent synthetase/ligase	55	32204	0.170786
IPR018247:EF-Hand 1, calcium-binding site	55	32204	0.170786
IPR000626:Ubiquitin	54	32204	0.167681
IPR001752:Kinesin, motor domain	54	32204	0.167681
IPR003579:Ras small GTPase, Rab type	54	32204	0.167681
IPR009072:Histone-fold	54	32204	0.167681
IPR001092:Helix-loop-helix DNA-binding domain	53	32204	0.164576
IPR001806:Ras GTPase	53	32204	0.164576
IPR020474:Toll-like receptor, leucine rich repeat-containing	53	32204	0.164576
IPR013057:Amino acid transporter, transmembrane	52	32204	0.161471
IPR007087:Zinc finger, C2H2-type	51	32204	0.158365
IPR008972:Cupredoxin	51	32204	0.158365
IPR011527:ABC transporter, transmembrane domain, type 1	51	32204	0.158365
IPR011598:Helix-loop-helix DNA-binding	51	32204	0.158365
IPR013753:Ras	51	32204	0.158365
IPR013766:Thioredoxin domain	51	32204	0.158365
IPR017940:ABC transporter integral membrane type 1	51	32204	0.158365
IPR000571:Zinc finger, CCCH-type	50	32204	0.15526
IPR000608:Ubiquitin-conjugating enzyme, E2	50	32204	0.15526
IPR001140:ABC transporter, transmembrane domain	50	32204	0.15526
IPR001509:NAD-dependent epimerase/dehydratase	50	32204	0.15526
IPR013069:BTB/POZ	50	32204	0.15526
IPR016039:Thiolase-like	49	32204	0.152155
IPR004159:Protein of unknown function DUF248, methyltransferase putative	48	32204	0.14905
IPR014014:RNA helicase, DEAD-box type, Q motif	48	32204	0.14905
IPR001461:Peptidase A1	47	32204	0.145945
IPR004853:Protein of unknown function DUF250	47	32204	0.145945
IPR016177:DNA-binding, integrase-type	47	32204	0.145945
IPR016181:Acyl-CoA N-acyltransferase	47	32204	0.145945
IPR000953:Chromo domain	46	32204	0.142839
IPR016038:Thiolase-like, subgroup	46	32204	0.142839
IPR001087:Lipase, GDSL	45	32204	0.139734
IPR003137:Protease-associated PA	45	32204	0.139734
IPR004014:ATPase, P-type cation-transporter, N-terminal	45	32204	0.139734
IPR006594:LisH dimerisation motif	45	32204	0.139734
IPR009007:Peptidase aspartic, catalytic	45	32204	0.139734
IPR009060:UBA-like	45	32204	0.139734
IPR017907:Zinc finger, RING-type, conserved site	45	32204	0.139734
IPR017972:Cytochrome P450, conserved site	45	32204	0.139734
IPR020851:Small GTPase	45	32204	0.139734
IPR000330:SNF2-related	44	32204	0.136629
IPR000695:ATPase, P-type, H+ transporting proton pump	43	32204	0.133524
IPR006153:Cation/H+ exchanger	43	32204	0.133524
IPR006447:Myb-like DNA-binding domain, SHAQKYF class	43	32204	0.133524
IPR011032:GroES-like	43	32204	0.133524
IPR020642:Calcium-dependent protein kinase	43	32204	0.133524
IPR000644:Cystathionine beta-synthase, core	42	32204	0.130419
IPR001471:Pathogenesis-related transcriptional factor/ERF, DNA-binding	42	32204	0.130419
IPR003663:Sugar/inositol transporter	42	32204	0.130419
IPR019378:GDP-fucose protein O-fucosyltransferase	42	32204	0.130419
IPR002067:Mitochondrial carrier protein	41	32204	0.127313
IPR003578:Small GTPase, Rho type	41	32204	0.127313
IPR006016:UspA	41	32204	0.127313
IPR006121:Heavy metal transport/detoxification protein	41	32204	0.127313
IPR015940:Ubiquitin-associated/translation elongation factor EF1B, N-terminal, eukaryote	41	32204	0.127313
IPR000209:Peptidase S8/S53, subtilisin/kexin/sedolisin	40	32204	0.124208
IPR000620:Protein of unknown function DUF6, transmembrane	40	32204	0.124208
IPR002495:Glycosyl transferase, family 8	40	32204	0.124208
IPR013027:FAD-dependent pyridine nucleotide-disulphide oxidoreductase	40	32204	0.124208
IPR015495:Myb transcription factor	40	32204	0.124208
IPR015500:Peptidase S8, subtilisin-related	40	32204	0.124208
IPR016140:Bifunctional inhibitor/plant lipid transfer protein/seed storage	40	32204	0.124208
IPR018253:Heat shock protein DnaJ, conserved site	40	32204	0.124208
IPR001296:Glycosyl transferase, group 1	39	32204	0.121103
IPR002085:Alcohol dehydrogenase superfamily, zinc-containing	39	32204	0.121103
IPR002156:Ribonuclease H	39	32204	0.121103
IPR015813:Pyruvate/Phosphoenolpyruvate kinase, catalytic core	39	32204	0.121103
IPR001944:Glycoside hydrolase, family 35	38	32204	0.117998
IPR003480:Transferase	38	32204	0.117998
IPR003612:Plant lipid transfer protein/seed storage/trypsin-alpha amylase inhibitor	38	32204	0.117998
IPR013149:Alcohol dehydrogenase, zinc-binding	38	32204	0.117998
IPR013525:ABC-2 type transporter	38	32204	0.117998
IPR001023:Heat shock protein Hsp70	37	32204	0.114893
IPR013126:Heat shock protein 70	37	32204	0.114893
IPR017871:ABC transporter, conserved site	37	32204	0.114893
IPR001214:SET domain	36	32204	0.111787
IPR001251:Cellular retinaldehyde-binding/triple function, C-terminal	36	32204	0.111787
IPR002016:Haem peroxidase, plant/fungal/bacterial	36	32204	0.111787
IPR003441:No apical meristem (NAM) protein	36	32204	0.111787
IPR007527:Zinc finger, SWIM-type	36	32204	0.111787
IPR008927:6-phosphogluconate dehydrogenase, C-terminal-like	36	32204	0.111787
IPR010255:Haem peroxidase	36	32204	0.111787
IPR011051:Cupin, RmlC-type	36	32204	0.111787
IPR013216:Methyltransferase type 11	36	32204	0.111787
IPR013328:Dehydrogenase, multihelical	36	32204	0.111787
IPR000922:D-galactoside/L-rhamnose binding SUEL lectin	35	32204	0.108682
IPR003577:Ras small GTPase, Ras type	35	32204	0.108682
IPR006186:Serine/threonine-specific protein phosphatase/bis(5-nucleosyl)-tetraphosphatase	35	32204	0.108682
IPR006564:Zinc finger, PMZ-type	35	32204	0.108682
IPR008928:Six-hairpin glycosidase-like	35	32204	0.108682
IPR008978:HSP20-like chaperone	35	32204	0.108682
IPR017946:PLC-like phosphodiesterase, TIM beta/alpha-barrel domain	35	32204	0.108682
IPR000449:Ubiquitin-associated/translation elongation factor EF1B, N-terminal	34	32204	0.105577
IPR000595:Cyclic nucleotide-binding	34	32204	0.105577
IPR000727:Target SNARE coiled-coil domain	34	32204	0.105577
IPR003340:Transcriptional factor B3	34	32204	0.105577
IPR004253:Protein of unknown function DUF231, plant	34	32204	0.105577
IPR008824:DNA helicase, Holliday junction RuvB type, N-terminal	34	32204	0.105577
IPR011012:Longin-like	34	32204	0.105577
IPR013154:Alcohol dehydrogenase GroES-like	34	32204	0.105577
IPR014721:Ribosomal protein S5 domain 2-type fold, subgroup	34	32204	0.105577
IPR018289:MULE transposase, conserved domain	34	32204	0.105577
IPR018490:Cyclic nucleotide-binding-like	34	32204	0.105577
IPR000182:GCN5-related N-acetyltransferase	33	32204	0.102472
IPR002913:Lipid-binding START	33	32204	0.102472
IPR003594:ATPase-like, ATP-binding domain	33	32204	0.102472
IPR004864:Late embryogenesis abundant protein, type 2	33	32204	0.102472
IPR006553:Leucine-rich repeat, cysteine-containing subtype	33	32204	0.102472
IPR006652:Kelch repeat type 1	33	32204	0.102472
IPR000270:Octicosapeptide/Phox/Bem1p	32	32204	0.0993665
IPR000490:Glycoside hydrolase, family 17	32	32204	0.0993665
IPR003960:ATPase, AAA-type, conserved site	32	32204	0.0993665
IPR004041:NAF domain	32	32204	0.0993665
IPR004827:Basic-leucine zipper (bZIP) transcription factor	32	32204	0.0993665
IPR006595:CTLH, C-terminal LisH motif	32	32204	0.0993665
IPR006626:Parallel beta-helix repeat	32	32204	0.0993665
IPR008974:TRAF-like	32	32204	0.0993665
IPR011701:Major facilitator superfamily MFS-1	32	32204	0.0993665
IPR018451:NAF/FISL domain	32	32204	0.0993665
IPR020660:CBL-interacting protein kinase	32	32204	0.0993665
IPR002035:von Willebrand factor, type A	31	32204	0.0962613
IPR002130:Peptidyl-prolyl cis-trans isomerase, cyclophilin-type	31	32204	0.0962613
IPR004839:Aminotransferase, class I/II	31	32204	0.0962613
IPR006534:ATPase, P-type, plasma-membrane proton-efflux	31	32204	0.0962613
IPR006762:Gtr1/RagA G protein	31	32204	0.0962613
IPR010259:Proteinase inhibitor I9, subtilisin propeptide	31	32204	0.0962613
IPR013128:Peptidase C1A, papain	31	32204	0.0962613
IPR013809:Epsin-like, N-terminal	31	32204	0.0962613
IPR015891:Cyclophilin-like	31	32204	0.0962613
IPR000668:Peptidase C1A, papain C-terminal	30	32204	0.0931561
IPR000743:Glycoside hydrolase, family 28	30	32204	0.0931561
IPR004087:K Homology	30	32204	0.0931561
IPR004263:Exostosin-like	30	32204	0.0931561
IPR006688:ADP-ribosylation factor	30	32204	0.0931561
IPR010987:Glutathione S-transferase, C-terminal-like	30	32204	0.0931561
IPR011525:Aux/IAA-ARF-dimerisation	30	32204	0.0931561
IPR011616:bZIP transcription factor, bZIP-1	30	32204	0.0931561
IPR013747:3-Oxoacyl-[acyl-carrier-protein (ACP)] synthase III C-terminal	30	32204	0.0931561
IPR019786:Zinc finger, PHD-type, conserved site	30	32204	0.0931561
IPR000757:Glycoside hydrolase, family 16	29	32204	0.0900509
IPR001395:Aldo/keto reductase	29	32204	0.0900509
IPR001563:Peptidase S10, serine carboxypeptidase	29	32204	0.0900509
IPR001594:Zinc finger, DHHC-type	29	32204	0.0900509
IPR002041:Ran GTPase	29	32204	0.0900509
IPR002912:Amino acid-binding ACT	29	32204	0.0900509
IPR003657:DNA-binding WRKY	29	32204	0.0900509
IPR011028:Cyclin-like	29	32204	0.0900509
IPR011074:Phosphatidylinositol transfer protein-like, N-terminal	29	32204	0.0900509
IPR021720:Di-glucose binding within endoplasmic reticulum	29	32204	0.0900509
IPR000357:HEAT	28	32204	0.0869457
IPR000823:Plant peroxidase	28	32204	0.0869457
IPR002109:Glutaredoxin	28	32204	0.0869457
IPR004147:ABC-1	28	32204	0.0869457
IPR007493:Protein of unknown function DUF538	28	32204	0.0869457
IPR009000:Translation elongation/initiation factor/Ribosomal, beta-barrel	28	32204	0.0869457
IPR009769:Protein of unknown function DUF1336	28	32204	0.0869457
IPR010920:Like-Sm ribonucleoprotein (LSM)-related domain	28	32204	0.0869457
IPR011016:Zinc finger, RING-CH-type	28	32204	0.0869457
IPR013201:Proteinase inhibitor I29, cathepsin propeptide	28	32204	0.0869457
IPR013770:Plant lipid transfer protein/hydrophobic protein, helical domain	28	32204	0.0869457
IPR014756:Immunoglobulin E-set	28	32204	0.0869457
IPR015422:Pyridoxal phosphate-dependent transferase, major region, subdomain 2	28	32204	0.0869457
IPR018303:ATPase, P-type phosphorylation site	28	32204	0.0869457
IPR021141:Core-2/I-Branching enzyme	28	32204	0.0869457
IPR000194:ATPase, F1/V1/A1 complex, alpha/beta subunit, nucleotide-binding domain	27	32204	0.0838405
IPR000717:Proteasome component (PCI) domain	27	32204	0.0838405
IPR000795:Protein synthesis factor, GTP-binding	27	32204	0.0838405
IPR001164:Arf GTPase activating protein	27	32204	0.0838405
IPR001327:Pyridine nucleotide-disulphide oxidoreductase, NAD-binding region	27	32204	0.0838405
IPR002528:Multi antimicrobial extrusion protein MatE	27	32204	0.0838405
IPR004045:Glutathione S-transferase, N-terminal	27	32204	0.0838405
IPR005475:Transketolase-like, pyrimidine-binding domain	27	32204	0.0838405
IPR006195:Aminoacyl-tRNA synthetase, class II, conserved domain	27	32204	0.0838405
IPR008273:Cellular retinaldehyde-binding/triple function, N-terminal	27	32204	0.0838405
IPR009091:Regulator of chromosome condensation/beta-lactamase-inhibitor proteinII	27	32204	0.0838405
IPR010402:CCT domain	27	32204	0.0838405
IPR010713:Xyloglucan endo-transglycosylase, C-terminal	27	32204	0.0838405
IPR017933:Glutathione S-transferase/chloride channel, C-terminal	27	32204	0.0838405
IPR002423:Chaperonin Cpn60/TCP-1	26	32204	0.0807353
IPR006670:Cyclin	26	32204	0.0807353
IPR000408:Regulator of chromosome condensation, RCC1	25	32204	0.0776301
IPR001394:Peptidase C19, ubiquitin carboxyl-terminal hydrolase 2	25	32204	0.0776301
IPR003388:Reticulon	25	32204	0.0776301
IPR003891:Initiation factor eIF-4 gamma, MA3	25	32204	0.0776301
IPR006539:ATPase, P-type, phospholipid-translocating, flippase	25	32204	0.0776301
IPR007021:Protein of unknown function DUF659	25	32204	0.0776301
IPR007125:Histone core	25	32204	0.0776301
IPR007502:Helicase-associated domain	25	32204	0.0776301
IPR008949:Terpenoid synthase	25	32204	0.0776301
IPR011037:Pyruvate kinase, beta-barrel-like	25	32204	0.0776301
IPR011709:Domain of unknown function DUF1605	25	32204	0.0776301
IPR013601:FAE1/Type III polyketide synthase-like protein	25	32204	0.0776301
IPR013763:Cyclin-related	25	32204	0.0776301
IPR015797:NUDIX hydrolase domain-like	25	32204	0.0776301
IPR016166:FAD-binding, type 2	25	32204	0.0776301
IPR018111:K Homology, type 1, subgroup	25	32204	0.0776301
IPR000086:NUDIX hydrolase domain	24	32204	0.0745249
IPR000569:HECT	24	32204	0.0745249
IPR001117:Multicopper oxidase, type 1	24	32204	0.0745249
IPR001401:Dynamin, GTPase domain	24	32204	0.0745249
IPR002068:Heat shock protein Hsp20	24	32204	0.0745249
IPR002937:Amine oxidase	24	32204	0.0745249
IPR004000:Actin/actin-like	24	32204	0.0745249
IPR004176:Clp, N-terminal	24	32204	0.0745249
IPR004813:Oligopeptide transporter OPT superfamily	24	32204	0.0745249
IPR005202:Transcription factor GRAS	24	32204	0.0745249
IPR011707:Multicopper oxidase, type 3	24	32204	0.0745249
IPR012392:Very-long-chain 3-ketoacyl-CoA synthase	24	32204	0.0745249
IPR012946:X8	24	32204	0.0745249
IPR013093:ATPase, AAA-2	24	32204	0.0745249
IPR016161:Aldehyde/histidinol dehydrogenase	24	32204	0.0745249
IPR018040:Pectinesterase, active site	24	32204	0.0745249
IPR021133:HEAT, type 2	24	32204	0.0745249
IPR000195:RabGAP/TBC	23	32204	0.0714197
IPR001360:Glycoside hydrolase, family 1	23	32204	0.0714197
IPR001697:Pyruvate kinase	23	32204	0.0714197
IPR001764:Glycoside hydrolase, family 3, N-terminal	23	32204	0.0714197
IPR002113:Adenine nucleotide translocator 1	23	32204	0.0714197
IPR002123:Phospholipid/glycerol acyltransferase	23	32204	0.0714197
IPR002772:Glycoside hydrolase, family 3, C-terminal	23	32204	0.0714197
IPR002939:Chaperone DnaJ, C-terminal	23	32204	0.0714197
IPR003245:Plastocyanin-like	23	32204	0.0714197
IPR003337:Trehalose-phosphatase	23	32204	0.0714197
IPR003656:Zinc finger, BED-type predicted	23	32204	0.0714197
IPR004046:Glutathione S-transferase, C-terminal	23	32204	0.0714197
IPR004088:K Homology, type 1	23	32204	0.0714197
IPR004161:Translation elongation factor EFTu/EF1A, domain 2	23	32204	0.0714197
IPR006379:HAD-superfamily hydrolase, subfamily IIB	23	32204	0.0714197
IPR006662:Thioredoxin-like subdomain	23	32204	0.0714197
IPR008971:HSP40/DnaJ peptide-binding	23	32204	0.0714197
IPR010989:t-SNARE	23	32204	0.0714197
IPR011706:Multicopper oxidase, type 2	23	32204	0.0714197
IPR013322:TRAF-type	23	32204	0.0714197
IPR015467:Thioredoxin, core	23	32204	0.0714197
IPR015793:Pyruvate kinase, barrel	23	32204	0.0714197
IPR016455:Xyloglucan endotransglucosylase/hydrolase	23	32204	0.0714197
IPR017884:SANT, eukarya	23	32204	0.0714197
IPR019489:Clp ATPase, C-terminal	23	32204	0.0714197
IPR019746:Tubulin/FtsZ, N-terminal	23	32204	0.0714197
IPR019821:Kinesin, motor region, conserved site	23	32204	0.0714197
IPR001163:Like-Sm ribonucleoprotein (LSM) domain	22	32204	0.0683145
IPR001487:Bromodomain	22	32204	0.0683145
IPR002498:Phosphatidylinositol-4-phosphate 5-kinase, core	22	32204	0.0683145
IPR003008:Tubulin/FtsZ, GTPase domain	22	32204	0.0683145
IPR003409:MORN motif	22	32204	0.0683145
IPR006094:FAD linked oxidase, N-terminal	22	32204	0.0683145
IPR006649:Like-Sm ribonucleoprotein (LSM) domain, eukaryotic/archaea-type	22	32204	0.0683145
IPR006689:ARF/SAR superfamily	22	32204	0.0683145
IPR006694:Fatty acid hydroxylase	22	32204	0.0683145
IPR008280:Tubulin/FtsZ, C-terminal	22	32204	0.0683145
IPR008963:Purple acid phosphatase-like, N-terminal	22	32204	0.0683145
IPR009020:Proteinase inhibitor, propeptide	22	32204	0.0683145
IPR011053:Single hybrid motif	22	32204	0.0683145
IPR015794:Pyruvate kinase, alpha/beta	22	32204	0.0683145
IPR015795:Pyruvate kinase, C-terminal-like	22	32204	0.0683145
IPR017938:Riboflavin synthase-like beta-barrel	22	32204	0.0683145
IPR018316:Tubulin/FtsZ, 2-layer sandwich domain	22	32204	0.0683145
IPR018499:Tetraspanin	22	32204	0.0683145
IPR000340:Dual specificity phosphatase, catalytic domain	21	32204	0.0652093
IPR000425:Major intrinsic protein	21	32204	0.0652093
IPR001305:Heat shock protein DnaJ, cysteine-rich domain	21	32204	0.0652093
IPR001609:Myosin head, motor domain	21	32204	0.0652093
IPR001753:Crotonase, core	21	32204	0.0652093
IPR001789:Signal transduction response regulator, receiver domain	21	32204	0.0652093
IPR003616:Post-SET domain	21	32204	0.0652093
IPR003855:K+ potassium transporter	21	32204	0.0652093
IPR003890:MIF4G-like, type 3	21	32204	0.0652093
IPR003903:Ubiquitin interacting motif	21	32204	0.0652093
IPR003954:RNA recognition, domain 1	21	32204	0.0652093
IPR004330:Transcription factor, FAR1-related	21	32204	0.0652093
IPR009014:Transketolase, C-terminal/Pyruvate-ferredoxin oxidoreductase, domain II	21	32204	0.0652093
IPR011006:CheY-like	21	32204	0.0652093
IPR011042:Six-bladed beta-propeller, TolB-like	21	32204	0.0652093
IPR013783:Immunoglobulin-like fold	21	32204	0.0652093
IPR015590:Aldehyde dehydrogenase	21	32204	0.0652093
IPR015941:Transketolase-like, C-terminal	21	32204	0.0652093
IPR016034:Phosphatidylinositol-4-phosphate 5-kinase, core, subgroup	21	32204	0.0652093
IPR016162:Aldehyde dehydrogenase, N-terminal	21	32204	0.0652093
IPR017455:Zinc finger, FYVE-related	21	32204	0.0652093
IPR017927:Ferredoxin reductase-type FAD-binding domain	21	32204	0.0652093
IPR019956:Ubiquitin subgroup	21	32204	0.0652093
IPR020843:Polyketide synthase, enoylreductase	21	32204	0.0652093
IPR020845:AMP-binding, conserved site	21	32204	0.0652093
IPR000217:Tubulin	20	32204	0.0621041
IPR000306:Zinc finger, FYVE-type	20	32204	0.0621041
IPR000315:Zinc finger, B-box	20	32204	0.0621041
IPR000528:Plant lipid transfer protein/Par allergen	20	32204	0.0621041
IPR000648:Oxysterol-binding protein	20	32204	0.0621041
IPR000909:Phospholipase C, phosphatidylinositol-specific , X domain	20	32204	0.0621041
IPR000961:AGC-kinase, C-terminal	20	32204	0.0621041
IPR001830:Glycosyl transferase, family 20	20	32204	0.0621041
IPR002014:VHS	20	32204	0.0621041
IPR002022:Pectate lyase/Amb allergen	20	32204	0.0621041
IPR002659:Glycosyl transferase, family 31	20	32204	0.0621041
IPR002917:GTP-binding protein, HSR1-related	20	32204	0.0621041
IPR003347:Transcription factor jumonji/aspartyl beta-hydroxylase	20	32204	0.0621041
IPR005821:Ion transport	20	32204	0.0621041
IPR005829:Sugar transporter, conserved site	20	32204	0.0621041
IPR008976:Lipase/lipooxygenase, PLAT/LH2	20	32204	0.0621041
IPR011013:Glycoside hydrolase-type carbohydrate-binding	20	32204	0.0621041
IPR016021:MIF4-like, type 1/2/3	20	32204	0.0621041
IPR018169:MtN3/saliva-related transmembrane protein, conserved region	20	32204	0.0621041
IPR000058:Zinc finger, AN1-type	19	32204	0.0589989
IPR000089:Biotin/lipoyl attachment	19	32204	0.0589989
IPR000222:Protein phosphatase 2C, manganese/magnesium aspartate binding site	19	32204	0.0589989
IPR000387:Dual-specific/protein-tyrosine phosphatase, conserved region	19	32204	0.0589989
IPR000639:Epoxide hydrolase-like	19	32204	0.0589989
IPR000642:Peptidase M41	19	32204	0.0589989
IPR001024:Lipoxygenase, LH2	19	32204	0.0589989
IPR001179:Peptidyl-prolyl cis-trans isomerase, FKBP-type	19	32204	0.0589989
IPR001478:PDZ/DHR/GLGF	19	32204	0.0589989
IPR001701:Glycoside hydrolase, family 9	19	32204	0.0589989
IPR001876:Zinc finger, RanBP2-type	19	32204	0.0589989
IPR003042:Aromatic-ring hydroxylase-like	19	32204	0.0589989
IPR003676:Auxin responsive SAUR protein	19	32204	0.0589989
IPR004100:ATPase, F1/V1/A1 complex, alpha/beta subunit, N-terminal	19	32204	0.0589989
IPR004316:RAG1-activating protein-1-related	19	32204	0.0589989
IPR004841:Amino acid permease domain	19	32204	0.0589989
IPR005476:Transketolase, C-terminal	19	32204	0.0589989
IPR006068:ATPase, P-type cation-transporter, C-terminal	19	32204	0.0589989
IPR006073:GTP1/OBG	19	32204	0.0589989
IPR006461:Protein of unknown function Cys-rich	19	32204	0.0589989
IPR009053:Prefoldin	19	32204	0.0589989
IPR011004:Trimeric LpxA-like	19	32204	0.0589989
IPR011417:ANTH	19	32204	0.0589989
IPR012341:Six-hairpin glycosidase	19	32204	0.0589989
IPR012675:Beta-grasp fold, ferredoxin-type	19	32204	0.0589989
IPR014712:Clathrin adaptor, phosphoinositide-binding, GAT-like	19	32204	0.0589989
IPR016197:Chromo domain-like	19	32204	0.0589989
IPR017932:Glutamine amidotransferase, type II	19	32204	0.0589989
IPR018082:AmbAllergen	19	32204	0.0589989
IPR018179:RAG1-activating protein 1 homologue	19	32204	0.0589989
IPR018519:Potassium uptake protein, kup	19	32204	0.0589989
IPR000467:D111/G-patch	18	32204	0.0558937
IPR000793:ATPase, F1/V1/A1 complex, alpha/beta subunit, C-terminal	18	32204	0.0558937
IPR001220:Legume lectin, beta chain	18	32204	0.0558937
IPR001279:Beta-lactamase-like	18	32204	0.0558937
IPR001357:BRCT	18	32204	0.0558937
IPR001969:Peptidase aspartic, active site	18	32204	0.0558937
IPR002100:Transcription factor, MADS-box	18	32204	0.0558937
IPR002293:Amino acid/polyamine transporter I	18	32204	0.0558937
IPR002553:Clathrin/coatomer adaptor, adaptin-like, N-terminal	18	32204	0.0558937
IPR002921:Lipase, class 3	18	32204	0.0558937
IPR005824:KOW	18	32204	0.0558937
IPR006076:FAD dependent oxidoreductase	18	32204	0.0558937
IPR006671:Cyclin, N-terminal	18	32204	0.0558937
IPR006702:Uncharacterised protein family UPF0497, trans-membrane plant	18	32204	0.0558937
IPR008521:Protein of unknown function DUF803	18	32204	0.0558937
IPR010399:Tify	18	32204	0.0558937
IPR011611:Carbohydrate/purine kinase	18	32204	0.0558937
IPR013084:Zinc finger, CCHC retroviral-type	18	32204	0.0558937
IPR013129:Transcription factor jumonji	18	32204	0.0558937
IPR013242:Retroviral aspartyl protease	18	32204	0.0558937
IPR018118:ATPase, F1/A1 complex, alpha/beta subunit, N-terminal	18	32204	0.0558937
IPR000555:Mov34/MPN/PAD-1	17	32204	0.0527885
IPR001026:Epsin, N-terminal	17	32204	0.0527885
IPR001270:Chaperonin clpA/B	17	32204	0.0527885
IPR001344:Chlorophyll A-B binding protein	17	32204	0.0527885
IPR001353:Proteasome, subunit alpha/beta	17	32204	0.0527885
IPR001433:Oxidoreductase FAD/NAD(P)-binding	17	32204	0.0527885
IPR001715:Calponin-like actin-binding	17	32204	0.0527885
IPR002487:Transcription factor, K-box	17	32204	0.0527885
IPR003029:Ribosomal protein S1, RNA binding domain	17	32204	0.0527885
IPR003106:Leucine zipper, homeobox-associated	17	32204	0.0527885
IPR003690:Mitochodrial transcription termination factor-related	17	32204	0.0527885
IPR003864:Protein of unknown function DUF221	17	32204	0.0527885
IPR003938:Potassium channel, voltage-dependent, EAG/ELK/ERG	17	32204	0.0527885
IPR004249:NPH3	17	32204	0.0527885
IPR004274:NLI interacting factor	17	32204	0.0527885
IPR004365:Nucleic acid binding, OB-fold, tRNA/helicase-type	17	32204	0.0527885
IPR005474:Transketolase, N-terminal	17	32204	0.0527885
IPR006091:Acyl-CoA oxidase/dehydrogenase, central domain	17	32204	0.0527885
IPR006140:D-isomer specific 2-hydroxyacid dehydrogenase, NAD-binding	17	32204	0.0527885
IPR006580:Zinc finger, TTF-type	17	32204	0.0527885
IPR007123:Gelsolin domain	17	32204	0.0527885
IPR009075:Acyl-CoA dehydrogenase/oxidase C-terminal	17	32204	0.0527885
IPR009100:Acyl-CoA dehydrogenase/oxidase	17	32204	0.0527885
IPR010525:Auxin response factor	17	32204	0.0527885
IPR010666:Zinc finger, GRF-type	17	32204	0.0527885
IPR013764:Acyl-CoA oxidase/dehydrogenase, type1/2, C-terminal	17	32204	0.0527885
IPR016146:Calponin-homology	17	32204	0.0527885
IPR017923:Transcription factor IIS, N-terminal	17	32204	0.0527885
IPR000313:PWWP	16	32204	0.0496833
IPR000375:Dynamin central region	16	32204	0.0496833
IPR000403:Phosphatidylinositol 3-/4-kinase, catalytic	16	32204	0.0496833
IPR000409:Beige/BEACH	16	32204	0.0496833
IPR000836:Phosphoribosyltransferase	16	32204	0.0496833
IPR000907:Lipoxygenase	16	32204	0.0496833
IPR001025:Bromo adjacent homology (BAH) domain	16	32204	0.0496833
IPR001041:Ferredoxin	16	32204	0.0496833
IPR001246:Lipoxygenase, plant	16	32204	0.0496833
IPR001709:Flavoprotein pyridine nucleotide cytochrome reductase	16	32204	0.0496833
IPR001736:Phospholipase D/Transphosphatidylase	16	32204	0.0496833
IPR002083:MATH	16	32204	0.0496833
IPR002942:RNA-binding S4	16	32204	0.0496833
IPR003130:Dynamin GTPase effector	16	32204	0.0496833
IPR004367:Cyclin, C-terminal	16	32204	0.0496833
IPR005024:Snf7	16	32204	0.0496833
IPR005936:Peptidase M41, FtsH	16	32204	0.0496833
IPR006047:Glycosyl hydrolase, family 13, catalytic domain	16	32204	0.0496833
IPR006204:GHMP kinase	16	32204	0.0496833
IPR007863:Peptidase M16, C-terminal	16	32204	0.0496833
IPR007867:Glucose-methanol-choline oxidoreductase, C-terminal	16	32204	0.0496833
IPR008930:Terpenoid cylases/protein prenyltransferase alpha-alpha toroid	16	32204	0.0496833
IPR011237:Peptidase M16, core	16	32204	0.0496833
IPR011249:Metalloenzyme, LuxS/M16 peptidase-like, metal-binding	16	32204	0.0496833
IPR011498:Kelch repeat type 2	16	32204	0.0496833
IPR012269:Aquaporin	16	32204	0.0496833
IPR013581:Plant PDR ABC transporter associated	16	32204	0.0496833
IPR013819:Lipoxygenase, C-terminal	16	32204	0.0496833
IPR016035:Acyl transferase/acyl hydrolase/lysophospholipase	16	32204	0.0496833
IPR017451:F-box associated interaction domain	16	32204	0.0496833
IPR017877:MYB-like	16	32204	0.0496833
IPR018467:CCT domain-like	16	32204	0.0496833
IPR019009:Signal recognition particle receptor, beta subunit	16	32204	0.0496833
IPR019557:Aminotransferase-like, plant mobile domain	16	32204	0.0496833
IPR020850:GTPase effector domain, GED	16	32204	0.0496833
IPR001071:Cellular retinaldehyde binding/alpha-tocopherol transport	15	32204	0.0465781
IPR001199:Cytochrome b5	15	32204	0.0465781
IPR002004:Polyadenylate-binding protein/Hyperplastic disc protein	15	32204	0.0465781
IPR002283:Isopenicillin N synthase	15	32204	0.0465781
IPR002893:Zinc finger, MYND-type	15	32204	0.0465781
IPR003958:Transcription factor CBF/NF-Y/archaeal histone	15	32204	0.0465781
IPR004082:Protein of unknown function DUF1423, plant	15	32204	0.0465781
IPR004129:Glycerophosphoryl diester phosphodiesterase	15	32204	0.0465781
IPR004240:Nonaspanin (TM9SF)	15	32204	0.0465781
IPR005814:Aminotransferase class-III	15	32204	0.0465781
IPR006090:Acyl-CoA oxidase/dehydrogenase, type 1	15	32204	0.0465781
IPR006380:Sucrose-6F-phosphate phosphohydrolase, plant/cyanobacteria	15	32204	0.0465781
IPR006636:Heat shock chaperonin-binding	15	32204	0.0465781
IPR007066:RNA polymerase Rpb1, domain 3	15	32204	0.0465781
IPR007080:RNA polymerase Rpb1, domain 1	15	32204	0.0465781
IPR007197:Radical SAM	15	32204	0.0465781
IPR007612:Protein of unknown function DUF567	15	32204	0.0465781
IPR007650:Protein of unknown function DUF581	15	32204	0.0465781
IPR008991:Translation protein SH3-like	15	32204	0.0465781
IPR009038:GOLD	15	32204	0.0465781
IPR009078:Ferritin/ribonucleotide reductase-like	15	32204	0.0465781
IPR009080:Aminoacyl-tRNA synthetase, class 1a, anticodon-binding	15	32204	0.0465781
IPR011765:Peptidase M16, N-terminal	15	32204	0.0465781
IPR013816:ATP-grasp fold, subdomain 2	15	32204	0.0465781
IPR015679:Phospholipase D	15	32204	0.0465781
IPR017956:AT hook, DNA-binding motif	15	32204	0.0465781
IPR019793:Peroxidases heam-ligand binding site	15	32204	0.0465781
IPR000007:Tubby, C-terminal	14	32204	0.0434729
IPR000023:Phosphofructokinase	14	32204	0.0434729
IPR000172:Glucose-methanol-choline oxidoreductase, N-terminal	14	32204	0.0434729
IPR000759:Adrenodoxin reductase	14	32204	0.0434729
IPR000782:FAS1 domain	14	32204	0.0434729
IPR001012:UBX	14	32204	0.0434729
IPR001017:Dehydrogenase, E1 component	14	32204	0.0434729
IPR001107:Band 7 protein	14	32204	0.0434729
IPR001173:Glycosyl transferase, family 2	14	32204	0.0434729
IPR001388:Synaptobrevin	14	32204	0.0434729
IPR002013:Synaptojanin, N-terminal	14	32204	0.0434729
IPR002182:NB-ARC	14	32204	0.0434729
IPR002653:Zinc finger, A20-type	14	32204	0.0434729
IPR002867:Zinc finger, C6HC-type	14	32204	0.0434729
IPR002938:Monooxygenase, FAD-binding	14	32204	0.0434729
IPR004152:GAT	14	32204	0.0434729
IPR004332:Transposase, MuDR, plant	14	32204	0.0434729
IPR004837:Sodium/calcium exchanger membrane region	14	32204	0.0434729
IPR006011:Syntaxin, N-terminal	14	32204	0.0434729
IPR006015:Universal stress protein A	14	32204	0.0434729
IPR006041:Pollen Ole e 1 allergen/extensin	14	32204	0.0434729
IPR006115:6-phosphogluconate dehydrogenase, NAD-binding	14	32204	0.0434729
IPR006515:Polyadenylate binding protein, human types 1, 2, 3, 4	14	32204	0.0434729
IPR007728:Pre-SET domain	14	32204	0.0434729
IPR008580:Protein of unknown function DUF862, eukaryotic	14	32204	0.0434729
IPR009543:Vacuolar protein sorting-associated protein	14	32204	0.0434729
IPR010908:Longin	14	32204	0.0434729
IPR014020:Tensin phosphatase, C2 domain	14	32204	0.0434729
IPR015425:Actin-binding FH2	14	32204	0.0434729
IPR015595:Rab11-related	14	32204	0.0434729
IPR017892:Protein kinase, C-terminal	14	32204	0.0434729
IPR018181:Heat shock protein 70, conserved site	14	32204	0.0434729
IPR020422:Dual specificity phosphatase, subgroup, catalytic domain	14	32204	0.0434729
IPR000095:PAK-box/P21-Rho-binding	13	32204	0.0403677
IPR000583:Glutamine amidotransferase, class-II	13	32204	0.0403677
IPR000722:RNA polymerase, alpha subunit	13	32204	0.0403677
IPR000916:Bet v I allergen	13	32204	0.0403677
IPR000994:Peptidase M24, structural domain	13	32204	0.0403677
IPR001202:WW/Rsp5/WWP	13	32204	0.0403677
IPR001373:Cullin, N-terminal	13	32204	0.0403677
IPR001494:Importin-beta, N-terminal	13	32204	0.0403677
IPR001763:Rhodanese-like	13	32204	0.0403677
IPR002575:Aminoglycoside phosphotransferase	13	32204	0.0403677
IPR002641:Patatin	13	32204	0.0403677
IPR002710:Dilute	13	32204	0.0403677
IPR003104:Actin-binding FH2/DRF autoregulatory	13	32204	0.0403677
IPR003121:SWIB/MDM2 domain	13	32204	0.0403677
IPR003169:GYF	13	32204	0.0403677
IPR003323:Ovarian tumour, otubain	13	32204	0.0403677
IPR003395:RecF/RecN/SMC protein, N-terminal	13	32204	0.0403677
IPR003397:Mitochondrial inner membrane translocase complex, subunit Tim17/22	13	32204	0.0403677
IPR004345:TB2/DP1/HVA22 related protein	13	32204	0.0403677
IPR004364:Aminoacyl-tRNA synthetase, class II (D/K/N)	13	32204	0.0403677
IPR004776:Auxin efflux carrier	13	32204	0.0403677
IPR005835:Nucleotidyl transferase	13	32204	0.0403677
IPR006402:HAD-superfamily hydrolase, subfamily IA, variant 3	13	32204	0.0403677
IPR006563:POX	13	32204	0.0403677
IPR006569:RNA polymerase II, large subunit, CTD	13	32204	0.0403677
IPR006592:RNA polymerase, N-terminal	13	32204	0.0403677
IPR006634:TRAM/LAG1/CLN8 homology domain	13	32204	0.0403677
IPR007081:RNA polymerase Rpb1, domain 5	13	32204	0.0403677
IPR007120:DNA-directed RNA polymerase, subunit 2, domain 6	13	32204	0.0403677
IPR007275:YTH domain	13	32204	0.0403677
IPR008254:Flavodoxin/nitric oxide synthase	13	32204	0.0403677
IPR008545:Protein of unknown function DUF827, plant	13	32204	0.0403677
IPR008586:Protein of unknown function DUF868, plant	13	32204	0.0403677
IPR008984:SMAD/FHA domain	13	32204	0.0403677
IPR009003:Serine/cysteine peptidase, trypsin-like	13	32204	0.0403677
IPR009009:Barwin-related endoglucanase	13	32204	0.0403677
IPR010990:Transcription elongation factor, TFIIS/elongin A/CRSP70, N-terminal	13	32204	0.0403677
IPR011257:DNA glycosylase	13	32204	0.0403677
IPR011332:Ribosomal protein, zinc-binding	13	32204	0.0403677
IPR013078:Histidine phosphatase superfamily, clade-1	13	32204	0.0403677
IPR013784:Carbohydrate-binding-like fold	13	32204	0.0403677
IPR015712:DNA-directed RNA polymerase, subunit 2	13	32204	0.0403677
IPR016158:Cullin homology	13	32204	0.0403677
IPR016159:Cullin repeat-like-containing domain	13	32204	0.0403677
IPR017937:Thioredoxin, conserved site	13	32204	0.0403677
IPR018200:Peptidase C19, ubiquitin carboxyl-terminal hydrolase 2, conserved site	13	32204	0.0403677
IPR019410:Methyltransferase-16, putative	13	32204	0.0403677
IPR019559:Cullin protein, neddylation domain	13	32204	0.0403677
IPR019587:Polyketide cyclase/dehydrase	13	32204	0.0403677
IPR019801:Glycoside hydrolase, family 35, conserved site	13	32204	0.0403677
IPR020471:Aldo/keto reductase subgroup	13	32204	0.0403677
IPR000300:Inositol polyphosphate related phosphatase	12	32204	0.0372625
IPR000301:Tetraspanin, subgroup	12	32204	0.0372625
IPR000594:UBA/THIF-type NAD/FAD binding fold	12	32204	0.0372625
IPR000640:Translation elongation factor EFG/EF2, C-terminal	12	32204	0.0372625
IPR000767:Disease resistance protein	12	32204	0.0372625
IPR000850:Adenylate kinase	12	32204	0.0372625
IPR000866:Alkyl hydroperoxide reductase/ Thiol specific antioxidant/ Mal allergen	12	32204	0.0372625
IPR001077:O-methyltransferase, family 2	12	32204	0.0372625
IPR001206:Diacylglycerol kinase, catalytic domain	12	32204	0.0372625
IPR001236:Lactate/malate dehydrogenase	12	32204	0.0372625
IPR001449:Phosphoenolpyruvate carboxylase	12	32204	0.0372625
IPR001480:Curculin-like (mannose-binding) lectin	12	32204	0.0372625
IPR001547:Glycoside hydrolase, family 5	12	32204	0.0372625
IPR002314:Aminoacyl-tRNA synthetase, class II (G/ H/ P/ S), conserved domain	12	32204	0.0372625
IPR002453:Beta tubulin	12	32204	0.0372625
IPR002523:Mg2+ transporter protein, CorA-like	12	32204	0.0372625
IPR002618:UTP--glucose-1-phosphate uridylyltransferase	12	32204	0.0372625
IPR002933:Peptidase M20	12	32204	0.0372625
IPR003034:DNA-binding SAP	12	32204	0.0372625
IPR003107:RNA-processing protein, HAT helix	12	32204	0.0372625
IPR003128:Villin headpiece	12	32204	0.0372625
IPR003406:Glycosyl transferase, family 14	12	32204	0.0372625
IPR003440:Glycosyl transferase, family 48	12	32204	0.0372625
IPR003604:Zinc finger, U1-type	12	32204	0.0372625
IPR004179:Sec63 domain	12	32204	0.0372625
IPR004299:Membrane bound O-acyl transferase, MBOAT	12	32204	0.0372625
IPR004326:Mlo-related protein	12	32204	0.0372625
IPR004331:SPX, N-terminal	12	32204	0.0372625
IPR004342:EXS, C-terminal	12	32204	0.0372625
IPR004993:GH3 auxin-responsive promoter	12	32204	0.0372625
IPR005478:Transketolase, bacterial-like	12	32204	0.0372625
IPR005722:ATPase, F1 complex, beta subunit	12	32204	0.0372625
IPR006045:Cupin 1	12	32204	0.0372625
IPR006139:D-isomer specific 2-hydroxyacid dehydrogenase, catalytic domain	12	32204	0.0372625
IPR006206:Mevalonate/galactokinase	12	32204	0.0372625
IPR006597:Sel1-like	12	32204	0.0372625
IPR006630:RNA-binding protein Lupus La	12	32204	0.0372625
IPR007122:Gelsolin	12	32204	0.0372625
IPR007641:RNA polymerase Rpb2, domain 7	12	32204	0.0372625
IPR009022:Elongation factor G/III/V	12	32204	0.0372625
IPR009036:Molybdenum cofactor biosynthesis, MoeB	12	32204	0.0372625
IPR009071:High mobility group, superfamily	12	32204	0.0372625
IPR010993:Sterile alpha motif homology	12	32204	0.0372625
IPR011060:Ribulose-phosphate binding barrel	12	32204	0.0372625
IPR011547:Sulphate transporter	12	32204	0.0372625
IPR011650:Peptidase M20, dimerisation	12	32204	0.0372625
IPR011704:ATPase, AAA-5	12	32204	0.0372625
IPR011766:Thiamine pyrophosphate enzyme, C-terminal TPP-binding	12	32204	0.0372625
IPR012819:Sucrose phosphate synthase, plant	12	32204	0.0372625
IPR012866:Protein of unknown function DUF1644	12	32204	0.0372625
IPR013010:Zinc finger, SIAH-type	12	32204	0.0372625
IPR013323:Seven In Absentia Homolog-type	12	32204	0.0372625
IPR013720:LisH dimerisation motif, subgroup	12	32204	0.0372625
IPR013786:Acyl-CoA dehydrogenase/oxidase, N-terminal	12	32204	0.0372625
IPR013830:Esterase, SGNH hydrolase-type	12	32204	0.0372625
IPR014718:Glycoside hydrolase-type carbohydrate-binding, subgroup	12	32204	0.0372625
IPR014720:Double-stranded RNA-binding-like	12	32204	0.0372625
IPR015937:Aconitase-like core	12	32204	0.0372625
IPR015955:Lactate dehydrogenase/glycoside hydrolase, family 4, C-terminal	12	32204	0.0372625
IPR016156:FAD/NAD-linked reductase, dimerisation	12	32204	0.0372625
IPR016164:FAD-linked oxidase-like, C-terminal	12	32204	0.0372625
IPR018121:Seven-in-absentia protein, TRAF-like domain	12	32204	0.0372625
IPR018150:Aminoacyl-tRNA synthetase, class II (D/K/N)-like	12	32204	0.0372625
IPR018205:VHS subgroup	12	32204	0.0372625
IPR018444:Dil domain	12	32204	0.0372625
IPR021129:Sterile alpha motif, type 1	12	32204	0.0372625
IPR021135:Phosphoenolpyruvate carboxylase, C-terminal region	12	32204	0.0372625
IPR021789:Protein of unknown function DUF3354	12	32204	0.0372625
IPR000047:Helix-turn-helix motif, lambda-like repressor	11	32204	0.0341572
IPR000169:Peptidase, cysteine peptidase active site	11	32204	0.0341572
IPR000232:Heat shock factor (HSF)-type, DNA-binding	11	32204	0.0341572
IPR000253:Forkhead-associated	11	32204	0.0341572
IPR000286:Histone deacetylase superfamily	11	32204	0.0341572
IPR000433:Zinc finger, ZZ-type	11	32204	0.0341572
IPR000573:Aconitase A/isopropylmalate dehydratase small subunit, swivel	11	32204	0.0341572
IPR000629:RNA helicase, ATP-dependent, DEAD-box, conserved site	11	32204	0.0341572
IPR000679:Zinc finger, GATA-type	11	32204	0.0341572
IPR000685:Ribulose bisphosphate carboxylase, large subunit, C-terminal	11	32204	0.0341572
IPR001048:Aspartate/glutamate/uridylate kinase	11	32204	0.0341572
IPR001078:2-oxoacid dehydrogenase acyltransferase, catalytic domain	11	32204	0.0341572
IPR001159:Double-stranded RNA binding	11	32204	0.0341572
IPR001404:Chaperone protein htpG	11	32204	0.0341572
IPR001660:Sterile alpha motif	11	32204	0.0341572
IPR001807:Chloride channel, voltage gated	11	32204	0.0341572
IPR001902:Sulphate anion transporter	11	32204	0.0341572
IPR001907:Peptidase S14, ClpP	11	32204	0.0341572
IPR001926:Pyridoxal phosphate-dependent enzyme, beta subunit	11	32204	0.0341572
IPR001984:Peptidase S16, Lon protease, C-terminal	11	32204	0.0341572
IPR002625:Smr protein/MutS2 C-terminal	11	32204	0.0341572
IPR002645:Sulphate transporter/antisigma-factor antagonist STAS	11	32204	0.0341572
IPR003103:Apoptosis regulator, Bcl-2 protein, BAG	11	32204	0.0341572
IPR003661:Signal transduction histidine kinase, subgroup 1, dimerisation/phosphoacceptor domain	11	32204	0.0341572
IPR003689:Zinc/iron permease	11	32204	0.0341572
IPR003854:Gibberellin regulated protein	11	32204	0.0341572
IPR003961:Fibronectin, type III	11	32204	0.0341572
IPR004162:Seven-in-absentia protein, sina	11	32204	0.0341572
IPR004820:Cytidylyltransferase	11	32204	0.0341572
IPR005467:Signal transduction histidine kinase, core	11	32204	0.0341572
IPR005516:Remorin, C-terminal	11	32204	0.0341572
IPR005607:BSD	11	32204	0.0341572
IPR005804:Fatty acid desaturase, type 1	11	32204	0.0341572
IPR005937:26S proteasome subunit P45	11	32204	0.0341572
IPR006050:DNA photolyase, N-terminal	11	32204	0.0341572
IPR006108:3-hydroxyacyl-CoA dehydrogenase, C-terminal	11	32204	0.0341572
IPR006176:3-hydroxyacyl-CoA dehydrogenase, NAD binding	11	32204	0.0341572
IPR006639:Peptidase A22, presenilin signal peptide	11	32204	0.0341572
IPR006687:Small GTPase SAR1-type	11	32204	0.0341572
IPR007608:Protein of unknown function DUF584	11	32204	0.0341572
IPR007642:RNA polymerase Rpb2, domain 2	11	32204	0.0341572
IPR007645:RNA polymerase Rpb2, domain 3	11	32204	0.0341572
IPR008183:Aldose 1-epimerase	11	32204	0.0341572
IPR008528:Protein of unknown function DUF810	11	32204	0.0341572
IPR009606:Protein of unknown function DUF1218	11	32204	0.0341572
IPR011124:Zinc finger, CW-type	11	32204	0.0341572
IPR012348:Ribonucleotide reductase-related	11	32204	0.0341572
IPR013838:Beta tubulin, autoregulation binding site	11	32204	0.0341572
IPR014743:Chloride channel, core	11	32204	0.0341572
IPR014770:Munc13 homology 1	11	32204	0.0341572
IPR014772:Mammalian uncoordinated homology 13, domain 2	11	32204	0.0341572
IPR015928:Aconitase/3-isopropylmalate dehydratase, swivel	11	32204	0.0341572
IPR016124:Mog1/PsbP/DUF1795, alpha/beta/alpha sandwich	11	32204	0.0341572
IPR017163:Phosphatidylinositol-4-phosphate 5-kinase, plant	11	32204	0.0341572
IPR017926:Glutamine amidotransferase type 1	11	32204	0.0341572
IPR017941:Rieske [2Fe-2S] iron-sulphur domain	11	32204	0.0341572
IPR017970:Homeobox, conserved site	11	32204	0.0341572
IPR017975:Tubulin, conserved site	11	32204	0.0341572
IPR018120:Glycoside hydrolase, family 1, active site	11	32204	0.0341572
IPR018127:Sec63 domain, subgroup	11	32204	0.0341572
IPR019794:Peroxidase, active site	11	32204	0.0341572
IPR020575:Heat shock protein Hsp90, N-terminal	11	32204	0.0341572
IPR020576:Heat shock protein Hsp90, C-terminal	11	32204	0.0341572
IPR000014:PAS	10	32204	0.031052
IPR000118:Granulin	10	32204	0.031052
IPR000164:Histone H3	10	32204	0.031052
IPR000198:RhoGAP	10	32204	0.031052
IPR000426:Proteasome, alpha-subunit, conserved site	10	32204	0.031052
IPR000910:High mobility group, HMG1/HMG2	10	32204	0.031052
IPR001030:Aconitase/3-isopropylmalate dehydratase large subunit, alpha/beta/alpha	10	32204	0.031052
IPR001192:Phospholipase C, phosphoinositol-specific, C-terminal (PLC)	10	32204	0.031052
IPR001223:Glycoside hydrolase, family 18, catalytic domain	10	32204	0.031052
IPR001250:Mannose-6-phosphate isomerase, type I	10	32204	0.031052
IPR001313:Pumilio RNA-binding repeat	10	32204	0.031052
IPR001683:Phox-like	10	32204	0.031052
IPR001711:Phospholipase C, phosphatidylinositol-specific, Y domain	10	32204	0.031052
IPR001750:NADH:ubiquinone/plastoquinone oxidoreductase	10	32204	0.031052
IPR001804:Isocitrate/isopropylmalate dehydrogenase	10	32204	0.031052
IPR001865:Ribosomal protein S2	10	32204	0.031052
IPR001891:Malic oxidoreductase	10	32204	0.031052
IPR001938:Thaumatin, pathogenesis-related	10	32204	0.031052
IPR001940:Peptidase S1C, HrtA/DegP2/Q/S	10	32204	0.031052
IPR001943:UvrB/UvrC protein	10	32204	0.031052
IPR002075:Nuclear transport factor 2	10	32204	0.031052
IPR002119:Histone H2A	10	32204	0.031052
IPR002312:Aspartyl-tRNA synthetase, class IIb	10	32204	0.031052
IPR002610:Peptidase S54, rhomboid	10	32204	0.031052
IPR002655:Acyl-CoA oxidase, C-terminal	10	32204	0.031052
IPR003105:SRA-YDG	10	32204	0.031052
IPR003111:Peptidase S16, lon N-terminal	10	32204	0.031052
IPR003606:Pre-SET zinc-binding sub-group	10	32204	0.031052
IPR004038:Ribosomal protein L7Ae/L30e/S12e/Gadd45	10	32204	0.031052
IPR004140:Exo70 exocyst complex subunit	10	32204	0.031052
IPR004154:Anticodon-binding	10	32204	0.031052
IPR004182:GRAM	10	32204	0.031052
IPR004294:Carotenoid oxygenase	10	32204	0.031052
IPR004360:Glyoxalase/bleomycin resistance protein/dioxygenase	10	32204	0.031052
IPR004648:Tetrapeptide transporter, OPT1/isp4	10	32204	0.031052
IPR004895:Prenylated rab acceptor PRA1	10	32204	0.031052
IPR005132:Rare lipoprotein A	10	32204	0.031052
IPR005630:Terpene synthase, metal-binding domain	10	32204	0.031052
IPR006104:Glycoside hydrolase family 2, carbohydrate-binding	10	32204	0.031052
IPR006214:Bax inhibitor-1-related	10	32204	0.031052
IPR006408:ATPase, P-type, calcium-transporting, PMCA-type	10	32204	0.031052
IPR006459:Uncharacterised protein family UPF0497, trans-membrane plant subgroup	10	32204	0.031052
IPR006620:Prolyl 4-hydroxylase, alpha subunit	10	32204	0.031052
IPR006638:Elongator protein 3/MiaB/NifB	10	32204	0.031052
IPR006869:Protein of unknown function DUF547	10	32204	0.031052
IPR006896:Sec23/Sec24, trunk domain	10	32204	0.031052
IPR006900:Sec23/Sec24, helical domain	10	32204	0.031052
IPR006941:Ribonuclease CAF1	10	32204	0.031052
IPR007052:CS domain	10	32204	0.031052
IPR007083:RNA polymerase Rpb1, domain 4	10	32204	0.031052
IPR007112:Expansin 45, endoglucanase-like	10	32204	0.031052
IPR007145:Microtubule-associated protein, MAP65/ASE1-type	10	32204	0.031052
IPR007644:RNA polymerase, beta subunit, protrusion	10	32204	0.031052
IPR007656:Protein of unknown function DUF593	10	32204	0.031052
IPR008089:Nucleotide sugar epimerase	10	32204	0.031052
IPR008195:Ribosomal protein L34e	10	32204	0.031052
IPR008266:Tyrosine-protein kinase, active site	10	32204	0.031052
IPR008333:Oxidoreductase, FAD-binding domain	10	32204	0.031052
IPR008395:Agenet	10	32204	0.031052
IPR008543:Chloroplast Ycf2	10	32204	0.031052
IPR008811:Raffinose synthase	10	32204	0.031052
IPR008936:Rho GTPase activation protein	10	32204	0.031052
IPR008948:L-Aspartase-like	10	32204	0.031052
IPR009051:Alpha-helical ferredoxin	10	32204	0.031052
IPR009818:Ataxin-2, C-terminal	10	32204	0.031052
IPR011761:ATP-grasp fold	10	32204	0.031052
IPR012258:Acyl-CoA oxidase	10	32204	0.031052
IPR012301:Malic enzyme, N-terminal	10	32204	0.031052
IPR012302:Malic enzyme, NAD-binding	10	32204	0.031052
IPR012850:Alpha-amylase, C-terminal beta-sheet	10	32204	0.031052
IPR013520:Exonuclease, RNase T/DNA polymerase III	10	32204	0.031052
IPR014002:Tudor-like, plant	10	32204	0.031052
IPR014734:Pollen allergen, N-terminal	10	32204	0.031052
IPR015414:SNARE associated Golgi protein	10	32204	0.031052
IPR015465:RNA recognition motif, glycine rich protein	10	32204	0.031052
IPR015783:Serine/threonine protein kinase-like, ATMRK	10	32204	0.031052
IPR015815:3-hydroxyacid dehydrogenase/reductase	10	32204	0.031052
IPR015914:Purple acid phosphatase, N-terminal	10	32204	0.031052
IPR015927:Peptidase S24/S26A/S26B/S26C	10	32204	0.031052
IPR015931:Aconitase/3-isopropylmalate dehydratase large subunit, alpha/beta/alpha, subdomain 1/3	10	32204	0.031052
IPR016185:PreATP-grasp-like fold	10	32204	0.031052
IPR016253:Integrin-linked protein kinase	10	32204	0.031052
IPR016305:Mannose-6-phosphate isomerase	10	32204	0.031052
IPR017447:CS	10	32204	0.031052
IPR018222:Nuclear transport factor 2, Eukaryote	10	32204	0.031052
IPR018422:Cation/H+ exchanger, conserved region	10	32204	0.031052
IPR019835:SWIB domain	10	32204	0.031052
IPR020103:Pseudouridine synthase, catalytic domain	10	32204	0.031052
IPR020477:C2 region	10	32204	0.031052
IPR020826:Transketolase binding site	10	32204	0.031052
IPR020834:Lipoxygenase, conserved site	10	32204	0.031052
IPR020904:Short-chain dehydrogenase/reductase, conserved site	10	32204	0.031052
IPR000218:Ribosomal protein L14b/L23e	9	32204	0.0279468
IPR000322:Glycoside hydrolase, family 31	9	32204	0.0279468
IPR000326:Phosphatidic acid phosphatase type 2/haloperoxidase	9	32204	0.0279468
IPR000432:DNA mismatch repair protein MutS, C-terminal	9	32204	0.0279468
IPR000535:Major sperm protein	9	32204	0.0279468
IPR000612:Uncharacterised protein family UPF0057	9	32204	0.0279468
IPR000704:Casein kinase II, regulatory subunit	9	32204	0.0279468
IPR000726:Glycoside hydrolase, family 19, catalytic	9	32204	0.0279468
IPR000741:Fructose-bisphosphate aldolase, class-I	9	32204	0.0279468
IPR000991:Glutamine amidotransferase class-I, C-terminal	9	32204	0.0279468
IPR001155:NADH:flavin oxidoreductase/NADH oxidase, N-terminal	9	32204	0.0279468
IPR001254:Peptidase S1/S6, chymotrypsin/Hap	9	32204	0.0279468
IPR001280:Photosystem I, PsaA/PsaB	9	32204	0.0279468
IPR001312:Hexokinase	9	32204	0.0279468
IPR001362:Glycoside hydrolase, family 32	9	32204	0.0279468
IPR001412:Aminoacyl-tRNA synthetase, class I, conserved site	9	32204	0.0279468
IPR001619:Sec1-like protein	9	32204	0.0279468
IPR001813:Ribosomal protein 60S	9	32204	0.0279468
IPR001844:Chaperonin Cpn60	9	32204	0.0279468
IPR001848:Ribosomal protein S10	9	32204	0.0279468
IPR001906:Terpene synthase-like	9	32204	0.0279468
IPR002044:Glycoside hydrolase, carbohydrate-binding	9	32204	0.0279468
IPR002125:CMP/dCMP deaminase, zinc-binding	9	32204	0.0279468
IPR002139:Ribokinase	9	32204	0.0279468
IPR002251:Chloride channel plant CLC	9	32204	0.0279468
IPR002328:Alcohol dehydrogenase, zinc-containing, conserved site	9	32204	0.0279468
IPR002489:Glutamate synthase, alpha subunit, C-terminal	9	32204	0.0279468
IPR002524:Cation efflux protein	9	32204	0.0279468
IPR002562:3'-5' exonuclease	9	32204	0.0279468
IPR002683:Photosystem II oxygen evolving complex protein PsbP	9	32204	0.0279468
IPR002932:Glutamate synthase, central-C	9	32204	0.0279468
IPR002999:Tudor domain	9	32204	0.0279468
IPR003265:HhH-GPD domain	9	32204	0.0279468
IPR003495:Cobalamin (vitamin B12) biosynthesis CobW-like	9	32204	0.0279468
IPR003607:Metal-dependent phosphohydrolase, HD domain	9	32204	0.0279468
IPR003617:Transcription elongation factor, TFIIS/CRSP70, N-terminal, sub-type	9	32204	0.0279468
IPR003892:Ubiquitin system component Cue	9	32204	0.0279468
IPR004242:Transposon, En/Spm-like	9	32204	0.0279468
IPR004314:Protein of unknown function DUF239, plant	9	32204	0.0279468
IPR004821:Cytidyltransferase-related	9	32204	0.0279468
IPR004859:Putative 5-3 exonuclease	9	32204	0.0279468
IPR004963:Pectinacetylesterase	9	32204	0.0279468
IPR005061:Protein of unknown function DUF292, eukaryotic	9	32204	0.0279468
IPR005101:DNA photolyase, FAD-binding/Cryptochrome, C-terminal	9	32204	0.0279468
IPR005175:Protein of unknown function DUF296	9	32204	0.0279468
IPR005484:Ribosomal protein L18/L5	9	32204	0.0279468
IPR006012:Syntaxin/epimorphin, conserved site	9	32204	0.0279468
IPR006055:Exonuclease	9	32204	0.0279468
IPR006416:ATPase, P-type, heavy metal translocating	9	32204	0.0279468
IPR006674:Metal-dependent phosphohydrolase, HD subdomain	9	32204	0.0279468
IPR006895:Zinc finger, Sec23/Sec24-type	9	32204	0.0279468
IPR006918:Glycosyl-phosphatidyl inositol-anchored, plant	9	32204	0.0279468
IPR006982:Glutamate synthase, central-N	9	32204	0.0279468
IPR007201:RNA recognition motif 2	9	32204	0.0279468
IPR007248:Mpv17/PMP22	9	32204	0.0279468
IPR007369:Peptidase A22B, signal peptide peptidase	9	32204	0.0279468
IPR007524:Pectate lyase, N-terminal	9	32204	0.0279468
IPR008162:Inorganic pyrophosphatase	9	32204	0.0279468
IPR008889:VQ	9	32204	0.0279468
IPR008921:DNA polymerase III, clamp loader complex, gamma/delta/delta subunit, C-terminal	9	32204	0.0279468
IPR008962:PapD-like	9	32204	0.0279468
IPR009025:DNA-directed RNA polymerase, RBP11-like	9	32204	0.0279468
IPR009637:Transmembrane receptor, eukaryota	9	32204	0.0279468
IPR010309:E3 ubiquitin ligase, domain of unknown function DUF908	9	32204	0.0279468
IPR010314:E3 ubiquitin ligase, domain of unknown function DUF913	9	32204	0.0279468
IPR010935:SMCs flexible hinge	9	32204	0.0279468
IPR011054:Rudiment single hybrid motif	9	32204	0.0279468
IPR011146:Histidine triad-like motif	9	32204	0.0279468
IPR011151:Histidine triad motif	9	32204	0.0279468
IPR012967:Plant methyltransferase dimerisation	9	32204	0.0279468
IPR012990:Sec23/Sec24 beta-sandwich	9	32204	0.0279468
IPR013041:Clathrin/coatomer adaptor, adaptin-like, appendage, Ig-like subdomain	9	32204	0.0279468
IPR013088:Zinc finger, NHR/GATA-type	9	32204	0.0279468
IPR013148:Glycosyl hydrolases family 32, N-terminal	9	32204	0.0279468
IPR013155:Valyl/Leucyl/Isoleucyl-tRNA synthetase, class I, anticodon-binding	9	32204	0.0279468
IPR013189:Glycosyl hydrolase family 32, C-terminal	9	32204	0.0279468
IPR013657:UAA transporter	9	32204	0.0279468
IPR013817:Pre-ATP-grasp fold	9	32204	0.0279468
IPR013989:Development/cell death domain	9	32204	0.0279468
IPR014400:Cyclin, A/B/D/E	9	32204	0.0279468
IPR014876:DEK, C-terminal	9	32204	0.0279468
IPR015606:Cationic amino acid transporter	9	32204	0.0279468
IPR015740:Serine/threonine-protein kinase-like, plant	9	32204	0.0279468
IPR015932:Aconitase/3-isopropylmalate dehydratase large subunit, alpha/beta/alpha, subdomain 2	9	32204	0.0279468
IPR015934:Aconitase/Iron regulatory protein 2/2-methylisocitrate dehydratase	9	32204	0.0279468
IPR016130:Protein-tyrosine phosphatase, active site	9	32204	0.0279468
IPR016149:Casein kinase II, regulatory subunit, alpha-helical	9	32204	0.0279468
IPR016150:Casein kinase II, regulatory subunit, beta-sheet	9	32204	0.0279468
IPR016193:Cytidine deaminase-like	9	32204	0.0279468
IPR016461:O-methyltransferase, COMT, eukaryota	9	32204	0.0279468
IPR017998:Chaperone, tailless complex polypeptide 1	9	32204	0.0279468
IPR018406:Na+/H+ exchanger, conserved region	9	32204	0.0279468
IPR019762:Dynamin, GTPase region, conserved site	9	32204	0.0279468
IPR020003:ATPase, F1/V1/A1 complex, alpha/beta subunit, nucleotide-binding domain, active site	9	32204	0.0279468
IPR020833:Lipoxygenase, iron binding site	9	32204	0.0279468
IPR020966:Malate transporter, aliminium toerance	9	32204	0.0279468
IPR000092:Polyprenyl synthetase	8	32204	0.0248416
IPR000120:Amidase	8	32204	0.0248416
IPR000133:ER lumen protein retaining receptor	8	32204	0.0248416
IPR000167:Dehydrin	8	32204	0.0248416
IPR000192:Aminotransferase, class V/Cysteine desulfurase	8	32204	0.0248416
IPR000261:EPS15 homology (EH)	8	32204	0.0248416
IPR000308:14-3-3 protein	8	32204	0.0248416
IPR000462:CDP-alcohol phosphatidyltransferase	8	32204	0.0248416
IPR000603:3A/RNA2 movement protein	8	32204	0.0248416
IPR000742:EGF-like, type 3	8	32204	0.0248416
IPR000754:Ribosomal protein S9	8	32204	0.0248416
IPR000760:Inositol monophosphatase	8	32204	0.0248416
IPR000811:Glycosyl transferase, family 35	8	32204	0.0248416
IPR001046:Natural resistance-associated macrophage protein	8	32204	0.0248416
IPR001079:Galectin, carbohydrate recognition domain	8	32204	0.0248416
IPR001094:Flavodoxin-like	8	32204	0.0248416
IPR001176:1-aminocyclopropane-1-carboxylate synthase	8	32204	0.0248416
IPR001208:DNA-dependent ATPase MCM	8	32204	0.0248416
IPR001554:Glycoside hydrolase, family 14	8	32204	0.0248416
IPR001557:L-lactate/malate dehydrogenase	8	32204	0.0248416
IPR001606:ARID/BRIGHT DNA-binding domain	8	32204	0.0248416
IPR001781:Zinc finger, LIM-type	8	32204	0.0248416
IPR001912:Ribosomal protein S4	8	32204	0.0248416
IPR001930:Peptidase M1, membrane alanine aminopeptidase	8	32204	0.0248416
IPR002108:Actin-binding, cofilin/tropomyosin type	8	32204	0.0248416
IPR002143:Ribosomal protein L1	8	32204	0.0248416
IPR002207:Plant ascorbate peroxidase	8	32204	0.0248416
IPR002300:Aminoacyl-tRNA synthetase, class Ia	8	32204	0.0248416
IPR002379:ATPase, F0/V0 complex, subunit C	8	32204	0.0248416
IPR002452:Alpha tubulin	8	32204	0.0248416
IPR002482:Peptidoglycan-binding Lysin subgroup	8	32204	0.0248416
IPR002902:Protein of unknown function DUF26	8	32204	0.0248416
IPR002934:Nucleotidyltransferase	8	32204	0.0248416
IPR003020:Bicarbonate transporter, eukaryotic	8	32204	0.0248416
IPR003035:Plant regulator RWP-RK	8	32204	0.0248416
IPR003165:Stem cell self-renewal protein Piwi	8	32204	0.0248416
IPR003653:Peptidase C48, SUMO/Sentrin/Ubl1	8	32204	0.0248416
IPR004099:Pyridine nucleotide-disulphide oxidoreductase, dimerisation	8	32204	0.0248416
IPR004158:Protein of unknown function DUF247, plant	8	32204	0.0248416
IPR004167:E3 binding	8	32204	0.0248416
IPR004838:Aminotransferases, class-I, pyridoxal-phosphate-binding site	8	32204	0.0248416
IPR005025:NADPH-dependent FMN reductase	8	32204	0.0248416
IPR005174:Protein of unknown function DUF295	8	32204	0.0248416
IPR005512:Rop nucleotide exchanger, PRONE	8	32204	0.0248416
IPR005559:CG-1	8	32204	0.0248416
IPR005782:ATPase, P-type, calcium-transporting	8	32204	0.0248416
IPR005788:Disulphide isomerase	8	32204	0.0248416
IPR005833:Haloacid dehydrogenase/epoxide hydrolase	8	32204	0.0248416
IPR006069:ATPase, P-type cation exchange, alpha subunit	8	32204	0.0248416
IPR006249:Aconitase/iron regulatory protein 2	8	32204	0.0248416
IPR006311:Twin-arginine translocation pathway, signal sequence	8	32204	0.0248416
IPR006458:Protein of unknown function DUF623, plant	8	32204	0.0248416
IPR006589:Glycosyl hydrolase, family 13, subfamily, catalytic domain	8	32204	0.0248416
IPR006593:Cytochrome b561/ferric reductase transmembrane	8	32204	0.0248416
IPR006683:Thioesterase superfamily	8	32204	0.0248416
IPR006903:Protein of unknown function DUF618	8	32204	0.0248416
IPR007117:Pollen allergen/expansin, C-terminal	8	32204	0.0248416
IPR007118:Expansin/Lol pI	8	32204	0.0248416
IPR007647:RNA polymerase Rpb2, domain 5	8	32204	0.0248416
IPR007856:Saposin-like type B, 1	8	32204	0.0248416
IPR008138:Saposin-like type B, 2	8	32204	0.0248416
IPR008139:Saposin B	8	32204	0.0248416
IPR008152:Clathrin adaptor, alpha/beta/gamma-adaptin, appendage, Ig-like subdomain	8	32204	0.0248416
IPR008507:Protein of unknown function DUF789	8	32204	0.0248416
IPR008968:Clathrin adaptor, mu subunit, C-terminal	8	32204	0.0248416
IPR008999:Actin cross-linking	8	32204	0.0248416
IPR009001:Translation elongation factor EF1A/initiation factor IF2gamma, C-terminal	8	32204	0.0248416
IPR009008:Valyl/Leucyl/Isoleucyl-tRNA synthetase, class Ia, editing	8	32204	0.0248416
IPR009068:S15/NS1, RNA-binding	8	32204	0.0248416
IPR009719:Protein of unknown function DUF1296	8	32204	0.0248416
IPR009880:Glyoxal oxidase, N-terminal	8	32204	0.0248416
IPR010097:Malate dehydrogenase, NAD-dependent, eukaryote/gamma proteobacteria	8	32204	0.0248416
IPR010341:Protein of unknown function DUF936, plant	8	32204	0.0248416
IPR010369:Protein of unknown function DUF966	8	32204	0.0248416
IPR010720:Alpha-L-arabinofuranosidase, C-terminal	8	32204	0.0248416
IPR010978:tRNA-binding arm	8	32204	0.0248416
IPR011001:Saposin-like	8	32204	0.0248416
IPR011056:Peptidase S24/S26A/S26B/S26C, beta-ribbon domain	8	32204	0.0248416
IPR011183:Pyrophosphate-dependent phosphofructokinase PfpB	8	32204	0.0248416
IPR011402:Phospholipase D, plant	8	32204	0.0248416
IPR011531:Bicarbonate transporter, C-terminal	8	32204	0.0248416
IPR011614:Catalase, N-terminal	8	32204	0.0248416
IPR011619:Ferrous iron transport protein B, N-terminal	8	32204	0.0248416
IPR011684:KIP1-like	8	32204	0.0248416
IPR012000:Thiamine pyrophosphate enzyme, central domain	8	32204	0.0248416
IPR012001:Thiamine pyrophosphate enzyme, N-terminal TPP-binding domain	8	32204	0.0248416
IPR012285:Fumarate reductase, C-terminal	8	32204	0.0248416
IPR012317:Poly(ADP-ribose) polymerase, catalytic domain	8	32204	0.0248416
IPR012391:Serine/threonine protein phosphatase, BSU1	8	32204	0.0248416
IPR012463:Protein of unknown function DUF1675	8	32204	0.0248416
IPR012724:Chaperone DnaJ	8	32204	0.0248416
IPR012725:Chaperone DnaK	8	32204	0.0248416
IPR013099:Ion transport 2	8	32204	0.0248416
IPR013583:Phosphoribosyltransferase C-terminal, plant	8	32204	0.0248416
IPR013750:GHMP kinase, C-terminal	8	32204	0.0248416
IPR013767:PAS fold	8	32204	0.0248416
IPR013780:Glycosyl hydrolase, family 13, all-beta	8	32204	0.0248416
IPR014352:FERM/acyl-CoA-binding protein, 3-helical bundle	8	32204	0.0248416
IPR014719:Ribosomal protein L7/L12, C-terminal/adaptor protein ClpS-like	8	32204	0.0248416
IPR015202:Domain of unknown function DUF1929	8	32204	0.0248416
IPR015260:Syntaxin 6, N-terminal	8	32204	0.0248416
IPR015359:Phospholipase C, phosphoinositol-specific, EF-hand-like	8	32204	0.0248416
IPR016123:Mog1/PsbP, alpha/beta/alpha sandwich	8	32204	0.0248416
IPR016167:FAD-binding, type 2, subdomain 1	8	32204	0.0248416
IPR017066:S-ribonuclease binding protein, SBP1, pollen	8	32204	0.0248416
IPR017850:Alkaline-phosphatase-like, core domain	8	32204	0.0248416
IPR018028:Catalase related subgroup	8	32204	0.0248416
IPR018119:Strictosidine synthase, conserved region	8	32204	0.0248416
IPR018209:Pyruvate kinase, active site	8	32204	0.0248416
IPR018392:Peptidoglycan-binding lysin domain	8	32204	0.0248416
IPR018407:Na+/H+ exchanger, isoforms 1-4, conserved region	8	32204	0.0248416
IPR020835:Catalase-like domain, haem-dependent	8	32204	0.0248416
IPR020864:Membrane attack complex component/perforin (MACPF) domain	8	32204	0.0248416
IPR020892:Peptidyl-prolyl cis-trans isomerase, cyclophilin-type, conserved site	8	32204	0.0248416
IPR021863:Protein of unknown function DUF3474	8	32204	0.0248416
IPR021899:Protein of unknown function DUF3511	8	32204	0.0248416
IPR021998:Protein of unknown function DUF3594	8	32204	0.0248416
IPR022003:RST domain of plant C-terminal	8	32204	0.0248416
IPR000061:SWAP/Surp	7	32204	0.0217364
IPR000103:Pyridine nucleotide-disulphide oxidoreductase, class-II	7	32204	0.0217364
IPR000127:Ubiquitin-activating enzyme repeat	7	32204	0.0217364
IPR000197:Zinc finger, TAZ-type	7	32204	0.0217364
IPR000348:emp24/gp25L/p24	7	32204	0.0217364
IPR000442:Intron maturase, type II	7	32204	0.0217364
IPR000582:Acyl-CoA-binding protein, ACBP	7	32204	0.0217364
IPR000623:Shikimate kinase	7	32204	0.0217364
IPR000756:Diacylglycerol kinase, accessory domain	7	32204	0.0217364
IPR000764:Uridine kinase	7	32204	0.0217364
IPR000794:Beta-ketoacyl synthase	7	32204	0.0217364
IPR000858:S-locus glycoprotein	7	32204	0.0217364
IPR000904:SEC7-like	7	32204	0.0217364
IPR000943:RNA polymerase sigma-70 factor	7	32204	0.0217364
IPR001040:Eukaryotic translation initiation factor 4E (eIF-4E)	7	32204	0.0217364
IPR001085:Serine hydroxymethyltransferase	7	32204	0.0217364
IPR001148:Carbonic anhydrase, alpha-class, catalytic domain	7	32204	0.0217364
IPR001194:DENN	7	32204	0.0217364
IPR001232:SKP1 component	7	32204	0.0217364
IPR001330:Prenyltransferase/squalene oxidase	7	32204	0.0217364
IPR001374:Single-stranded nucleic acid binding R3H	7	32204	0.0217364
IPR001452:Src homology-3 domain	7	32204	0.0217364
IPR001464:Annexin	7	32204	0.0217364
IPR001525:DNA methylase, C-5 cytosine-specific	7	32204	0.0217364
IPR001540:Glycoside hydrolase, family 20	7	32204	0.0217364
IPR001610:PAC motif	7	32204	0.0217364
IPR001925:Porin, eukaryotic type	7	32204	0.0217364
IPR001962:Asparagine synthase	7	32204	0.0217364
IPR002060:Squalene/phytoene synthase	7	32204	0.0217364
IPR002164:Nucleosome assembly protein (NAP)	7	32204	0.0217364
IPR002173:Carbohydrate/puine kinase, PfkB, conserved site	7	32204	0.0217364
IPR002194:Chaperonin TCP-1, conserved site	7	32204	0.0217364
IPR002554:Protein phosphatase 2A, regulatory B subunit, B56	7	32204	0.0217364
IPR002573:Choline/ethanolamine kinase	7	32204	0.0217364
IPR002629:Methionine synthase, vitamin-B12 independent	7	32204	0.0217364
IPR002864:Acyl-ACP thioesterase	7	32204	0.0217364
IPR002935:O-methyltransferase, family 3	7	32204	0.0217364
IPR003018:GAF	7	32204	0.0217364
IPR003097:FAD-binding, type 1	7	32204	0.0217364
IPR003100:Argonaute/Dicer protein, PAZ	7	32204	0.0217364
IPR003280:Potassium channel, two pore-domain	7	32204	0.0217364
IPR003307:eIF4-gamma/eIF5/eIF2-epsilon	7	32204	0.0217364
IPR003386:Lecithin:cholesterol acyltransferase	7	32204	0.0217364
IPR003609:Apple-like	7	32204	0.0217364
IPR003675:Abortive infection protein	7	32204	0.0217364
IPR003822:Paired amphipathic helix	7	32204	0.0217364
IPR004009:Myosin, N-terminal, SH3-like	7	32204	0.0217364
IPR004022:DDT domain	7	32204	0.0217364
IPR004095:TGS	7	32204	0.0217364
IPR004141:Strictosidine synthase	7	32204	0.0217364
IPR004160:Translation elongation factor EFTu/EF1A, C-terminal	7	32204	0.0217364
IPR004254:Hly-III related	7	32204	0.0217364
IPR004324:Biopterin transport-related protein BT1	7	32204	0.0217364
IPR004358:Signal transduction histidine kinase-related protein, C-terminal	7	32204	0.0217364
IPR004709:Na+/H+ exchanger, subfamily	7	32204	0.0217364
IPR004932:Retrieval of early ER protein Rer1	7	32204	0.0217364
IPR005031:Streptomyces cyclase/dehydrase	7	32204	0.0217364
IPR005062:SAC3/GANP/Nin1/mts3/eIF-3 p25	7	32204	0.0217364
IPR005067:Fatty acid desaturase, type 2	7	32204	0.0217364
IPR005178:Protein of unknown function DUF300	7	32204	0.0217364
IPR005294:ATPase, F1 complex, alpha subunit	7	32204	0.0217364
IPR005491:ENT	7	32204	0.0217364
IPR005822:Ribosomal protein L13	7	32204	0.0217364
IPR005844:Alpha-D-phosphohexomutase, alpha/beta/alpha domain I	7	32204	0.0217364
IPR005846:Alpha-D-phosphohexomutase, alpha/beta/alpha domain III	7	32204	0.0217364
IPR005989:Sucrose/H+ symporter, plant	7	32204	0.0217364
IPR006005:Glutamate synthase, NADH/NADPH, small subunit 1	7	32204	0.0217364
IPR006046:Glycoside hydrolase family 13	7	32204	0.0217364
IPR006092:Acyl-CoA dehydrogenase, N-terminal	7	32204	0.0217364
IPR006210:EGF-like	7	32204	0.0217364
IPR006276:5-methyltetrahydropteroyltriglutamate--homocysteine S-methyltransferase	7	32204	0.0217364
IPR006403:ATPase, P type, cation/copper-transporter	7	32204	0.0217364
IPR006439:HAD-superfamily hydrolase, subfamily IA, variant 1	7	32204	0.0217364
IPR006502:Protein of unknown function DUF506, plant	7	32204	0.0217364
IPR006641:Resolvase, RNase H-like fold	7	32204	0.0217364
IPR006766:Phosphate-induced protein 1	7	32204	0.0217364
IPR006852:Protein of unknown function DUF616	7	32204	0.0217364
IPR006927:Protein of unknown function DUF639	7	32204	0.0217364
IPR006937:Plant neutral invertase	7	32204	0.0217364
IPR007130:Diacylglycerol acyltransferase	7	32204	0.0217364
IPR007312:Phosphoesterase	7	32204	0.0217364
IPR007462:Protein of unknown function DUF502	7	32204	0.0217364
IPR007526:SWIRM	7	32204	0.0217364
IPR007603:Protein of unknown function DUF580	7	32204	0.0217364
IPR007624:RNA polymerase sigma-70 region 3	7	32204	0.0217364
IPR007630:RNA polymerase sigma-70 region 4	7	32204	0.0217364
IPR007646:RNA polymerase Rpb2, domain 4	7	32204	0.0217364
IPR007657:Glycosyltransferase AER61, uncharacterised	7	32204	0.0217364
IPR007685:RelA/SpoT	7	32204	0.0217364
IPR007749:Protein of unknown function DUF677	7	32204	0.0217364
IPR008011:Complex 1 LYR protein	7	32204	0.0217364
IPR008166:Protein of unknown function DUF23	7	32204	0.0217364
IPR008540:BZR1, transcriptional repressor	7	32204	0.0217364
IPR009081:Acyl carrier protein-like	7	32204	0.0217364
IPR009462:Protein of unknown function DUF1086	7	32204	0.0217364
IPR010168:Peptidase M20D, amidohydrolase	7	32204	0.0217364
IPR010582:Catalase-related immune responsive	7	32204	0.0217364
IPR010979:Ribosomal protein S13-like, H2TH	7	32204	0.0217364
IPR011044:Quinoprotein amine dehydrogenase, beta chain-like	7	32204	0.0217364
IPR011600:Peptidase C14, caspase catalytic	7	32204	0.0217364
IPR011833:Glycogen/starch/alpha-glucan phosphorylase	7	32204	0.0217364
IPR012220:Glutamate synthase, eukaryotic	7	32204	0.0217364
IPR012438:Protein of unknown function DUF1639	7	32204	0.0217364
IPR012864:Protein of unknown function DUF1637	7	32204	0.0217364
IPR012936:Protein of unknown function DUF1692	7	32204	0.0217364
IPR013215:Cobalamin (vitamin B12)-independent methionine synthase MetE, N-terminal	7	32204	0.0217364
IPR013227:PAN-2 domain	7	32204	0.0217364
IPR013324:RNA polymerase sigma factor, region 3/4	7	32204	0.0217364
IPR013591:Disease resistance/zinc finger/chromosome condensation-like region	7	32204	0.0217364
IPR013626:Pheophorbide a oxygenase	7	32204	0.0217364
IPR013899:Domain of unknown function DUF1771	7	32204	0.0217364
IPR014030:Beta-ketoacyl synthase, N-terminal	7	32204	0.0217364
IPR014031:Beta-ketoacyl synthase, C-terminal	7	32204	0.0217364
IPR014722:Translation protein SH3-like, subgroup	7	32204	0.0217364
IPR014782:Peptidase M1, membrane alanine aminopeptidase, N-terminal	7	32204	0.0217364
IPR014811:Domain of unknown function DUF1785	7	32204	0.0217364
IPR014812:Vps51/Vps67	7	32204	0.0217364
IPR014830:Glycolipid transfer protein, GLTP	7	32204	0.0217364
IPR014977:WRC	7	32204	0.0217364
IPR015345:Cytokinin dehydrogenase 1, FAD/cytokinin binding domain	7	32204	0.0217364
IPR015472:Annexin like protein	7	32204	0.0217364
IPR015883:Glycoside hydrolase, family 20, catalytic core	7	32204	0.0217364
IPR015916:Galactose oxidase, beta-propeller	7	32204	0.0217364
IPR016055:Alpha-D-phosphohexomutase, alpha/beta/alpha I/II/III	7	32204	0.0217364
IPR016073:SKP1 component, POZ	7	32204	0.0217364
IPR016084:Haem oxygenase-like, multi-helical	7	32204	0.0217364
IPR016283:Glycoside hydrolase, family 19	7	32204	0.0217364
IPR016763:Vesicle-associated membrane protein	7	32204	0.0217364
IPR017896:4Fe-4S ferredoxin, iron-sulpur binding domain	7	32204	0.0217364
IPR018045:Sulphate anion transporter, conserved site	7	32204	0.0217364
IPR018170:Aldo/keto reductase, conserved site	7	32204	0.0217364
IPR018202:Peptidase S10, serine carboxypeptidase, active site	7	32204	0.0217364
IPR018340:Carbonic anhydrase, CAH1-like	7	32204	0.0217364
IPR018456:PTR2 family proton/oligopeptide symporter, conserved site	7	32204	0.0217364
IPR018502:Annexin repeat	7	32204	0.0217364
IPR019280:COP9 signalosome, subunit CSN8	7	32204	0.0217364
IPR019572:Ubiquitin-activating enzyme	7	32204	0.0217364
IPR020381:Proteinase inhibitor I25, cystatin, conserved region	7	32204	0.0217364
IPR021131:Ribosomal protein L18e/L15	7	32204	0.0217364
IPR021602:Protein of unknown function DUF3223	7	32204	0.0217364
IPR021881:Protein of unknown function DUF3490	7	32204	0.0217364
IPR022052:Histone-binding protein RBBP4	7	32204	0.0217364
IPR022212:Protein of unknown function DUF3741	7	32204	0.0217364
IPR000010:Proteinase inhibitor I25, cystatin	6	32204	0.0186312
IPR000111:Glycoside hydrolase, clan GH-D	6	32204	0.0186312
IPR000156:Ran binding protein 1	6	32204	0.0186312
IPR000269:Copper amine oxidase	6	32204	0.0186312
IPR000374:Phosphatidate cytidylyltransferase	6	32204	0.0186312
IPR000547:Clathrin, heavy chain/VPS, 7-fold repeat	6	32204	0.0186312
IPR000568:ATPase, F0 complex, subunit A	6	32204	0.0186312
IPR000591:DEP domain	6	32204	0.0186312
IPR000602:Glycoside hydrolase, family 38, core	6	32204	0.0186312
IPR000630:Ribosomal protein S8	6	32204	0.0186312
IPR000796:Aspartate/other aminotransferase	6	32204	0.0186312
IPR000812:Transcription factor TFIIB related	6	32204	0.0186312
IPR000815:Mercuric reductase	6	32204	0.0186312
IPR000863:Sulfotransferase domain	6	32204	0.0186312
IPR001045:Spermine synthase	6	32204	0.0186312
IPR001075:NIF system FeS cluster assembly, NifU, C-terminal	6	32204	0.0186312
IPR001086:Prephenate dehydratase	6	32204	0.0186312
IPR001125:Recoverin	6	32204	0.0186312
IPR001282:Glucose-6-phosphate dehydrogenase	6	32204	0.0186312
IPR001310:Histidine triad (HIT) protein	6	32204	0.0186312
IPR001392:Clathrin adaptor, mu subunit	6	32204	0.0186312
IPR001564:Nucleoside diphosphate kinase, core	6	32204	0.0186312
IPR001576:Phosphoglycerate kinase	6	32204	0.0186312
IPR001580:Calreticulin/calnexin	6	32204	0.0186312
IPR001607:Zinc finger, UBP-type	6	32204	0.0186312
IPR001613:Flavin-containing amine oxidase	6	32204	0.0186312
IPR001708:Membrane insertion protein, OxaA/YidC	6	32204	0.0186312
IPR001870:B302 (SPRY)-like	6	32204	0.0186312
IPR001892:Ribosomal protein S13	6	32204	0.0186312
IPR001971:Ribosomal protein S11	6	32204	0.0186312
IPR002005:Rab GTPase activator	6	32204	0.0186312
IPR002133:S-adenosylmethionine synthetase	6	32204	0.0186312
IPR002136:Ribosomal protein L4/L1e	6	32204	0.0186312
IPR002168:Lipase, GDXG, active site	6	32204	0.0186312
IPR002219:Protein kinase C-like, phorbol ester/diacylglycerol binding	6	32204	0.0186312
IPR002344:Lupus La protein	6	32204	0.0186312
IPR002376:Formyl transferase, N-terminal	6	32204	0.0186312
IPR002403:Cytochrome P450, E-class, group IV	6	32204	0.0186312
IPR002550:Protein of unknown function DUF21	6	32204	0.0186312
IPR002735:Translation initiation factor IF2/IF5	6	32204	0.0186312
IPR002775:Alba, DNA/RNA-binding protein	6	32204	0.0186312
IPR002781:Protein of unknown function DUF81	6	32204	0.0186312
IPR002909:Cell surface receptor IPT/TIG	6	32204	0.0186312
IPR003010:Nitrilase/cyanide hydratase and apolipoprotein N-acyltransferase	6	32204	0.0186312
IPR003016:2-oxo acid dehydrogenase, lipoyl-binding site	6	32204	0.0186312
IPR003084:Histone deacetylase	6	32204	0.0186312
IPR003152:PIK-related kinase, FATC	6	32204	0.0186312
IPR003349:Transcription factor jumonji, JmjN	6	32204	0.0186312
IPR003651:Endonuclease III-like, iron-sulphur cluster loop motif	6	32204	0.0186312
IPR003851:Zinc finger, Dof-type	6	32204	0.0186312
IPR003877:SPla/RYanodine receptor SPRY	6	32204	0.0186312
IPR004001:Actin, conserved site	6	32204	0.0186312
IPR004131:Inorganic H+ pyrophosphatase	6	32204	0.0186312
IPR004148:BAR	6	32204	0.0186312
IPR004193:Glycoside hydrolase, family 13, N-terminal	6	32204	0.0186312
IPR004265:Plant disease resistance response protein	6	32204	0.0186312
IPR004333:Transcription factor, SBP-box	6	32204	0.0186312
IPR004487:Clp protease, ATP-binding subunit ClpX	6	32204	0.0186312
IPR004873:BURP	6	32204	0.0186312
IPR005016:TMS membrane protein/tumour differentially expressed protein	6	32204	0.0186312
IPR005097:Saccharopine dehydrogenase / Homospermidine synthase	6	32204	0.0186312
IPR005269:Conserved hypothetical protein CHP00730	6	32204	0.0186312
IPR005477:Deoxyxylulose-5-phosphate synthase	6	32204	0.0186312
IPR005479:Carbamoyl phosphate synthetase, large subunit, ATP-binding	6	32204	0.0186312
IPR005481:Carbamoyl phosphate synthase, large subunit, N-terminal	6	32204	0.0186312
IPR005517:Translation elongation factor EFG/EF2, domain IV	6	32204	0.0186312
IPR005539:ELK	6	32204	0.0186312
IPR005540:KNOX1	6	32204	0.0186312
IPR005541:KNOX2	6	32204	0.0186312
IPR005592:Mono-/di-acylglycerol lipase, N-terminal	6	32204	0.0186312
IPR005725:ATPase, V1 complex, subunit A	6	32204	0.0186312
IPR005731:Ribosomal protein S10 subgroup	6	32204	0.0186312
IPR005841:Alpha-D-phosphohexomutase, N-terminal	6	32204	0.0186312
IPR005843:Alpha-D-phosphohexomutase, C-terminal	6	32204	0.0186312
IPR005845:Alpha-D-phosphohexomutase, alpha/beta/alpha domain II	6	32204	0.0186312
IPR005886:UDP-glucose 4-epimerase	6	32204	0.0186312
IPR006021:Staphylococcal nuclease (SNase-like)	6	32204	0.0186312
IPR006043:Xanthine/uracil/vitamin C permease	6	32204	0.0186312
IPR006084:DNA repair protein (XPGC)/yeast Rad	6	32204	0.0186312
IPR006086:XPG/RAD2 endonuclease	6	32204	0.0186312
IPR006109:NAD-dependent glycerol-3-phosphate dehydrogenase, C-terminal	6	32204	0.0186312
IPR006163:Phosphopantetheine-binding	6	32204	0.0186312
IPR006168:NAD-dependent glycerol-3-phosphate dehydrogenase	6	32204	0.0186312
IPR006172:DNA-directed DNA polymerase, family B	6	32204	0.0186312
IPR006183:6-phosphogluconate dehydrogenase	6	32204	0.0186312
IPR006259:Adenylate kinase, subfamily	6	32204	0.0186312
IPR006460:Protein of unknown function DUF617, plant	6	32204	0.0186312
IPR006567:PUG domain	6	32204	0.0186312
IPR006603:Cystinosin/ERS1p repeat	6	32204	0.0186312
IPR006615:Peptidase C19, ubiquitin-specific peptidase, DUSP domain	6	32204	0.0186312
IPR006685:Mechanosensitive ion channel MscS	6	32204	0.0186312
IPR006692:Coatomer, WD associated region	6	32204	0.0186312
IPR006734:Protein of unknown function DUF597	6	32204	0.0186312
IPR006816:Engulfment/cell motility, ELMO	6	32204	0.0186312
IPR006867:Protein of unknown function DUF632	6	32204	0.0186312
IPR006873:Protein of unknown function DUF620	6	32204	0.0186312
IPR006909:Rad21/Rec8 like protein, C-terminal	6	32204	0.0186312
IPR006910:Rad21/Rec8 like protein, N-terminal	6	32204	0.0186312
IPR006911:Protein of unknown function DUF634	6	32204	0.0186312
IPR006917:SOUL haem-binding protein	6	32204	0.0186312
IPR006935:Restriction endonuclease, type I, R subunit/Type III, Res subunit	6	32204	0.0186312
IPR007194:Transport protein particle (TRAPP) component	6	32204	0.0186312
IPR007230:Peptidase S59, nucleoporin	6	32204	0.0186312
IPR007484:Peptidase M28	6	32204	0.0186312
IPR007529:Zinc finger, HIT-type	6	32204	0.0186312
IPR007587:SIT4 phosphatase-associated protein	6	32204	0.0186312
IPR007627:RNA polymerase sigma-70 region 2	6	32204	0.0186312
IPR007696:DNA mismatch repair protein MutS, core	6	32204	0.0186312
IPR007736:Caleosin related	6	32204	0.0186312
IPR007770:Protein of unknown function DUF679	6	32204	0.0186312
IPR007848:Methyltransferase small	6	32204	0.0186312
IPR007857:Skb1 methyltransferase	6	32204	0.0186312
IPR008146:Glutamine synthetase, catalytic domain	6	32204	0.0186312
IPR008147:Glutamine synthetase, beta-Grasp	6	32204	0.0186312
IPR008417:B-cell receptor-associated 31-like	6	32204	0.0186312
IPR008801:Rapid ALkalinization Factor	6	32204	0.0186312
IPR008896:Ycf1	6	32204	0.0186312
IPR008965:Carbohydrate-binding	6	32204	0.0186312
IPR009002:FMN-binding split barrel, related	6	32204	0.0186312
IPR009028:Clathrin/coatomer adaptor, adaptin-like, appendage, C-terminal subdomain	6	32204	0.0186312
IPR009030:Growth factor, receptor	6	32204	0.0186312
IPR009033:Calreticulin/calnexin, P	6	32204	0.0186312
IPR009082:Signal transduction histidine kinase, homodimeric	6	32204	0.0186312
IPR009463:Protein of unknown function DUF1087	6	32204	0.0186312
IPR009675:Xklp2 targeting protein	6	32204	0.0186312
IPR009768:Myosin II heavy chain-like	6	32204	0.0186312
IPR010339:TIP49, C-terminal	6	32204	0.0186312
IPR010410:Protein of unknown function DUF1005	6	32204	0.0186312
IPR010734:Copine	6	32204	0.0186312
IPR010822:Sporulation stage II, protein E C-terminal	6	32204	0.0186312
IPR011057:Mss4-like	6	32204	0.0186312
IPR011084:DNA repair metallo-beta-lactamase	6	32204	0.0186312
IPR011128:NAD-dependent glycerol-3-phosphate dehydrogenase, N-terminal	6	32204	0.0186312
IPR011261:DNA-directed RNA polymerase, dimerisation	6	32204	0.0186312
IPR011330:Glycoside hydrolase/deacetylase, beta/alpha-barrel	6	32204	0.0186312
IPR011331:Ribosomal protein L37ae/L37e, core	6	32204	0.0186312
IPR011682:Glycosyl hydrolases 38, C-terminal	6	32204	0.0186312
IPR011705:BTB/Kelch-associated	6	32204	0.0186312
IPR011831:Glucose-1-phosphate adenylyltransferase	6	32204	0.0186312
IPR011835:Glycogen/starch synthases, ADP-glucose type	6	32204	0.0186312
IPR012004:Pyrophosphate-dependent phosphofructokinase TP0108	6	32204	0.0186312
IPR012110:Pyruvate decarboxylase/indolepyruvate decarboxylase	6	32204	0.0186312
IPR012400:Long-chain fatty alcohol dehydrogenase	6	32204	0.0186312
IPR012442:Protein of unknown function DUF1645	6	32204	0.0186312
IPR012676:TGS-like	6	32204	0.0186312
IPR012820:Sucrose synthase, plant/cyanobacteria	6	32204	0.0186312
IPR012870:Protein of unknown function DUF1666	6	32204	0.0186312
IPR012919:Sad1/UNC-like, C-terminal	6	32204	0.0186312
IPR012947:Threonyl/alanyl tRNA synthetase, SAD	6	32204	0.0186312
IPR012951:Berberine/berberine-like	6	32204	0.0186312
IPR013144:Ran binding protein-like, CRA domain	6	32204	0.0186312
IPR013194:Histone deacetylase interacting	6	32204	0.0186312
IPR013325:RNA polymerase sigma factor, region 2	6	32204	0.0186312
IPR013534:Starch synthase, catalytic domain	6	32204	0.0186312
IPR013598:Exportin-1/Importin-beta-like	6	32204	0.0186312
IPR013740:Redoxin	6	32204	0.0186312
IPR013761:Sterile alpha motif-type	6	32204	0.0186312
IPR014009:PIK-related kinase	6	32204	0.0186312
IPR014025:Glutaredoxin subgroup	6	32204	0.0186312
IPR014284:RNA polymerase sigma-70	6	32204	0.0186312
IPR014717:Translation elongation factor EF1B/ribosomal protein S6	6	32204	0.0186312
IPR014746:Glutamine synthetase/guanido kinase, catalytic domain	6	32204	0.0186312
IPR015341:Glycoside hydrolase, family 38, central domain	6	32204	0.0186312
IPR015403:Protein of unknown function DUF1981, SEC7 associated	6	32204	0.0186312
IPR015443:Aldose-1-epimerase	6	32204	0.0186312
IPR015798:Copper amine oxidase, C-terminal	6	32204	0.0186312
IPR015824:Phosphoglycerate kinase, N-terminal	6	32204	0.0186312
IPR015882:Beta-N-acetylhexosaminidase, subunit a/b	6	32204	0.0186312
IPR015901:Phosphoglycerate kinase, C-terminal	6	32204	0.0186312
IPR015947:Pseudouridine synthase/archaeosine transglycosylase-like	6	32204	0.0186312
IPR016071:Staphylococcal nuclease (SNase-like), OB-fold	6	32204	0.0186312
IPR016072:SKP1 component, dimerisation	6	32204	0.0186312
IPR016102:Succinyl-CoA synthetase-like	6	32204	0.0186312
IPR016160:Aldehyde dehydrogenase, conserved site	6	32204	0.0186312
IPR016189:Translation initiation factor IF2/IF5, N-terminal	6	32204	0.0186312
IPR016190:Translation initiation factor IF2/IF5, zinc-binding	6	32204	0.0186312
IPR016555:Phospholipase D, eukaryota	6	32204	0.0186312
IPR017439:Peptidase M20D, mername-AA028/carboxypeptidase Ss1	6	32204	0.0186312
IPR017446:Polyprenyl synthetase-related	6	32204	0.0186312
IPR017568:3-oxoacyl-[acyl-carrier-protein] synthase 2	6	32204	0.0186312
IPR017730:Chaperonin ClpB	6	32204	0.0186312
IPR018129:Phosphoenolpyruvate carboxylase, active site	6	32204	0.0186312
IPR018163:Threonyl/alanyl tRNA synthetase, class II-like, putative editing domain	6	32204	0.0186312
IPR018203:GDP dissociation inhibitor	6	32204	0.0186312
IPR018221:Glycoside hydrolase, family 9, active site	6	32204	0.0186312
IPR018351:Tudor subgroup	6	32204	0.0186312
IPR018355:SPla/RYanodine receptor subgroup	6	32204	0.0186312
IPR018501:DDT domain superfamily	6	32204	0.0186312
IPR018790:Protein of unknown function DUF2358	6	32204	0.0186312
IPR019539:Galactokinase galactose-binding domain	6	32204	0.0186312
IPR019636:Cell wall-associated hydrolase	6	32204	0.0186312
IPR019807:Hexokinase, conserved site	6	32204	0.0186312
IPR020045:5'-3' exonuclease, C-terminal subdomain	6	32204	0.0186312
IPR020084:NUDIX hydrolase, conserved site	6	32204	0.0186312
IPR020476:NUDIX hydrolase	6	32204	0.0186312
IPR020588:DNA recombination/repair protein RecA/RadB, ATP-binding domain	6	32204	0.0186312
IPR020865:Membrane attack complex component/perforin (MACPF) domain, metazoa	6	32204	0.0186312
IPR020902:Actin/actin-like conserved site	6	32204	0.0186312
IPR020946:Flavin-containing monooxygenase-like	6	32204	0.0186312
IPR021369:Protein of unknown function DUF2985	6	32204	0.0186312
IPR021775:Protein of unknown function DUF3339	6	32204	0.0186312
IPR021924:Protein of unknown function DUF3537	6	32204	0.0186312
IPR021940:Uncharacterised protein, Wax2 C-terminal	6	32204	0.0186312
IPR000011:Ubiquitin-activating enzyme, E1-like	5	32204	0.015526
IPR000136:Oleosin	5	32204	0.015526
IPR000146:Fructose-1,6-bisphosphatase	5	32204	0.015526
IPR000173:Glyceraldehyde 3-phosphate dehydrogenase subfamily	5	32204	0.015526
IPR000223:Peptidase S26A, signal peptidase I	5	32204	0.015526
IPR000235:Ribosomal protein S7	5	32204	0.015526
IPR000266:Ribosomal protein S17	5	32204	0.015526
IPR000347:Plant metallothionein, family 15	5	32204	0.015526
IPR000361:FeS cluster biogenesis	5	32204	0.015526
IPR000362:Fumarate lyase	5	32204	0.015526
IPR000407:Nucleoside phosphatase GDA1/CD39	5	32204	0.015526
IPR000537:UbiA prenyltransferase	5	32204	0.015526
IPR000589:Ribosomal protein S15	5	32204	0.015526
IPR000682:Protein-L-isoaspartate(D-aspartate) O-methyltransferase	5	32204	0.015526
IPR000690:Zinc finger, C2H2-type matrin	5	32204	0.015526
IPR000700:PAS-associated, C-terminal	5	32204	0.015526
IPR000702:Ribosomal protein L6	5	32204	0.015526
IPR000806:Rab GDI protein	5	32204	0.015526
IPR000889:Glutathione peroxidase	5	32204	0.015526
IPR000891:Pyruvate carboxyltransferase	5	32204	0.015526
IPR000988:Ribosomal protein L24e	5	32204	0.015526
IPR000999:Ribonuclease III	5	32204	0.015526
IPR001063:Ribosomal protein L22/L17	5	32204	0.015526
IPR001104:3-oxo-5-alpha-steroid 4-dehydrogenase, C-terminal	5	32204	0.015526
IPR001106:Phenylalanine/histidine ammonia-lyase	5	32204	0.015526
IPR001207:Transposase, mutator type	5	32204	0.015526
IPR001320:Ionotropic glutamate receptor	5	32204	0.015526
IPR001382:Glycoside hydrolase, family 47	5	32204	0.015526
IPR001476:Chaperonin Cpn10, subgroup	5	32204	0.015526
IPR001537:tRNA/rRNA methyltransferase, SpoU	5	32204	0.015526
IPR001544:Aminotransferase, class IV	5	32204	0.015526
IPR001638:Extracellular solute-binding protein, family 3	5	32204	0.015526
IPR001678:Bacterial Fmu (Sun)/eukaryotic nucleolar NOL1/Nop2p	5	32204	0.015526
IPR001727:Uncharacterised protein family UPF0016	5	32204	0.015526
IPR001739:Methyl-CpG DNA binding	5	32204	0.015526
IPR001828:Extracellular ligand-binding receptor	5	32204	0.015526
IPR001834:NADH:cytochrome b5 reductase (CBR)	5	32204	0.015526
IPR001854:Ribosomal protein L29	5	32204	0.015526
IPR001881:EGF-like calcium-binding	5	32204	0.015526
IPR001890:RNA-binding, CRM domain	5	32204	0.015526
IPR001929:Germin	5	32204	0.015526
IPR001985:S-adenosylmethionine decarboxylase	5	32204	0.015526
IPR002033:Sec-independent periplasmic protein translocase	5	32204	0.015526
IPR002081:Cryptochrome/DNA photolyase, class 1	5	32204	0.015526
IPR002088:Protein prenyltransferase, alpha subunit	5	32204	0.015526
IPR002097:Profilin/allergen	5	32204	0.015526
IPR002129:Pyridoxal phosphate-dependent decarboxylase	5	32204	0.015526
IPR002155:Thiolase	5	32204	0.015526
IPR002241:Glycoside hydrolase, family 27	5	32204	0.015526
IPR002319:Phenylalanyl-tRNA synthetase alpha chain	5	32204	0.015526
IPR002472:Palmitoyl protein thioesterase	5	32204	0.015526
IPR002490:ATPase, V0/A0 complex, 116kDa subunit	5	32204	0.015526
IPR002504:ATP-NAD/AcoX kinase	5	32204	0.015526
IPR002547:tRNA-binding domain	5	32204	0.015526
IPR002569:Peptide methionine sulphoxide reductase MsrA	5	32204	0.015526
IPR002777:Prefoldin beta-like	5	32204	0.015526
IPR002963:Expansin	5	32204	0.015526
IPR003126:Zinc finger, N-recognin	5	32204	0.015526
IPR003131:Potassium channel, voltage dependent, Kv, tetramerisation	5	32204	0.015526
IPR003148:Regulator of K+ conductance, N-terminal	5	32204	0.015526
IPR003151:PIK-related kinase, FAT	5	32204	0.015526
IPR003231:Acyl carrier protein (ACP)	5	32204	0.015526
IPR003348:ATPase, anion-transporting	5	32204	0.015526
IPR003378:Fringe-like	5	32204	0.015526
IPR003428:Mitochondrial glycoprotein	5	32204	0.015526
IPR003614:Knottin	5	32204	0.015526
IPR003819:Taurine catabolism dioxygenase TauD/TfdA	5	32204	0.015526
IPR003832:Acid phosphatase/vanadium-dependent haloperoxidase related	5	32204	0.015526
IPR003840:DNA helicase, Herpesviridae	5	32204	0.015526
IPR003957:Transcription factor, CBFA/NFYB, DNA topoisomerase	5	32204	0.015526
IPR004039:Rubredoxin-type Fe(Cys)4 protein	5	32204	0.015526
IPR004113:FAD-linked oxidase, C-terminal	5	32204	0.015526
IPR004127:Prefoldin alpha-like	5	32204	0.015526
IPR004142:Ndr	5	32204	0.015526
IPR004143:Biotin/lipoate A/B protein ligase	5	32204	0.015526
IPR004198:Zinc finger, C5HC2-type	5	32204	0.015526
IPR004241:Light chain 3 (LC3)	5	32204	0.015526
IPR004305:TENA/THI-4 protein/Coenzyme PQQ biosynthesis protein C	5	32204	0.015526
IPR004480:Glutaredoxin-related protein	5	32204	0.015526
IPR004598:Transcription factor Tfb2	5	32204	0.015526
IPR004696:Tpt phosphate/phosphoenolpyruvate translocator	5	32204	0.015526
IPR004698:Zinc/iron permease, fungal/plant	5	32204	0.015526
IPR004713:Calcium/proton exchanger	5	32204	0.015526
IPR004790:Isocitrate dehydrogenase NADP-dependent, eukaryotic	5	32204	0.015526
IPR004798:Calcium/proton exchanger superfamily	5	32204	0.015526
IPR004883:Lateral organ boundaries, LOB	5	32204	0.015526
IPR004908:ATPase, V1 complex, subunit H	5	32204	0.015526
IPR005018:DOMON related	5	32204	0.015526
IPR005027:Glycosyl transferase, family 43	5	32204	0.015526
IPR005112:dDENN	5	32204	0.015526
IPR005113:uDENN	5	32204	0.015526
IPR005117:Nitrite/sulphite reductase, hemoprotein beta-component, ferrodoxin-like	5	32204	0.015526
IPR005172:Tesmin/TSO1-like, CXC	5	32204	0.015526
IPR005199:Glycoside hydrolase family 79, N-terminal	5	32204	0.015526
IPR005482:Biotin carboxylase, C-terminal	5	32204	0.015526
IPR005519:Acid phosphatase (Class B)	5	32204	0.015526
IPR005706:Ribosomal protein S2, bacteria/mitochondria/plastid	5	32204	0.015526
IPR005707:Ribosomal protein S2, eukaryotic/archaeal	5	32204	0.015526
IPR005735:Zinc finger, LSD1-type	5	32204	0.015526
IPR005746:Thioredoxin	5	32204	0.015526
IPR005792:Protein disulphide isomerase	5	32204	0.015526
IPR005818:Histone H1/H5	5	32204	0.015526
IPR005946:Phosphoribosyl pyrophosphokinase	5	32204	0.015526
IPR006032:Ribosomal protein S12/S23	5	32204	0.015526
IPR006040:Allergen Ole e 1, conserved site	5	32204	0.015526
IPR006067:Nitrite/sulphite reductase 4Fe-4S domain	5	32204	0.015526
IPR006424:Glyceraldehyde-3-phosphate dehydrogenase, type I	5	32204	0.015526
IPR006456:ZF-HD homeobox protein, Cys/His-rich dimerisation domain	5	32204	0.015526
IPR006476:Conserved hypothetical protein CHP01589, plant	5	32204	0.015526
IPR006514:Conserved hypothetical protein CHP01627	5	32204	0.015526
IPR006575:RWD	5	32204	0.015526
IPR006577:UAS	5	32204	0.015526
IPR006599:CARP motif	5	32204	0.015526
IPR006680:Amidohydrolase 1	5	32204	0.015526
IPR006693:AB-hydrolase-associated lipase region	5	32204	0.015526
IPR006740:Protein of unknown function DUF604	5	32204	0.015526
IPR006828:5-AMP-activated protein kinase, beta subunit, interaction domain	5	32204	0.015526
IPR006845:Pex, N-terminal	5	32204	0.015526
IPR006861:Hyaluronan/mRNA binding protein	5	32204	0.015526
IPR006968:Protein of unknown function DUF647	5	32204	0.015526
IPR007109:Brix domain	5	32204	0.015526
IPR007235:Glycosyl transferase, family 28, C-terminal	5	32204	0.015526
IPR007259:Spc97/Spc98	5	32204	0.015526
IPR007474:ApaG	5	32204	0.015526
IPR007545:LOR/SDH bifunctional enzyme, conserved domain	5	32204	0.015526
IPR007599:Der1-like	5	32204	0.015526
IPR007698:Alanine dehydrogenase/PNT, C-terminal	5	32204	0.015526
IPR007828:Protein of unknown function DUF706	5	32204	0.015526
IPR007853:Zinc finger, Zim17-type	5	32204	0.015526
IPR007886:Alanine dehydrogenase/PNT, N-terminal	5	32204	0.015526
IPR008080:Parvalbumin	5	32204	0.015526
IPR008176:Gamma thionin	5	32204	0.015526
IPR008177:Gamma Purothionin	5	32204	0.015526
IPR008191:Maternal tudor protein	5	32204	0.015526
IPR008380:HAD-superfamily hydrolase, subfamily IG, 5'-nucleotidase	5	32204	0.015526
IPR008590:Uncharacterised protein family UPF0414	5	32204	0.015526
IPR008656:Inositol 1, 3, 4-trisphosphate 56-kinase	5	32204	0.015526
IPR008803:Root hair defective 3 GTP-binding	5	32204	0.015526
IPR008914:Phosphatidylethanolamine-binding protein PEBP	5	32204	0.015526
IPR008940:Protein prenyltransferase	5	32204	0.015526
IPR009010:Aspartate decarboxylase-like fold	5	32204	0.015526
IPR009011:Mannose-6-phosphate receptor, binding	5	32204	0.015526
IPR009044:ssDNA-binding transcriptional regulator	5	32204	0.015526
IPR009083:Transcription factor IIA, helical	5	32204	0.015526
IPR009088:Transcription factor IIA, beta-barrel	5	32204	0.015526
IPR009118:Annexin, type plant	5	32204	0.015526
IPR009316:COG complex component, COG2	5	32204	0.015526
IPR009582:Microsomal signal peptidase 25kDa subunit	5	32204	0.015526
IPR010089:Flavoprotein WrbA	5	32204	0.015526
IPR010456:Ribosomal L11 methyltransferase	5	32204	0.015526
IPR010632:Protein of unknown function DUF1221	5	32204	0.015526
IPR011008:Dimeric alpha-beta barrel	5	32204	0.015526
IPR011059:Metal-dependent hydrolase, composite domain	5	32204	0.015526
IPR011262:DNA-directed RNA polymerase, insert	5	32204	0.015526
IPR011263:DNA-directed RNA polymerase, RpoA/D/Rpb3-type	5	32204	0.015526
IPR011576:Pyridoxamine 5'-phosphate oxidase-like, FMN-binding domain	5	32204	0.015526
IPR011629:Cobalamin (vitamin B12) biosynthesis CobW-like, C-terminal	5	32204	0.015526
IPR011685:LETM1-like	5	32204	0.015526
IPR011764:Biotin carboxylation domain	5	32204	0.015526
IPR011899:Glutaredoxin, eukaryotic/virial	5	32204	0.015526
IPR011948:Dullard-like phosphatase domain	5	32204	0.015526
IPR012309:ATP dependent DNA ligase, C-terminal	5	32204	0.015526
IPR012310:ATP dependent DNA ligase, central	5	32204	0.015526
IPR012349:FMN-binding split barrel	5	32204	0.015526
IPR012369:Galactokinase, glycosyltransferase	5	32204	0.015526
IPR012552:DVL	5	32204	0.015526
IPR012562:GUCT	5	32204	0.015526
IPR012678:Ribosomal protein L23/L15e, core	5	32204	0.015526
IPR012876:Protein of unknown function DUF1677, plant	5	32204	0.015526
IPR012881:Protein of unknown function DUF1685	5	32204	0.015526
IPR012913:Glucosidase II beta subunit-like	5	32204	0.015526
IPR012999:Pyridine nucleotide-disulphide oxidoreductase, class I, active site	5	32204	0.015526
IPR013097:Stress responsive alpha-beta barrel	5	32204	0.015526
IPR013143:PCI/PINT associated module	5	32204	0.015526
IPR013150:Transcription factor TFIIB, cyclin-related	5	32204	0.015526
IPR013170:mRNA splicing factor, Cwf21	5	32204	0.015526
IPR013217:Methyltransferase type 12	5	32204	0.015526
IPR013632:DNA recombination and repair protein Rad51, C-terminal	5	32204	0.015526
IPR013684:MIRO-like	5	32204	0.015526
IPR013823:Ribosomal protein L7/L12, C-terminal	5	32204	0.015526
IPR013831:Esterase, SGNH hydrolase-type, subgroup	5	32204	0.015526
IPR013990:Water stress and hypersensitive response domain	5	32204	0.015526
IPR014024:Auxin efflux carrier, subgroup	5	32204	0.015526
IPR015360:XPC-binding domain	5	32204	0.015526
IPR015415:Vps4 oligomerisation, C-terminal	5	32204	0.015526
IPR015429:Transcription regulator cyclin	5	32204	0.015526
IPR015511:Pollen specific protein SF21	5	32204	0.015526
IPR015598:Rab18	5	32204	0.015526
IPR015599:Rab5-related	5	32204	0.015526
IPR015608:Ribosomal protein L12, chloroplast	5	32204	0.015526
IPR015683:Glutamate receptor-related	5	32204	0.015526
IPR015702:NADPH Cytochrome P450 Reductase	5	32204	0.015526
IPR015746:Serine/threonine-protein kinase-1, 3-phosphoinositide dependent	5	32204	0.015526
IPR015757:Calcineurin B protein	5	32204	0.015526
IPR015760:Translation initiation factor 2 related	5	32204	0.015526
IPR015800:Copper amine oxidase, N2-terminal	5	32204	0.015526
IPR015801:Copper amine oxidase, N2/N3-terminal	5	32204	0.015526
IPR016064:ATP-NAD kinase, PpnK-type	5	32204	0.015526
IPR016067:S-adenosylmethionine decarboxylase, core	5	32204	0.015526
IPR016090:Phospholipase A2	5	32204	0.015526
IPR016094:Ribosomal protein L1, 2-layer alpha/beta-sandwich	5	32204	0.015526
IPR016163:Aldehyde dehydrogenase, C-terminal	5	32204	0.015526
IPR016180:Ribosomal protein L10e/L16	5	32204	0.015526
IPR016182:Copper amine oxidase, N-terminal	5	32204	0.015526
IPR016267:UTP--glucose-1-phosphate uridylyltransferase, subgroup	5	32204	0.015526
IPR016635:Adaptor protein complex, sigma subunit	5	32204	0.015526
IPR016642:26S proteasome regulatory complex, non-ATPase subcomplex, Rpn2/Psmd1 subunit	5	32204	0.015526
IPR016685:RNA-induced silencing complex, nuclease component Tudor-SN	5	32204	0.015526
IPR016706:Cleavage/polyadenylation specificity factor, 25kDa subunit	5	32204	0.015526
IPR017072:Transcription elongation factor Spt6	5	32204	0.015526
IPR017103:Ionotropic glutamate-like receptor, plant	5	32204	0.015526
IPR017597:Pyruvate dehydrogenase (acetyl-transferring) E1 component, alpha subunit, subgroup y	5	32204	0.015526
IPR017849:Alkaline phosphatase-like, alpha/beta/alpha	5	32204	0.015526
IPR017901:C-CAP/cofactor C-like domain	5	32204	0.015526
IPR017909:Twin arginine translocation signal, Tat	5	32204	0.015526
IPR017945:DHBP synthase RibB-like alpha/beta domain	5	32204	0.015526
IPR018066:Tubby, C-terminal, conserved site	5	32204	0.015526
IPR018097:EGF-like calcium-binding, conserved site	5	32204	0.015526
IPR018167:S-adenosylmethionine decarboxylase subgroup	5	32204	0.015526
IPR018269:Ribosomal protein S13, conserved site	5	32204	0.015526
IPR018333:Squalene cyclase	5	32204	0.015526
IPR018368:Chaperonin ClpA/B, conserved site	5	32204	0.015526
IPR018376:Enoyl-CoA hydratase/isomerase, conserved site	5	32204	0.015526
IPR018500:DDT domain, subgroup	5	32204	0.015526
IPR018506:Cytochrome b5, heme-binding site	5	32204	0.015526
IPR018872:Transcription factor, WRKY, Zn-cluster	5	32204	0.015526
IPR018997:PUB domain	5	32204	0.015526
IPR019028:Carbohydrate binding domain CBM49	5	32204	0.015526
IPR019050:DFDF motif	5	32204	0.015526
IPR019053:FFD/TFG box motif	5	32204	0.015526
IPR019144:Membralin	5	32204	0.015526
IPR019273:Protein of unknown function DUF2296	5	32204	0.015526
IPR019542:Enhancer of polycomb-like	5	32204	0.015526
IPR019759:Peptidase S24/S26A/S26B, conserved region	5	32204	0.015526
IPR019954:Ubiquitin conserved site	5	32204	0.015526
IPR020001:Membrane insertion protein, OxaA/YidC, core	5	32204	0.015526
IPR020040:Ribosomal protein L6, alpha-beta domain	5	32204	0.015526
IPR020616:Thiolase, N-terminal	5	32204	0.015526
IPR020617:Thiolase, C-terminal	5	32204	0.015526
IPR020818:Chaperonin Cpn10	5	32204	0.015526
IPR020828:Glyceraldehyde 3-phosphate dehydrogenase, NAD(P) binding domain	5	32204	0.015526
IPR020829:Glyceraldehyde 3-phosphate dehydrogenase, catalytic domain	5	32204	0.015526
IPR020832:Glyceraldehyde 3-phosphate dehydrogenase, catalytic domain, subgroup	5	32204	0.015526
IPR020841:Polyketide synthase, beta-ketoacyl synthase region	5	32204	0.015526
IPR020842:Polyketide synthase/Fatty acid synthase, KR	5	32204	0.015526
IPR021148:Protein of unknown function DUF579	5	32204	0.015526
IPR021182:Uncharacterised conserved protein UCP031043	5	32204	0.015526
IPR021410:Protein of unknown function DUF3049	5	32204	0.015526
IPR021825:Protein of unknown function DUF3411	5	32204	0.015526
IPR022051:Protein of unknown function DUF3611	5	32204	0.015526
IPR022143:Protein of unknown function DUF3675	5	32204	0.015526
IPR022175:Breast carcinoma amplified sequence 3	5	32204	0.015526
IPR022227:Protein of unknown function DUF3754	5	32204	0.015526
IPR022228:Protein of unknown function DUF3755	5	32204	0.015526
IPR000022:Carboxyl transferase	4	32204	0.0124208
IPR000056:Ribulose-phosphate 3-epimerase	4	32204	0.0124208
IPR000183:Orn/DAP/Arg decarboxylase 2	4	32204	0.0124208
IPR000184:Bacterial surface antigen (D15)	4	32204	0.0124208
IPR000231:Ribosomal protein L30e	4	32204	0.0124208
IPR000245:ATPase, V0 complex, proteolipid subunit C	4	32204	0.0124208
IPR000283:NADH:ubiquinone oxidoreductase, 75kDa subunit, conserved site	4	32204	0.0124208
IPR000298:Cytochrome c oxidase, subunit III	4	32204	0.0124208
IPR000352:Class I peptide chain release factor	4	32204	0.0124208
IPR000358:Ribonucleotide reductase	4	32204	0.0124208
IPR000422:DHBP synthase RibB	4	32204	0.0124208
IPR000454:ATPase, F0 complex, subunit C	4	32204	0.0124208
IPR000517:Ribosomal protein L30p/L7e, conserved region	4	32204	0.0124208
IPR000560:Histidine phosphatase superfamily, clade-2	4	32204	0.0124208
IPR000577:Carbohydrate kinase, FGGY	4	32204	0.0124208
IPR000592:Ribosomal protein S27e	4	32204	0.0124208
IPR000597:Ribosomal protein L3	4	32204	0.0124208
IPR000683:Oxidoreductase, N-terminal	4	32204	0.0124208
IPR000684:RNA polymerase II, heptapeptide repeat, eukaryotic	4	32204	0.0124208
IPR000711:ATPase, F1 complex, OSCP/delta subunit	4	32204	0.0124208
IPR000738:WHEP-TRS	4	32204	0.0124208
IPR000744:NSF attachment protein	4	32204	0.0124208
IPR000771:Ketose-bisphosphate aldolase, class-II	4	32204	0.0124208
IPR000845:Nucleoside phosphorylase	4	32204	0.0124208
IPR000868:Isochorismatase-like	4	32204	0.0124208
IPR000876:Ribosomal protein S4e	4	32204	0.0124208
IPR000897:Signal recognition particle, SRP54 subunit, GTPase	4	32204	0.0124208
IPR000911:Ribosomal protein L11	4	32204	0.0124208
IPR000923:Blue (type 1) copper domain	4	32204	0.0124208
IPR000924:Glutamyl/glutaminyl-tRNA synthetase, class Ic	4	32204	0.0124208
IPR000926:GTP cyclohydrolase II	4	32204	0.0124208
IPR000977:ATP-dependent DNA ligase	4	32204	0.0124208
IPR000980:SH2 motif	4	32204	0.0124208
IPR001019:Guanine nucleotide binding protein (G-protein), alpha subunit	4	32204	0.0124208
IPR001057:Glutamate 5-kinase	4	32204	0.0124208
IPR001099:Chalcone/stilbene synthase, N-terminal	4	32204	0.0124208
IPR001135:NADH-quinone oxidoreductase, subunit D	4	32204	0.0124208
IPR001209:Ribosomal protein S14	4	32204	0.0124208
IPR001222:Zinc finger, TFIIS-type	4	32204	0.0124208
IPR001247:Exoribonuclease, phosphorolytic domain 1	4	32204	0.0124208
IPR001258:NHL repeat	4	32204	0.0124208
IPR001272:Phosphoenolpyruvate carboxykinase, ATP-utilising	4	32204	0.0124208
IPR001347:Sugar isomerase (SIS)	4	32204	0.0124208
IPR001351:Ribosomal protein S3, C-terminal	4	32204	0.0124208
IPR001371:Glycoside hydrolase, family 14B, plant	4	32204	0.0124208
IPR001424:Superoxide dismutase, copper/zinc binding	4	32204	0.0124208
IPR001451:Bacterial transferase hexapeptide repeat	4	32204	0.0124208
IPR001473:Clathrin, heavy chain, propeller, N-terminal	4	32204	0.0124208
IPR001567:Peptidase M3A/M3B, thimet/oligopeptidase F	4	32204	0.0124208
IPR001568:Ribonuclease T2	4	32204	0.0124208
IPR001569:Ribosomal protein L37e	4	32204	0.0124208
IPR001593:Ribosomal protein S3Ae	4	32204	0.0124208
IPR001646:Pentapeptide repeat	4	32204	0.0124208
IPR001675:Glycosyl transferase, family 29	4	32204	0.0124208
IPR001714:Peptidase M24, methionine aminopeptidase	4	32204	0.0124208
IPR001732:UDP-glucose/GDP-mannose dehydrogenase, N-terminal	4	32204	0.0124208
IPR001765:Carbonic anhydrase	4	32204	0.0124208
IPR001790:Ribosomal protein L10	4	32204	0.0124208
IPR001898:Sodium/sulphate symporter	4	32204	0.0124208
IPR001905:Ammonium transporter	4	32204	0.0124208
IPR001910:Inosine/uridine-preferring nucleoside hydrolase	4	32204	0.0124208
IPR001951:Histone H4	4	32204	0.0124208
IPR002059:Cold-shock protein, DNA-binding	4	32204	0.0124208
IPR002099:DNA mismatch repair protein	4	32204	0.0124208
IPR002171:Ribosomal protein L2	4	32204	0.0124208
IPR002192:Pyruvate phosphate dikinase, PEP/pyruvate-binding	4	32204	0.0124208
IPR002208:SecY protein	4	32204	0.0124208
IPR002259:Delayed-early response protein/equilibrative nucleoside transporter	4	32204	0.0124208
IPR002303:Valyl-tRNA synthetase, class Ia	4	32204	0.0124208
IPR002304:Methionyl-tRNA synthetase, class Ia	4	32204	0.0124208
IPR002305:Aminoacyl-tRNA synthetase, class Ib	4	32204	0.0124208
IPR002355:Multicopper oxidase, copper-binding site	4	32204	0.0124208
IPR002464:DNA/RNA helicase, ATP-dependent, DEAH-box type, conserved site	4	32204	0.0124208
IPR002478:Pseudouridine synthase/archaeosine transglycosylase	4	32204	0.0124208
IPR002483:Splicing factor PWI	4	32204	0.0124208
IPR002589:Appr-1-p processing	4	32204	0.0124208
IPR002634:BolA-like protein	4	32204	0.0124208
IPR002652:Importin-alpha-like, importin-beta-binding domain	4	32204	0.0124208
IPR002670:Ribosomal protein L18ae	4	32204	0.0124208
IPR002675:Ribosomal protein L38e	4	32204	0.0124208
IPR002680:Alternative oxidase	4	32204	0.0124208
IPR002687:Pre-mRNA processing ribonucleoprotein, snoRNA-binding domain	4	32204	0.0124208
IPR002744:Protein of unknown function DUF59	4	32204	0.0124208
IPR002784:Ribosomal protein L14	4	32204	0.0124208
IPR002818:ThiJ/PfpI	4	32204	0.0124208
IPR002842:ATPase, V1/A1 complex, subunit E	4	32204	0.0124208
IPR002866:Maturase, MatK, N-terminal	4	32204	0.0124208
IPR002891:Adenylylsulphate kinase, C-terminal	4	32204	0.0124208
IPR003154:S1/P1 nuclease	4	32204	0.0124208
IPR003213:Cytochrome c oxidase, subunit VIb	4	32204	0.0124208
IPR003293:Nudix hydrolase 6-like	4	32204	0.0124208
IPR003338:ATPase, AAA-type, VAT, N-terminal	4	32204	0.0124208
IPR003385:Glycoside hydrolase, family 77	4	32204	0.0124208
IPR003466:Chalcone isomerase, subgroup	4	32204	0.0124208
IPR003527:MAP kinase, conserved site	4	32204	0.0124208
IPR003618:Transcription elongation factor S-II, central domain	4	32204	0.0124208
IPR003674:Oligosaccharyl transferase, STT3 subunit	4	32204	0.0124208
IPR003736:Phenylacetic acid degradation-related protein	4	32204	0.0124208
IPR003918:NADH:ubiquinone oxidoreductase, chain 4	4	32204	0.0124208
IPR004083:Regulatory associated protein of TOR	4	32204	0.0124208
IPR004104:Oxidoreductase, C-terminal	4	32204	0.0124208
IPR004106:Peptidase S9A, oligopeptidase, N-terminal beta-propeller	4	32204	0.0124208
IPR004130:Protein of unknown function, ATP binding	4	32204	0.0124208
IPR004201:Cell division protein 48, CDC48, domain 2	4	32204	0.0124208
IPR004217:Mitochondrial inner membrane translocase complex, Tim8/9/10/13-zinc finger-like	4	32204	0.0124208
IPR004255:Uncharacterised protein family UPF0089	4	32204	0.0124208
IPR004328:BRO1	4	32204	0.0124208
IPR004343:Plus-3	4	32204	0.0124208
IPR004383:Ribosomal RNA large subunit methyltransferase RlmN;	4	32204	0.0124208
IPR004434:Isocitrate dehydrogenase NAD-dependent, mitochondrial	4	32204	0.0124208
IPR004447:Peptidase S41A, C-terminal peptidase	4	32204	0.0124208
IPR004541:Translation elongation factor EFTu/EF1A, bacterial/organelle	4	32204	0.0124208
IPR004655:Beta-ketoacyl-acyl carrier protein synthase III (FabH)	4	32204	0.0124208
IPR004695:C4-dicarboxylate transporter/malic acid transport protein	4	32204	0.0124208
IPR004788:Ribose 5-phosphate isomerase, type A	4	32204	0.0124208
IPR004806:UV excision repair protein Rad23	4	32204	0.0124208
IPR004815:Peptidase S16, ATP-dependent protease La	4	32204	0.0124208
IPR004855:Transcription factor IIA, alpha/beta subunit	4	32204	0.0124208
IPR004901:Alpha-1,4-glucan-protein synthase, UDP-forming	4	32204	0.0124208
IPR004910:Yippee-like protein	4	32204	0.0124208
IPR004953:EB1, C-terminal	4	32204	0.0124208
IPR004977:Ribosomal protein S25	4	32204	0.0124208
IPR005151:Peptidase S41	4	32204	0.0124208
IPR005176:Protein of unknown function DUF298	4	32204	0.0124208
IPR005349:Uncharacterised protein family UPF0136, Transmembrane	4	32204	0.0124208
IPR005379:Domain of unknown function XH	4	32204	0.0124208
IPR005381:Domain of unknown function, putative Zinc finger, XS/XH	4	32204	0.0124208
IPR005455:Profilin, plant	4	32204	0.0124208
IPR005606:Sec20	4	32204	0.0124208
IPR005609:Preprotein translocase Sec, Sec61-beta subunit	4	32204	0.0124208
IPR005612:CCAAT-binding factor	4	32204	0.0124208
IPR005710:Ribosomal protein S4/S9, eukaryotic/archaeal	4	32204	0.0124208
IPR005716:Ribosomal protein S7, eukaryotic/archaeal	4	32204	0.0124208
IPR005745:Ribosomal protein L14, bacterial-type	4	32204	0.0124208
IPR005755:Ribosomal protein L13, eukaryotic/archaeal	4	32204	0.0124208
IPR005801:ADC synthase	4	32204	0.0124208
IPR005836:ADP-glucose pyrophosphorylase, conserved site	4	32204	0.0124208
IPR005900:6-phosphogluconolactonase	4	32204	0.0124208
IPR005922:Phenylalanine ammonia-lyase	4	32204	0.0124208
IPR005982:Thioredoxin reductase	4	32204	0.0124208
IPR006044:11-S plant seed storage protein	4	32204	0.0124208
IPR006066:Nitrite/sulphite reductase iron-sulphur/siroheam-binding site	4	32204	0.0124208
IPR006085:XPG N-terminal	4	32204	0.0124208
IPR006095:Glutamate/phenylalanine/leucine/valine dehydrogenase	4	32204	0.0124208
IPR006096:Glutamate/phenylalanine/leucine/valine dehydrogenase, C-terminal	4	32204	0.0124208
IPR006097:Glutamate/phenylalanine/leucine/valine dehydrogenase, dimerisation domain	4	32204	0.0124208
IPR006113:6-phosphogluconate dehydrogenase, decarboxylating	4	32204	0.0124208
IPR006114:6-phosphogluconate dehydrogenase, C-terminal	4	32204	0.0124208
IPR006133:DNA-directed DNA polymerase, family B, exonuclease domain	4	32204	0.0124208
IPR006134:DNA-directed DNA polymerase, family B, conserved region	4	32204	0.0124208
IPR006145:Pseudouridine synthase, RsuA and RluB/C/D/E/F	4	32204	0.0124208
IPR006166:ERCC4 domain	4	32204	0.0124208
IPR006196:S1, IF1 type	4	32204	0.0124208
IPR006220:Anthranilate synthase component II/delta crystallin	4	32204	0.0124208
IPR006222:Glycine cleavage T-protein, N-terminal	4	32204	0.0124208
IPR006239:3(2),5 -bisphosphate nucleotidase HAL2	4	32204	0.0124208
IPR006258:Dihydrolipoamide dehydrogenase	4	32204	0.0124208
IPR006266:UMP-CMP kinase	4	32204	0.0124208
IPR006383:HAD-superfamily hydrolase, subfamily IB, PSPase-like	4	32204	0.0124208
IPR006529:U2 snRNP auxilliary factor, large subunit, splicing factor	4	32204	0.0124208
IPR006566:FBD-like	4	32204	0.0124208
IPR006568:PSP, proline-rich	4	32204	0.0124208
IPR006571:TLDc	4	32204	0.0124208
IPR006656:Molybdopterin oxidoreductase	4	32204	0.0124208
IPR006747:Protein of unknown function DUF599	4	32204	0.0124208
IPR006773:26S proteasome complex ubiquitin receptor, subunit Rpn13	4	32204	0.0124208
IPR006876:LMBR1-like membrane protein, conserved region	4	32204	0.0124208
IPR006946:Protein of unknown function DUF642	4	32204	0.0124208
IPR006948:Allinase, C-terminal	4	32204	0.0124208
IPR007034:Protein of unknown function DUF663	4	32204	0.0124208
IPR007075:RNA polymerase Rpb1, domain 6	4	32204	0.0124208
IPR007121:RNA polymerase, beta subunit, conserved site	4	32204	0.0124208
IPR007180:Protein of unknown function DUF382	4	32204	0.0124208
IPR007185:DNA polymerase alpha/epsilon, subunit B	4	32204	0.0124208
IPR007196:CCR4-Not complex component, Not1	4	32204	0.0124208
IPR007225:Exocyst complex subunit Sec15-like	4	32204	0.0124208
IPR007273:SCAMP	4	32204	0.0124208
IPR007330:MIT	4	32204	0.0124208
IPR007513:Uncharacterised protein family SERF	4	32204	0.0124208
IPR007613:Protein of unknown function DUF568, DOMON-like	4	32204	0.0124208
IPR007651:Lipin, N-terminal conserved region	4	32204	0.0124208
IPR007679:Protein of unknown function DUF569	4	32204	0.0124208
IPR007700:Protein of unknown function DUF668	4	32204	0.0124208
IPR007750:Protein of unknown function DUF674	4	32204	0.0124208
IPR007757:MT-A70	4	32204	0.0124208
IPR007862:Adenylate kinase, active site lid domain	4	32204	0.0124208
IPR008144:Guanylate kinase	4	32204	0.0124208
IPR008153:Clathrin adaptor, gamma-adaptin, appendage	4	32204	0.0124208
IPR008207:Signal transduction histidine kinase, phosphotransfer (Hpt) domain	4	32204	0.0124208
IPR008210:Phosphoenolpyruvate carboxykinase, N-terminal	4	32204	0.0124208
IPR008264:Beta-glucanase	4	32204	0.0124208
IPR008406:Dormancyauxin associated	4	32204	0.0124208
IPR008533:Protein of unknown function DUF815	4	32204	0.0124208
IPR008547:Protein of unknown function DUF829, transmembrane 53	4	32204	0.0124208
IPR008710:Nicastrin	4	32204	0.0124208
IPR008758:Peptidase S28	4	32204	0.0124208
IPR008802:Rubber elongation factor	4	32204	0.0124208
IPR008892:Cold acclimation WCOR413	4	32204	0.0124208
IPR008913:Zinc finger, CHY-type	4	32204	0.0124208
IPR008947:Phospholipase C/P1 nuclease, core	4	32204	0.0124208
IPR008997:Ricin B-related lectin	4	32204	0.0124208
IPR009056:Cytochrome c domain	4	32204	0.0124208
IPR009076:FKBP12-rapamycin-associated protein, FKBP12-rapamycin-binding	4	32204	0.0124208
IPR009097:RNA ligase/cyclic nucleotide phosphodiesterase	4	32204	0.0124208
IPR009145:U2 auxiliary factor small subunit	4	32204	0.0124208
IPR009695:Monogalactosyldiacylglycerol synthase	4	32204	0.0124208
IPR010228:NADH:ubiquinone oxidoreductase, subunit G	4	32204	0.0124208
IPR010241:Ferredoxin [2Fe-2S], plant	4	32204	0.0124208
IPR010409:GAGA binding-like	4	32204	0.0124208
IPR010543:Protein of unknown function DUF1117	4	32204	0.0124208
IPR010569:Myotubularin-related	4	32204	0.0124208
IPR010737:Protein of unknown function, DUF1537	4	32204	0.0124208
IPR011017:TRASH	4	32204	0.0124208
IPR011035:Ribosomal protein L25/Gln-tRNA synthetase, anti-codon-binding domain	4	32204	0.0124208
IPR011041:Soluble quinoprotein glucose/sorbosone dehydrogenase	4	32204	0.0124208
IPR011047:Quinonprotein alcohol dehydrogenase-like	4	32204	0.0124208
IPR011048:Cytochrome cd1-nitrite reductase-like, C-terminal haem d1	4	32204	0.0124208
IPR011108:RNA-metabolising metallo-beta-lactamase	4	32204	0.0124208
IPR011129:Cold shock protein	4	32204	0.0124208
IPR011320:Ribonuclease H1, N-terminal	4	32204	0.0124208
IPR011424:C1-like	4	32204	0.0124208
IPR011583:Chitinase II	4	32204	0.0124208
IPR011691:Vesicle transport protein, SFT2-like	4	32204	0.0124208
IPR011702:Glutamine amidotransferase superfamily	4	32204	0.0124208
IPR011759:Cytochrome C oxidase subunit II, transmembrane domain	4	32204	0.0124208
IPR011763:Acetyl-coenzyme A carboxyltransferase, C-terminal	4	32204	0.0124208
IPR011787:Sulphite reductase, ferredoxin dependent	4	32204	0.0124208
IPR011904:Acetate--CoA ligase	4	32204	0.0124208
IPR011905:Glutaredoxin-like, plant II	4	32204	0.0124208
IPR011947:FCP1-like phosphatase, phosphatase domain	4	32204	0.0124208
IPR011987:ATPase, V1 complex, subunit H, C-terminal	4	32204	0.0124208
IPR012132:Glucose-methanol-choline oxidoreductase	4	32204	0.0124208
IPR012135:Dihydroorotate dehydrogenase, class 1/ 2	4	32204	0.0124208
IPR012146:Ferredoxin--NADP reductase	4	32204	0.0124208
IPR012284:Fibritin/6-phosphogluconate dehydrogenase, C-terminal extension	4	32204	0.0124208
IPR012328:Chalcone/stilbene synthase, C-terminal	4	32204	0.0124208
IPR012394:Aldehyde dehydrogenase NAD(P)-dependent	4	32204	0.0124208
IPR012417:Calmodulin-binding protein, plant	4	32204	0.0124208
IPR012466:Adaptin ear-binding coat-associated protein 1 NECAP-1	4	32204	0.0124208
IPR012474:Frigida-like	4	32204	0.0124208
IPR012878:Protein of unknown function DUF1680	4	32204	0.0124208
IPR012940:Nucleic acid binding NABP	4	32204	0.0124208
IPR012976:NOSIC	4	32204	0.0124208
IPR012978:Domain of unknown function, NUC173	4	32204	0.0124208
IPR013028:Transcription factor IIA, alpha subunit, N-terminal	4	32204	0.0124208
IPR013032:EGF-like region, conserved site	4	32204	0.0124208
IPR013087:Zinc finger, C2H2-type/integrase, DNA-binding	4	32204	0.0124208
IPR013090:Phospholipase A2, active site	4	32204	0.0124208
IPR013112:FAD-binding 8	4	32204	0.0124208
IPR013121:Ferric reductase, NAD binding	4	32204	0.0124208
IPR013130:Ferric reductase-like transmembrane component, N-terminal	4	32204	0.0124208
IPR013209:LNS2, Lipin/Ned1/Smp2	4	32204	0.0124208
IPR013212:Mad3/BUB1 homology region 1	4	32204	0.0124208
IPR013578:Peptidase M16C associated	4	32204	0.0124208
IPR013623:NADPH oxidase Respiratory burst	4	32204	0.0124208
IPR013650:ATP-grasp fold, succinyl-CoA synthetase-type	4	32204	0.0124208
IPR013698:Squalene epoxidase	4	32204	0.0124208
IPR013751:3-Oxoacyl-[acyl-carrier-protein (ACP)] synthase III	4	32204	0.0124208
IPR013815:ATP-grasp fold, subdomain 1	4	32204	0.0124208
IPR013822:Signal recognition particle, SRP54 subunit, helical bundle	4	32204	0.0124208
IPR013843:Ribosomal protein S4e, N-terminal	4	32204	0.0124208
IPR013845:Ribosomal protein S4e, central	4	32204	0.0124208
IPR013878:Mo25-like	4	32204	0.0124208
IPR013951:Histone deacetylation protein Rxt3	4	32204	0.0124208
IPR013977:Glycine cleavage T-protein, C-terminal barrel	4	32204	0.0124208
IPR013993:Zinc finger, N-recognin, metazoa	4	32204	0.0124208
IPR014019:Phosphatase tensin type	4	32204	0.0124208
IPR014026:UDP-glucose/GDP-mannose dehydrogenase, dimerisation	4	32204	0.0124208
IPR014027:UDP-glucose/GDP-mannose dehydrogenase, C-terminal	4	32204	0.0124208
IPR014028:UDP-glucose/GDP-mannose dehydrogenase, dimerisation and substrate-binding domain	4	32204	0.0124208
IPR014472:Choline/ethanolaminephosphotransferase	4	32204	0.0124208
IPR014758:Methionyl-tRNA synthetase, class Ia, N-terminal	4	32204	0.0124208
IPR014764:Defective-in-cullin neddylation protein	4	32204	0.0124208
IPR014774:Circadian clock protein KaiC/DNA repair protein RadA	4	32204	0.0124208
IPR014905:HIP116, Rad5p N-terminal	4	32204	0.0124208
IPR014978:Glutamine-Leucine-Glutamine, QLQ	4	32204	0.0124208
IPR015348:Clathrin, heavy chain, linker, core motif	4	32204	0.0124208
IPR015405:NADH-quinone oxidoreductase, chain G, C-terminal	4	32204	0.0124208
IPR015413:Aminoacyl-tRNA synthetase, class I (M)	4	32204	0.0124208
IPR015433:Phosphatidylinositol Kinase	4	32204	0.0124208
IPR015496:Ubiquilin	4	32204	0.0124208
IPR015521:MATE family transporter related protein	4	32204	0.0124208
IPR015568:Peptidase M1, puromycin-sensitive aminopeptidase	4	32204	0.0124208
IPR015661:Mitotic checkpoint serine/threonine protein kinase, Bub1	4	32204	0.0124208
IPR015701:Ferredoxin Reductase	4	32204	0.0124208
IPR015724:Serine endopeptidase DegP2	4	32204	0.0124208
IPR015784:Serine/threonine-protein kinase, ATN1-like	4	32204	0.0124208
IPR015802:Copper amine oxidase, N3-terminal	4	32204	0.0124208
IPR015847:Exoribonuclease, phosphorolytic domain 2	4	32204	0.0124208
IPR015873:Clathrin alpha-adaptin/coatomer adaptor, appendage, C-terminal subdomain	4	32204	0.0124208
IPR015884:Malic enzyme, conserved site	4	32204	0.0124208
IPR015890:Chorismate binding, C-terminal	4	32204	0.0124208
IPR015964:Cytochrome C oxidase subunit II-like, transmembrane domain	4	32204	0.0124208
IPR016025:Clathrin, heavy chain, linker/propeller domain	4	32204	0.0124208
IPR016050:Proteasome, beta-type subunit, conserved site	4	32204	0.0124208
IPR016082:Ribosomal protein L30, ferredoxin-like fold domain	4	32204	0.0124208
IPR016087:Chalcone isomerase	4	32204	0.0124208
IPR016118:Phosphatidic acid phosphatase/chloroperoxidase, N-terminal	4	32204	0.0124208
IPR016157:Cullin, conserved site	4	32204	0.0124208
IPR016168:FAD-linked oxidase, FAD-binding, subdomain 2	4	32204	0.0124208
IPR016341:Clathrin, heavy chain	4	32204	0.0124208
IPR016467:DNA recombination and repair protein, RecA-like	4	32204	0.0124208
IPR016482:Preprotein translocase Sec, Sec61-beta subunit, eukarya	4	32204	0.0124208
IPR016695:Purine 5'-nucleotidase	4	32204	0.0124208
IPR016897:E3 ubiquitin ligase, SCF complex, Skp subunit	4	32204	0.0124208
IPR016961:Diacylglycerol kinase, plant	4	32204	0.0124208
IPR017000:Membrane-anchored ubiquitin-fold protein, HCG-1	4	32204	0.0124208
IPR017053:Response regulator, plant B-type	4	32204	0.0124208
[truncated: 3,038 more rows]

## Sheet: Domain mapping
Transcript Id	Interpro Id	Description
comp14188_c0_seq1	IPR000308	14-3-3 protein
comp18954_c0_seq1	IPR005474	Transketolase, N-terminal
comp18954_c0_seq1	IPR009014	Transketolase, C-terminal/Pyruvate-ferredoxin oxidoreductase, domain II
comp18954_c0_seq1	IPR005476	Transketolase, C-terminal
comp18954_c0_seq1	IPR005475	Transketolase-like, pyrimidine-binding domain
comp18954_c0_seq1	IPR005478	Transketolase, bacterial-like
comp18954_c0_seq1	IPR015941	Transketolase-like, C-terminal
comp33927_c1_seq1	IPR000225	Armadillo
comp33927_c1_seq1	IPR003613	U box domain
comp33927_c1_seq1	IPR011989	Armadillo-like helical
comp33927_c1_seq1	IPR016024	Armadillo-type fold
comp36216_c0_seq1	IPR004776	Auxin efflux carrier
comp27238_c0_seq2	IPR006121	Heavy metal transport/detoxification protein
comp27238_c0_seq1	IPR006121	Heavy metal transport/detoxification protein
comp18640_c0_seq1	IPR002912	Amino acid-binding ACT
comp19183_c1_seq1	IPR011009	Protein kinase-like domain
comp19183_c1_seq1	IPR001245	Serine/threonine/tyrosine-protein kinase
comp19183_c1_seq1	IPR000719	Protein kinase, catalytic domain
comp19183_c1_seq1	IPR020635	Tyrosine-protein kinase, catalytic domain
comp19183_c1_seq1	IPR002290	Serine/threonine-protein kinase domain
comp20195_c0_seq1	IPR012334	Pectin lyase fold
comp20195_c0_seq1	IPR000070	Pectinesterase, catalytic
comp20195_c0_seq1	IPR018040	Pectinesterase, active site
comp20195_c0_seq1	IPR006501	Pectinesterase inhibitor
comp20195_c0_seq1	IPR011050	Pectin lyase fold/virulence factor
comp16497_c2_seq1	IPR006041	Pollen Ole e 1 allergen/extensin
comp28193_c0_seq1	IPR011009	Protein kinase-like domain
comp28193_c0_seq1	IPR020635	Tyrosine-protein kinase, catalytic domain
comp28193_c0_seq1	IPR000719	Protein kinase, catalytic domain
comp28193_c0_seq1	IPR002290	Serine/threonine-protein kinase domain
comp28193_c0_seq1	IPR017442	Serine/threonine-protein kinase-like domain
comp33545_c0_seq10	IPR001806	Ras GTPase
comp33545_c0_seq10	IPR005225	Small GTP-binding protein
comp33545_c0_seq10	IPR003579	Ras small GTPase, Rab type
comp33545_c0_seq10	IPR013753	Ras
comp33545_c0_seq10	IPR020851	Small GTPase
comp37415_c0_seq1	IPR004839	Aminotransferase, class I/II
comp37415_c0_seq1	IPR015424	Pyridoxal phosphate-dependent transferase, major domain
comp37415_c0_seq1	IPR015422	Pyridoxal phosphate-dependent transferase, major region, subdomain 2
comp37415_c0_seq1	IPR015421	Pyridoxal phosphate-dependent transferase, major region, subdomain 1
comp27084_c0_seq1	IPR011990	Tetratricopeptide-like helical
comp27084_c0_seq1	IPR013026	Tetratricopeptide repeat-containing
comp27084_c0_seq1	IPR019734	Tetratricopeptide repeat
comp27084_c0_seq1	IPR001440	Tetratricopeptide TPR-1
comp27084_c0_seq2	IPR011990	Tetratricopeptide-like helical
comp27084_c0_seq2	IPR013026	Tetratricopeptide repeat-containing
comp27084_c0_seq2	IPR001440	Tetratricopeptide TPR-1
comp27084_c0_seq2	IPR019734	Tetratricopeptide repeat
comp27084_c0_seq3	IPR011990	Tetratricopeptide-like helical
comp27084_c0_seq3	IPR013026	Tetratricopeptide repeat-containing
comp27084_c0_seq3	IPR001440	Tetratricopeptide TPR-1
comp27084_c0_seq3	IPR019734	Tetratricopeptide repeat
comp12595_c0_seq1	IPR005162	Retrotransposon gag protein
comp29723_c0_seq4	IPR002495	Glycosyl transferase, family 8
comp25110_c0_seq1	IPR008506	Protein of unknown function DUF788
comp11322_c0_seq1	IPR002885	Pentatricopeptide repeat
comp34297_c0_seq9	IPR006702	Uncharacterised protein family UPF0497, trans-membrane plant
comp11322_c0_seq2	IPR002885	Pentatricopeptide repeat
comp29723_c0_seq2	IPR002495	Glycosyl transferase, family 8
comp29723_c0_seq3	IPR002495	Glycosyl transferase, family 8
comp34297_c0_seq8	IPR006702	Uncharacterised protein family UPF0497, trans-membrane plant
comp34297_c0_seq7	IPR006702	Uncharacterised protein family UPF0497, trans-membrane plant
comp34297_c0_seq6	IPR006702	Uncharacterised protein family UPF0497, trans-membrane plant
comp19466_c1_seq1	IPR011009	Protein kinase-like domain
comp19466_c1_seq1	IPR001611	Leucine-rich repeat
comp19466_c1_seq1	IPR013210	Leucine-rich repeat-containing N-terminal domain, type 2
comp19466_c1_seq1	IPR020635	Tyrosine-protein kinase, catalytic domain
comp19466_c1_seq1	IPR000719	Protein kinase, catalytic domain
comp19466_c1_seq1	IPR002290	Serine/threonine-protein kinase domain
comp19466_c1_seq1	IPR017442	Serine/threonine-protein kinase-like domain
comp25110_c0_seq2	IPR008506	Protein of unknown function DUF788
comp34297_c0_seq5	IPR006702	Uncharacterised protein family UPF0497, trans-membrane plant
comp34297_c0_seq4	IPR006702	Uncharacterised protein family UPF0497, trans-membrane plant
comp34297_c0_seq3	IPR006702	Uncharacterised protein family UPF0497, trans-membrane plant
comp29347_c0_seq1	IPR011009	Protein kinase-like domain
comp29347_c0_seq1	IPR016253	Integrin-linked protein kinase
comp29347_c0_seq1	IPR020635	Tyrosine-protein kinase, catalytic domain
comp29347_c0_seq1	IPR000719	Protein kinase, catalytic domain
comp29347_c0_seq1	IPR002290	Serine/threonine-protein kinase domain
comp29347_c0_seq1	IPR017442	Serine/threonine-protein kinase-like domain
comp29347_c0_seq1	IPR002110	Ankyrin repeat
comp29347_c0_seq1	IPR020683	Ankyrin repeat-containing domain
comp34297_c0_seq2	IPR006702	Uncharacterised protein family UPF0497, trans-membrane plant
comp29347_c0_seq2	IPR011009	Protein kinase-like domain
comp29347_c0_seq2	IPR016253	Integrin-linked protein kinase
comp29347_c0_seq2	IPR020635	Tyrosine-protein kinase, catalytic domain
comp29347_c0_seq2	IPR000719	Protein kinase, catalytic domain
comp29347_c0_seq2	IPR002290	Serine/threonine-protein kinase domain
comp29347_c0_seq2	IPR017442	Serine/threonine-protein kinase-like domain
comp29347_c0_seq2	IPR002110	Ankyrin repeat
comp29347_c0_seq2	IPR020683	Ankyrin repeat-containing domain
comp34297_c0_seq1	IPR006702	Uncharacterised protein family UPF0497, trans-membrane plant
comp29723_c0_seq1	IPR002495	Glycosyl transferase, family 8
comp27108_c0_seq1	IPR008521	Protein of unknown function DUF803
comp31234_c0_seq1	IPR016040	NAD(P)-binding domain
comp31234_c0_seq1	IPR002347	Glucose/ribitol dehydrogenase
comp31234_c0_seq1	IPR002198	Short-chain dehydrogenase/reductase SDR
comp33599_c0_seq1	IPR011989	Armadillo-like helical
comp33599_c0_seq1	IPR000357	HEAT
comp33599_c0_seq1	IPR021133	HEAT, type 2
comp33599_c0_seq1	IPR007598	Protein of unknown function DUF577
comp33599_c0_seq1	IPR016024	Armadillo-type fold
comp26944_c0_seq1	IPR008547	Protein of unknown function DUF829, transmembrane 53
comp34158_c0_seq12	IPR005135	Endonuclease/exonuclease/phosphatase
comp34158_c0_seq12	IPR000300	Inositol polyphosphate related phosphatase
comp34158_c0_seq11	IPR005135	Endonuclease/exonuclease/phosphatase
comp34158_c0_seq11	IPR000300	Inositol polyphosphate related phosphatase
comp31916_c0_seq3	IPR002528	Multi antimicrobial extrusion protein MatE
comp31916_c0_seq3	IPR015521	MATE family transporter related protein
comp26944_c0_seq3	IPR008547	Protein of unknown function DUF829, transmembrane 53
comp31916_c0_seq4	IPR002528	Multi antimicrobial extrusion protein MatE
comp31916_c0_seq4	IPR015521	MATE family transporter related protein
comp26944_c0_seq2	IPR008547	Protein of unknown function DUF829, transmembrane 53
comp33599_c0_seq5	IPR011989	Armadillo-like helical
comp33599_c0_seq5	IPR000357	HEAT
comp33599_c0_seq5	IPR021133	HEAT, type 2
comp33599_c0_seq5	IPR016024	Armadillo-type fold
comp33599_c0_seq2	IPR011989	Armadillo-like helical
comp33599_c0_seq2	IPR000357	HEAT
comp33599_c0_seq2	IPR021133	HEAT, type 2
comp33599_c0_seq2	IPR016024	Armadillo-type fold
comp27980_c1_seq1	IPR009072	Histone-fold
comp27980_c1_seq1	IPR006809	TAFII28-like protein
comp31916_c0_seq5	IPR002528	Multi antimicrobial extrusion protein MatE
comp31916_c0_seq5	IPR015521	MATE family transporter related protein
comp31234_c0_seq2	IPR016040	NAD(P)-binding domain
comp31234_c0_seq2	IPR002347	Glucose/ribitol dehydrogenase
comp31234_c0_seq2	IPR002198	Short-chain dehydrogenase/reductase SDR
comp31916_c0_seq6	IPR002528	Multi antimicrobial extrusion protein MatE
comp31916_c0_seq6	IPR015521	MATE family transporter related protein
comp31916_c0_seq1	IPR002528	Multi antimicrobial extrusion protein MatE
comp31916_c0_seq1	IPR015521	MATE family transporter related protein
comp31916_c0_seq2	IPR002528	Multi antimicrobial extrusion protein MatE
comp31916_c0_seq2	IPR015521	MATE family transporter related protein
comp34158_c0_seq10	IPR005135	Endonuclease/exonuclease/phosphatase
comp34158_c0_seq10	IPR000300	Inositol polyphosphate related phosphatase
comp31209_c1_seq7	IPR011531	Bicarbonate transporter, C-terminal
comp31209_c1_seq7	IPR003020	Bicarbonate transporter, eukaryotic
comp27084_c0_seq6	IPR011990	Tetratricopeptide-like helical
comp27084_c0_seq6	IPR013026	Tetratricopeptide repeat-containing
comp27084_c0_seq6	IPR019734	Tetratricopeptide repeat
comp27084_c0_seq6	IPR001440	Tetratricopeptide TPR-1
comp27084_c0_seq5	IPR011990	Tetratricopeptide-like helical
comp27084_c0_seq5	IPR013026	Tetratricopeptide repeat-containing
comp27084_c0_seq5	IPR001440	Tetratricopeptide TPR-1
comp27084_c0_seq5	IPR019734	Tetratricopeptide repeat
comp27084_c0_seq4	IPR011990	Tetratricopeptide-like helical
comp27084_c0_seq4	IPR013026	Tetratricopeptide repeat-containing
comp27084_c0_seq4	IPR019734	Tetratricopeptide repeat
comp27084_c0_seq4	IPR001440	Tetratricopeptide TPR-1
comp25873_c0_seq1	IPR016181	Acyl-CoA N-acyltransferase
comp25873_c0_seq1	IPR000182	GCN5-related N-acetyltransferase
comp25873_c0_seq2	IPR016181	Acyl-CoA N-acyltransferase
comp25873_c0_seq2	IPR000182	GCN5-related N-acetyltransferase
comp31209_c1_seq1	IPR011531	Bicarbonate transporter, C-terminal
comp31209_c1_seq1	IPR003020	Bicarbonate transporter, eukaryotic
comp32516_c0_seq2	IPR006762	Gtr1/RagA G protein
comp32516_c0_seq2	IPR019009	Signal recognition particle receptor, beta subunit
comp32516_c0_seq2	IPR006689	ARF/SAR superfamily
comp31209_c1_seq2	IPR011531	Bicarbonate transporter, C-terminal
comp31209_c1_seq2	IPR003020	Bicarbonate transporter, eukaryotic
comp20997_c0_seq1	IPR004883	Lateral organ boundaries, LOB
comp32406_c0_seq3	IPR007275	YTH domain
comp32516_c0_seq1	IPR006762	Gtr1/RagA G protein
comp32516_c0_seq1	IPR019009	Signal recognition particle receptor, beta subunit
comp32516_c0_seq1	IPR006689	ARF/SAR superfamily
comp19918_c1_seq1	IPR001023	Heat shock protein Hsp70
comp19918_c1_seq1	IPR013126	Heat shock protein 70
comp31209_c1_seq5	IPR011531	Bicarbonate transporter, C-terminal
comp31209_c1_seq5	IPR003020	Bicarbonate transporter, eukaryotic
comp31209_c1_seq6	IPR011531	Bicarbonate transporter, C-terminal
comp31209_c1_seq6	IPR003020	Bicarbonate transporter, eukaryotic
comp31209_c1_seq3	IPR011531	Bicarbonate transporter, C-terminal
comp31209_c1_seq3	IPR003020	Bicarbonate transporter, eukaryotic
comp6790_c0_seq1	IPR003152	PIK-related kinase, FATC
comp6790_c0_seq1	IPR009076	FKBP12-rapamycin-associated protein, FKBP12-rapamycin-binding
comp6790_c0_seq1	IPR011009	Protein kinase-like domain
comp6790_c0_seq1	IPR003151	PIK-related kinase, FAT
comp6790_c0_seq1	IPR014009	PIK-related kinase
comp6790_c0_seq1	IPR011989	Armadillo-like helical
comp6790_c0_seq1	IPR000403	Phosphatidylinositol 3-/4-kinase, catalytic
comp6790_c0_seq1	IPR016024	Armadillo-type fold
comp31209_c1_seq4	IPR011531	Bicarbonate transporter, C-terminal
comp31209_c1_seq4	IPR003020	Bicarbonate transporter, eukaryotic
comp30801_c0_seq1	IPR005474	Transketolase, N-terminal
comp30801_c0_seq1	IPR009014	Transketolase, C-terminal/Pyruvate-ferredoxin oxidoreductase, domain II
comp30801_c0_seq1	IPR005476	Transketolase, C-terminal
comp30801_c0_seq1	IPR005475	Transketolase-like, pyrimidine-binding domain
comp30801_c0_seq1	IPR005478	Transketolase, bacterial-like
comp30801_c0_seq1	IPR015941	Transketolase-like, C-terminal
comp35304_c0_seq1	IPR000210	BTB/POZ-like
comp35304_c0_seq1	IPR011990	Tetratricopeptide-like helical
comp35304_c0_seq1	IPR019734	Tetratricopeptide repeat
comp35304_c0_seq1	IPR011333	BTB/POZ fold
comp20502_c0_seq1	IPR000836	Phosphoribosyltransferase
comp20502_c0_seq1	IPR000764	Uridine kinase
comp27796_c0_seq1	IPR009072	Histone-fold
comp27796_c0_seq1	IPR000164	Histone H3
comp27796_c0_seq1	IPR007125	Histone core
comp27969_c0_seq1	IPR012334	Pectin lyase fold
comp27969_c0_seq1	IPR000070	Pectinesterase, catalytic
comp27969_c0_seq1	IPR018040	Pectinesterase, active site
comp27969_c0_seq1	IPR006501	Pectinesterase inhibitor
comp27969_c0_seq1	IPR011050	Pectin lyase fold/virulence factor
comp2380_c0_seq1	IPR011989	Armadillo-like helical
comp2380_c0_seq1	IPR016642	26S proteasome regulatory complex, non-ATPase subcomplex, Rpn2/Psmd1 subunit
comp2380_c0_seq1	IPR016024	Armadillo-type fold
comp27663_c0_seq1	IPR015706	RNA-directed DNA polymerase (reverse transcriptase), related
comp27663_c0_seq1	IPR012337	Polynucleotidyl transferase, ribonuclease H fold
comp27663_c0_seq1	IPR000477	RNA-directed DNA polymerase (reverse transcriptase)
comp27663_c0_seq2	IPR015706	RNA-directed DNA polymerase (reverse transcriptase), related
comp27663_c0_seq2	IPR012337	Polynucleotidyl transferase, ribonuclease H fold
comp27663_c0_seq2	IPR000477	RNA-directed DNA polymerase (reverse transcriptase)
comp33711_c0_seq4	IPR018957	Zinc finger, C3HC4 RING-type
comp33711_c0_seq4	IPR001841	Zinc finger, RING-type
comp33711_c0_seq4	IPR012337	Polynucleotidyl transferase, ribonuclease H fold
comp33711_c0_seq6	IPR018957	Zinc finger, C3HC4 RING-type
comp33711_c0_seq6	IPR001841	Zinc finger, RING-type
comp33711_c0_seq7	IPR018957	Zinc finger, C3HC4 RING-type
comp33711_c0_seq7	IPR001841	Zinc finger, RING-type
comp33711_c0_seq8	IPR018957	Zinc finger, C3HC4 RING-type
comp33711_c0_seq8	IPR017907	Zinc finger, RING-type, conserved site
comp33711_c0_seq8	IPR001841	Zinc finger, RING-type
comp36735_c0_seq1	IPR016695	Purine 5'-nucleotidase
comp36735_c0_seq1	IPR008380	HAD-superfamily hydrolase, subfamily IG, 5'-nucleotidase
comp33711_c0_seq9	IPR018957	Zinc finger, C3HC4 RING-type
comp33711_c0_seq9	IPR001841	Zinc finger, RING-type
comp21138_c0_seq4	IPR016135	Ubiquitin-conjugating enzyme/RWD-like
comp21138_c0_seq4	IPR000608	Ubiquitin-conjugating enzyme, E2
comp32752_c0_seq1	IPR004159	Protein of unknown function DUF248, methyltransferase putative
comp32752_c0_seq2	IPR004159	Protein of unknown function DUF248, methyltransferase putative
comp32752_c0_seq3	IPR004159	Protein of unknown function DUF248, methyltransferase putative
comp32752_c0_seq4	IPR004159	Protein of unknown function DUF248, methyltransferase putative
comp36207_c0_seq1	IPR005013	Dolichyl-diphosphooligosaccharide-protein glycosyltransferase 48kDa subunit
comp32752_c0_seq5	IPR004159	Protein of unknown function DUF248, methyltransferase putative
comp32752_c0_seq6	IPR004159	Protein of unknown function DUF248, methyltransferase putative
comp21138_c0_seq1	IPR016135	Ubiquitin-conjugating enzyme/RWD-like
comp21138_c0_seq1	IPR000608	Ubiquitin-conjugating enzyme, E2
comp24064_c0_seq1	IPR012335	Thioredoxin fold
comp24064_c0_seq1	IPR010987	Glutathione S-transferase, C-terminal-like
comp24064_c0_seq1	IPR004046	Glutathione S-transferase, C-terminal
comp24064_c0_seq1	IPR012336	Thioredoxin-like fold
comp24064_c0_seq1	IPR004045	Glutathione S-transferase, N-terminal
comp24064_c0_seq1	IPR017933	Glutathione S-transferase/chloride channel, C-terminal
comp21138_c0_seq3	IPR016135	Ubiquitin-conjugating enzyme/RWD-like
comp21138_c0_seq3	IPR000608	Ubiquitin-conjugating enzyme, E2
comp21138_c0_seq2	IPR016135	Ubiquitin-conjugating enzyme/RWD-like
comp21138_c0_seq2	IPR000608	Ubiquitin-conjugating enzyme, E2
comp33711_c0_seq1	IPR018957	Zinc finger, C3HC4 RING-type
comp33711_c0_seq1	IPR017907	Zinc finger, RING-type, conserved site
comp33711_c0_seq1	IPR001841	Zinc finger, RING-type
comp29716_c0_seq1	IPR012334	Pectin lyase fold
comp29716_c0_seq1	IPR000743	Glycoside hydrolase, family 28
comp29716_c0_seq1	IPR006626	Parallel beta-helix repeat
comp29716_c0_seq1	IPR011050	Pectin lyase fold/virulence factor
comp33711_c0_seq3	IPR018957	Zinc finger, C3HC4 RING-type
comp33711_c0_seq3	IPR001841	Zinc finger, RING-type
comp33711_c0_seq3	IPR012337	Polynucleotidyl transferase, ribonuclease H fold
comp30237_c0_seq1	IPR002067	Mitochondrial carrier protein
comp30237_c0_seq1	IPR018108	Mitochondrial substrate/solute carrier
comp30237_c0_seq1	IPR001993	Mitochondrial substrate carrier
comp33993_c2_seq17	IPR018451	NAF/FISL domain
comp33993_c2_seq17	IPR004041	NAF domain
comp33993_c2_seq17	IPR011009	Protein kinase-like domain
comp33993_c2_seq17	IPR000719	Protein kinase, catalytic domain
comp33993_c2_seq17	IPR020635	Tyrosine-protein kinase, catalytic domain
comp33993_c2_seq17	IPR017442	Serine/threonine-protein kinase-like domain
comp33993_c2_seq17	IPR002290	Serine/threonine-protein kinase domain
comp33993_c2_seq17	IPR020660	CBL-interacting protein kinase
comp33993_c2_seq17	IPR020636	Calcium/calmodulin-dependent protein kinase-like
comp33993_c2_seq18	IPR018451	NAF/FISL domain
comp33993_c2_seq18	IPR004041	NAF domain
comp33993_c2_seq18	IPR011009	Protein kinase-like domain
comp33993_c2_seq18	IPR020635	Tyrosine-protein kinase, catalytic domain
comp33993_c2_seq18	IPR000719	Protein kinase, catalytic domain
comp33993_c2_seq18	IPR017442	Serine/threonine-protein kinase-like domain
comp33993_c2_seq18	IPR002290	Serine/threonine-protein kinase domain
comp33993_c2_seq18	IPR020660	CBL-interacting protein kinase
comp33993_c2_seq18	IPR020636	Calcium/calmodulin-dependent protein kinase-like
comp16944_c0_seq1	IPR021899	Protein of unknown function DUF3511
comp27515_c1_seq1	IPR011990	Tetratricopeptide-like helical
comp27515_c1_seq1	IPR013026	Tetratricopeptide repeat-containing
comp27515_c1_seq1	IPR006636	Heat shock chaperonin-binding
comp27515_c1_seq1	IPR001440	Tetratricopeptide TPR-1
comp27515_c1_seq1	IPR019734	Tetratricopeptide repeat
comp27515_c1_seq2	IPR011990	Tetratricopeptide-like helical
comp27515_c1_seq2	IPR013026	Tetratricopeptide repeat-containing
comp27515_c1_seq2	IPR006636	Heat shock chaperonin-binding
comp27515_c1_seq2	IPR001440	Tetratricopeptide TPR-1
comp27515_c1_seq2	IPR019734	Tetratricopeptide repeat
comp27515_c1_seq3	IPR011990	Tetratricopeptide-like helical
comp27515_c1_seq3	IPR013026	Tetratricopeptide repeat-containing
comp27515_c1_seq3	IPR006636	Heat shock chaperonin-binding
comp27515_c1_seq3	IPR001440	Tetratricopeptide TPR-1
comp27515_c1_seq3	IPR019734	Tetratricopeptide repeat
comp17640_c0_seq1	IPR001898	Sodium/sulphate symporter
comp33993_c2_seq16	IPR000571	Zinc finger, CCCH-type
comp33993_c2_seq15	IPR000571	Zinc finger, CCCH-type
comp33993_c2_seq14	IPR018451	NAF/FISL domain
comp33993_c2_seq14	IPR004041	NAF domain
comp33993_c2_seq14	IPR011009	Protein kinase-like domain
comp33993_c2_seq14	IPR000719	Protein kinase, catalytic domain
comp33993_c2_seq14	IPR020635	Tyrosine-protein kinase, catalytic domain
comp33993_c2_seq14	IPR017442	Serine/threonine-protein kinase-like domain
comp33993_c2_seq14	IPR002290	Serine/threonine-protein kinase domain
comp33993_c2_seq14	IPR020660	CBL-interacting protein kinase
comp33993_c2_seq14	IPR020636	Calcium/calmodulin-dependent protein kinase-like
comp33993_c2_seq13	IPR018451	NAF/FISL domain
comp33993_c2_seq13	IPR004041	NAF domain
comp33993_c2_seq13	IPR011009	Protein kinase-like domain
comp33993_c2_seq13	IPR000719	Protein kinase, catalytic domain
comp33993_c2_seq13	IPR020635	Tyrosine-protein kinase, catalytic domain
comp33993_c2_seq13	IPR017442	Serine/threonine-protein kinase-like domain
comp33993_c2_seq13	IPR002290	Serine/threonine-protein kinase domain
comp33993_c2_seq13	IPR020660	CBL-interacting protein kinase
comp33993_c2_seq13	IPR020636	Calcium/calmodulin-dependent protein kinase-like
comp30237_c0_seq3	IPR002067	Mitochondrial carrier protein
comp30237_c0_seq3	IPR018108	Mitochondrial substrate/solute carrier
comp30237_c0_seq3	IPR001993	Mitochondrial substrate carrier
comp33993_c2_seq12	IPR018451	NAF/FISL domain
comp33993_c2_seq12	IPR004041	NAF domain
comp33993_c2_seq12	IPR011009	Protein kinase-like domain
comp33993_c2_seq12	IPR008271	Serine/threonine-protein kinase, active site
comp33993_c2_seq12	IPR000719	Protein kinase, catalytic domain
comp33993_c2_seq12	IPR017442	Serine/threonine-protein kinase-like domain
comp33993_c2_seq12	IPR002290	Serine/threonine-protein kinase domain
comp33993_c2_seq12	IPR020660	CBL-interacting protein kinase
comp33993_c2_seq12	IPR020636	Calcium/calmodulin-dependent protein kinase-like
comp30237_c0_seq2	IPR002067	Mitochondrial carrier protein
comp30237_c0_seq2	IPR018108	Mitochondrial substrate/solute carrier
comp30237_c0_seq2	IPR001993	Mitochondrial substrate carrier
comp33993_c2_seq11	IPR018451	NAF/FISL domain
comp33993_c2_seq11	IPR011009	Protein kinase-like domain
comp33993_c2_seq11	IPR004041	NAF domain
comp33993_c2_seq11	IPR020635	Tyrosine-protein kinase, catalytic domain
comp33993_c2_seq11	IPR000719	Protein kinase, catalytic domain
comp33993_c2_seq11	IPR017442	Serine/threonine-protein kinase-like domain
comp33993_c2_seq11	IPR002290	Serine/threonine-protein kinase domain
comp33993_c2_seq11	IPR020660	CBL-interacting protein kinase
comp33993_c2_seq11	IPR020636	Calcium/calmodulin-dependent protein kinase-like
comp30237_c0_seq5	IPR002067	Mitochondrial carrier protein
comp30237_c0_seq5	IPR018108	Mitochondrial substrate/solute carrier
comp30237_c0_seq5	IPR001993	Mitochondrial substrate carrier
comp33993_c2_seq10	IPR018451	NAF/FISL domain
comp33993_c2_seq10	IPR004041	NAF domain
comp33993_c2_seq10	IPR011009	Protein kinase-like domain
comp33993_c2_seq10	IPR008271	Serine/threonine-protein kinase, active site
comp33993_c2_seq10	IPR000719	Protein kinase, catalytic domain
comp33993_c2_seq10	IPR017442	Serine/threonine-protein kinase-like domain
comp33993_c2_seq10	IPR002290	Serine/threonine-protein kinase domain
comp33993_c2_seq10	IPR020660	CBL-interacting protein kinase
comp33993_c2_seq10	IPR020636	Calcium/calmodulin-dependent protein kinase-like
comp30237_c0_seq4	IPR002067	Mitochondrial carrier protein
comp30237_c0_seq4	IPR018108	Mitochondrial substrate/solute carrier
comp30237_c0_seq4	IPR001993	Mitochondrial substrate carrier
comp29176_c0_seq1	IPR011009	Protein kinase-like domain
comp29176_c0_seq1	IPR006016	UspA
comp29176_c0_seq1	IPR008271	Serine/threonine-protein kinase, active site
comp29176_c0_seq1	IPR000719	Protein kinase, catalytic domain
comp29176_c0_seq1	IPR017442	Serine/threonine-protein kinase-like domain
comp34088_c0_seq13	IPR012677	Nucleotide-binding, alpha-beta plait
comp34088_c0_seq13	IPR000504	RNA recognition motif, RNP-1
comp34763_c0_seq11	IPR004539	Translation elongation factor EF1A, eukaryotic/archaeal
comp34763_c0_seq11	IPR009000	Translation elongation/initiation factor/Ribosomal, beta-barrel
comp34763_c0_seq11	IPR009001	Translation elongation factor EF1A/initiation factor IF2gamma, C-terminal
comp34763_c0_seq11	IPR004161	Translation elongation factor EFTu/EF1A, domain 2
comp34763_c0_seq11	IPR000795	Protein synthesis factor, GTP-binding
comp34763_c0_seq11	IPR004160	Translation elongation factor EFTu/EF1A, C-terminal
comp34088_c0_seq14	IPR012677	Nucleotide-binding, alpha-beta plait
comp34088_c0_seq14	IPR000504	RNA recognition motif, RNP-1
comp34763_c0_seq12	IPR004539	Translation elongation factor EF1A, eukaryotic/archaeal
comp34763_c0_seq12	IPR009000	Translation elongation/initiation factor/Ribosomal, beta-barrel
comp34763_c0_seq12	IPR009001	Translation elongation factor EF1A/initiation factor IF2gamma, C-terminal
comp34763_c0_seq12	IPR004161	Translation elongation factor EFTu/EF1A, domain 2
comp34763_c0_seq12	IPR000795	Protein synthesis factor, GTP-binding
comp34763_c0_seq12	IPR004160	Translation elongation factor EFTu/EF1A, C-terminal
comp34088_c0_seq11	IPR012677	Nucleotide-binding, alpha-beta plait
comp34088_c0_seq11	IPR000504	RNA recognition motif, RNP-1
comp34763_c0_seq13	IPR004539	Translation elongation factor EF1A, eukaryotic/archaeal
comp34763_c0_seq13	IPR009000	Translation elongation/initiation factor/Ribosomal, beta-barrel
comp34763_c0_seq13	IPR009001	Translation elongation factor EF1A/initiation factor IF2gamma, C-terminal
comp34763_c0_seq13	IPR004161	Translation elongation factor EFTu/EF1A, domain 2
comp34763_c0_seq13	IPR000795	Protein synthesis factor, GTP-binding
comp34763_c0_seq13	IPR004160	Translation elongation factor EFTu/EF1A, C-terminal
comp34088_c0_seq12	IPR012677	Nucleotide-binding, alpha-beta plait
comp34088_c0_seq12	IPR000504	RNA recognition motif, RNP-1
comp34763_c0_seq14	IPR004539	Translation elongation factor EF1A, eukaryotic/archaeal
comp34763_c0_seq14	IPR009000	Translation elongation/initiation factor/Ribosomal, beta-barrel
comp34763_c0_seq14	IPR009001	Translation elongation factor EF1A/initiation factor IF2gamma, C-terminal
comp34763_c0_seq14	IPR004161	Translation elongation factor EFTu/EF1A, domain 2
comp34763_c0_seq14	IPR000795	Protein synthesis factor, GTP-binding
comp34763_c0_seq14	IPR004160	Translation elongation factor EFTu/EF1A, C-terminal
comp34763_c0_seq15	IPR004539	Translation elongation factor EF1A, eukaryotic/archaeal
comp34763_c0_seq15	IPR009000	Translation elongation/initiation factor/Ribosomal, beta-barrel
comp34763_c0_seq15	IPR009001	Translation elongation factor EF1A/initiation factor IF2gamma, C-terminal
comp34763_c0_seq15	IPR004161	Translation elongation factor EFTu/EF1A, domain 2
comp34763_c0_seq15	IPR000795	Protein synthesis factor, GTP-binding
comp34763_c0_seq15	IPR004160	Translation elongation factor EFTu/EF1A, C-terminal
comp34088_c0_seq10	IPR012677	Nucleotide-binding, alpha-beta plait
comp34088_c0_seq10	IPR000504	RNA recognition motif, RNP-1
comp34763_c0_seq16	IPR004539	Translation elongation factor EF1A, eukaryotic/archaeal
comp34763_c0_seq16	IPR009000	Translation elongation/initiation factor/Ribosomal, beta-barrel
comp34763_c0_seq16	IPR009001	Translation elongation factor EF1A/initiation factor IF2gamma, C-terminal
comp34763_c0_seq16	IPR004161	Translation elongation factor EFTu/EF1A, domain 2
comp34763_c0_seq16	IPR000795	Protein synthesis factor, GTP-binding
comp34763_c0_seq16	IPR004160	Translation elongation factor EFTu/EF1A, C-terminal
comp34763_c0_seq17	IPR004539	Translation elongation factor EF1A, eukaryotic/archaeal
comp34763_c0_seq17	IPR009000	Translation elongation/initiation factor/Ribosomal, beta-barrel
comp34763_c0_seq17	IPR009001	Translation elongation factor EF1A/initiation factor IF2gamma, C-terminal
comp34763_c0_seq17	IPR004161	Translation elongation factor EFTu/EF1A, domain 2
comp34763_c0_seq17	IPR000795	Protein synthesis factor, GTP-binding
comp34763_c0_seq17	IPR004160	Translation elongation factor EFTu/EF1A, C-terminal
comp34763_c0_seq18	IPR004539	Translation elongation factor EF1A, eukaryotic/archaeal
comp34763_c0_seq18	IPR009000	Translation elongation/initiation factor/Ribosomal, beta-barrel
comp34763_c0_seq18	IPR009001	Translation elongation factor EF1A/initiation factor IF2gamma, C-terminal
comp34763_c0_seq18	IPR004161	Translation elongation factor EFTu/EF1A, domain 2
comp34763_c0_seq18	IPR000795	Protein synthesis factor, GTP-binding
comp34763_c0_seq18	IPR004160	Translation elongation factor EFTu/EF1A, C-terminal
comp10318_c0_seq1	IPR019447	DNA/RNA-binding protein Kin17, conserved region
comp34449_c0_seq1	IPR004813	Oligopeptide transporter OPT superfamily
comp22029_c0_seq1	IPR019519	Histone acetylation protein 2
comp19485_c0_seq1	IPR001272	Phosphoenolpyruvate carboxykinase, ATP-utilising
comp19485_c0_seq1	IPR013035	Phosphoenolpyruvate carboxykinase, C-terminal
comp19485_c0_seq1	IPR008210	Phosphoenolpyruvate carboxykinase, N-terminal
comp34763_c0_seq10	IPR004539	Translation elongation factor EF1A, eukaryotic/archaeal
comp34763_c0_seq10	IPR009000	Translation elongation/initiation factor/Ribosomal, beta-barrel
comp34763_c0_seq10	IPR009001	Translation elongation factor EF1A/initiation factor IF2gamma, C-terminal
comp34763_c0_seq10	IPR004161	Translation elongation factor EFTu/EF1A, domain 2
comp34763_c0_seq10	IPR000795	Protein synthesis factor, GTP-binding
comp34763_c0_seq10	IPR004160	Translation elongation factor EFTu/EF1A, C-terminal
comp25315_c0_seq1	IPR011682	Glycosyl hydrolases 38, C-terminal
comp25315_c0_seq1	IPR011330	Glycoside hydrolase/deacetylase, beta/alpha-barrel
comp25315_c0_seq1	IPR015341	Glycoside hydrolase, family 38, central domain
comp25315_c0_seq1	IPR000602	Glycoside hydrolase, family 38, core
comp25315_c0_seq1	IPR011013	Glycoside hydrolase-type carbohydrate-binding
comp29724_c0_seq11	IPR001232	SKP1 component
comp29724_c0_seq11	IPR016072	SKP1 component, dimerisation
comp29724_c0_seq11	IPR016073	SKP1 component, POZ
comp29724_c0_seq11	IPR011333	BTB/POZ fold
comp29724_c0_seq11	IPR016897	E3 ubiquitin ligase, SCF complex, Skp subunit
comp24750_c0_seq1	IPR003663	Sugar/inositol transporter
comp24750_c0_seq1	IPR005829	Sugar transporter, conserved site
comp24750_c0_seq1	IPR016196	Major facilitator superfamily, general substrate transporter
comp29724_c0_seq10	IPR001232	SKP1 component
comp29724_c0_seq10	IPR016072	SKP1 component, dimerisation
comp29724_c0_seq10	IPR016073	SKP1 component, POZ
comp29724_c0_seq10	IPR011333	BTB/POZ fold
comp29724_c0_seq10	IPR016897	E3 ubiquitin ligase, SCF complex, Skp subunit
comp26007_c0_seq2	IPR011619	Ferrous iron transport protein B, N-terminal
comp26007_c0_seq2	IPR006169	GTP1/OBG subdomain
comp26007_c0_seq2	IPR014100	GTP-binding protein Obg/CgtA
comp26007_c0_seq2	IPR006073	GTP1/OBG
comp26007_c0_seq2	IPR002917	GTP-binding protein, HSR1-related
comp26007_c0_seq1	IPR011619	Ferrous iron transport protein B, N-terminal
comp26007_c0_seq1	IPR006169	GTP1/OBG subdomain
comp26007_c0_seq1	IPR014100	GTP-binding protein Obg/CgtA
comp26007_c0_seq1	IPR006073	GTP1/OBG
comp26007_c0_seq1	IPR002917	GTP-binding protein, HSR1-related
comp32693_c0_seq2	IPR001650	DNA/RNA helicase, C-terminal
comp32693_c0_seq2	IPR011545	DNA/RNA helicase, DEAD/DEAH box type, N-terminal
comp32693_c0_seq2	IPR014021	Helicase, superfamily 1/2, ATP-binding domain
comp32693_c0_seq2	IPR014001	DEAD-like helicase, N-terminal
comp32693_c0_seq2	IPR014014	RNA helicase, DEAD-box type, Q motif
comp29724_c0_seq12	IPR001232	SKP1 component
comp29724_c0_seq12	IPR016072	SKP1 component, dimerisation
comp29724_c0_seq12	IPR016073	SKP1 component, POZ
comp29724_c0_seq12	IPR011333	BTB/POZ fold
comp29724_c0_seq12	IPR016897	E3 ubiquitin ligase, SCF complex, Skp subunit
comp32693_c0_seq1	IPR001650	DNA/RNA helicase, C-terminal
comp32693_c0_seq1	IPR011545	DNA/RNA helicase, DEAD/DEAH box type, N-terminal
comp32693_c0_seq1	IPR014021	Helicase, superfamily 1/2, ATP-binding domain
comp32693_c0_seq1	IPR014001	DEAD-like helicase, N-terminal
comp32693_c0_seq1	IPR014014	RNA helicase, DEAD-box type, Q motif
comp33993_c2_seq24	IPR000571	Zinc finger, CCCH-type
comp33790_c0_seq3	IPR000630	Ribosomal protein S8
comp33993_c2_seq21	IPR018451	NAF/FISL domain
comp33993_c2_seq21	IPR011009	Protein kinase-like domain
comp33993_c2_seq21	IPR004041	NAF domain
comp33993_c2_seq21	IPR020635	Tyrosine-protein kinase, catalytic domain
comp33993_c2_seq21	IPR000719	Protein kinase, catalytic domain
comp33993_c2_seq21	IPR017442	Serine/threonine-protein kinase-like domain
comp33993_c2_seq21	IPR002290	Serine/threonine-protein kinase domain
comp33993_c2_seq21	IPR020660	CBL-interacting protein kinase
comp33993_c2_seq21	IPR020636	Calcium/calmodulin-dependent protein kinase-like
comp34088_c0_seq18	IPR012677	Nucleotide-binding, alpha-beta plait
comp34088_c0_seq18	IPR000504	RNA recognition motif, RNP-1
comp34088_c0_seq17	IPR012677	Nucleotide-binding, alpha-beta plait
comp34088_c0_seq17	IPR000504	RNA recognition motif, RNP-1
comp33790_c0_seq1	IPR000630	Ribosomal protein S8
comp34088_c0_seq16	IPR012677	Nucleotide-binding, alpha-beta plait
comp34088_c0_seq16	IPR000504	RNA recognition motif, RNP-1
comp33790_c0_seq2	IPR000630	Ribosomal protein S8
comp33993_c2_seq22	IPR018451	NAF/FISL domain
comp33993_c2_seq22	IPR004041	NAF domain
comp33993_c2_seq22	IPR011009	Protein kinase-like domain
comp33993_c2_seq22	IPR000719	Protein kinase, catalytic domain
comp33993_c2_seq22	IPR020635	Tyrosine-protein kinase, catalytic domain
comp33993_c2_seq22	IPR017442	Serine/threonine-protein kinase-like domain
comp33993_c2_seq22	IPR002290	Serine/threonine-protein kinase domain
comp33993_c2_seq22	IPR020660	CBL-interacting protein kinase
comp33993_c2_seq22	IPR020636	Calcium/calmodulin-dependent protein kinase-like
comp34088_c0_seq15	IPR012677	Nucleotide-binding, alpha-beta plait
comp34088_c0_seq15	IPR000504	RNA recognition motif, RNP-1
comp21267_c0_seq1	IPR018451	NAF/FISL domain
comp21267_c0_seq1	IPR011009	Protein kinase-like domain
comp21267_c0_seq1	IPR004041	NAF domain
comp21267_c0_seq1	IPR000719	Protein kinase, catalytic domain
comp21267_c0_seq1	IPR020635	Tyrosine-protein kinase, catalytic domain
comp21267_c0_seq1	IPR002290	Serine/threonine-protein kinase domain
comp21267_c0_seq1	IPR017442	Serine/threonine-protein kinase-like domain
comp21267_c0_seq1	IPR020660	CBL-interacting protein kinase
comp21267_c0_seq1	IPR020636	Calcium/calmodulin-dependent protein kinase-like
comp34404_c4_seq21	IPR008545	Protein of unknown function DUF827, plant
comp34404_c4_seq20	IPR008545	Protein of unknown function DUF827, plant
comp30295_c1_seq4	IPR005814	Aminotransferase class-III
comp30295_c1_seq4	IPR010164	Ornithine aminotransferase
comp30295_c1_seq4	IPR015424	Pyridoxal phosphate-dependent transferase, major domain
comp30295_c1_seq4	IPR015422	Pyridoxal phosphate-dependent transferase, major region, subdomain 2
comp30295_c1_seq4	IPR015421	Pyridoxal phosphate-dependent transferase, major region, subdomain 1
comp30295_c1_seq3	IPR005814	Aminotransferase class-III
comp30295_c1_seq3	IPR010164	Ornithine aminotransferase
comp30295_c1_seq3	IPR015424	Pyridoxal phosphate-dependent transferase, major domain
comp30295_c1_seq3	IPR015421	Pyridoxal phosphate-dependent transferase, major region, subdomain 1
comp30295_c1_seq5	IPR005814	Aminotransferase class-III
comp30295_c1_seq5	IPR010164	Ornithine aminotransferase
comp30295_c1_seq5	IPR015424	Pyridoxal phosphate-dependent transferase, major domain
comp30295_c1_seq5	IPR015422	Pyridoxal phosphate-dependent transferase, major region, subdomain 2
comp30295_c1_seq5	IPR015421	Pyridoxal phosphate-dependent transferase, major region, subdomain 1
comp31964_c0_seq10	IPR017972	Cytochrome P450, conserved site
comp31964_c0_seq10	IPR001128	Cytochrome P450
comp31964_c0_seq10	IPR017973	Cytochrome P450, C-terminal
comp31964_c0_seq10	IPR002401	Cytochrome P450, E-class, group I
comp30295_c1_seq2	IPR005814	Aminotransferase class-III
comp30295_c1_seq2	IPR010164	Ornithine aminotransferase
comp30295_c1_seq2	IPR015424	Pyridoxal phosphate-dependent transferase, major domain
comp30295_c1_seq2	IPR015421	Pyridoxal phosphate-dependent transferase, major region, subdomain 1
comp24171_c0_seq1	IPR006869	Protein of unknown function DUF547
comp34404_c4_seq23	IPR008545	Protein of unknown function DUF827, plant
comp34404_c4_seq22	IPR008545	Protein of unknown function DUF827, plant
comp26364_c2_seq1	IPR001128	Cytochrome P450
comp26364_c2_seq1	IPR017973	Cytochrome P450, C-terminal
comp26364_c2_seq1	IPR002401	Cytochrome P450, E-class, group I
comp17644_c0_seq1	IPR009072	Histone-fold
comp17644_c0_seq1	IPR002119	Histone H2A
comp17644_c0_seq1	IPR007125	Histone core
comp34404_c4_seq19	IPR008545	Protein of unknown function DUF827, plant
comp30750_c0_seq1	IPR001163	Like-Sm ribonucleoprotein (LSM) domain
comp30750_c0_seq1	IPR001394	Peptidase C19, ubiquitin carboxyl-terminal hydrolase 2
comp30750_c0_seq1	IPR006649	Like-Sm ribonucleoprotein (LSM) domain, eukaryotic/archaea-type
comp30750_c0_seq1	IPR004853	Protein of unknown function DUF250
comp30750_c0_seq1	IPR010920	Like-Sm ribonucleoprotein (LSM)-related domain
comp30750_c0_seq1	IPR002935	O-methyltransferase, family 3
comp30750_c0_seq2	IPR001163	Like-Sm ribonucleoprotein (LSM) domain
comp30750_c0_seq2	IPR001394	Peptidase C19, ubiquitin carboxyl-terminal hydrolase 2
comp30750_c0_seq2	IPR006649	Like-Sm ribonucleoprotein (LSM) domain, eukaryotic/archaea-type
comp30750_c0_seq2	IPR004853	Protein of unknown function DUF250
comp30750_c0_seq2	IPR010920	Like-Sm ribonucleoprotein (LSM)-related domain
comp30750_c0_seq2	IPR002935	O-methyltransferase, family 3
comp34404_c4_seq10	IPR008545	Protein of unknown function DUF827, plant
comp33518_c0_seq25	IPR021036	Ribosomal protein S35, mitochondrial
comp26187_c0_seq2	IPR001608	Alanine racemase, N-terminal
comp26187_c0_seq2	IPR011078	Predicted pyridoxal phosphate-dependent enzyme, YBL036C type
comp26187_c0_seq1	IPR001608	Alanine racemase, N-terminal
comp26187_c0_seq1	IPR011078	Predicted pyridoxal phosphate-dependent enzyme, YBL036C type
comp34404_c4_seq18	IPR008545	Protein of unknown function DUF827, plant
comp34404_c4_seq17	IPR008545	Protein of unknown function DUF827, plant
comp34404_c4_seq16	IPR008545	Protein of unknown function DUF827, plant
comp34404_c4_seq15	IPR008545	Protein of unknown function DUF827, plant
comp34404_c4_seq14	IPR008545	Protein of unknown function DUF827, plant
comp34404_c4_seq13	IPR008545	Protein of unknown function DUF827, plant
comp23540_c0_seq1	IPR018065	Ribosomal protein L34e, conserved site
comp23540_c0_seq1	IPR008195	Ribosomal protein L34e
comp34404_c4_seq12	IPR008545	Protein of unknown function DUF827, plant
comp34404_c4_seq11	IPR008545	Protein of unknown function DUF827, plant
comp32923_c0_seq1	IPR005373	Uncharacterised protein family UPF0183
comp32923_c0_seq2	IPR005373	Uncharacterised protein family UPF0183
comp34382_c0_seq7	IPR011009	Protein kinase-like domain
comp34382_c0_seq7	IPR001245	Serine/threonine/tyrosine-protein kinase
comp34382_c0_seq7	IPR020635	Tyrosine-protein kinase, catalytic domain
comp34382_c0_seq7	IPR000719	Protein kinase, catalytic domain
comp34382_c0_seq7	IPR002290	Serine/threonine-protein kinase domain
comp30235_c0_seq1	IPR001096	Peptidase C13, legumain
comp32923_c0_seq3	IPR005373	Uncharacterised protein family UPF0183
comp32923_c0_seq4	IPR005373	Uncharacterised protein family UPF0183
comp25145_c0_seq1	IPR015608	Ribosomal protein L12, chloroplast
comp25145_c0_seq1	IPR014719	Ribosomal protein L7/L12, C-terminal/adaptor protein ClpS-like
comp25145_c0_seq1	IPR013823	Ribosomal protein L7/L12, C-terminal
comp33694_c0_seq17	IPR004000	Actin/actin-like
comp32923_c0_seq5	IPR005373	Uncharacterised protein family UPF0183
comp33100_c1_seq4	IPR007701	Interferon-related developmental regulator, N-terminal
comp33100_c1_seq4	IPR016024	Armadillo-type fold
comp33100_c1_seq4	IPR006921	Interferon-related developmental regulator, C-terminal
comp25145_c0_seq3	IPR015608	Ribosomal protein L12, chloroplast
comp25145_c0_seq3	IPR014719	Ribosomal protein L7/L12, C-terminal/adaptor protein ClpS-like
comp25145_c0_seq3	IPR013823	Ribosomal protein L7/L12, C-terminal
comp33100_c1_seq3	IPR007701	Interferon-related developmental regulator, N-terminal
comp32923_c0_seq7	IPR005373	Uncharacterised protein family UPF0183
comp34382_c0_seq1	IPR011009	Protein kinase-like domain
comp34382_c0_seq1	IPR001245	Serine/threonine/tyrosine-protein kinase
comp34382_c0_seq1	IPR000719	Protein kinase, catalytic domain
comp34382_c0_seq1	IPR017441	Protein kinase, ATP binding site
comp34382_c0_seq1	IPR008266	Tyrosine-protein kinase, active site
comp33100_c1_seq2	IPR007701	Interferon-related developmental regulator, N-terminal
comp25145_c0_seq5	IPR015608	Ribosomal protein L12, chloroplast
comp25145_c0_seq5	IPR014719	Ribosomal protein L7/L12, C-terminal/adaptor protein ClpS-like
comp25145_c0_seq5	IPR013823	Ribosomal protein L7/L12, C-terminal
comp34382_c0_seq2	IPR011009	Protein kinase-like domain
comp34382_c0_seq2	IPR001245	Serine/threonine/tyrosine-protein kinase
comp34382_c0_seq2	IPR000719	Protein kinase, catalytic domain
comp34382_c0_seq2	IPR017441	Protein kinase, ATP binding site
comp34382_c0_seq2	IPR008266	Tyrosine-protein kinase, active site
comp33100_c1_seq1	IPR007701	Interferon-related developmental regulator, N-terminal
comp25145_c0_seq4	IPR015608	Ribosomal protein L12, chloroplast
comp25145_c0_seq4	IPR014719	Ribosomal protein L7/L12, C-terminal/adaptor protein ClpS-like
comp25145_c0_seq4	IPR013823	Ribosomal protein L7/L12, C-terminal
comp14427_c0_seq1	IPR013216	Methyltransferase type 11
comp34382_c0_seq5	IPR011009	Protein kinase-like domain
comp34382_c0_seq5	IPR001245	Serine/threonine/tyrosine-protein kinase
comp34382_c0_seq5	IPR020635	Tyrosine-protein kinase, catalytic domain
comp34382_c0_seq5	IPR000719	Protein kinase, catalytic domain
comp34382_c0_seq5	IPR002290	Serine/threonine-protein kinase domain
comp34382_c0_seq6	IPR011009	Protein kinase-like domain
comp34382_c0_seq6	IPR001245	Serine/threonine/tyrosine-protein kinase
comp34382_c0_seq6	IPR020635	Tyrosine-protein kinase, catalytic domain
comp34382_c0_seq6	IPR000719	Protein kinase, catalytic domain
comp34382_c0_seq6	IPR002290	Serine/threonine-protein kinase domain
comp34382_c0_seq3	IPR011009	Protein kinase-like domain
comp34382_c0_seq3	IPR001245	Serine/threonine/tyrosine-protein kinase
comp34382_c0_seq3	IPR000719	Protein kinase, catalytic domain
comp34382_c0_seq3	IPR017441	Protein kinase, ATP binding site
comp34382_c0_seq3	IPR008266	Tyrosine-protein kinase, active site
comp34382_c0_seq4	IPR011009	Protein kinase-like domain
comp34382_c0_seq4	IPR001245	Serine/threonine/tyrosine-protein kinase
comp34382_c0_seq4	IPR000719	Protein kinase, catalytic domain
comp34382_c0_seq4	IPR017441	Protein kinase, ATP binding site
comp34382_c0_seq4	IPR008266	Tyrosine-protein kinase, active site
comp34617_c1_seq9	IPR001611	Leucine-rich repeat
comp27256_c1_seq1	IPR001163	Like-Sm ribonucleoprotein (LSM) domain
comp27256_c1_seq1	IPR006649	Like-Sm ribonucleoprotein (LSM) domain, eukaryotic/archaea-type
comp27256_c1_seq1	IPR010920	Like-Sm ribonucleoprotein (LSM)-related domain
comp33518_c0_seq12	IPR021036	Ribosomal protein S35, mitochondrial
comp27256_c1_seq2	IPR001163	Like-Sm ribonucleoprotein (LSM) domain
comp27256_c1_seq2	IPR006649	Like-Sm ribonucleoprotein (LSM) domain, eukaryotic/archaea-type
comp27256_c1_seq2	IPR010920	Like-Sm ribonucleoprotein (LSM)-related domain
comp34617_c1_seq2	IPR001611	Leucine-rich repeat
comp33694_c0_seq13	IPR020902	Actin/actin-like conserved site
comp33694_c0_seq13	IPR004001	Actin, conserved site
comp33694_c0_seq13	IPR004000	Actin/actin-like
comp34617_c1_seq1	IPR001611	Leucine-rich repeat
comp33694_c0_seq15	IPR004000	Actin/actin-like
comp33694_c0_seq16	IPR004000	Actin/actin-like
comp33694_c0_seq10	IPR004000	Actin/actin-like
comp34617_c1_seq8	IPR001611	Leucine-rich repeat
comp33694_c0_seq11	IPR020902	Actin/actin-like conserved site
comp33694_c0_seq11	IPR004001	Actin, conserved site
comp33694_c0_seq11	IPR004000	Actin/actin-like
comp33694_c0_seq12	IPR004000	Actin/actin-like
comp31872_c0_seq1	IPR007770	Protein of unknown function DUF679
comp31872_c0_seq2	IPR007770	Protein of unknown function DUF679
comp21980_c1_seq2	IPR001943	UvrB/UvrC protein
comp21980_c1_seq2	IPR003959	ATPase, AAA-type, core
comp21980_c1_seq2	IPR013093	ATPase, AAA-2
comp21980_c1_seq2	IPR001270	Chaperonin clpA/B
comp21980_c1_seq2	IPR004176	Clp, N-terminal
comp21980_c1_seq2	IPR003593	ATPase, AAA+ type, core
comp21980_c1_seq2	IPR019489	Clp ATPase, C-terminal
comp30134_c0_seq1	IPR001810	Cyclin-like F-box
comp30134_c0_seq1	IPR006553	Leucine-rich repeat, cysteine-containing subtype
comp21980_c1_seq1	IPR003959	ATPase, AAA-type, core
comp21980_c1_seq1	IPR001943	UvrB/UvrC protein
comp21980_c1_seq1	IPR013093	ATPase, AAA-2
comp21980_c1_seq1	IPR001270	Chaperonin clpA/B
comp21980_c1_seq1	IPR004176	Clp, N-terminal
comp21980_c1_seq1	IPR003593	ATPase, AAA+ type, core
comp21980_c1_seq1	IPR019489	Clp ATPase, C-terminal
comp28371_c0_seq11	IPR012340	Nucleic acid-binding, OB-fold
comp28371_c0_seq11	IPR000977	ATP-dependent DNA ligase
comp28371_c0_seq11	IPR012309	ATP dependent DNA ligase, C-terminal
comp28371_c0_seq11	IPR012310	ATP dependent DNA ligase, central
comp32403_c0_seq3	IPR021141	Core-2/I-Branching enzyme
comp28371_c0_seq12	IPR012340	Nucleic acid-binding, OB-fold
comp28371_c0_seq12	IPR000977	ATP-dependent DNA ligase
comp28371_c0_seq12	IPR012309	ATP dependent DNA ligase, C-terminal
comp28371_c0_seq12	IPR012310	ATP dependent DNA ligase, central
comp33518_c0_seq10	IPR021036	Ribosomal protein S35, mitochondrial
comp30907_c1_seq1	IPR012392	Very-long-chain 3-ketoacyl-CoA synthase
comp30907_c1_seq1	IPR013601	FAE1/Type III polyketide synthase-like protein
comp30907_c1_seq1	IPR013747	3-Oxoacyl-[acyl-carrier-protein (ACP)] synthase III C-terminal
comp30907_c1_seq1	IPR016039	Thiolase-like
comp30907_c1_seq1	IPR016038	Thiolase-like, subgroup
comp28371_c0_seq10	IPR000977	ATP-dependent DNA ligase
comp28371_c0_seq10	IPR012340	Nucleic acid-binding, OB-fold
comp28371_c0_seq10	IPR012309	ATP dependent DNA ligase, C-terminal
comp28371_c0_seq10	IPR012310	ATP dependent DNA ligase, central
comp27569_c0_seq1	IPR001684	Ribosomal protein L27
comp32403_c0_seq2	IPR021141	Core-2/I-Branching enzyme
comp32403_c0_seq1	IPR021141	Core-2/I-Branching enzyme
comp6710_c0_seq1	IPR020683	Ankyrin repeat-containing domain
comp6710_c0_seq1	IPR002110	Ankyrin repeat
comp6710_c0_seq1	IPR000571	Zinc finger, CCCH-type
comp33532_c0_seq1	IPR010989	t-SNARE
comp33532_c0_seq1	IPR015260	Syntaxin 6, N-terminal
comp9890_c0_seq1	IPR018276	Ubiquitin ligase, Det1/DDB1-complexing
comp33605_c0_seq2	IPR001752	Kinesin, motor domain
comp33298_c0_seq1	IPR013809	Epsin-like, N-terminal
comp33298_c0_seq1	IPR008942	ENTH/VHS
comp33298_c0_seq1	IPR014712	Clathrin adaptor, phosphoinositide-binding, GAT-like
comp33298_c0_seq1	IPR011417	ANTH
comp33605_c0_seq3	IPR001752	Kinesin, motor domain
comp33605_c0_seq3	IPR019821	Kinesin, motor region, conserved site
comp27514_c0_seq1	IPR012947	Threonyl/alanyl tRNA synthetase, SAD
comp27514_c0_seq1	IPR018165	Alanyl-tRNA synthetase, class IIc, core domain
comp27514_c0_seq1	IPR018163	Threonyl/alanyl tRNA synthetase, class II-like, putative editing domain
comp27514_c0_seq1	IPR018164	Alanyl-tRNA synthetase, class IIc, N-terminal
comp27514_c0_seq2	IPR012947	Threonyl/alanyl tRNA synthetase, SAD
comp27514_c0_seq2	IPR018165	Alanyl-tRNA synthetase, class IIc, core domain
comp27514_c0_seq2	IPR018163	Threonyl/alanyl tRNA synthetase, class II-like, putative editing domain
comp27514_c0_seq2	IPR018164	Alanyl-tRNA synthetase, class IIc, N-terminal
comp33605_c0_seq1	IPR001752	Kinesin, motor domain
comp33605_c0_seq1	IPR019821	Kinesin, motor region, conserved site
comp20890_c0_seq3	IPR018451	NAF/FISL domain
comp20890_c0_seq3	IPR004041	NAF domain
comp20890_c0_seq3	IPR011009	Protein kinase-like domain
comp20890_c0_seq3	IPR020635	Tyrosine-protein kinase, catalytic domain
comp20890_c0_seq3	IPR000719	Protein kinase, catalytic domain
comp20890_c0_seq3	IPR017442	Serine/threonine-protein kinase-like domain
comp20890_c0_seq3	IPR002290	Serine/threonine-protein kinase domain
comp20890_c0_seq3	IPR020660	CBL-interacting protein kinase
comp20890_c0_seq3	IPR020636	Calcium/calmodulin-dependent protein kinase-like
comp30104_c0_seq2	IPR006168	NAD-dependent glycerol-3-phosphate dehydrogenase
comp30104_c0_seq2	IPR008927	6-phosphogluconate dehydrogenase, C-terminal-like
comp30104_c0_seq2	IPR016040	NAD(P)-binding domain
comp30104_c0_seq2	IPR017751	NAD-dependent glycerol-3-phosphate dehydrogenase, eukaryotic
comp30104_c0_seq2	IPR013328	Dehydrogenase, multihelical
comp30104_c0_seq2	IPR006109	NAD-dependent glycerol-3-phosphate dehydrogenase, C-terminal
comp30104_c0_seq2	IPR011128	NAD-dependent glycerol-3-phosphate dehydrogenase, N-terminal
comp20890_c0_seq2	IPR018451	NAF/FISL domain
comp20890_c0_seq2	IPR004041	NAF domain
comp20890_c0_seq2	IPR011009	Protein kinase-like domain
comp20890_c0_seq2	IPR020635	Tyrosine-protein kinase, catalytic domain
comp20890_c0_seq2	IPR000719	Protein kinase, catalytic domain
comp20890_c0_seq2	IPR017442	Serine/threonine-protein kinase-like domain
comp20890_c0_seq2	IPR002290	Serine/threonine-protein kinase domain
comp20890_c0_seq2	IPR020660	CBL-interacting protein kinase
comp20890_c0_seq2	IPR020636	Calcium/calmodulin-dependent protein kinase-like
comp30104_c0_seq1	IPR006168	NAD-dependent glycerol-3-phosphate dehydrogenase
comp30104_c0_seq1	IPR008927	6-phosphogluconate dehydrogenase, C-terminal-like
comp30104_c0_seq1	IPR016040	NAD(P)-binding domain
comp30104_c0_seq1	IPR017751	NAD-dependent glycerol-3-phosphate dehydrogenase, eukaryotic
comp30104_c0_seq1	IPR013328	Dehydrogenase, multihelical
comp30104_c0_seq1	IPR006109	NAD-dependent glycerol-3-phosphate dehydrogenase, C-terminal
comp30104_c0_seq1	IPR011128	NAD-dependent glycerol-3-phosphate dehydrogenase, N-terminal
comp20890_c0_seq1	IPR018451	NAF/FISL domain
comp20890_c0_seq1	IPR004041	NAF domain
comp20890_c0_seq1	IPR011009	Protein kinase-like domain
comp20890_c0_seq1	IPR020635	Tyrosine-protein kinase, catalytic domain
comp20890_c0_seq1	IPR000719	Protein kinase, catalytic domain
comp20890_c0_seq1	IPR017442	Serine/threonine-protein kinase-like domain
comp20890_c0_seq1	IPR002290	Serine/threonine-protein kinase domain
comp20890_c0_seq1	IPR020660	CBL-interacting protein kinase
comp20890_c0_seq1	IPR020636	Calcium/calmodulin-dependent protein kinase-like
comp33298_c0_seq8	IPR011046	WD40 repeat-like-containing domain
comp33298_c0_seq8	IPR017986	WD40-repeat-containing domain
comp33298_c0_seq8	IPR019782	WD40 repeat 2
comp33298_c0_seq8	IPR001680	WD40 repeat
comp33298_c0_seq8	IPR020472	G-protein beta WD-40 repeat, region
comp33298_c0_seq8	IPR019781	WD40 repeat, subgroup
comp33298_c0_seq8	IPR015943	WD40/YVTN repeat-like-containing domain
comp33298_c0_seq7	IPR013809	Epsin-like, N-terminal
comp33298_c0_seq7	IPR008942	ENTH/VHS
comp33298_c0_seq7	IPR014712	Clathrin adaptor, phosphoinositide-binding, GAT-like
comp33298_c0_seq7	IPR011417	ANTH
comp33298_c0_seq6	IPR011046	WD40 repeat-like-containing domain
comp33298_c0_seq6	IPR017986	WD40-repeat-containing domain
comp33298_c0_seq6	IPR019782	WD40 repeat 2
comp33298_c0_seq6	IPR001680	WD40 repeat
comp33298_c0_seq6	IPR020472	G-protein beta WD-40 repeat, region
comp33298_c0_seq6	IPR019781	WD40 repeat, subgroup
comp33298_c0_seq6	IPR015943	WD40/YVTN repeat-like-containing domain
comp33298_c0_seq5	IPR013809	Epsin-like, N-terminal
comp33298_c0_seq5	IPR008942	ENTH/VHS
comp33298_c0_seq5	IPR014712	Clathrin adaptor, phosphoinositide-binding, GAT-like
comp33298_c0_seq5	IPR011417	ANTH
comp36967_c0_seq1	IPR011992	EF-hand-like domain
comp36967_c0_seq1	IPR018249	EF-HAND 2
comp33298_c0_seq4	IPR013809	Epsin-like, N-terminal
comp33298_c0_seq4	IPR008942	ENTH/VHS
comp33298_c0_seq4	IPR014712	Clathrin adaptor, phosphoinositide-binding, GAT-like
comp33298_c0_seq4	IPR011417	ANTH
comp33298_c0_seq3	IPR013809	Epsin-like, N-terminal
comp33298_c0_seq3	IPR008942	ENTH/VHS
comp33298_c0_seq3	IPR011417	ANTH
comp33298_c0_seq3	IPR014712	Clathrin adaptor, phosphoinositide-binding, GAT-like
comp33298_c0_seq2	IPR013809	Epsin-like, N-terminal
comp33298_c0_seq2	IPR008942	ENTH/VHS
comp33298_c0_seq2	IPR014712	Clathrin adaptor, phosphoinositide-binding, GAT-like
comp33298_c0_seq2	IPR011417	ANTH
comp12944_c0_seq1	IPR002885	Pentatricopeptide repeat
comp31439_c0_seq3	IPR004864	Late embryogenesis abundant protein, type 2
comp31439_c0_seq4	IPR004864	Late embryogenesis abundant protein, type 2
comp31439_c0_seq5	IPR004864	Late embryogenesis abundant protein, type 2
comp31439_c0_seq1	IPR004864	Late embryogenesis abundant protein, type 2
comp20303_c0_seq1	IPR012677	Nucleotide-binding, alpha-beta plait
comp20303_c0_seq1	IPR000504	RNA recognition motif, RNP-1
comp20303_c0_seq1	IPR015464	RNA recognition motif-related
comp34328_c0_seq2	IPR002013	Synaptojanin, N-terminal
comp29531_c0_seq1	IPR003959	ATPase, AAA-type, core
comp29531_c0_seq1	IPR005936	Peptidase M41, FtsH
comp29531_c0_seq1	IPR003593	ATPase, AAA+ type, core
comp29531_c0_seq1	IPR000642	Peptidase M41
comp34679_c0_seq10	IPR006186	Serine/threonine-specific protein phosphatase/bis(5-nucleosyl)-tetraphosphatase
comp34679_c0_seq10	IPR004843	Metallophosphoesterase
comp34679_c0_seq11	IPR006186	Serine/threonine-specific protein phosphatase/bis(5-nucleosyl)-tetraphosphatase
comp34679_c0_seq11	IPR004843	Metallophosphoesterase
comp26750_c0_seq1	IPR011991	Winged helix-turn-helix transcription repressor DNA-binding
comp26750_c0_seq1	IPR016159	Cullin repeat-like-containing domain
comp26750_c0_seq1	IPR016158	Cullin homology
comp26750_c0_seq1	IPR019559	Cullin protein, neddylation domain
comp26750_c0_seq1	IPR001373	Cullin, N-terminal
comp13876_c0_seq1	IPR004551	Diphthine synthase
comp13876_c0_seq1	IPR014777	Tetrapyrrole methylase, subdomain 1
comp13876_c0_seq1	IPR014776	Tetrapyrrole methylase, subdomain 2
comp13876_c0_seq1	IPR000878	Tetrapyrrole methylase
comp13876_c0_seq2	IPR004551	Diphthine synthase
comp13876_c0_seq2	IPR014777	Tetrapyrrole methylase, subdomain 1
comp13876_c0_seq2	IPR014776	Tetrapyrrole methylase, subdomain 2
comp13876_c0_seq2	IPR000878	Tetrapyrrole methylase
comp16254_c0_seq1	IPR008906	HAT dimerisation
comp23184_c0_seq1	IPR003480	Transferase
comp27329_c0_seq2	IPR003435	Chaperonin-like RbcX
comp27329_c0_seq1	IPR003435	Chaperonin-like RbcX
comp34328_c0_seq9	IPR002013	Synaptojanin, N-terminal
comp34328_c0_seq8	IPR002013	Synaptojanin, N-terminal
comp25916_c0_seq1	IPR015797	NUDIX hydrolase domain-like
comp25916_c0_seq1	IPR020084	NUDIX hydrolase, conserved site
comp25916_c0_seq1	IPR000086	NUDIX hydrolase domain
comp23058_c1_seq1	IPR001781	Zinc finger, LIM-type
comp22493_c0_seq1	IPR020584	DNA recombination/repair protein RecA, conserved site
comp22493_c0_seq1	IPR020587	DNA recombination/repair protein RecA, monomer-monomer interface
comp22493_c0_seq1	IPR003593	ATPase, AAA+ type, core
comp22493_c0_seq1	IPR020588	DNA recombination/repair protein RecA/RadB, ATP-binding domain
comp22493_c0_seq1	IPR013765	DNA recombination and repair protein RecA
comp34328_c0_seq6	IPR010241	Ferredoxin [2Fe-2S], plant
comp34328_c0_seq6	IPR001041	Ferredoxin
comp34328_c0_seq6	IPR012675	Beta-grasp fold, ferredoxin-type
comp22493_c0_seq2	IPR020584	DNA recombination/repair protein RecA, conserved site
comp22493_c0_seq2	IPR020587	DNA recombination/repair protein RecA, monomer-monomer interface
comp22493_c0_seq2	IPR003593	ATPase, AAA+ type, core
comp22493_c0_seq2	IPR020588	DNA recombination/repair protein RecA/RadB, ATP-binding domain
comp22493_c0_seq2	IPR013765	DNA recombination and repair protein RecA
comp35794_c0_seq1	IPR001305	Heat shock protein DnaJ, cysteine-rich domain
comp35794_c0_seq1	IPR003095	Heat shock protein DnaJ
comp35794_c0_seq1	IPR001471	Pathogenesis-related transcriptional factor/ERF, DNA-binding
comp35794_c0_seq1	IPR015609	Molecular chaperone, heat shock protein, Hsp40, DnaJ
comp35794_c0_seq1	IPR002939	Chaperone DnaJ, C-terminal
comp35794_c0_seq1	IPR001623	Heat shock protein DnaJ, N-terminal
comp35794_c0_seq1	IPR016177	DNA-binding, integrase-type
comp35794_c0_seq1	IPR018253	Heat shock protein DnaJ, conserved site
comp35794_c0_seq1	IPR008971	HSP40/DnaJ peptide-binding
comp22493_c0_seq3	IPR020584	DNA recombination/repair protein RecA, conserved site
comp22493_c0_seq3	IPR020587	DNA recombination/repair protein RecA, monomer-monomer interface
comp22493_c0_seq3	IPR003593	ATPase, AAA+ type, core
comp22493_c0_seq3	IPR020588	DNA recombination/repair protein RecA/RadB, ATP-binding domain
comp22493_c0_seq3	IPR013765	DNA recombination and repair protein RecA
comp34328_c0_seq4	IPR002013	Synaptojanin, N-terminal
comp25916_c0_seq2	IPR015797	NUDIX hydrolase domain-like
comp25916_c0_seq2	IPR020084	NUDIX hydrolase, conserved site
comp25916_c0_seq2	IPR000086	NUDIX hydrolase domain
comp22493_c0_seq4	IPR020584	DNA recombination/repair protein RecA, conserved site
comp22493_c0_seq4	IPR020587	DNA recombination/repair protein RecA, monomer-monomer interface
comp22493_c0_seq4	IPR003593	ATPase, AAA+ type, core
comp22493_c0_seq4	IPR020588	DNA recombination/repair protein RecA/RadB, ATP-binding domain
comp22493_c0_seq4	IPR013765	DNA recombination and repair protein RecA
comp22189_c0_seq1	IPR004000	Actin/actin-like
comp22189_c0_seq1	IPR015623	Actin-related protein 3
comp31419_c0_seq1	IPR010255	Haem peroxidase
comp31419_c0_seq1	IPR019794	Peroxidase, active site
comp31419_c0_seq1	IPR019793	Peroxidases heam-ligand binding site
comp31419_c0_seq1	IPR000823	Plant peroxidase
comp31419_c0_seq1	IPR002016	Haem peroxidase, plant/fungal/bacterial
comp34566_c0_seq5	IPR013128	Peptidase C1A, papain
comp34566_c0_seq5	IPR000668	Peptidase C1A, papain C-terminal
comp34566_c0_seq5	IPR013201	Proteinase inhibitor I29, cathepsin propeptide
comp34566_c0_seq6	IPR020966	Malate transporter, aliminium toerance
comp34566_c0_seq3	IPR013128	Peptidase C1A, papain
comp34566_c0_seq3	IPR000668	Peptidase C1A, papain C-terminal
comp34566_c0_seq3	IPR013201	Proteinase inhibitor I29, cathepsin propeptide
comp34566_c0_seq4	IPR013128	Peptidase C1A, papain
comp34566_c0_seq4	IPR000668	Peptidase C1A, papain C-terminal
comp34566_c0_seq4	IPR013201	Proteinase inhibitor I29, cathepsin propeptide
comp34566_c0_seq1	IPR020966	Malate transporter, aliminium toerance
comp34566_c0_seq2	IPR020966	Malate transporter, aliminium toerance
comp27065_c0_seq1	IPR000938	Cytoskeleton-associated protein, CAP-Gly
comp27065_c0_seq2	IPR000938	Cytoskeleton-associated protein, CAP-Gly
comp29473_c0_seq2	IPR013720	LisH dimerisation motif, subgroup
comp29473_c0_seq2	IPR011046	WD40 repeat-like-containing domain
comp29473_c0_seq2	IPR019775	WD40 repeat, conserved site
comp29473_c0_seq2	IPR017986	WD40-repeat-containing domain
comp29473_c0_seq2	IPR019782	WD40 repeat 2
comp29473_c0_seq2	IPR001680	WD40 repeat
comp29473_c0_seq2	IPR006594	LisH dimerisation motif
comp29473_c0_seq2	IPR020472	G-protein beta WD-40 repeat, region
comp29473_c0_seq2	IPR015943	WD40/YVTN repeat-like-containing domain
comp29473_c0_seq2	IPR019781	WD40 repeat, subgroup
comp29473_c0_seq3	IPR013720	LisH dimerisation motif, subgroup
comp29473_c0_seq3	IPR011046	WD40 repeat-like-containing domain
comp29473_c0_seq3	IPR017986	WD40-repeat-containing domain
comp29473_c0_seq3	IPR019782	WD40 repeat 2
comp29473_c0_seq3	IPR001680	WD40 repeat
comp29473_c0_seq3	IPR006594	LisH dimerisation motif
comp29473_c0_seq3	IPR015943	WD40/YVTN repeat-like-containing domain
comp29473_c0_seq3	IPR019781	WD40 repeat, subgroup
comp35365_c0_seq1	IPR005475	Transketolase-like, pyrimidine-binding domain
comp35365_c0_seq1	IPR011603	2-oxoglutarate dehydrogenase, E1 component
comp35365_c0_seq1	IPR001017	Dehydrogenase, E1 component
comp20953_c0_seq1	IPR009000	Translation elongation/initiation factor/Ribosomal, beta-barrel
comp20953_c0_seq1	IPR000597	Ribosomal protein L3
comp34566_c0_seq9	IPR013128	Peptidase C1A, papain
comp34566_c0_seq9	IPR000668	Peptidase C1A, papain C-terminal
comp34566_c0_seq9	IPR013201	Proteinase inhibitor I29, cathepsin propeptide
comp34566_c0_seq8	IPR013128	Peptidase C1A, papain
comp34566_c0_seq8	IPR000668	Peptidase C1A, papain C-terminal
comp34566_c0_seq8	IPR013201	Proteinase inhibitor I29, cathepsin propeptide
comp34566_c0_seq7	IPR020966	Malate transporter, aliminium toerance
comp34519_c0_seq4	IPR008968	Clathrin adaptor, mu subunit, C-terminal
comp34519_c0_seq4	IPR001392	Clathrin adaptor, mu subunit
comp34519_c0_seq4	IPR011012	Longin-like
comp34519_c0_seq5	IPR008968	Clathrin adaptor, mu subunit, C-terminal
comp34519_c0_seq5	IPR001392	Clathrin adaptor, mu subunit
comp34519_c0_seq5	IPR018240	Clathrin adaptor, mu subunit, conserved site
comp34519_c0_seq6	IPR008968	Clathrin adaptor, mu subunit, C-terminal
comp34519_c0_seq6	IPR001392	Clathrin adaptor, mu subunit
comp34519_c0_seq6	IPR018240	Clathrin adaptor, mu subunit, conserved site
comp31594_c0_seq3	IPR004843	Metallophosphoesterase
comp33791_c1_seq1	IPR018957	Zinc finger, C3HC4 RING-type
comp33791_c1_seq1	IPR017907	Zinc finger, RING-type, conserved site
comp33791_c1_seq1	IPR001841	Zinc finger, RING-type
comp33006_c3_seq1	IPR004895	Prenylated rab acceptor PRA1
comp34519_c0_seq1	IPR008968	Clathrin adaptor, mu subunit, C-terminal
comp34519_c0_seq1	IPR001392	Clathrin adaptor, mu subunit
comp34519_c0_seq1	IPR018240	Clathrin adaptor, mu subunit, conserved site
comp31594_c0_seq1	IPR004843	Metallophosphoesterase
comp31594_c0_seq2	IPR004843	Metallophosphoesterase
comp33654_c0_seq6	IPR015606	Cationic amino acid transporter
comp33654_c0_seq6	IPR002293	Amino acid/polyamine transporter I
comp33654_c0_seq6	IPR004841	Amino acid permease domain
comp31647_c0_seq1	IPR011993	Pleckstrin homology-type
comp31647_c0_seq1	IPR001849	Pleckstrin homology
comp31647_c0_seq1	IPR016555	Phospholipase D, eukaryota
comp31647_c0_seq1	IPR001736	Phospholipase D/Transphosphatidylase
comp31647_c0_seq1	IPR015679	Phospholipase D
comp31647_c0_seq3	IPR011993	Pleckstrin homology-type
comp31647_c0_seq3	IPR001849	Pleckstrin homology
comp31647_c0_seq3	IPR016555	Phospholipase D, eukaryota
comp31647_c0_seq3	IPR001736	Phospholipase D/Transphosphatidylase
comp31647_c0_seq3	IPR015679	Phospholipase D
comp31647_c0_seq2	IPR011993	Pleckstrin homology-type
comp31647_c0_seq2	IPR001849	Pleckstrin homology
comp31647_c0_seq2	IPR016555	Phospholipase D, eukaryota
comp31647_c0_seq2	IPR001736	Phospholipase D/Transphosphatidylase
comp31647_c0_seq2	IPR015679	Phospholipase D
comp27190_c0_seq5	IPR012110	Pyruvate decarboxylase/indolepyruvate decarboxylase
comp27190_c0_seq5	IPR012001	Thiamine pyrophosphate enzyme, N-terminal TPP-binding domain
comp27190_c0_seq5	IPR012000	Thiamine pyrophosphate enzyme, central domain
comp27190_c0_seq5	IPR011766	Thiamine pyrophosphate enzyme, C-terminal TPP-binding
comp27190_c0_seq4	IPR012110	Pyruvate decarboxylase/indolepyruvate decarboxylase
comp27190_c0_seq4	IPR012001	Thiamine pyrophosphate enzyme, N-terminal TPP-binding domain
comp27190_c0_seq4	IPR012000	Thiamine pyrophosphate enzyme, central domain
comp27190_c0_seq4	IPR011766	Thiamine pyrophosphate enzyme, C-terminal TPP-binding
comp27190_c0_seq6	IPR012110	Pyruvate decarboxylase/indolepyruvate decarboxylase
comp27190_c0_seq6	IPR012001	Thiamine pyrophosphate enzyme, N-terminal TPP-binding domain
comp27190_c0_seq6	IPR012000	Thiamine pyrophosphate enzyme, central domain
comp27190_c0_seq6	IPR011766	Thiamine pyrophosphate enzyme, C-terminal TPP-binding
comp27190_c0_seq1	IPR012110	Pyruvate decarboxylase/indolepyruvate decarboxylase
comp27190_c0_seq1	IPR012001	Thiamine pyrophosphate enzyme, N-terminal TPP-binding domain
comp27190_c0_seq1	IPR012000	Thiamine pyrophosphate enzyme, central domain
comp27190_c0_seq1	IPR011766	Thiamine pyrophosphate enzyme, C-terminal TPP-binding
comp27190_c0_seq3	IPR012110	Pyruvate decarboxylase/indolepyruvate decarboxylase
comp27190_c0_seq3	IPR012001	Thiamine pyrophosphate enzyme, N-terminal TPP-binding domain
comp27190_c0_seq3	IPR012000	Thiamine pyrophosphate enzyme, central domain
comp27190_c0_seq3	IPR011766	Thiamine pyrophosphate enzyme, C-terminal TPP-binding
comp27190_c0_seq2	IPR012110	Pyruvate decarboxylase/indolepyruvate decarboxylase
comp27190_c0_seq2	IPR012001	Thiamine pyrophosphate enzyme, N-terminal TPP-binding domain
comp27190_c0_seq2	IPR012000	Thiamine pyrophosphate enzyme, central domain
comp27190_c0_seq2	IPR011766	Thiamine pyrophosphate enzyme, C-terminal TPP-binding
comp18953_c0_seq1	IPR012677	Nucleotide-binding, alpha-beta plait
comp18953_c0_seq1	IPR000504	RNA recognition motif, RNP-1
comp18953_c0_seq1	IPR015465	RNA recognition motif, glycine rich protein
comp33654_c0_seq3	IPR015606	Cationic amino acid transporter
comp33654_c0_seq3	IPR002293	Amino acid/polyamine transporter I
comp33654_c0_seq3	IPR004841	Amino acid permease domain
comp33654_c0_seq2	IPR015606	Cationic amino acid transporter
comp33654_c0_seq2	IPR002293	Amino acid/polyamine transporter I
comp33654_c0_seq2	IPR004841	Amino acid permease domain
comp33654_c0_seq5	IPR015606	Cationic amino acid transporter
comp33654_c0_seq5	IPR002293	Amino acid/polyamine transporter I
comp33654_c0_seq5	IPR004841	Amino acid permease domain
comp33654_c0_seq4	IPR015606	Cationic amino acid transporter
comp33654_c0_seq4	IPR002293	Amino acid/polyamine transporter I
comp33654_c0_seq4	IPR004841	Amino acid permease domain
comp33654_c0_seq1	IPR015606	Cationic amino acid transporter
comp33654_c0_seq1	IPR002293	Amino acid/polyamine transporter I
comp33654_c0_seq1	IPR004841	Amino acid permease domain
comp15057_c0_seq1	IPR013525	ABC-2 type transporter
comp31874_c1_seq9	IPR001449	Phosphoenolpyruvate carboxylase
comp31874_c1_seq9	IPR021135	Phosphoenolpyruvate carboxylase, C-terminal region
comp31874_c1_seq9	IPR015813	Pyruvate/Phosphoenolpyruvate kinase, catalytic core
comp27201_c0_seq2	IPR015324	Ribosomal protein Rsm22, bacterial-type
comp27201_c0_seq2	IPR007533	Cytochrome c oxidase assembly protein CtaG/Cox11
comp31874_c1_seq5	IPR001449	Phosphoenolpyruvate carboxylase
comp31874_c1_seq5	IPR018129	Phosphoenolpyruvate carboxylase, active site
comp31874_c1_seq5	IPR021135	Phosphoenolpyruvate carboxylase, C-terminal region
comp31874_c1_seq5	IPR015813	Pyruvate/Phosphoenolpyruvate kinase, catalytic core
comp32337_c0_seq1	IPR001806	Ras GTPase
comp32337_c0_seq1	IPR003578	Small GTPase, Rho type
comp32337_c0_seq1	IPR005225	Small GTP-binding protein
comp32337_c0_seq1	IPR003579	Ras small GTPase, Rab type
comp32337_c0_seq1	IPR003577	Ras small GTPase, Ras type
comp32337_c0_seq1	IPR006762	Gtr1/RagA G protein
comp32337_c0_seq1	IPR013753	Ras
comp32337_c0_seq1	IPR020851	Small GTPase
comp32337_c0_seq1	IPR002041	Ran GTPase
comp27201_c0_seq1	IPR015324	Ribosomal protein Rsm22, bacterial-type
comp27201_c0_seq1	IPR007533	Cytochrome c oxidase assembly protein CtaG/Cox11
comp32337_c0_seq2	IPR001806	Ras GTPase
comp32337_c0_seq2	IPR005225	Small GTP-binding protein
comp32337_c0_seq2	IPR003579	Ras small GTPase, Rab type
comp32337_c0_seq2	IPR013753	Ras
comp32337_c0_seq2	IPR020851	Small GTPase
comp31874_c1_seq7	IPR001449	Phosphoenolpyruvate carboxylase
comp31874_c1_seq7	IPR018129	Phosphoenolpyruvate carboxylase, active site
comp31874_c1_seq7	IPR021135	Phosphoenolpyruvate carboxylase, C-terminal region
comp31874_c1_seq7	IPR015813	Pyruvate/Phosphoenolpyruvate kinase, catalytic core
comp27201_c0_seq3	IPR015324	Ribosomal protein Rsm22, bacterial-type
comp27201_c0_seq3	IPR007533	Cytochrome c oxidase assembly protein CtaG/Cox11
comp21798_c0_seq1	IPR009072	Histone-fold
comp21798_c0_seq1	IPR000164	Histone H3
comp21798_c0_seq1	IPR007125	Histone core
comp31874_c1_seq8	IPR001449	Phosphoenolpyruvate carboxylase
comp31874_c1_seq8	IPR021135	Phosphoenolpyruvate carboxylase, C-terminal region
comp31874_c1_seq8	IPR015813	Pyruvate/Phosphoenolpyruvate kinase, catalytic core
comp33502_c0_seq6	IPR016135	Ubiquitin-conjugating enzyme/RWD-like
comp33502_c0_seq6	IPR000608	Ubiquitin-conjugating enzyme, E2
comp33502_c0_seq5	IPR016135	Ubiquitin-conjugating enzyme/RWD-like
comp33502_c0_seq5	IPR000608	Ubiquitin-conjugating enzyme, E2
comp23701_c0_seq1	IPR011992	EF-hand-like domain
comp23701_c0_seq1	IPR002048	Calcium-binding EF-hand
comp23701_c0_seq1	IPR018247	EF-Hand 1, calcium-binding site
comp23701_c0_seq1	IPR018249	EF-HAND 2
comp23701_c0_seq1	IPR018248	EF-Hand, Calmodulin
comp27031_c0_seq2	IPR001365	Adenosine/AMP deaminase
comp33502_c0_seq2	IPR016135	Ubiquitin-conjugating enzyme/RWD-like
comp33502_c0_seq2	IPR000608	Ubiquitin-conjugating enzyme, E2
comp17595_c0_seq3	IPR008963	Purple acid phosphatase-like, N-terminal
comp17595_c0_seq3	IPR015914	Purple acid phosphatase, N-terminal
comp17595_c0_seq3	IPR004843	Metallophosphoesterase
comp17595_c0_seq3	IPR003961	Fibronectin, type III
comp33502_c0_seq3	IPR016135	Ubiquitin-conjugating enzyme/RWD-like
comp33502_c0_seq3	IPR000608	Ubiquitin-conjugating enzyme, E2
comp17595_c0_seq2	IPR008963	Purple acid phosphatase-like, N-terminal
comp17595_c0_seq2	IPR004843	Metallophosphoesterase
comp17595_c0_seq1	IPR008963	Purple acid phosphatase-like, N-terminal
comp17595_c0_seq1	IPR015914	Purple acid phosphatase, N-terminal
comp17595_c0_seq1	IPR004843	Metallophosphoesterase
comp33502_c0_seq1	IPR016135	Ubiquitin-conjugating enzyme/RWD-like
comp33502_c0_seq1	IPR000608	Ubiquitin-conjugating enzyme, E2
comp25099_c1_seq1	IPR002772	Glycoside hydrolase, family 3, C-terminal
comp25099_c1_seq1	IPR017853	Glycoside hydrolase, catalytic core
comp25099_c1_seq1	IPR001764	Glycoside hydrolase, family 3, N-terminal
comp37036_c0_seq1	IPR013785	Aldolase-type TIM barrel
comp37036_c0_seq1	IPR000056	Ribulose-phosphate 3-epimerase
comp37036_c0_seq1	IPR011060	Ribulose-phosphate binding barrel
comp17595_c0_seq4	IPR008963	Purple acid phosphatase-like, N-terminal
comp17595_c0_seq4	IPR004843	Metallophosphoesterase
comp29473_c0_seq1	IPR013720	LisH dimerisation motif, subgroup
comp29473_c0_seq1	IPR011046	WD40 repeat-like-containing domain
comp29473_c0_seq1	IPR019775	WD40 repeat, conserved site
comp29473_c0_seq1	IPR017986	WD40-repeat-containing domain
comp29473_c0_seq1	IPR019782	WD40 repeat 2
comp29473_c0_seq1	IPR001680	WD40 repeat
comp29473_c0_seq1	IPR006594	LisH dimerisation motif
comp29473_c0_seq1	IPR020472	G-protein beta WD-40 repeat, region
comp29473_c0_seq1	IPR015943	WD40/YVTN repeat-like-containing domain
comp29473_c0_seq1	IPR019781	WD40 repeat, subgroup
comp30090_c0_seq1	IPR018451	NAF/FISL domain
comp30090_c0_seq1	IPR011009	Protein kinase-like domain
comp30090_c0_seq1	IPR004041	NAF domain
comp30090_c0_seq1	IPR000719	Protein kinase, catalytic domain
comp30090_c0_seq1	IPR020635	Tyrosine-protein kinase, catalytic domain
comp30090_c0_seq1	IPR002290	Serine/threonine-protein kinase domain
comp30090_c0_seq1	IPR017442	Serine/threonine-protein kinase-like domain
comp30090_c0_seq1	IPR020660	CBL-interacting protein kinase
comp30090_c0_seq1	IPR020636	Calcium/calmodulin-dependent protein kinase-like
comp31874_c1_seq2	IPR001449	Phosphoenolpyruvate carboxylase
comp31874_c1_seq2	IPR018129	Phosphoenolpyruvate carboxylase, active site
comp31874_c1_seq2	IPR021135	Phosphoenolpyruvate carboxylase, C-terminal region
comp31874_c1_seq2	IPR015813	Pyruvate/Phosphoenolpyruvate kinase, catalytic core
comp31874_c1_seq1	IPR001449	Phosphoenolpyruvate carboxylase
comp31874_c1_seq1	IPR018129	Phosphoenolpyruvate carboxylase, active site
comp31874_c1_seq1	IPR021135	Phosphoenolpyruvate carboxylase, C-terminal region
comp31874_c1_seq1	IPR015813	Pyruvate/Phosphoenolpyruvate kinase, catalytic core
comp31874_c1_seq4	IPR001449	Phosphoenolpyruvate carboxylase
comp31874_c1_seq4	IPR018129	Phosphoenolpyruvate carboxylase, active site
comp31874_c1_seq4	IPR021135	Phosphoenolpyruvate carboxylase, C-terminal region
comp31874_c1_seq4	IPR015813	Pyruvate/Phosphoenolpyruvate kinase, catalytic core
comp31874_c1_seq3	IPR001449	Phosphoenolpyruvate carboxylase
comp31874_c1_seq3	IPR021135	Phosphoenolpyruvate carboxylase, C-terminal region
comp31874_c1_seq3	IPR015813	Pyruvate/Phosphoenolpyruvate kinase, catalytic core
comp32337_c0_seq3	IPR001806	Ras GTPase
comp32337_c0_seq3	IPR003578	Small GTPase, Rho type
comp32337_c0_seq3	IPR003579	Ras small GTPase, Rab type
comp32337_c0_seq3	IPR005225	Small GTP-binding protein
comp32337_c0_seq3	IPR003577	Ras small GTPase, Ras type
comp32337_c0_seq3	IPR006762	Gtr1/RagA G protein
comp32337_c0_seq3	IPR013753	Ras
comp32337_c0_seq3	IPR020851	Small GTPase
comp32337_c0_seq3	IPR002041	Ran GTPase
comp28765_c0_seq2	IPR021924	Protein of unknown function DUF3537
comp28765_c0_seq1	IPR021924	Protein of unknown function DUF3537
comp25667_c0_seq1	IPR001790	Ribosomal protein L10
comp25667_c0_seq1	IPR001813	Ribosomal protein 60S
comp24072_c0_seq1	IPR014729	Rossmann-like alpha/beta/alpha sandwich fold
comp24072_c0_seq1	IPR012255	Electron transfer flavoprotein, beta subunit
comp24072_c0_seq1	IPR014730	Electron transfer flavoprotein, alpha/beta-subunit, N-terminal
comp24072_c0_seq1	IPR000049	Electron transfer flavoprotein, beta-subunit, conserved site
comp32366_c0_seq2	IPR001353	Proteasome, subunit alpha/beta
comp32366_c0_seq2	IPR000243	Peptidase T1A, proteasome beta-subunit
comp32366_c0_seq1	IPR001353	Proteasome, subunit alpha/beta
comp32366_c0_seq1	IPR000243	Peptidase T1A, proteasome beta-subunit
comp27448_c0_seq1	IPR011530	Ribosomal RNA adenine dimethylase
comp27448_c0_seq1	IPR020596	Ribosomal RNA adenine methylase transferase, conserved site
comp27448_c0_seq1	IPR001737	Ribosomal RNA adenine methylase transferase
comp27448_c0_seq1	IPR020598	Ribosomal RNA adenine methylase transferase, N-terminal
comp28765_c0_seq4	IPR021924	Protein of unknown function DUF3537
comp32366_c0_seq6	IPR016050	Proteasome, beta-type subunit, conserved site
comp32366_c0_seq6	IPR001353	Proteasome, subunit alpha/beta
comp32366_c0_seq6	IPR000243	Peptidase T1A, proteasome beta-subunit
comp27895_c0_seq1	IPR002523	Mg2+ transporter protein, CorA-like
comp28765_c0_seq3	IPR021924	Protein of unknown function DUF3537
comp27895_c0_seq2	IPR002523	Mg2+ transporter protein, CorA-like
comp32366_c0_seq4	IPR001353	Proteasome, subunit alpha/beta
comp32366_c0_seq4	IPR000243	Peptidase T1A, proteasome beta-subunit
comp32366_c0_seq9	IPR001353	Proteasome, subunit alpha/beta
comp32366_c0_seq9	IPR000243	Peptidase T1A, proteasome beta-subunit
comp32366_c0_seq7	IPR001353	Proteasome, subunit alpha/beta
comp32366_c0_seq7	IPR000243	Peptidase T1A, proteasome beta-subunit
comp22921_c0_seq1	IPR011046	WD40 repeat-like-containing domain
comp22921_c0_seq1	IPR017986	WD40-repeat-containing domain
comp22921_c0_seq1	IPR019782	WD40 repeat 2
comp22921_c0_seq1	IPR001680	WD40 repeat
comp22921_c0_seq1	IPR015943	WD40/YVTN repeat-like-containing domain
comp22921_c0_seq1	IPR019781	WD40 repeat, subgroup
comp26412_c0_seq1	IPR011046	WD40 repeat-like-containing domain
comp26412_c0_seq1	IPR017986	WD40-repeat-containing domain
comp26412_c0_seq1	IPR019782	WD40 repeat 2
comp26412_c0_seq1	IPR001680	WD40 repeat
comp26412_c0_seq1	IPR015943	WD40/YVTN repeat-like-containing domain
comp26412_c0_seq1	IPR019781	WD40 repeat, subgroup
comp20821_c0_seq1	IPR000225	Armadillo
comp20821_c0_seq1	IPR011989	Armadillo-like helical
comp20821_c0_seq1	IPR002641	Patatin
comp20821_c0_seq1	IPR003591	Leucine-rich repeat, typical subtype
comp20821_c0_seq1	IPR016024	Armadillo-type fold
comp20821_c0_seq1	IPR016035	Acyl transferase/acyl hydrolase/lysophospholipase
comp14751_c0_seq1	IPR019410	Methyltransferase-16, putative
comp9587_c0_seq1	IPR000225	Armadillo
comp9587_c0_seq1	IPR011989	Armadillo-like helical
comp9587_c0_seq1	IPR003613	U box domain
comp9587_c0_seq1	IPR016024	Armadillo-type fold
comp28190_c0_seq4	IPR000727	Target SNARE coiled-coil domain
comp28190_c0_seq3	IPR000727	Target SNARE coiled-coil domain
comp28190_c0_seq2	IPR000727	Target SNARE coiled-coil domain
comp28190_c0_seq1	IPR000727	Target SNARE coiled-coil domain
comp28190_c0_seq8	IPR000727	Target SNARE coiled-coil domain
comp28190_c0_seq7	IPR000727	Target SNARE coiled-coil domain
comp28190_c0_seq6	IPR000727	Target SNARE coiled-coil domain
comp28190_c0_seq5	IPR000727	Target SNARE coiled-coil domain
comp20821_c0_seq2	IPR000225	Armadillo
comp20821_c0_seq2	IPR011989	Armadillo-like helical
comp20821_c0_seq2	IPR002641	Patatin
comp20821_c0_seq2	IPR003591	Leucine-rich repeat, typical subtype
comp20821_c0_seq2	IPR016024	Armadillo-type fold
comp20821_c0_seq2	IPR016035	Acyl transferase/acyl hydrolase/lysophospholipase
comp27559_c1_seq1	IPR015655	Protein phosphatase 2C
comp27559_c1_seq1	IPR014045	Protein phosphatase 2C, N-terminal
comp27559_c1_seq1	IPR001932	Protein phosphatase 2C-related
comp34489_c0_seq5	IPR006816	Engulfment/cell motility, ELMO
comp34489_c0_seq6	IPR006816	Engulfment/cell motility, ELMO
comp24559_c1_seq1	IPR002213	UDP-glucuronosyl/UDP-glucosyltransferase
comp25708_c0_seq1	IPR002478	Pseudouridine synthase/archaeosine transglycosylase
comp25708_c0_seq1	IPR015947	Pseudouridine synthase/archaeosine transglycosylase-like
comp25708_c0_seq1	IPR016437	Translation machinery-associated RNA binding protein, predicted
comp25708_c0_seq1	IPR004521	Uncharacterised domain 2
comp35571_c0_seq1	IPR001077	O-methyltransferase, family 2
comp35571_c0_seq1	IPR011991	Winged helix-turn-helix transcription repressor DNA-binding
comp35571_c0_seq1	IPR016461	O-methyltransferase, COMT, eukaryota
comp35571_c0_seq1	IPR012967	Plant methyltransferase dimerisation
comp31891_c0_seq1	IPR003877	SPla/RYanodine receptor SPRY
comp31891_c0_seq1	IPR001870	B302 (SPRY)-like
comp31891_c0_seq1	IPR019474	Ubiquitin conjugation factor E4, core
comp31891_c0_seq1	IPR018355	SPla/RYanodine receptor subgroup
comp22353_c2_seq2	IPR008801	Rapid ALkalinization Factor
comp31891_c0_seq2	IPR003877	SPla/RYanodine receptor SPRY
comp31891_c0_seq2	IPR001870	B302 (SPRY)-like
comp31891_c0_seq2	IPR018355	SPla/RYanodine receptor subgroup
comp31891_c0_seq2	IPR001841	Zinc finger, RING-type
comp27031_c0_seq1	IPR001365	Adenosine/AMP deaminase
comp24918_c0_seq1	IPR006567	PUG domain
comp24918_c0_seq1	IPR018997	PUB domain
comp24918_c0_seq1	IPR013536	WLM
comp34642_c0_seq4	IPR000626	Ubiquitin
comp34642_c0_seq4	IPR000403	Phosphatidylinositol 3-/4-kinase, catalytic
comp34642_c0_seq4	IPR019955	Ubiquitin supergroup
comp28292_c0_seq1	IPR001806	Ras GTPase
comp28292_c0_seq1	IPR003578	Small GTPase, Rho type
comp28292_c0_seq1	IPR005225	Small GTP-binding protein
comp28292_c0_seq1	IPR013753	Ras
comp34642_c0_seq1	IPR000626	Ubiquitin
comp34642_c0_seq1	IPR000403	Phosphatidylinositol 3-/4-kinase, catalytic
comp34642_c0_seq1	IPR019955	Ubiquitin supergroup
comp28292_c0_seq5	IPR001806	Ras GTPase
comp28292_c0_seq5	IPR003578	Small GTPase, Rho type
comp28292_c0_seq5	IPR005225	Small GTP-binding protein
comp28292_c0_seq5	IPR013753	Ras
comp34642_c0_seq3	IPR000626	Ubiquitin
comp34642_c0_seq3	IPR000403	Phosphatidylinositol 3-/4-kinase, catalytic
comp34642_c0_seq3	IPR019955	Ubiquitin supergroup
comp28292_c0_seq4	IPR001806	Ras GTPase
comp28292_c0_seq4	IPR003578	Small GTPase, Rho type
comp28292_c0_seq4	IPR005225	Small GTP-binding protein
comp28292_c0_seq4	IPR013753	Ras
comp34642_c0_seq2	IPR000626	Ubiquitin
comp34642_c0_seq2	IPR000403	Phosphatidylinositol 3-/4-kinase, catalytic
comp34642_c0_seq2	IPR019955	Ubiquitin supergroup
comp22564_c0_seq1	IPR011990	Tetratricopeptide-like helical
comp22564_c0_seq1	IPR013026	Tetratricopeptide repeat-containing
comp22564_c0_seq1	IPR019734	Tetratricopeptide repeat
comp25492_c0_seq1	IPR007275	YTH domain
comp28405_c0_seq1	IPR009003	Serine/cysteine peptidase, trypsin-like
comp25492_c0_seq2	IPR007275	YTH domain
comp25492_c0_seq3	IPR007275	YTH domain
comp25492_c0_seq4	IPR007275	YTH domain
comp27154_c0_seq3	IPR008507	Protein of unknown function DUF789
comp33159_c0_seq1	IPR011993	Pleckstrin homology-type
comp33159_c0_seq1	IPR000648	Oxysterol-binding protein
comp33159_c0_seq1	IPR001849	Pleckstrin homology
comp2436_c0_seq1	IPR011009	Protein kinase-like domain
comp2436_c0_seq1	IPR020635	Tyrosine-protein kinase, catalytic domain
comp2436_c0_seq1	IPR000719	Protein kinase, catalytic domain
comp2436_c0_seq1	IPR002290	Serine/threonine-protein kinase domain
comp2436_c0_seq1	IPR017442	Serine/threonine-protein kinase-like domain
comp12940_c0_seq1	IPR015702	NADPH Cytochrome P450 Reductase
comp12940_c0_seq1	IPR017938	Riboflavin synthase-like beta-barrel
comp12940_c0_seq1	IPR008254	Flavodoxin/nitric oxide synthase
comp12940_c0_seq1	IPR003097	FAD-binding, type 1
comp12940_c0_seq1	IPR001094	Flavodoxin-like
comp12940_c0_seq1	IPR001433	Oxidoreductase FAD/NAD(P)-binding
comp12940_c0_seq1	IPR017927	Ferredoxin reductase-type FAD-binding domain
comp12940_c0_seq1	IPR001709	Flavoprotein pyridine nucleotide cytochrome reductase
comp27154_c0_seq1	IPR008507	Protein of unknown function DUF789
comp33159_c0_seq5	IPR011993	Pleckstrin homology-type
comp33159_c0_seq5	IPR000648	Oxysterol-binding protein
comp33159_c0_seq5	IPR001849	Pleckstrin homology
comp33159_c0_seq4	IPR011993	Pleckstrin homology-type
comp33159_c0_seq4	IPR000648	Oxysterol-binding protein
comp33159_c0_seq4	IPR001849	Pleckstrin homology
comp28820_c0_seq1	IPR000644	Cystathionine beta-synthase, core
comp28820_c0_seq1	IPR000270	Octicosapeptide/Phox/Bem1p
comp18727_c0_seq1	IPR012312	Haemerythrin/HHE cation-binding motif
comp27154_c0_seq5	IPR008507	Protein of unknown function DUF789
comp33159_c0_seq3	IPR011993	Pleckstrin homology-type
comp33159_c0_seq3	IPR000648	Oxysterol-binding protein
comp33159_c0_seq3	IPR001849	Pleckstrin homology
comp27154_c0_seq4	IPR008507	Protein of unknown function DUF789
comp33159_c0_seq2	IPR011993	Pleckstrin homology-type
comp33159_c0_seq2	IPR000648	Oxysterol-binding protein
comp33159_c0_seq2	IPR001849	Pleckstrin homology
comp19934_c0_seq1	IPR016040	NAD(P)-binding domain
comp19934_c0_seq1	IPR001509	NAD-dependent epimerase/dehydratase
comp19934_c0_seq2	IPR016040	NAD(P)-binding domain
comp19934_c0_seq2	IPR001509	NAD-dependent epimerase/dehydratase
comp32030_c0_seq4	IPR001806	Ras GTPase
comp32030_c0_seq4	IPR003578	Small GTPase, Rho type
comp32030_c0_seq4	IPR005225	Small GTP-binding protein
comp32030_c0_seq4	IPR003579	Ras small GTPase, Rab type
comp32030_c0_seq4	IPR003577	Ras small GTPase, Ras type
comp32030_c0_seq4	IPR013753	Ras
comp32030_c0_seq3	IPR001806	Ras GTPase
comp32030_c0_seq3	IPR003578	Small GTPase, Rho type
comp32030_c0_seq3	IPR005225	Small GTP-binding protein
comp32030_c0_seq3	IPR003579	Ras small GTPase, Rab type
comp32030_c0_seq3	IPR003577	Ras small GTPase, Ras type
comp32030_c0_seq3	IPR013753	Ras
comp32030_c0_seq2	IPR001806	Ras GTPase
comp32030_c0_seq2	IPR003578	Small GTPase, Rho type
comp32030_c0_seq2	IPR005225	Small GTP-binding protein
comp32030_c0_seq2	IPR003579	Ras small GTPase, Rab type
comp32030_c0_seq2	IPR003577	Ras small GTPase, Ras type
comp32030_c0_seq2	IPR013753	Ras
comp32030_c0_seq1	IPR001806	Ras GTPase
comp32030_c0_seq1	IPR003578	Small GTPase, Rho type
comp32030_c0_seq1	IPR003579	Ras small GTPase, Rab type
comp32030_c0_seq1	IPR005225	Small GTP-binding protein
comp32030_c0_seq1	IPR003577	Ras small GTPase, Ras type
comp32030_c0_seq1	IPR013753	Ras
comp25588_c0_seq1	IPR003957	Transcription factor, CBFA/NFYB, DNA topoisomerase
comp25588_c0_seq1	IPR003958	Transcription factor CBF/NF-Y/archaeal histone
comp25588_c0_seq1	IPR009072	Histone-fold
comp25588_c0_seq2	IPR003957	Transcription factor, CBFA/NFYB, DNA topoisomerase
comp25588_c0_seq2	IPR003958	Transcription factor CBF/NF-Y/archaeal histone
comp25588_c0_seq2	IPR009072	Histone-fold
comp36775_c0_seq1	IPR004159	Protein of unknown function DUF248, methyltransferase putative
comp10023_c0_seq1	IPR020845	AMP-binding, conserved site
comp10023_c0_seq1	IPR000873	AMP-dependent synthetase/ligase
comp6802_c1_seq1	IPR021151	GINS complex
comp6802_c1_seq1	IPR016906	GINS complex, subunit Psf2, subgroup
comp6802_c1_seq1	IPR007257	GINS complex, subunit Psf2
comp29877_c0_seq1	IPR003691	Camphor resistance CrcB protein
comp21371_c0_seq2	IPR003035	Plant regulator RWP-RK
comp21371_c0_seq1	IPR003035	Plant regulator RWP-RK
comp29877_c0_seq2	IPR003691	Camphor resistance CrcB protein
comp29877_c0_seq2	IPR017941	Rieske [2Fe-2S] iron-sulphur domain
comp21371_c0_seq4	IPR003035	Plant regulator RWP-RK
comp30535_c0_seq1	IPR012677	Nucleotide-binding, alpha-beta plait
comp30535_c0_seq1	IPR000504	RNA recognition motif, RNP-1
comp29877_c0_seq3	IPR003691	Camphor resistance CrcB protein
comp21371_c0_seq3	IPR003035	Plant regulator RWP-RK
comp34323_c0_seq10	IPR011992	EF-hand-like domain
comp34323_c0_seq10	IPR002048	Calcium-binding EF-hand
comp34323_c0_seq10	IPR018249	EF-HAND 2
comp34323_c0_seq10	IPR018248	EF-Hand, Calmodulin
comp34323_c0_seq11	IPR011992	EF-hand-like domain
comp34323_c0_seq11	IPR002048	Calcium-binding EF-hand
comp34323_c0_seq11	IPR018249	EF-HAND 2
comp34323_c0_seq11	IPR018248	EF-Hand, Calmodulin
comp34323_c0_seq12	IPR011992	EF-hand-like domain
comp34323_c0_seq12	IPR002048	Calcium-binding EF-hand
comp34323_c0_seq12	IPR018249	EF-HAND 2
comp34323_c0_seq12	IPR018248	EF-Hand, Calmodulin
comp34323_c0_seq13	IPR011992	EF-hand-like domain
comp34323_c0_seq13	IPR002048	Calcium-binding EF-hand
comp34323_c0_seq13	IPR018249	EF-HAND 2
comp34323_c0_seq13	IPR018248	EF-Hand, Calmodulin
comp34323_c0_seq14	IPR011992	EF-hand-like domain
comp34323_c0_seq14	IPR002048	Calcium-binding EF-hand
comp34323_c0_seq14	IPR018249	EF-HAND 2
comp34323_c0_seq14	IPR018248	EF-Hand, Calmodulin
comp34323_c0_seq15	IPR011992	EF-hand-like domain
comp34323_c0_seq15	IPR002048	Calcium-binding EF-hand
comp34323_c0_seq15	IPR018249	EF-HAND 2
comp34323_c0_seq15	IPR018248	EF-Hand, Calmodulin
comp34323_c0_seq16	IPR011992	EF-hand-like domain
comp34323_c0_seq16	IPR002048	Calcium-binding EF-hand
comp34323_c0_seq16	IPR018249	EF-HAND 2
comp34323_c0_seq16	IPR018248	EF-Hand, Calmodulin
comp34323_c0_seq17	IPR011992	EF-hand-like domain
comp34323_c0_seq17	IPR002048	Calcium-binding EF-hand
comp34323_c0_seq17	IPR018249	EF-HAND 2
comp34323_c0_seq17	IPR018248	EF-Hand, Calmodulin
comp34323_c0_seq18	IPR011992	EF-hand-like domain
comp34323_c0_seq18	IPR002048	Calcium-binding EF-hand
comp34323_c0_seq18	IPR018249	EF-HAND 2
comp34323_c0_seq18	IPR018248	EF-Hand, Calmodulin
comp34323_c0_seq19	IPR001128	Cytochrome P450
comp34323_c0_seq19	IPR011992	EF-hand-like domain
comp34323_c0_seq19	IPR002048	Calcium-binding EF-hand
comp34323_c0_seq19	IPR018249	EF-HAND 2
comp34323_c0_seq19	IPR018248	EF-Hand, Calmodulin
comp34248_c2_seq1	IPR012334	Pectin lyase fold
comp34248_c2_seq1	IPR000070	Pectinesterase, catalytic
comp34248_c2_seq1	IPR006501	Pectinesterase inhibitor
comp34248_c2_seq1	IPR011050	Pectin lyase fold/virulence factor
comp36104_c0_seq1	IPR001683	Phox-like
comp34647_c0_seq9	IPR005024	Snf7
comp31956_c0_seq3	IPR007785	Protein of unknown function DUF689
comp31956_c0_seq3	IPR013216	Methyltransferase type 11
comp34647_c0_seq7	IPR005024	Snf7
comp34647_c0_seq8	IPR005024	Snf7
comp31956_c0_seq1	IPR007785	Protein of unknown function DUF689
comp31956_c0_seq1	IPR013216	Methyltransferase type 11
comp34647_c0_seq5	IPR005024	Snf7
comp31956_c0_seq2	IPR007785	Protein of unknown function DUF689
comp34647_c0_seq6	IPR005024	Snf7
comp37800_c0_seq1	IPR014734	Pollen allergen, N-terminal
comp37800_c0_seq1	IPR007112	Expansin 45, endoglucanase-like
comp37800_c0_seq1	IPR007118	Expansin/Lol pI
comp37800_c0_seq1	IPR005132	Rare lipoprotein A
comp37800_c0_seq1	IPR002963	Expansin
comp37800_c0_seq1	IPR007117	Pollen allergen/expansin, C-terminal
comp37800_c0_seq1	IPR009009	Barwin-related endoglucanase
comp34647_c0_seq3	IPR018502	Annexin repeat
comp34647_c0_seq3	IPR018252	Annexin repeat, conserved site
comp34647_c0_seq3	IPR015472	Annexin like protein
comp34647_c0_seq3	IPR001464	Annexin
comp18145_c0_seq1	IPR003111	Peptidase S16, lon N-terminal
comp18145_c0_seq1	IPR018957	Zinc finger, C3HC4 RING-type
comp18145_c0_seq1	IPR011990	Tetratricopeptide-like helical
comp18145_c0_seq1	IPR017907	Zinc finger, RING-type, conserved site
comp18145_c0_seq1	IPR001841	Zinc finger, RING-type
comp15939_c0_seq1	IPR001881	EGF-like calcium-binding
comp15939_c0_seq1	IPR003137	Protease-associated PA
comp34647_c0_seq2	IPR018502	Annexin repeat
comp34647_c0_seq2	IPR018252	Annexin repeat, conserved site
comp34647_c0_seq2	IPR015472	Annexin like protein
comp34647_c0_seq2	IPR001464	Annexin
comp23898_c2_seq1	IPR021109	Peptidase aspartic
comp34647_c0_seq1	IPR005024	Snf7
comp34742_c1_seq1	IPR002885	Pentatricopeptide repeat
comp17570_c0_seq1	IPR006258	Dihydrolipoamide dehydrogenase
comp17570_c0_seq1	IPR004099	Pyridine nucleotide-disulphide oxidoreductase, dimerisation
comp17570_c0_seq1	IPR016156	FAD/NAD-linked reductase, dimerisation
comp17570_c0_seq1	IPR013027	FAD-dependent pyridine nucleotide-disulphide oxidoreductase
comp17570_c0_seq1	IPR001327	Pyridine nucleotide-disulphide oxidoreductase, NAD-binding region
comp17570_c0_seq1	IPR000815	Mercuric reductase
comp36990_c0_seq1	IPR010402	CCT domain
comp22940_c0_seq1	IPR018451	NAF/FISL domain
comp22940_c0_seq1	IPR004041	NAF domain
comp22940_c0_seq1	IPR011009	Protein kinase-like domain
comp22940_c0_seq1	IPR020635	Tyrosine-protein kinase, catalytic domain
comp22940_c0_seq1	IPR000719	Protein kinase, catalytic domain
comp22940_c0_seq1	IPR002290	Serine/threonine-protein kinase domain
comp22940_c0_seq1	IPR017442	Serine/threonine-protein kinase-like domain
comp22940_c0_seq1	IPR020660	CBL-interacting protein kinase
comp22940_c0_seq1	IPR020636	Calcium/calmodulin-dependent protein kinase-like
comp34595_c0_seq1	IPR011009	Protein kinase-like domain
comp34595_c0_seq1	IPR000719	Protein kinase, catalytic domain
comp34595_c0_seq1	IPR002290	Serine/threonine-protein kinase domain
comp34595_c0_seq1	IPR017442	Serine/threonine-protein kinase-like domain
comp29332_c3_seq5	IPR011701	Major facilitator superfamily MFS-1
comp29332_c3_seq5	IPR016196	Major facilitator superfamily, general substrate transporter
comp29332_c3_seq4	IPR011701	Major facilitator superfamily MFS-1
comp29332_c3_seq4	IPR016196	Major facilitator superfamily, general substrate transporter
comp29332_c3_seq3	IPR011701	Major facilitator superfamily MFS-1
comp29332_c3_seq3	IPR016196	Major facilitator superfamily, general substrate transporter
comp33585_c0_seq13	IPR000308	14-3-3 protein
comp30909_c0_seq2	IPR013525	ABC-2 type transporter
comp30909_c0_seq2	IPR017871	ABC transporter, conserved site
comp30909_c0_seq2	IPR003593	ATPase, AAA+ type, core
comp30909_c0_seq2	IPR003439	ABC transporter-like
comp29912_c0_seq2	IPR005835	Nucleotidyl transferase
comp29912_c0_seq2	IPR005836	ADP-glucose pyrophosphorylase, conserved site
comp29912_c0_seq2	IPR011831	Glucose-1-phosphate adenylyltransferase
comp29131_c0_seq3	IPR019786	Zinc finger, PHD-type, conserved site
comp29131_c0_seq3	IPR019787	Zinc finger, PHD-finger
comp29131_c0_seq3	IPR001965	Zinc finger, PHD-type
comp29131_c0_seq3	IPR011011	Zinc finger, FYVE/PHD-type
comp33585_c0_seq12	IPR000308	14-3-3 protein
comp29912_c0_seq1	IPR005835	Nucleotidyl transferase
comp29912_c0_seq1	IPR005836	ADP-glucose pyrophosphorylase, conserved site
comp29912_c0_seq1	IPR011831	Glucose-1-phosphate adenylyltransferase
comp33585_c0_seq11	IPR000308	14-3-3 protein
comp33585_c0_seq10	IPR000308	14-3-3 protein
comp15211_c0_seq1	IPR000231	Ribosomal protein L30e
comp15211_c0_seq1	IPR004038	Ribosomal protein L7Ae/L30e/S12e/Gadd45
comp33585_c0_seq16	IPR000308	14-3-3 protein
comp30909_c0_seq1	IPR013525	ABC-2 type transporter
comp30909_c0_seq1	IPR017871	ABC transporter, conserved site
comp30909_c0_seq1	IPR003593	ATPase, AAA+ type, core
comp30909_c0_seq1	IPR003439	ABC transporter-like
comp33585_c0_seq15	IPR000308	14-3-3 protein
comp23949_c0_seq2	IPR000313	PWWP
comp33789_c0_seq10	IPR002123	Phospholipid/glycerol acyltransferase
comp33789_c0_seq10	IPR011992	EF-hand-like domain
comp33789_c0_seq10	IPR002048	Calcium-binding EF-hand
comp33789_c0_seq10	IPR018247	EF-Hand 1, calcium-binding site
comp33789_c0_seq10	IPR018249	EF-HAND 2
comp33789_c0_seq10	IPR018248	EF-Hand, Calmodulin
comp31575_c0_seq1	IPR019787	Zinc finger, PHD-finger
comp31575_c0_seq1	IPR001965	Zinc finger, PHD-type
comp31575_c0_seq1	IPR011011	Zinc finger, FYVE/PHD-type
comp31575_c0_seq1	IPR001841	Zinc finger, RING-type
comp33789_c0_seq11	IPR002123	Phospholipid/glycerol acyltransferase
comp33789_c0_seq11	IPR011992	EF-hand-like domain
comp23949_c0_seq1	IPR000313	PWWP
comp33789_c0_seq13	IPR002123	Phospholipid/glycerol acyltransferase
comp33789_c0_seq13	IPR011992	EF-hand-like domain
comp33789_c0_seq13	IPR002048	Calcium-binding EF-hand
comp33789_c0_seq13	IPR018247	EF-Hand 1, calcium-binding site
comp33789_c0_seq13	IPR018249	EF-HAND 2
comp33789_c0_seq13	IPR018248	EF-Hand, Calmodulin
comp29332_c3_seq1	IPR011701	Major facilitator superfamily MFS-1
comp29332_c3_seq1	IPR016196	Major facilitator superfamily, general substrate transporter
comp15843_c0_seq1	IPR006887	Protein of unknown function DUF625
comp29332_c3_seq2	IPR011701	Major facilitator superfamily MFS-1
comp29332_c3_seq2	IPR016196	Major facilitator superfamily, general substrate transporter
comp18062_c0_seq1	IPR011009	Protein kinase-like domain
comp18062_c0_seq1	IPR020635	Tyrosine-protein kinase, catalytic domain
comp18062_c0_seq1	IPR000719	Protein kinase, catalytic domain
comp18062_c0_seq1	IPR002290	Serine/threonine-protein kinase domain
comp18062_c0_seq1	IPR017442	Serine/threonine-protein kinase-like domain
comp10166_c0_seq1	IPR007021	Protein of unknown function DUF659
comp10166_c0_seq1	IPR005135	Endonuclease/exonuclease/phosphatase
comp10166_c0_seq1	IPR015706	RNA-directed DNA polymerase (reverse transcriptase), related
comp10166_c0_seq1	IPR008906	HAT dimerisation
comp10166_c0_seq1	IPR012677	Nucleotide-binding, alpha-beta plait
comp10166_c0_seq1	IPR000504	RNA recognition motif, RNP-1
comp10166_c0_seq1	IPR000477	RNA-directed DNA polymerase (reverse transcriptase)
comp26859_c1_seq1	IPR015797	NUDIX hydrolase domain-like
comp8919_c0_seq1	IPR011009	Protein kinase-like domain
comp8919_c0_seq1	IPR011992	EF-hand-like domain
comp8919_c0_seq1	IPR002048	Calcium-binding EF-hand
comp8919_c0_seq1	IPR018249	EF-HAND 2
comp8919_c0_seq1	IPR018248	EF-Hand, Calmodulin
comp8919_c0_seq1	IPR000719	Protein kinase, catalytic domain
comp8919_c0_seq1	IPR020635	Tyrosine-protein kinase, catalytic domain
comp8919_c0_seq1	IPR002290	Serine/threonine-protein kinase domain
comp8919_c0_seq1	IPR017442	Serine/threonine-protein kinase-like domain
comp8919_c0_seq1	IPR020642	Calcium-dependent protein kinase
comp8919_c0_seq1	IPR020636	Calcium/calmodulin-dependent protein kinase-like
comp21446_c0_seq1	IPR008973	C2 calcium/lipid-binding domain, CaLB
comp21446_c0_seq1	IPR000008	C2 calcium-dependent membrane targeting
comp21446_c0_seq1	IPR018029	C2 membrane targeting protein
comp19460_c1_seq1	IPR000146	Fructose-1,6-bisphosphatase
comp29445_c0_seq1	IPR002328	Alcohol dehydrogenase, zinc-containing, conserved site
comp29445_c0_seq1	IPR013149	Alcohol dehydrogenase, zinc-binding
comp29445_c0_seq1	IPR011032	GroES-like
comp29445_c0_seq1	IPR013154	Alcohol dehydrogenase GroES-like
comp29445_c0_seq1	IPR016040	NAD(P)-binding domain
comp29445_c0_seq1	IPR002085	Alcohol dehydrogenase superfamily, zinc-containing
comp17579_c0_seq1	IPR011598	Helix-loop-helix DNA-binding
comp17579_c0_seq1	IPR001092	Helix-loop-helix DNA-binding domain
comp25735_c0_seq1	IPR012004	Pyrophosphate-dependent phosphofructokinase TP0108
comp25735_c0_seq1	IPR000023	Phosphofructokinase
comp29131_c0_seq1	IPR019786	Zinc finger, PHD-type, conserved site
comp29131_c0_seq1	IPR019787	Zinc finger, PHD-finger
comp29131_c0_seq1	IPR001965	Zinc finger, PHD-type
comp29131_c0_seq1	IPR011011	Zinc finger, FYVE/PHD-type
comp24890_c1_seq2	IPR000150	Cof protein
comp24890_c1_seq2	IPR006379	HAD-superfamily hydrolase, subfamily IIB
comp24890_c1_seq2	IPR002036	Uncharacterised protein family UPF0054
comp24890_c1_seq2	IPR013200	HAD superfamily hydrolase-like, type 3
comp24890_c1_seq1	IPR000150	Cof protein
comp24890_c1_seq1	IPR006379	HAD-superfamily hydrolase, subfamily IIB
comp24890_c1_seq1	IPR002036	Uncharacterised protein family UPF0054
comp24890_c1_seq1	IPR013200	HAD superfamily hydrolase-like, type 3
comp21579_c0_seq2	IPR011046	WD40 repeat-like-containing domain
comp21579_c0_seq2	IPR017986	WD40-repeat-containing domain
comp21579_c0_seq2	IPR019782	WD40 repeat 2
comp21579_c0_seq2	IPR001680	WD40 repeat
comp21579_c0_seq2	IPR019781	WD40 repeat, subgroup
comp21579_c0_seq2	IPR015943	WD40/YVTN repeat-like-containing domain
comp23070_c0_seq2	IPR002675	Ribosomal protein L38e
comp23070_c0_seq1	IPR002675	Ribosomal protein L38e
comp25644_c0_seq1	IPR012334	Pectin lyase fold
comp25644_c0_seq1	IPR000070	Pectinesterase, catalytic
comp25644_c0_seq1	IPR006501	Pectinesterase inhibitor
comp25644_c0_seq1	IPR011050	Pectin lyase fold/virulence factor
comp25644_c0_seq1	IPR006633	Carbohydrate-binding/sugar hydrolysis domain
comp1759_c1_seq1	IPR011009	Protein kinase-like domain
comp1759_c1_seq1	IPR014045	Protein phosphatase 2C, N-terminal
comp1759_c1_seq1	IPR001932	Protein phosphatase 2C-related
comp1759_c1_seq1	IPR000719	Protein kinase, catalytic domain
comp1759_c1_seq1	IPR020635	Tyrosine-protein kinase, catalytic domain
comp1759_c1_seq1	IPR017442	Serine/threonine-protein kinase-like domain
comp1759_c1_seq1	IPR002290	Serine/threonine-protein kinase domain
comp30331_c0_seq2	IPR011284	3-oxoacyl-(acyl-carrier-protein) reductase
comp30331_c0_seq2	IPR016040	NAD(P)-binding domain
comp30331_c0_seq2	IPR002347	Glucose/ribitol dehydrogenase
comp30331_c0_seq2	IPR002198	Short-chain dehydrogenase/reductase SDR
comp30331_c0_seq3	IPR011284	3-oxoacyl-(acyl-carrier-protein) reductase
comp30331_c0_seq3	IPR016040	NAD(P)-binding domain
comp30331_c0_seq3	IPR002347	Glucose/ribitol dehydrogenase
comp30331_c0_seq3	IPR020842	Polyketide synthase/Fatty acid synthase, KR
comp30331_c0_seq3	IPR002198	Short-chain dehydrogenase/reductase SDR
comp27422_c0_seq1	IPR013261	Mitochondrial inner membrane translocase complex, subunit Tim21
comp30331_c0_seq4	IPR020904	Short-chain dehydrogenase/reductase, conserved site
comp30331_c0_seq4	IPR011284	3-oxoacyl-(acyl-carrier-protein) reductase
comp30331_c0_seq4	IPR016040	NAD(P)-binding domain
comp30331_c0_seq4	IPR002347	Glucose/ribitol dehydrogenase
comp30331_c0_seq4	IPR002198	Short-chain dehydrogenase/reductase SDR
comp12548_c0_seq1	IPR011009	Protein kinase-like domain
comp12548_c0_seq1	IPR001245	Serine/threonine/tyrosine-protein kinase
comp12548_c0_seq1	IPR001611	Leucine-rich repeat
comp12548_c0_seq1	IPR000719	Protein kinase, catalytic domain
comp12548_c0_seq1	IPR020635	Tyrosine-protein kinase, catalytic domain
comp12548_c0_seq1	IPR002290	Serine/threonine-protein kinase domain
comp18758_c0_seq1	IPR008965	Carbohydrate-binding
comp18758_c0_seq1	IPR006918	Glycosyl-phosphatidyl inositol-anchored, plant
comp16065_c0_seq1	IPR018971	Protein of unknown function DUF1997
comp34409_c0_seq4	IPR001280	Photosystem I, PsaA/PsaB
comp34409_c0_seq4	IPR020586	Photosystem I psaA/psaB, conserved site
comp34409_c0_seq4	IPR006244	Photosystem I psaB
comp34409_c0_seq3	IPR001280	Photosystem I, PsaA/PsaB
comp34409_c0_seq3	IPR006243	Photosystem I psaA
comp34409_c0_seq6	IPR001280	Photosystem I, PsaA/PsaB
comp34409_c0_seq6	IPR006244	Photosystem I psaB
comp34409_c0_seq5	IPR001280	Photosystem I, PsaA/PsaB
comp34409_c0_seq5	IPR006243	Photosystem I psaA
comp34409_c0_seq2	IPR001280	Photosystem I, PsaA/PsaB
comp34409_c0_seq2	IPR006244	Photosystem I psaB
comp34409_c0_seq1	IPR001280	Photosystem I, PsaA/PsaB
comp34409_c0_seq1	IPR006244	Photosystem I psaB
comp34409_c0_seq8	IPR001280	Photosystem I, PsaA/PsaB
comp34409_c0_seq8	IPR020586	Photosystem I psaA/psaB, conserved site
comp34409_c0_seq8	IPR006244	Photosystem I psaB
comp1529_c0_seq1	IPR003034	DNA-binding SAP
comp34409_c0_seq7	IPR001280	Photosystem I, PsaA/PsaB
comp34409_c0_seq7	IPR020586	Photosystem I psaA/psaB, conserved site
comp34409_c0_seq7	IPR006244	Photosystem I psaB
comp34409_c0_seq9	IPR001280	Photosystem I, PsaA/PsaB
comp34409_c0_seq9	IPR020586	Photosystem I psaA/psaB, conserved site
comp34409_c0_seq9	IPR006244	Photosystem I psaB
comp30954_c0_seq4	IPR016024	Armadillo-type fold
comp25537_c1_seq1	IPR008530	Protein of unknown function DUF812
comp37004_c0_seq1	IPR000873	AMP-dependent synthetase/ligase
comp30954_c0_seq2	IPR016024	Armadillo-type fold
comp30954_c0_seq3	IPR016024	Armadillo-type fold
comp6233_c0_seq1	IPR016305	Mannose-6-phosphate isomerase
comp6233_c0_seq1	IPR001250	Mannose-6-phosphate isomerase, type I
comp6233_c0_seq1	IPR001878	Zinc finger, CCHC-type
comp6233_c0_seq1	IPR014710	RmlC-like jelly roll fold
comp6233_c0_seq1	IPR011051	Cupin, RmlC-type
comp30954_c0_seq1	IPR016024	Armadillo-type fold
comp24608_c0_seq1	IPR001594	Zinc finger, DHHC-type
comp24608_c0_seq2	IPR001594	Zinc finger, DHHC-type
comp24608_c0_seq3	IPR001594	Zinc finger, DHHC-type
comp24608_c0_seq4	IPR001594	Zinc finger, DHHC-type
comp14550_c0_seq1	IPR015655	Protein phosphatase 2C
comp14550_c0_seq1	IPR014045	Protein phosphatase 2C, N-terminal
comp14550_c0_seq1	IPR001932	Protein phosphatase 2C-related
comp33897_c3_seq1	IPR003095	Heat shock protein DnaJ
comp33897_c3_seq1	IPR015609	Molecular chaperone, heat shock protein, Hsp40, DnaJ
comp33897_c3_seq1	IPR002939	Chaperone DnaJ, C-terminal
comp33897_c3_seq1	IPR001623	Heat shock protein DnaJ, N-terminal
comp33897_c3_seq1	IPR008971	HSP40/DnaJ peptide-binding
comp15836_c0_seq1	IPR002123	Phospholipid/glycerol acyltransferase
comp32192_c0_seq18	IPR011032	GroES-like
comp32192_c0_seq18	IPR013154	Alcohol dehydrogenase GroES-like
comp32192_c0_seq18	IPR013149	Alcohol dehydrogenase, zinc-binding
comp32192_c0_seq18	IPR016040	NAD(P)-binding domain
comp32192_c0_seq18	IPR002085	Alcohol dehydrogenase superfamily, zinc-containing
comp32192_c0_seq12	IPR011032	GroES-like
comp32192_c0_seq12	IPR013154	Alcohol dehydrogenase GroES-like
comp32192_c0_seq12	IPR013149	Alcohol dehydrogenase, zinc-binding
comp32192_c0_seq12	IPR016040	NAD(P)-binding domain
comp32192_c0_seq12	IPR002085	Alcohol dehydrogenase superfamily, zinc-containing
comp15240_c0_seq1	IPR000225	Armadillo
comp15240_c0_seq1	IPR000569	HECT
comp15240_c0_seq1	IPR011989	Armadillo-like helical
comp15240_c0_seq1	IPR016024	Armadillo-type fold
comp32192_c0_seq11	IPR011032	GroES-like
comp32192_c0_seq11	IPR013154	Alcohol dehydrogenase GroES-like
comp32192_c0_seq11	IPR013149	Alcohol dehydrogenase, zinc-binding
comp32192_c0_seq11	IPR016040	NAD(P)-binding domain
comp32192_c0_seq11	IPR002085	Alcohol dehydrogenase superfamily, zinc-containing
comp32544_c0_seq1	IPR003095	Heat shock protein DnaJ
comp32544_c0_seq1	IPR015609	Molecular chaperone, heat shock protein, Hsp40, DnaJ
comp32544_c0_seq1	IPR001623	Heat shock protein DnaJ, N-terminal
comp36922_c0_seq1	IPR006449	Farnesyl-diphosphate farnesyltransferase
comp36922_c0_seq1	IPR008949	Terpenoid synthase
comp36922_c0_seq1	IPR002060	Squalene/phytoene synthase
comp31449_c0_seq1	IPR005946	Phosphoribosyl pyrophosphokinase
comp31449_c0_seq1	IPR000836	Phosphoribosyltransferase
comp27186_c0_seq3	IPR000587	Creatinase
comp27186_c0_seq3	IPR000994	Peptidase M24, structural domain
comp29814_c1_seq1	IPR019083	IGR protein motif
comp27186_c0_seq4	IPR000587	Creatinase
comp27186_c0_seq4	IPR000994	Peptidase M24, structural domain
comp29814_c1_seq2	IPR019083	IGR protein motif
comp27186_c0_seq1	IPR000587	Creatinase
comp27186_c0_seq1	IPR000994	Peptidase M24, structural domain
comp29814_c1_seq3	IPR019083	IGR protein motif
comp27186_c0_seq2	IPR000587	Creatinase
comp27186_c0_seq2	IPR000994	Peptidase M24, structural domain
comp34827_c0_seq1	IPR007493	Protein of unknown function DUF538
comp29814_c1_seq4	IPR019083	IGR protein motif
comp29814_c1_seq5	IPR019083	IGR protein motif
comp29814_c1_seq6	IPR019083	IGR protein motif
comp33206_c0_seq3	IPR005326	Plectin/S10, N-terminal
comp20966_c0_seq1	IPR018203	GDP dissociation inhibitor
comp20966_c0_seq1	IPR002005	Rab GTPase activator
comp20966_c0_seq1	IPR016664	Rab protein geranylgeranyltransferase component A, eukaryota
comp27555_c0_seq2	IPR016021	MIF4-like, type 1/2/3
comp27555_c0_seq2	IPR003891	Initiation factor eIF-4 gamma, MA3
comp27555_c0_seq2	IPR000781	Enhancer of rudimentary
comp27555_c0_seq2	IPR016024	Armadillo-type fold
comp27555_c0_seq2	IPR003890	MIF4G-like, type 3
comp27555_c0_seq1	IPR016021	MIF4-like, type 1/2/3
comp27555_c0_seq1	IPR003891	Initiation factor eIF-4 gamma, MA3
comp27555_c0_seq1	IPR003890	MIF4G-like, type 3
comp27555_c0_seq1	IPR016024	Armadillo-type fold
comp29873_c0_seq1	IPR017907	Zinc finger, RING-type, conserved site
comp29873_c0_seq1	IPR020683	Ankyrin repeat-containing domain
comp29873_c0_seq1	IPR001841	Zinc finger, RING-type
comp29873_c0_seq1	IPR002110	Ankyrin repeat
comp33440_c0_seq2	IPR020966	Malate transporter, aliminium toerance
comp33440_c0_seq1	IPR020966	Malate transporter, aliminium toerance
comp33206_c0_seq2	IPR005326	Plectin/S10, N-terminal
comp33206_c0_seq1	IPR005326	Plectin/S10, N-terminal
comp33440_c0_seq3	IPR020966	Malate transporter, aliminium toerance
comp30899_c0_seq2	IPR012953	BOP1, N-terminal
comp30899_c0_seq2	IPR011046	WD40 repeat-like-containing domain
comp30899_c0_seq2	IPR017986	WD40-repeat-containing domain
comp30899_c0_seq2	IPR019782	WD40 repeat 2
comp30899_c0_seq2	IPR001680	WD40 repeat
comp30899_c0_seq2	IPR019781	WD40 repeat, subgroup
comp30899_c0_seq2	IPR015943	WD40/YVTN repeat-like-containing domain
comp30899_c0_seq1	IPR012953	BOP1, N-terminal
comp30899_c0_seq1	IPR011046	WD40 repeat-like-containing domain
comp30899_c0_seq1	IPR017986	WD40-repeat-containing domain
comp30899_c0_seq1	IPR019782	WD40 repeat 2
comp30899_c0_seq1	IPR001680	WD40 repeat
comp30899_c0_seq1	IPR019781	WD40 repeat, subgroup
comp30899_c0_seq1	IPR015943	WD40/YVTN repeat-like-containing domain
comp34346_c0_seq9	IPR012677	Nucleotide-binding, alpha-beta plait
comp34346_c0_seq9	IPR022023	U1 small nuclear ribonucleoprotein of 70kDa MW N-terminal
comp34346_c0_seq9	IPR000504	RNA recognition motif, RNP-1
comp30899_c0_seq4	IPR012953	BOP1, N-terminal
comp30899_c0_seq4	IPR011046	WD40 repeat-like-containing domain
comp30899_c0_seq4	IPR017986	WD40-repeat-containing domain
comp30899_c0_seq4	IPR019782	WD40 repeat 2
comp30899_c0_seq4	IPR001680	WD40 repeat
comp30899_c0_seq4	IPR019781	WD40 repeat, subgroup
comp30899_c0_seq4	IPR015943	WD40/YVTN repeat-like-containing domain
comp34346_c0_seq7	IPR012677	Nucleotide-binding, alpha-beta plait
comp34346_c0_seq7	IPR022023	U1 small nuclear ribonucleoprotein of 70kDa MW N-terminal
comp34346_c0_seq7	IPR000504	RNA recognition motif, RNP-1
comp30899_c0_seq5	IPR012953	BOP1, N-terminal
comp30899_c0_seq5	IPR011046	WD40 repeat-like-containing domain
comp30899_c0_seq5	IPR017986	WD40-repeat-containing domain
comp30899_c0_seq5	IPR019782	WD40 repeat 2
comp30899_c0_seq5	IPR001680	WD40 repeat
comp30899_c0_seq5	IPR019781	WD40 repeat, subgroup
comp30899_c0_seq5	IPR015943	WD40/YVTN repeat-like-containing domain
comp34346_c0_seq8	IPR012677	Nucleotide-binding, alpha-beta plait
comp34346_c0_seq8	IPR022023	U1 small nuclear ribonucleoprotein of 70kDa MW N-terminal
comp34346_c0_seq8	IPR000504	RNA recognition motif, RNP-1
comp25717_c0_seq2	IPR001202	WW/Rsp5/WWP
comp25717_c0_seq2	IPR002713	FF domain
comp26683_c0_seq2	IPR016149	Casein kinase II, regulatory subunit, alpha-helical
comp26683_c0_seq2	IPR000704	Casein kinase II, regulatory subunit
comp26683_c0_seq2	IPR016150	Casein kinase II, regulatory subunit, beta-sheet
comp33469_c0_seq9	IPR012677	Nucleotide-binding, alpha-beta plait
comp33469_c0_seq9	IPR000504	RNA recognition motif, RNP-1
comp25717_c0_seq1	IPR001202	WW/Rsp5/WWP
comp25717_c0_seq1	IPR002713	FF domain
comp33469_c0_seq8	IPR012677	Nucleotide-binding, alpha-beta plait
comp33469_c0_seq8	IPR000504	RNA recognition motif, RNP-1
comp23502_c1_seq2	IPR001757	ATPase, P-type, K/Mg/Cd/Cu/Zn/Na/Ca/Na/H-transporter
comp23502_c1_seq2	IPR000695	ATPase, P-type, H+ transporting proton pump
comp23502_c1_seq2	IPR004014	ATPase, P-type cation-transporter, N-terminal
comp23502_c1_seq2	IPR005834	Haloacid dehalogenase-like hydrolase
comp23502_c1_seq2	IPR008250	ATPase, P-type, ATPase-associated domain
comp23502_c1_seq2	IPR006534	ATPase, P-type, plasma-membrane proton-efflux
comp28335_c0_seq1	IPR011043	Galactose oxidase/kelch, beta-propeller
comp28335_c0_seq1	IPR015916	Galactose oxidase, beta-propeller
comp28335_c0_seq1	IPR013783	Immunoglobulin-like fold
comp28335_c0_seq1	IPR009880	Glyoxal oxidase, N-terminal
comp28335_c0_seq1	IPR015202	Domain of unknown function DUF1929
comp28335_c0_seq1	IPR014756	Immunoglobulin E-set
comp25717_c0_seq3	IPR001202	WW/Rsp5/WWP
comp25717_c0_seq3	IPR002713	FF domain
comp33469_c0_seq5	IPR012677	Nucleotide-binding, alpha-beta plait
comp33469_c0_seq5	IPR000504	RNA recognition motif, RNP-1
comp23502_c1_seq1	IPR001757	ATPase, P-type, K/Mg/Cd/Cu/Zn/Na/Ca/Na/H-transporter
comp23502_c1_seq1	IPR000695	ATPase, P-type, H+ transporting proton pump
comp23502_c1_seq1	IPR004014	ATPase, P-type cation-transporter, N-terminal
comp23502_c1_seq1	IPR005834	Haloacid dehalogenase-like hydrolase
comp23502_c1_seq1	IPR008250	ATPase, P-type, ATPase-associated domain
comp23502_c1_seq1	IPR006534	ATPase, P-type, plasma-membrane proton-efflux
comp33469_c0_seq4	IPR012677	Nucleotide-binding, alpha-beta plait
comp33469_c0_seq4	IPR000504	RNA recognition motif, RNP-1
comp33469_c0_seq7	IPR012677	Nucleotide-binding, alpha-beta plait
comp33469_c0_seq7	IPR000504	RNA recognition motif, RNP-1
comp26683_c0_seq1	IPR016149	Casein kinase II, regulatory subunit, alpha-helical
comp26683_c0_seq1	IPR000704	Casein kinase II, regulatory subunit
comp26683_c0_seq1	IPR016150	Casein kinase II, regulatory subunit, beta-sheet
comp33469_c0_seq6	IPR012677	Nucleotide-binding, alpha-beta plait
comp33469_c0_seq6	IPR000504	RNA recognition motif, RNP-1
comp28628_c1_seq4	IPR002067	Mitochondrial carrier protein
comp28628_c1_seq4	IPR002113	Adenine nucleotide translocator 1
comp28628_c1_seq4	IPR018108	Mitochondrial substrate/solute carrier
comp28628_c1_seq4	IPR001993	Mitochondrial substrate carrier
comp33469_c0_seq1	IPR012677	Nucleotide-binding, alpha-beta plait
comp33469_c0_seq1	IPR000504	RNA recognition motif, RNP-1
comp28628_c1_seq2	IPR002067	Mitochondrial carrier protein
comp28628_c1_seq2	IPR002113	Adenine nucleotide translocator 1
comp28628_c1_seq2	IPR018108	Mitochondrial substrate/solute carrier
comp28628_c1_seq2	IPR001993	Mitochondrial substrate carrier
comp33469_c0_seq2	IPR012677	Nucleotide-binding, alpha-beta plait
comp33469_c0_seq2	IPR000504	RNA recognition motif, RNP-1
comp28628_c1_seq3	IPR002067	Mitochondrial carrier protein
comp28628_c1_seq3	IPR002113	Adenine nucleotide translocator 1
comp28628_c1_seq3	IPR018108	Mitochondrial substrate/solute carrier
comp28628_c1_seq3	IPR001993	Mitochondrial substrate carrier
comp33469_c0_seq3	IPR012677	Nucleotide-binding, alpha-beta plait
comp33469_c0_seq3	IPR000504	RNA recognition motif, RNP-1
comp28628_c1_seq1	IPR002067	Mitochondrial carrier protein
comp28628_c1_seq1	IPR002113	Adenine nucleotide translocator 1
comp28628_c1_seq1	IPR018108	Mitochondrial substrate/solute carrier
comp28628_c1_seq1	IPR001993	Mitochondrial substrate carrier
comp31415_c5_seq1	IPR003340	Transcriptional factor B3
comp29876_c0_seq3	IPR015940	Ubiquitin-associated/translation elongation factor EF1B, N-terminal, eukaryote
comp29876_c0_seq1	IPR015940	Ubiquitin-associated/translation elongation factor EF1B, N-terminal, eukaryote
comp34346_c0_seq6	IPR008962	PapD-like
comp34346_c0_seq6	IPR016763	Vesicle-associated membrane protein
comp34346_c0_seq6	IPR000535	Major sperm protein
comp29876_c0_seq2	IPR015940	Ubiquitin-associated/translation elongation factor EF1B, N-terminal, eukaryote
comp34346_c0_seq5	IPR012677	Nucleotide-binding, alpha-beta plait
comp34346_c0_seq5	IPR022023	U1 small nuclear ribonucleoprotein of 70kDa MW N-terminal
comp34346_c0_seq5	IPR000504	RNA recognition motif, RNP-1
comp34346_c0_seq4	IPR012677	Nucleotide-binding, alpha-beta plait
comp34346_c0_seq4	IPR022023	U1 small nuclear ribonucleoprotein of 70kDa MW N-terminal
comp34346_c0_seq4	IPR000504	RNA recognition motif, RNP-1
comp34968_c0_seq1	IPR020045	5'-3' exonuclease, C-terminal subdomain
comp34968_c0_seq1	IPR013026	Tetratricopeptide repeat-containing
comp34968_c0_seq1	IPR006086	XPG/RAD2 endonuclease
comp34968_c0_seq1	IPR006084	DNA repair protein (XPGC)/yeast Rad
comp34968_c0_seq1	IPR019734	Tetratricopeptide repeat
comp34968_c0_seq1	IPR019974	XPG conserved site
comp34346_c0_seq3	IPR012677	Nucleotide-binding, alpha-beta plait
comp34346_c0_seq3	IPR022023	U1 small nuclear ribonucleoprotein of 70kDa MW N-terminal
comp34346_c0_seq3	IPR000504	RNA recognition motif, RNP-1
comp34346_c0_seq2	IPR012677	Nucleotide-binding, alpha-beta plait
comp34346_c0_seq2	IPR022023	U1 small nuclear ribonucleoprotein of 70kDa MW N-terminal
comp34346_c0_seq2	IPR000504	RNA recognition motif, RNP-1
comp34346_c0_seq1	IPR012677	Nucleotide-binding, alpha-beta plait
comp34346_c0_seq1	IPR022023	U1 small nuclear ribonucleoprotein of 70kDa MW N-terminal
comp34346_c0_seq1	IPR000504	RNA recognition motif, RNP-1
comp31749_c0_seq2	IPR006076	FAD dependent oxidoreductase
comp31749_c0_seq2	IPR000447	FAD-dependent glycerol-3-phosphate dehydrogenase
comp29502_c0_seq2	IPR013078	Histidine phosphatase superfamily, clade-1
comp29502_c0_seq2	IPR012398	PRIB5
comp33969_c0_seq1	IPR005467	Signal transduction histidine kinase, core
comp33969_c0_seq1	IPR003594	ATPase-like, ATP-binding domain
comp33969_c0_seq1	IPR018955	Branched-chain alpha-ketoacid dehydrogenase kinase/Pyruvate dehydrogenase kinase, mitochondrial
comp33969_c0_seq1	IPR004358	Signal transduction histidine kinase-related protein, C-terminal
comp31749_c0_seq1	IPR006076	FAD dependent oxidoreductase
comp31749_c0_seq1	IPR000447	FAD-dependent glycerol-3-phosphate dehydrogenase
comp29502_c0_seq1	IPR013078	Histidine phosphatase superfamily, clade-1
comp29502_c0_seq1	IPR012398	PRIB5
comp33015_c0_seq2	IPR002013	Synaptojanin, N-terminal
comp33015_c0_seq1	IPR002013	Synaptojanin, N-terminal
comp33015_c0_seq4	IPR002013	Synaptojanin, N-terminal
comp33969_c0_seq5	IPR005467	Signal transduction histidine kinase, core
comp33969_c0_seq5	IPR018955	Branched-chain alpha-ketoacid dehydrogenase kinase/Pyruvate dehydrogenase kinase, mitochondrial
comp33969_c0_seq5	IPR003594	ATPase-like, ATP-binding domain
comp33969_c0_seq5	IPR004358	Signal transduction histidine kinase-related protein, C-terminal
comp33015_c0_seq3	IPR002013	Synaptojanin, N-terminal
comp33015_c0_seq6	IPR002013	Synaptojanin, N-terminal
comp33969_c0_seq3	IPR005467	Signal transduction histidine kinase, core
comp33969_c0_seq3	IPR003594	ATPase-like, ATP-binding domain
comp33969_c0_seq3	IPR018955	Branched-chain alpha-ketoacid dehydrogenase kinase/Pyruvate dehydrogenase kinase, mitochondrial
comp33969_c0_seq3	IPR004358	Signal transduction histidine kinase-related protein, C-terminal
comp33015_c0_seq5	IPR002013	Synaptojanin, N-terminal
comp33969_c0_seq4	IPR005467	Signal transduction histidine kinase, core
comp33969_c0_seq4	IPR003594	ATPase-like, ATP-binding domain
comp33969_c0_seq4	IPR018955	Branched-chain alpha-ketoacid dehydrogenase kinase/Pyruvate dehydrogenase kinase, mitochondrial
comp33969_c0_seq4	IPR004358	Signal transduction histidine kinase-related protein, C-terminal
comp35058_c0_seq1	IPR013781	Glycoside hydrolase, subgroup, catalytic core
comp35058_c0_seq1	IPR001547	Glycoside hydrolase, family 5
comp35058_c0_seq1	IPR017853	Glycoside hydrolase, catalytic core
comp23665_c0_seq3	IPR002885	Pentatricopeptide repeat
comp30340_c4_seq2	IPR011009	Protein kinase-like domain
comp30340_c4_seq2	IPR000719	Protein kinase, catalytic domain
comp30340_c4_seq2	IPR020635	Tyrosine-protein kinase, catalytic domain
comp30340_c4_seq2	IPR017442	Serine/threonine-protein kinase-like domain
comp30340_c4_seq2	IPR002290	Serine/threonine-protein kinase domain
comp23665_c0_seq1	IPR002885	Pentatricopeptide repeat
comp30340_c4_seq1	IPR011009	Protein kinase-like domain
comp30340_c4_seq1	IPR008271	Serine/threonine-protein kinase, active site
comp30340_c4_seq1	IPR000719	Protein kinase, catalytic domain
comp30340_c4_seq1	IPR017441	Protein kinase, ATP binding site
comp30340_c4_seq1	IPR017442	Serine/threonine-protein kinase-like domain
comp30340_c4_seq1	IPR002290	Serine/threonine-protein kinase domain
comp23665_c0_seq2	IPR002885	Pentatricopeptide repeat
comp33015_c0_seq7	IPR002013	Synaptojanin, N-terminal
comp32294_c0_seq3	IPR013144	Ran binding protein-like, CRA domain
comp32294_c0_seq3	IPR006595	CTLH, C-terminal LisH motif
comp32294_c0_seq3	IPR006594	LisH dimerisation motif
comp32294_c0_seq3	IPR019589	Ran binding protein, CRA domain
comp32294_c0_seq4	IPR013144	Ran binding protein-like, CRA domain
comp32294_c0_seq4	IPR006595	CTLH, C-terminal LisH motif
comp32294_c0_seq4	IPR006594	LisH dimerisation motif
comp32294_c0_seq4	IPR019589	Ran binding protein, CRA domain
comp32294_c0_seq2	IPR013144	Ran binding protein-like, CRA domain
comp32294_c0_seq2	IPR006595	CTLH, C-terminal LisH motif
comp32294_c0_seq2	IPR006594	LisH dimerisation motif
comp32294_c0_seq2	IPR019589	Ran binding protein, CRA domain
comp6284_c0_seq1	IPR001907	Peptidase S14, ClpP
comp34458_c1_seq8	IPR015609	Molecular chaperone, heat shock protein, Hsp40, DnaJ
comp34458_c1_seq8	IPR001623	Heat shock protein DnaJ, N-terminal
comp34458_c1_seq8	IPR003604	Zinc finger, U1-type
comp34458_c1_seq8	IPR015880	Zinc finger, C2H2-like
comp34458_c1_seq8	IPR007087	Zinc finger, C2H2-type
comp34458_c1_seq7	IPR015609	Molecular chaperone, heat shock protein, Hsp40, DnaJ
comp34458_c1_seq7	IPR001623	Heat shock protein DnaJ, N-terminal
comp34458_c1_seq7	IPR003604	Zinc finger, U1-type
comp34458_c1_seq7	IPR015880	Zinc finger, C2H2-like
comp34458_c1_seq7	IPR007087	Zinc finger, C2H2-type
comp34458_c1_seq6	IPR003604	Zinc finger, U1-type
comp34458_c1_seq6	IPR015880	Zinc finger, C2H2-like
comp34458_c1_seq6	IPR007087	Zinc finger, C2H2-type
comp28532_c1_seq1	IPR003440	Glycosyl transferase, family 48
comp34092_c1_seq3	IPR002067	Mitochondrial carrier protein
comp34092_c1_seq3	IPR018108	Mitochondrial substrate/solute carrier
comp34092_c1_seq3	IPR001993	Mitochondrial substrate carrier
comp34092_c1_seq2	IPR002067	Mitochondrial carrier protein
comp34092_c1_seq2	IPR018108	Mitochondrial substrate/solute carrier
comp34092_c1_seq2	IPR001993	Mitochondrial substrate carrier
comp34092_c1_seq1	IPR002067	Mitochondrial carrier protein
comp34092_c1_seq1	IPR018108	Mitochondrial substrate/solute carrier
comp34092_c1_seq1	IPR001993	Mitochondrial substrate carrier
comp19990_c0_seq1	IPR008195	Ribosomal protein L34e
comp19990_c0_seq1	IPR012870	Protein of unknown function DUF1666
comp35823_c0_seq1	IPR012866	Protein of unknown function DUF1644
comp35823_c0_seq1	IPR015880	Zinc finger, C2H2-like
comp34458_c1_seq4	IPR015609	Molecular chaperone, heat shock protein, Hsp40, DnaJ
comp34458_c1_seq4	IPR001623	Heat shock protein DnaJ, N-terminal
comp34458_c1_seq4	IPR003604	Zinc finger, U1-type
comp34458_c1_seq4	IPR015880	Zinc finger, C2H2-like
comp34458_c1_seq4	IPR007087	Zinc finger, C2H2-type
comp34458_c1_seq5	IPR003604	Zinc finger, U1-type
comp34458_c1_seq5	IPR015880	Zinc finger, C2H2-like
comp34458_c1_seq5	IPR007087	Zinc finger, C2H2-type
comp34458_c1_seq2	IPR015609	Molecular chaperone, heat shock protein, Hsp40, DnaJ
comp34458_c1_seq2	IPR001623	Heat shock protein DnaJ, N-terminal
comp34458_c1_seq2	IPR003604	Zinc finger, U1-type
comp34458_c1_seq2	IPR015880	Zinc finger, C2H2-like
comp34458_c1_seq2	IPR007087	Zinc finger, C2H2-type
comp34458_c1_seq3	IPR015609	Molecular chaperone, heat shock protein, Hsp40, DnaJ
comp34458_c1_seq3	IPR001623	Heat shock protein DnaJ, N-terminal
comp34458_c1_seq3	IPR003604	Zinc finger, U1-type
comp34458_c1_seq3	IPR015880	Zinc finger, C2H2-like
comp34458_c1_seq3	IPR007087	Zinc finger, C2H2-type
comp34458_c1_seq1	IPR015609	Molecular chaperone, heat shock protein, Hsp40, DnaJ
comp34458_c1_seq1	IPR001623	Heat shock protein DnaJ, N-terminal
comp34458_c1_seq1	IPR003604	Zinc finger, U1-type
comp34458_c1_seq1	IPR015880	Zinc finger, C2H2-like
comp34458_c1_seq1	IPR007087	Zinc finger, C2H2-type
comp16515_c0_seq1	IPR001449	Phosphoenolpyruvate carboxylase
comp16515_c0_seq1	IPR021135	Phosphoenolpyruvate carboxylase, C-terminal region
comp16515_c0_seq1	IPR015813	Pyruvate/Phosphoenolpyruvate kinase, catalytic core
comp27072_c0_seq1	IPR021369	Protein of unknown function DUF2985
comp27072_c0_seq1	IPR009798	Wound-induced protein, Wun1
comp27072_c0_seq2	IPR021369	Protein of unknown function DUF2985
comp27072_c0_seq2	IPR009798	Wound-induced protein, Wun1
comp27072_c0_seq3	IPR009798	Wound-induced protein, Wun1
comp27072_c0_seq4	IPR009798	Wound-induced protein, Wun1
comp3112_c0_seq1	IPR001584	Integrase, catalytic core
comp3112_c0_seq1	IPR021109	Peptidase aspartic
comp3112_c0_seq1	IPR012337	Polynucleotidyl transferase, ribonuclease H fold
comp3112_c0_seq1	IPR000477	RNA-directed DNA polymerase (reverse transcriptase)
comp3112_c0_seq1	IPR005162	Retrotransposon gag protein
comp27530_c0_seq1	IPR004864	Late embryogenesis abundant protein, type 2
comp29180_c0_seq1	IPR005123	Oxoglutarate/iron-dependent oxygenase
comp29180_c0_seq1	IPR003582	Metridin-like ShK toxin
comp29180_c0_seq1	IPR006620	Prolyl 4-hydroxylase, alpha subunit
comp12546_c0_seq1	IPR013748	Replication factor C
comp12546_c0_seq1	IPR003959	ATPase, AAA-type, core
comp12546_c0_seq1	IPR003593	ATPase, AAA+ type, core
comp12546_c0_seq1	IPR008921	DNA polymerase III, clamp loader complex, gamma/delta/delta subunit, C-terminal
comp26203_c1_seq2	IPR019378	GDP-fucose protein O-fucosyltransferase
comp26203_c1_seq1	IPR019378	GDP-fucose protein O-fucosyltransferase
comp31547_c2_seq9	IPR012287	Homeodomain-related
comp31547_c2_seq9	IPR001356	Homeobox
comp31547_c2_seq9	IPR005539	ELK
comp31547_c2_seq9	IPR009057	Homeodomain-like
comp31547_c2_seq8	IPR005541	KNOX2
comp31547_c2_seq8	IPR012287	Homeodomain-related
comp31547_c2_seq8	IPR005540	KNOX1
comp31547_c2_seq8	IPR001356	Homeobox
comp31547_c2_seq8	IPR005539	ELK
comp31547_c2_seq8	IPR009057	Homeodomain-like
comp31547_c2_seq7	IPR012287	Homeodomain-related
comp31547_c2_seq7	IPR001356	Homeobox
comp31547_c2_seq7	IPR005539	ELK
comp31547_c2_seq7	IPR009057	Homeodomain-like
comp31547_c2_seq6	IPR012287	Homeodomain-related
comp31547_c2_seq6	IPR001356	Homeobox
comp31547_c2_seq6	IPR005539	ELK
comp31547_c2_seq6	IPR009057	Homeodomain-like
comp15879_c0_seq1	IPR001810	Cyclin-like F-box
comp31547_c2_seq5	IPR012287	Homeodomain-related
comp31547_c2_seq5	IPR001356	Homeobox
comp31547_c2_seq5	IPR005539	ELK
comp31547_c2_seq5	IPR009057	Homeodomain-like
comp31547_c2_seq4	IPR012287	Homeodomain-related
comp31547_c2_seq4	IPR001356	Homeobox
comp31547_c2_seq4	IPR005539	ELK
comp31547_c2_seq4	IPR009057	Homeodomain-like
comp31547_c2_seq3	IPR005541	KNOX2
comp31547_c2_seq3	IPR012287	Homeodomain-related
comp31547_c2_seq3	IPR005540	KNOX1
comp31547_c2_seq3	IPR001356	Homeobox
comp31547_c2_seq3	IPR005539	ELK
comp31547_c2_seq3	IPR009057	Homeodomain-like
comp30543_c0_seq3	IPR000184	Bacterial surface antigen (D15)
comp30543_c0_seq2	IPR000184	Bacterial surface antigen (D15)
comp30543_c0_seq1	IPR000184	Bacterial surface antigen (D15)
comp26310_c0_seq5	IPR004827	Basic-leucine zipper (bZIP) transcription factor
comp26310_c0_seq5	IPR011616	bZIP transcription factor, bZIP-1
comp31175_c0_seq1	IPR021384	Mediator complex, subunit Med21
comp15128_c0_seq1	IPR003663	Sugar/inositol transporter
comp15128_c0_seq1	IPR016196	Major facilitator superfamily, general substrate transporter
comp31547_c2_seq1	IPR005541	KNOX2
comp31547_c2_seq1	IPR012287	Homeodomain-related
comp31547_c2_seq1	IPR005540	KNOX1
comp31547_c2_seq1	IPR001356	Homeobox
[truncated: 92,687 more rows]
