# Supplementary material for: Comprehensive transcriptome analysis of Crocus sativus for discovery and expression of genes involved in apocarotenoid biosynthesis
Source: BMC Genomics. 2015 Sep 15;16(1):698. doi: 10.1186/s12864-015-1894-5 (PMC4570256; doi:10.1186/s12864-015-1894-5)
Supplement: Additional file 6: — Details of differentially expressed transcripts and flower and stigma upregulated genes. (XLSX 1168 kb) [file 12864_2015_1894_MOESM6_ESM.xlsx]

## Sheet: total differentials
Transcript	Flower_mean expression	Stigma_mean expression	probablity	nr id	nr description
comp13767_c0_seq1	63.42	1580.83	0.974151	gi|313755442|gb|ADR74212.1|	(3S)-linalool/(E)-nerolidol synthase [Vitis vinifera]
comp14593_c0_seq1	0.005	26	0.953905	gi|195612150|gb|ACG27905.1|	1-deoxy-D-xylulose-5-phosphate synthase [Zea mays]
comp31788_c0_seq1	31.31	136.78	0.951247	gi|377648356|gb|AFB70982.1|	2-C-methyl-D-erythritol 2,4-cyclodiphosphate synthase [Mitragyna speciosa]
comp34015_c4_seq2	10	141	0.966462	gi|357471543|ref|XP_003606056.1|	30S ribosomal protein S11 [Medicago truncatula]
comp31518_c0_seq5	21.08	186.33	0.967013	gi|73402104|gb|AAZ75685.1|	5'-adenylylsulfate reductase [Polygonatum pubescens]
comp31518_c0_seq3	21.06	172.69	0.96637	gi|73402104|gb|AAZ75685.1|	5'-adenylylsulfate reductase [Polygonatum pubescens]
comp34466_c0_seq2	11.85	71.23	0.952601	gi|566254205|ref|XP_006387417.1|	60S ribosomal protein L18a-1 [Populus trichocarpa] >gi|118482586|gb|ABK93213.1| unknown [Populus trichocarpa] >gi|118485561|gb|ABK94632.1| unknown [Populus trichocarpa] >gi|550307020|gb|ERP46331.1| 60S ribosomal protein L18a-1 [Populus trichocarpa]
comp30602_c0_seq1	23	285	0.970495	gi|372486529|gb|AEX96897.1|	acetyl-CoA carboxylase beta subunit (chloroplast) [Doryanthes palmeri]
comp30602_c1_seq2	87.08	1851.95	0.974263	gi|372486527|gb|AEX96896.1|	acetyl-CoA carboxylase beta subunit (chloroplast) [Kniphofia linearifolia]
comp30602_c1_seq3	140.97	665.38	0.960945	gi|372486527|gb|AEX96896.1|	acetyl-CoA carboxylase beta subunit (chloroplast) [Kniphofia linearifolia]
comp22759_c0_seq1	1	62	0.957185	gi|673914228|gb|AIK66813.1|	AGAMOUS-like MADS-box protein [Cocos nucifera]
comp30903_c0_seq2	184.02	1949.41	0.973928	gi|345648560|gb|AEO13839.1|	allene oxide cyclase [Gladiolus hybrid cultivar]
comp31820_c0_seq3	51	323.68	0.966828	gi|566209963|ref|XP_002323596.2|	AMP deaminase family protein [Populus trichocarpa] >gi|550321369|gb|EEF05357.2| AMP deaminase family protein [Populus trichocarpa]
comp31820_c0_seq2	17	92.31	0.953571	gi|566209963|ref|XP_002323596.2|	AMP deaminase family protein [Populus trichocarpa] >gi|550321369|gb|EEF05357.2| AMP deaminase family protein [Populus trichocarpa]
comp31774_c2_seq5	0.02	172.44	0.993789	gi|62997556|gb|AAY24692.1|	APETALA3-like MADS box protein [Crocus sativus]
comp31774_c2_seq3	26.51	140.13	0.95817	gi|62997556|gb|AAY24692.1|	APETALA3-like MADS box protein [Crocus sativus]
comp29718_c0_seq1	336.06	1635.7	0.962256	gi|224143258|ref|XP_002324896.1|	aspartate aminotransferase 2 family protein [Populus trichocarpa] >gi|222866330|gb|EEF03461.1| aspartate aminotransferase 2 family protein [Populus trichocarpa]
comp16893_c0_seq1	16	157	0.96639	gi|657371728|gb|KEH17709.1|	ATP synthase F0, A subunit [Medicago truncatula]
comp34491_c2_seq4	23.64	283.83	0.970471	gi|658645679|ref|YP_009045591.1|	ATP-dependent Clp protease proteolytic subunit (chloroplast) [Cypripedium macranthos] >gi|578888891|gb|AHI16774.1| ATP-dependent Clp protease proteolytic subunit (chloroplast) (chloroplast) [Cypripedium macranthos]
comp34491_c2_seq33	0.02	58.99	0.981535	gi|658645679|ref|YP_009045591.1|	ATP-dependent Clp protease proteolytic subunit (chloroplast) [Cypripedium macranthos] >gi|578888891|gb|AHI16774.1| ATP-dependent Clp protease proteolytic subunit (chloroplast) (chloroplast) [Cypripedium macranthos]
comp34653_c0_seq14	96.82	897.88	0.972856	gi|33145986|emb|CAC95130.2|	beta-carotene hydroxylase [Crocus sativus]
comp34653_c0_seq22	74.9	464.38	0.968062	gi|33145986|emb|CAC95130.2|	beta-carotene hydroxylase [Crocus sativus]
comp34653_c0_seq16	87.02	359.6	0.956741	gi|33145986|emb|CAC95130.2|	beta-carotene hydroxylase [Crocus sativus]
comp34653_c0_seq15	23.75	191.26	0.967063	gi|33145986|emb|CAC95130.2|	beta-carotene hydroxylase [Crocus sativus]
comp6214_c0_seq1	57	582	0.97239	gi|590652591|ref|XP_007033193.1|	Bifunctional inhibitor/lipid-transfer protein/seed storage 2S albumin superfamily protein, putative [Theobroma cacao] >gi|508712222|gb|EOY04119.1| Bifunctional inhibitor/lipid-transfer protein/seed storage 2S albumin superfamily protein, putative [Theobroma cacao]
comp32152_c0_seq10	17.92	100.71	0.955259	gi|674912006|emb|CDY21188.1|	BnaA01g34190D [Brassica napus]
comp32845_c1_seq8	0.23	71.88	0.970485	gi|674959580|emb|CDX74285.1|	BnaA03g27620D [Brassica napus]
comp31701_c0_seq2	13.07	108.68	0.962384	gi|674934634|emb|CDX98620.1|	BnaA03g44050D [Brassica napus]
comp27052_c0_seq3	9.2	62.35	0.950635	gi|674957205|emb|CDX76564.1|	BnaA08g08360D [Brassica napus]
comp17684_c0_seq1	5420.73	26551.2	0.962851	gi|45238343|emb|CAD70566.1|	carboxyl methyltransferase [Crocus sativus]
comp21047_c1_seq1	4	56	0.953921	gi|188529513|gb|ACD62475.1|	carotenoid cleavage dioxygenase 2 [Crocus sativus]
comp21047_c0_seq1	0.005	47.95	0.976869	gi|667794902|gb|AIG94929.1|	carotenoid cleavage dioxygenase 2 [Crocus sativus]
comp33960_c1_seq3	59.45	556.58	0.971978	gi|219807170|dbj|BAH10589.1|	carotenoid isomerase [Lilium hybrid division I]
comp33960_c1_seq4	0.005	60.57	0.982179	gi|219807170|dbj|BAH10589.1|	carotenoid isomerase [Lilium hybrid division I]
comp33960_c1_seq2	14.01	300.62	0.970912	gi|452888499|gb|AGG18253.1|	carotenoid isomerase protein [Narcissus tazetta]
comp20386_c0_seq1	0.005	47.39	0.976869	gi|452888499|gb|AGG18253.1|	carotenoid isomerase protein [Narcissus tazetta]
comp17843_c0_seq1	254.12	2141.65	0.973103	gi|125620184|gb|ABN46984.1|	cationic peroxidase [Nelumbo nucifera]
comp33379_c0_seq1	485.2	2689.19	0.967825	gi|566175987|ref|XP_006381424.1|	Cell division cycle protein 48 [Populus trichocarpa] >gi|550336127|gb|ERP59221.1| Cell division cycle protein 48 [Populus trichocarpa]
comp33379_c0_seq2	496.07	2080.47	0.960254	gi|566175987|ref|XP_006381424.1|	Cell division cycle protein 48 [Populus trichocarpa] >gi|550336127|gb|ERP59221.1| Cell division cycle protein 48 [Populus trichocarpa]
comp34195_c0_seq7	172.09	770.34	0.959619	gi|386688288|gb|AFJ21574.1|	cell wall invertase [Agave tequilana]
comp34195_c0_seq2	109.55	572.55	0.965336	gi|386688288|gb|AFJ21574.1|	cell wall invertase [Agave tequilana]
comp33922_c2_seq14	1632.87	153187	0.974644	gi|358346026|ref|XP_003637074.1|	Cell wall-associated hydrolase, partial [Medicago truncatula]
comp33922_c2_seq7	15.83	59023.7	0.99997	gi|358346026|ref|XP_003637074.1|	Cell wall-associated hydrolase, partial [Medicago truncatula]
comp33922_c2_seq3	3677.02	37645.9	0.974275	gi|358346026|ref|XP_003637074.1|	Cell wall-associated hydrolase, partial [Medicago truncatula]
comp33922_c2_seq12	1456.15	21546.8	0.974587	gi|358346026|ref|XP_003637074.1|	Cell wall-associated hydrolase, partial [Medicago truncatula]
comp21743_c0_seq1	22	106	0.95038	gi|269914451|pdb|3HDL|A	Chain A, Crystal Structure Of Highly Glycosylated Peroxidase From Royal Palm Tree
comp22055_c0_seq4	48.12	207.14	0.954128	gi|89000531|dbj|BAE80115.1|	chalcone synthase [Iris x hollandica]
comp33674_c1_seq7	516.36	30466.7	0.974612	gi|99033685|gb|ABF61864.1|	chaperone [Agave tequilana]
comp33674_c1_seq1	28.09	11341.3	0.991772	gi|99033685|gb|ABF61864.1|	chaperone [Agave tequilana]
comp33674_c1_seq5	25.17	4386.35	0.974551	gi|99033685|gb|ABF61864.1|	chaperone [Agave tequilana]
comp33674_c1_seq4	0.005	2423.6	0.999763	gi|99033685|gb|ABF61864.1|	chaperone [Agave tequilana]
comp33674_c0_seq1	13	718	0.973285	gi|99033695|gb|ABF61869.1|	chaperone [Agave tequilana]
comp32286_c1_seq2	35.99	440.15	0.972001	gi|99033685|gb|ABF61864.1|	chaperone [Agave tequilana]
comp25731_c0_seq1	90	1178.75	0.973798	gi|657387205|gb|AES87866.2|	chaperone dnaJ-like protein [Medicago truncatula]
comp22062_c2_seq1	187	1930.18	0.973919	gi|338825898|gb|AEJ10171.1|	chloroplast envelope membrane protein [Neoastelia spectabilis]
comp6120_c0_seq1	4	3602.32	0.997412	gi|401667349|gb|AFP96754.1|	chloroplast small heat shock protein [Agave americana]
comp33382_c0_seq3	711.42	5245.65	0.972366	gi|188529517|gb|ACD62477.1|	chromoplast carotenoid cleavage dioxygenase 4b [Crocus sativus]
comp33382_c0_seq2	69.2	732.13	0.972851	gi|188529517|gb|ACD62477.1|	chromoplast carotenoid cleavage dioxygenase 4b [Crocus sativus]
comp23787_c0_seq1	119	1243	0.97353	gi|282312446|gb|ADA82241.1|	chromoplast-specific lycopene beta cyclase [Crocus sativus]
comp27171_c0_seq2	15.17	76.69	0.950065	gi|197259942|gb|ACH56520.1|	cinnamate-4-hydroxylase [Gossypium hirsutum]
comp33886_c1_seq2	6	54	0.951412	gi|383212095|dbj|BAM08934.1|	class III homeobox-leucine zipper protein [Asparagus officinalis]
comp34714_c0_seq13	5.33	58.41	0.954016	gi|371721820|gb|AEX55233.1|	cold-regulated gibberellin-regulated protein 1 LTCOR12 [Allium sativum]
comp31377_c0_seq10	0.005	69.06	0.984684	gi|255584894|ref|XP_002533162.1|	conserved hypothetical protein [Ricinus communis] >gi|223527034|gb|EEF29221.1| conserved hypothetical protein [Ricinus communis]
comp34780_c3_seq6	0.005	25.01	0.95172	gi|133711804|gb|ABO36622.1|	copia LTR rider [Solanum lycopersicum] >gi|133711819|gb|ABO36636.1| copia LTR rider [Solanum lycopersicum]
comp34791_c0_seq1	2622.51	20056.8	0.972459	gi|20428577|ref|NP_620487.1|	CP read-through protein [Turnip yellows virus] >gi|124021704|sp|P09514.2|MCAPS_TYYVF RecName: Full=Minor capsid protein P3-RTD; AltName: Full=P74; AltName: Full=Readthrough protein; Short=RT protein >gi|20196727|emb|CAA31467.2| unnamed protein product [Turnip yellows virus]
comp32200_c0_seq5	0.005	35.44	0.967805	gi|255545024|ref|XP_002513573.1|	Cyclic nucleotide-gated ion channel, putative [Ricinus communis] >gi|223547481|gb|EEF48976.1| Cyclic nucleotide-gated ion channel, putative [Ricinus communis]
comp31709_c0_seq1	1843.94	42597.4	0.974613	gi|25044825|gb|AAM28288.1|	cytochrome b5 [Ananas comosus]
comp25514_c0_seq1	40	396.43	0.971052	gi|357470609|ref|XP_003605589.1|	Cytochrome b559 subunit alpha [Medicago truncatula]
comp34015_c7_seq7	11.68	253.83	0.970244	gi|641274785|emb|CDP57007.1|	Cytochrome b6-f complex subunit, cytochrome b6 [Staphylococcus aureus subsp. aureus]
comp34015_c7_seq14	5.01	221.68	0.969712	gi|641274785|emb|CDP57007.1|	Cytochrome b6-f complex subunit, cytochrome b6 [Staphylococcus aureus subsp. aureus]
comp34015_c7_seq10	2	211.71	0.969542	gi|641274785|emb|CDP57007.1|	Cytochrome b6-f complex subunit, cytochrome b6 [Staphylococcus aureus subsp. aureus]
comp34015_c7_seq5	32.07	132.45	0.95016	gi|641274785|emb|CDP57007.1|	Cytochrome b6-f complex subunit, cytochrome b6 [Staphylococcus aureus subsp. aureus]
comp34465_c1_seq1	47.03	245.63	0.962124	gi|295311645|ref|YP_003587228.1|	cytochrome c oxidase subunit 1 [Citrullus lanatus] >gi|259156773|gb|ACV96635.1| cytochrome c oxidase subunit 1 [Citrullus lanatus]
comp34273_c0_seq39	282.07	1716.03	0.970197	gi|372450320|ref|YP_005090502.1|	cytochrome c oxidase subunit 2 (mitochondrion) [Lotus japonicus] >gi|357197366|gb|AET62962.1| cytochrome c oxidase subunit 2 (mitochondrion) [Lotus japonicus]
comp34273_c0_seq21	0.3	901.09	0.999021	gi|620598307|gb|AHY20296.1|	cytochrome c oxidase subunit 2-1 (mitochondrion) (mitochondrion) [Brassica juncea var. tumida]
comp34273_c0_seq10	0.12	698.02	0.998627	gi|620598307|gb|AHY20296.1|	cytochrome c oxidase subunit 2-1 (mitochondrion) (mitochondrion) [Brassica juncea var. tumida]
comp22062_c0_seq1	37	308	0.969505	gi|374976054|gb|AFA28103.1|	cytochrome f, partial [Iris virginica]
comp26364_c2_seq1	120	652.04	0.96574	gi|13516748|dbj|BAB40323.1|	cytochrome P450 [Asparagus officinalis]
comp32408_c0_seq2	25.4	316.44	0.970895	gi|255546813|ref|XP_002514465.1|	Cytosolic 5'-nucleotidase III, putative [Ricinus communis] >gi|223546461|gb|EEF47961.1| Cytosolic 5'-nucleotidase III, putative [Ricinus communis]
comp28696_c0_seq4	0.005	204.18	0.994773	gi|475467879|gb|EMT02256.1|	DNA-directed RNA polymerase II subunit RPB1 [Aegilops tauschii]
comp32152_c0_seq6	6.88	268.55	0.970566	gi|357470647|ref|XP_003605608.1|	DNA-directed RNA polymerase subunit beta, partial [Medicago truncatula]
comp32152_c0_seq1	31.45	150.47	0.953947	gi|357470647|ref|XP_003605608.1|	DNA-directed RNA polymerase subunit beta, partial [Medicago truncatula]
comp34326_c0_seq1	412.47	2027.84	0.962455	gi|590567325|ref|XP_007010484.1|	DNAJ [Theobroma cacao] >gi|508727397|gb|EOY19294.1| DNAJ [Theobroma cacao]
comp34497_c0_seq6	0.3	66.62	0.969285	gi|587847210|gb|EXB37606.1|	DnaJ-like protein [Morus notabilis]
comp16792_c0_seq1	12	1005.94	0.973751	gi|298112172|gb|ADI58463.1|	drooping leaf [Cymbidium goeringii]
comp34763_c0_seq2	193.27	1551.73	0.972859	gi|4680249|gb|AAD27590.1|AF121261_1	elongation factor 1-alpha 1 [Lilium longiflorum]
comp34763_c0_seq8	26.98	299.25	0.970549	gi|4680249|gb|AAD27590.1|AF121261_1	elongation factor 1-alpha 1 [Lilium longiflorum]
comp34763_c0_seq10	16.52	152.04	0.966071	gi|4680249|gb|AAD27590.1|AF121261_1	elongation factor 1-alpha 1 [Lilium longiflorum]
comp31548_c0_seq1	27	467.19	0.97232	gi|566213754|ref|XP_002324871.2|	exostosin family protein [Populus trichocarpa] >gi|550317834|gb|EEF03436.2| exostosin family protein [Populus trichocarpa]
comp24357_c0_seq1	53	272	0.962653	gi|590593011|ref|XP_007017442.1|	F-box/RNI-like superfamily protein isoform 1 [Theobroma cacao] >gi|508722770|gb|EOY14667.1| F-box/RNI-like superfamily protein isoform 1 [Theobroma cacao]
comp32368_c0_seq3	540.44	2253.65	0.960289	gi|672892578|gb|AIK03054.1|	glutamine synthetase [Eichhornia crassipes]
comp32368_c0_seq5	256.4	1214.77	0.961945	gi|672892578|gb|AIK03054.1|	glutamine synthetase [Eichhornia crassipes]
comp34646_c1_seq14	124.48	639.89	0.965565	gi|211906518|gb|ACJ11752.1|	glyceraldehyde-3-phosphate dehydrogenase C subunit [Gossypium hirsutum]
comp30056_c0_seq1	16.01	233.27	0.96971	gi|414090075|ref|YP_007001295.1|	HC-Pro [Blue squill virus A]
comp30056_c2_seq1	2.35	130.34	0.966227	gi|25013520|ref|NP_734380.1|	HC-Pro protein [Cowpea aphid-borne mosaic virus]
comp29864_c0_seq3	21.93	148.14	0.962455	gi|190336497|ref|YP_001974437.1|	HC-Pro protein [Fritillary virus Y]
comp29864_c0_seq4	10.34	110.16	0.963708	gi|190336497|ref|YP_001974437.1|	HC-Pro protein [Fritillary virus Y]
comp29864_c0_seq1	17.16	92.14	0.953379	gi|190336497|ref|YP_001974437.1|	HC-Pro protein [Fritillary virus Y]
comp32286_c1_seq1	22.15	1610	0.974191	gi|186694325|gb|ACC86142.1|	heat shock protein 17.5 [Malus domestica]
comp30554_c0_seq5	679.76	7146.08	0.974244	gi|643431272|gb|AIA99449.1|	heat shock protein 17.6 [Medicago sativa]
comp30554_c0_seq8	99.21	2441.62	0.974397	gi|643431272|gb|AIA99449.1|	heat shock protein 17.6 [Medicago sativa]
comp30554_c0_seq6	197.91	1778.6	0.973542	gi|643431272|gb|AIA99449.1|	heat shock protein 17.6 [Medicago sativa]
comp30554_c0_seq4	162.1	1642.15	0.973779	gi|643431272|gb|AIA99449.1|	heat shock protein 17.6 [Medicago sativa]
comp30554_c0_seq7	141.28	1364.33	0.973307	gi|643431272|gb|AIA99449.1|	heat shock protein 17.6 [Medicago sativa]
comp34272_c1_seq1	27.38	151.94	0.959501	gi|255573627|ref|XP_002527736.1|	heat shock protein, putative [Ricinus communis] >gi|223532877|gb|EEF34649.1| heat shock protein, putative [Ricinus communis]
comp32849_c0_seq13	6.43	587.8	0.972946	gi|255547914|ref|XP_002515014.1|	heat shock protein, putative [Ricinus communis] >gi|223546065|gb|EEF47568.1| heat shock protein, putative [Ricinus communis]
comp33674_c1_seq6	574.6	8193.83	0.974571	gi|255585826|ref|XP_002533591.1|	heat-shock protein, putative [Ricinus communis] >gi|223526535|gb|EEF28796.1| heat-shock protein, putative [Ricinus communis]
comp33674_c1_seq2	238.7	4963.94	0.974559	gi|255585826|ref|XP_002533591.1|	heat-shock protein, putative [Ricinus communis] >gi|223526535|gb|EEF28796.1| heat-shock protein, putative [Ricinus communis]
comp28760_c0_seq3	0.005	129.06	0.991721	gi|357502337|ref|XP_003621457.1|	Histone H3 [Medicago truncatula] >gi|355496472|gb|AES77675.1| core histone H2A/H2B/H3/H4 [Medicago truncatula]
comp29715_c0_seq3	0.005	78.98	0.986513	gi|590698045|ref|XP_007045608.1|	Homeodomain-like superfamily protein [Theobroma cacao] >gi|508709543|gb|EOY01440.1| Homeodomain-like superfamily protein [Theobroma cacao]
comp17949_c0_seq1	22	215.01	0.968495	gi|372480667|gb|AEX94015.1|	hypothetical chloroplast RF19 (chloroplast) [Doryanthes palmeri]
comp6104_c0_seq1	227.91	3920.77	0.974515	gi|586648161|ref|XP_006828766.1|	hypothetical protein AMTR_s00001p00085970 [Amborella trichopoda] >gi|548833745|gb|ERM96182.1| hypothetical protein AMTR_s00001p00085970 [Amborella trichopoda]
comp27606_c0_seq1	21	108.02	0.955424	gi|586684944|ref|XP_006841543.1|	hypothetical protein AMTR_s00003p00166020 [Amborella trichopoda] >gi|548843564|gb|ERN03218.1| hypothetical protein AMTR_s00003p00166020 [Amborella trichopoda]
comp12535_c0_seq1	0.005	31	0.962829	gi|586707866|ref|XP_006846240.1|	hypothetical protein AMTR_s00012p00237600 [Amborella trichopoda] >gi|548849010|gb|ERN07915.1| hypothetical protein AMTR_s00012p00237600 [Amborella trichopoda]
comp29400_c0_seq4	21.67	121.15	0.957499	gi|586708115|ref|XP_006846288.1|	hypothetical protein AMTR_s00012p00251030 [Amborella trichopoda] >gi|548849058|gb|ERN07963.1| hypothetical protein AMTR_s00012p00251030 [Amborella trichopoda]
comp29400_c0_seq1	8.71	90	0.961327	gi|586708115|ref|XP_006846288.1|	hypothetical protein AMTR_s00012p00251030 [Amborella trichopoda] >gi|548849058|gb|ERN07963.1| hypothetical protein AMTR_s00012p00251030 [Amborella trichopoda]
comp33008_c0_seq9	9.6	97.14	0.962206	gi|586712982|ref|XP_006847125.1|	hypothetical protein AMTR_s00017p00231540 [Amborella trichopoda] >gi|548850154|gb|ERN08706.1| hypothetical protein AMTR_s00017p00231540 [Amborella trichopoda]
comp24719_c0_seq1	11	72	0.953463	gi|586753916|ref|XP_006852678.1|	hypothetical protein AMTR_s00021p00250570 [Amborella trichopoda] >gi|548856289|gb|ERN14145.1| hypothetical protein AMTR_s00021p00250570 [Amborella trichopoda]
comp17860_c0_seq1	59	258	0.955873	gi|586742476|ref|XP_006850455.1|	hypothetical protein AMTR_s00035p00023210 [Amborella trichopoda] >gi|548854101|gb|ERN12036.1| hypothetical protein AMTR_s00035p00023210 [Amborella trichopoda]
comp30515_c0_seq2	0.005	153.88	0.993036	gi|586752159|ref|XP_006852197.1|	hypothetical protein AMTR_s00049p00119540 [Amborella trichopoda] >gi|548855801|gb|ERN13664.1| hypothetical protein AMTR_s00049p00119540 [Amborella trichopoda]
comp34495_c0_seq1	29.96	320.57	0.970627	gi|586764897|ref|XP_006855163.1|	hypothetical protein AMTR_s00051p00079490 [Amborella trichopoda] >gi|548858916|gb|ERN16630.1| hypothetical protein AMTR_s00051p00079490 [Amborella trichopoda]
comp33909_c0_seq3	24.62	118.2	0.951589	gi|586647300|ref|XP_006828450.1|	hypothetical protein AMTR_s00060p00125310 [Amborella trichopoda] >gi|548833198|gb|ERM95866.1| hypothetical protein AMTR_s00060p00125310 [Amborella trichopoda]
comp33188_c1_seq9	0.005	184.26	0.994208	gi|586668990|ref|XP_006836186.1|	hypothetical protein AMTR_s00101p00067890 [Amborella trichopoda] >gi|548838686|gb|ERM99039.1| hypothetical protein AMTR_s00101p00067890 [Amborella trichopoda]
comp32257_c1_seq6	10.27	67.43	0.952126	gi|586674901|ref|XP_006838218.1|	hypothetical protein AMTR_s00106p00155270 [Amborella trichopoda] >gi|548840676|gb|ERN00787.1| hypothetical protein AMTR_s00106p00155270 [Amborella trichopoda]
comp26164_c0_seq1	172.02	1853.86	0.973907	gi|586643405|ref|XP_006826756.1|	hypothetical protein AMTR_s00136p00069360 [Amborella trichopoda] >gi|548831176|gb|ERM93993.1| hypothetical protein AMTR_s00136p00069360 [Amborella trichopoda]
comp26164_c0_seq2	329.9	1453.92	0.960475	gi|586643405|ref|XP_006826756.1|	hypothetical protein AMTR_s00136p00069360 [Amborella trichopoda] >gi|548831176|gb|ERM93993.1| hypothetical protein AMTR_s00136p00069360 [Amborella trichopoda]
comp34491_c2_seq7	62.18	448.29	0.969738	gi|586645952|ref|XP_006827835.1|	hypothetical protein AMTR_s02071p00004290 [Amborella trichopoda] >gi|548832465|gb|ERM95251.1| hypothetical protein AMTR_s02071p00004290 [Amborella trichopoda]
comp10703_c0_seq2	6	163.07	0.967867	gi|297838013|ref|XP_002886888.1|	hypothetical protein ARALYDRAFT_475597 [Arabidopsis lyrata subsp. lyrata] >gi|297332729|gb|EFH63147.1| hypothetical protein ARALYDRAFT_475597 [Arabidopsis lyrata subsp. lyrata]
comp27449_c2_seq1	40.77	193.28	0.955868	gi|297798398|ref|XP_002867083.1|	hypothetical protein ARALYDRAFT_491124 [Arabidopsis lyrata subsp. lyrata] >gi|297312919|gb|EFH43342.1| hypothetical protein ARALYDRAFT_491124 [Arabidopsis lyrata subsp. lyrata]
comp33087_c0_seq9	0.005	40.63	0.972308	gi|297841827|ref|XP_002888795.1|	hypothetical protein ARALYDRAFT_894896 [Arabidopsis lyrata subsp. lyrata] >gi|297334636|gb|EFH65054.1| hypothetical protein ARALYDRAFT_894896 [Arabidopsis lyrata subsp. lyrata]
comp31861_c1_seq2	42.05	171.48	0.952394	gi|646283586|gb|KDQ05630.1|	hypothetical protein BOTBODRAFT_122479, partial [Botryobasidium botryosum FD-172 SS1] >gi|646295020|gb|KDQ16185.1| hypothetical protein BOTBODRAFT_107195, partial [Botryobasidium botryosum FD-172 SS1]
comp31852_c0_seq3	3.51	96.29	0.963216	gi|565468388|ref|XP_006292074.1|	hypothetical protein CARUB_v10018269mg, partial [Capsella rubella] >gi|482560781|gb|EOA24972.1| hypothetical protein CARUB_v10018269mg, partial [Capsella rubella]
comp15186_c0_seq1	1	78	0.960963	gi|567875457|ref|XP_006430318.1|	hypothetical protein CICLE_v10013017mg [Citrus clementina] >gi|557532375|gb|ESR43558.1| hypothetical protein CICLE_v10013017mg [Citrus clementina]
comp33485_c0_seq18	70.71	690.96	0.972434	gi|567910511|ref|XP_006447569.1|	hypothetical protein CICLE_v10017018mg [Citrus clementina] >gi|557550180|gb|ESR60809.1| hypothetical protein CICLE_v10017018mg [Citrus clementina]
comp29866_c0_seq1	104.96	440.56	0.957571	gi|641853231|gb|KDO72090.1|	hypothetical protein CISIN_1g0000092mg, partial [Citrus sinensis]
comp29205_c0_seq2	169.63	712.95	0.958872	gi|641834973|gb|KDO53957.1|	hypothetical protein CISIN_1g007936mg [Citrus sinensis]
comp28735_c2_seq2	0.005	35.22	0.967805	gi|641852338|gb|KDO71203.1|	hypothetical protein CISIN_1g008127mg [Citrus sinensis]
comp31539_c0_seq3	19.33	98.95	0.954217	gi|641860813|gb|KDO79502.1|	hypothetical protein CISIN_1g009052mg [Citrus sinensis]
comp34558_c0_seq11	0.005	36.86	0.968885	gi|641831160|gb|KDO50227.1|	hypothetical protein CISIN_1g013868mg [Citrus sinensis]
comp29941_c0_seq1	8.68	152.37	0.967128	gi|641846608|gb|KDO65491.1|	hypothetical protein CISIN_1g028463mg [Citrus sinensis]
comp32286_c0_seq1	6	103.48	0.963786	gi|641850372|gb|KDO69245.1|	hypothetical protein CISIN_1g037294mg [Citrus sinensis]
comp32076_c0_seq5	3.58	52.17	0.952037	gi|629125265|gb|KCW89690.1|	hypothetical protein EUGRSUZ_A01955 [Eucalyptus grandis] >gi|629125266|gb|KCW89691.1| hypothetical protein EUGRSUZ_A01955 [Eucalyptus grandis]
comp33039_c0_seq1	248.12	1262.06	0.966653	gi|629125697|gb|KCW90122.1|	hypothetical protein EUGRSUZ_A02311 [Eucalyptus grandis]
comp21938_c0_seq1	73.75	456	0.968006	gi|629121291|gb|KCW85781.1|	hypothetical protein EUGRSUZ_B02532 [Eucalyptus grandis]
comp30050_c0_seq1	81.03	346.03	0.956791	gi|629121683|gb|KCW86173.1|	hypothetical protein EUGRSUZ_B02866 [Eucalyptus grandis]
comp30050_c0_seq2	36.97	226.97	0.965151	gi|629121683|gb|KCW86173.1|	hypothetical protein EUGRSUZ_B02866 [Eucalyptus grandis]
comp30367_c0_seq1	609.53	2867.14	0.962597	gi|629117238|gb|KCW81913.1|	hypothetical protein EUGRSUZ_C03290 [Eucalyptus grandis]
comp32079_c0_seq4	3.1	424.26	0.97219	gi|629113122|gb|KCW78082.1|	hypothetical protein EUGRSUZ_D02302 [Eucalyptus grandis]
comp32079_c0_seq2	2	166.67	0.968143	gi|629113122|gb|KCW78082.1|	hypothetical protein EUGRSUZ_D02302 [Eucalyptus grandis]
comp32079_c0_seq5	1.34	116.07	0.965347	gi|629113122|gb|KCW78082.1|	hypothetical protein EUGRSUZ_D02302 [Eucalyptus grandis]
comp34647_c1_seq1	35.23	143.45	0.950934	gi|629102651|gb|KCW68120.1|	hypothetical protein EUGRSUZ_F01794 [Eucalyptus grandis]
comp34491_c2_seq19	0.005	99.08	0.989399	gi|629097907|gb|KCW63672.1|	hypothetical protein EUGRSUZ_G01320 [Eucalyptus grandis]
comp31612_c0_seq1	2	47.08	0.950347	gi|629098711|gb|KCW64476.1|	hypothetical protein EUGRSUZ_G02085 [Eucalyptus grandis]
comp32427_c0_seq5	0.005	68.22	0.984446	gi|629099681|gb|KCW65446.1|	hypothetical protein EUGRSUZ_G02863 [Eucalyptus grandis]
comp33087_c0_seq7	77.67	339.41	0.957166	gi|629085790|gb|KCW52147.1|	hypothetical protein EUGRSUZ_J01592 [Eucalyptus grandis]
comp28157_c0_seq3	729.32	3636.92	0.967335	gi|475546902|gb|EMT10774.1|	hypothetical protein F775_06822 [Aegilops tauschii]
comp28157_c0_seq4	46.56	441.17	0.971341	gi|475546902|gb|EMT10774.1|	hypothetical protein F775_06822 [Aegilops tauschii]
comp28157_c0_seq1	50.26	231.32	0.956707	gi|475546902|gb|EMT10774.1|	hypothetical protein F775_06822 [Aegilops tauschii]
comp19959_c0_seq1	4	72	0.959089	gi|475610594|gb|EMT27788.1|	hypothetical protein F775_11853 [Aegilops tauschii]
comp33534_c3_seq3	24	235.33	0.968952	gi|475582025|gb|EMT19007.1|	hypothetical protein F775_43266 [Aegilops tauschii]
comp19999_c0_seq2	5	55	0.952889	gi|475626918|gb|EMT33517.1|	hypothetical protein F775_52308 [Aegilops tauschii]
comp27388_c0_seq1	225.03	1730.32	0.972	gi|643739173|gb|KDP44987.1|	hypothetical protein JCGZ_01487 [Jatropha curcas]
comp33078_c0_seq5	0.005	30.51	0.961345	gi|643734288|gb|KDP41064.1|	hypothetical protein JCGZ_03170 [Jatropha curcas]
comp27052_c0_seq2	22.51	183.27	0.966803	gi|643732950|gb|KDP39939.1|	hypothetical protein JCGZ_03470 [Jatropha curcas]
comp31472_c0_seq4	25.89	130.77	0.95742	gi|643741722|gb|KDP47113.1|	hypothetical protein JCGZ_03921 [Jatropha curcas]
comp30772_c0_seq5	0.005	47.14	0.976869	gi|643733454|gb|KDP40391.1|	hypothetical protein JCGZ_04210 [Jatropha curcas]
comp17530_c0_seq1	99	511.97	0.965019	gi|643741259|gb|KDP46763.1|	hypothetical protein JCGZ_06551 [Jatropha curcas]
comp31309_c0_seq2	17.59	187.5	0.967987	gi|643722654|gb|KDP32404.1|	hypothetical protein JCGZ_13329 [Jatropha curcas]
comp31309_c0_seq1	0.005	165.87	0.993534	gi|643722654|gb|KDP32404.1|	hypothetical protein JCGZ_13329 [Jatropha curcas]
comp34592_c0_seq3	62.97	290.65	0.95792	gi|643717032|gb|KDP28658.1|	hypothetical protein JCGZ_14429 [Jatropha curcas]
comp19400_c1_seq3	0.005	33.67	0.965495	gi|643716202|gb|KDP27975.1|	hypothetical protein JCGZ_19055 [Jatropha curcas]
comp32944_c0_seq1	106.74	1800.19	0.974235	gi|643703623|gb|KDP20687.1|	hypothetical protein JCGZ_21158 [Jatropha curcas]
comp31534_c2_seq2	0.005	39.2	0.971486	gi|643703985|gb|KDP21049.1|	hypothetical protein JCGZ_21520 [Jatropha curcas]
comp34478_c0_seq1	9.96	77.37	0.95669	gi|643733747|gb|KDP40590.1|	hypothetical protein JCGZ_24589 [Jatropha curcas]
comp26824_c0_seq2	2	96	0.96345	gi|587872909|gb|EXB62122.1|	hypothetical protein L484_003351 [Morus notabilis]
comp32286_c2_seq1	153.28	2304.5	0.974335	gi|587839836|gb|EXB30484.1|	hypothetical protein L484_006034 [Morus notabilis]
comp32286_c2_seq2	14.72	1216.4	0.973928	gi|587839836|gb|EXB30484.1|	hypothetical protein L484_006034 [Morus notabilis]
comp30775_c0_seq23	0.005	27.82	0.955932	gi|587939757|gb|EXC26395.1|	hypothetical protein L484_006446 [Morus notabilis]
comp33701_c1_seq1	21.65	223.72	0.969025	gi|527209894|gb|EPS74503.1|	hypothetical protein M569_00220, partial [Genlisea aurea]
comp17667_c0_seq1	3997.2	36048.6	0.973969	gi|527209896|gb|EPS74505.1|	hypothetical protein M569_00222, partial [Genlisea aurea]
comp22959_c0_seq1	0.005	160	0.993347	gi|527209868|gb|EPS74480.1|	hypothetical protein M569_00269, partial [Genlisea aurea]
comp27874_c1_seq2	28	239.9	0.968426	gi|527209593|gb|EPS74270.1|	hypothetical protein M569_00480, partial [Genlisea aurea]
comp21725_c0_seq1	15	271.88	0.970488	gi|527209459|gb|EPS74167.1|	hypothetical protein M569_00588, partial [Genlisea aurea]
comp34223_c1_seq1	12	88	0.958601	gi|527187852|gb|EPS60183.1|	hypothetical protein M569_14621, partial [Genlisea aurea]
comp34723_c0_seq1	9.38	197.03	0.968943	gi|604327394|gb|EYU33210.1|	hypothetical protein MIMGU_mgv1a002616mg [Erythranthe guttata]
comp28417_c0_seq8	0.005	71.29	0.985129	gi|604299728|gb|EYU19571.1|	hypothetical protein MIMGU_mgv1a008219mg [Erythranthe guttata]
comp28417_c0_seq4	0.005	46.89	0.976305	gi|604299728|gb|EYU19571.1|	hypothetical protein MIMGU_mgv1a008219mg [Erythranthe guttata]
comp34646_c1_seq10	519.53	2169.48	0.960264	gi|604303722|gb|EYU23146.1|	hypothetical protein MIMGU_mgv1a009579mg [Erythranthe guttata]
comp34646_c1_seq2	11.14	111.43	0.963789	gi|604303722|gb|EYU23146.1|	hypothetical protein MIMGU_mgv1a009579mg [Erythranthe guttata]
comp24790_c0_seq1	37	217.84	0.962195	gi|604303868|gb|EYU23240.1|	hypothetical protein MIMGU_mgv1a015489mg [Erythranthe guttata]
comp29044_c1_seq1	33	201	0.964393	gi|604320861|gb|EYU31635.1|	hypothetical protein MIMGU_mgv1a025572mg [Erythranthe guttata]
comp17667_c1_seq1	844	8836.08	0.974255	gi|357458593|ref|XP_003599577.1|	hypothetical protein MTR_3g035650 [Medicago truncatula] >gi|355488625|gb|AES69828.1| hypothetical protein MTR_3g035650 [Medicago truncatula]
comp33922_c3_seq1	60	373	0.967375	gi|357467741|ref|XP_003604155.1|	hypothetical protein MTR_4g006050 [Medicago truncatula]
comp33922_c4_seq1	4309.05	55499	0.974532	gi|357479879|ref|XP_003610225.1|	hypothetical protein MTR_4g129340 [Medicago truncatula]
comp33325_c0_seq5	1.27	62.84	0.957185	gi|631388938|ref|XP_007928849.1|	hypothetical protein MYCFIDRAFT_54532 [Pseudocercospora fijiensis CIRAD86] >gi|452980740|gb|EME80501.1| hypothetical protein MYCFIDRAFT_54532 [Pseudocercospora fijiensis CIRAD86]
comp34321_c2_seq29	67.17	331.74	0.958844	gi|57013929|ref|YP_173402.1|	hypothetical protein NitaMp056 [Nicotiana tabacum] >gi|56806565|dbj|BAD83466.1| hypothetical protein (mitochondrion) [Nicotiana tabacum]
comp31658_c1_seq1	83.34	344.18	0.956587	gi|218188785|gb|EEC71212.1|	hypothetical protein OsI_03132 [Oryza sativa Indica Group]
comp23828_c0_seq5	0.005	42.22	0.97383	gi|218194226|gb|EEC76653.1|	hypothetical protein OsI_14608 [Oryza sativa Indica Group] >gi|222628262|gb|EEE60394.1| hypothetical protein OsJ_13552 [Oryza sativa Japonica Group]
comp24657_c0_seq6	16.06	87.53	0.952753	gi|218199182|gb|EEC81609.1|	hypothetical protein OsI_25110 [Oryza sativa Indica Group]
comp30849_c0_seq6	10.99	212.22	0.969324	gi|222618986|gb|EEE55118.1|	hypothetical protein OsJ_02894 [Oryza sativa Japonica Group]
comp28581_c0_seq2	15.85	262.42	0.9703	gi|222625370|gb|EEE59502.1|	hypothetical protein OsJ_11744 [Oryza sativa Japonica Group]
comp27118_c0_seq3	1	389	0.982656	gi|222636254|gb|EEE66386.1|	hypothetical protein OsJ_22712 [Oryza sativa Japonica Group]
comp29314_c0_seq2	4.43	78.59	0.960396	gi|222636692|gb|EEE66824.1|	hypothetical protein OsJ_23588 [Oryza sativa Japonica Group]
comp20647_c0_seq1	0.005	34.38	0.966706	gi|125606147|gb|EAZ45183.1|	hypothetical protein OsJ_29826 [Oryza sativa Japonica Group]
comp21551_c0_seq1	9	159	0.967494	gi|78103306|ref|YP_358581.1|	hypothetical protein PhapfoPp032 [Phalaenopsis aphrodite subsp. formosana] >gi|58802836|gb|AAW82556.1| hypothetical protein [Phalaenopsis aphrodite subsp. formosana]
comp17750_c0_seq1	319.38	1250.39	0.950993	gi|593705989|ref|XP_007153351.1|	hypothetical protein PHAVU_003G028100g [Phaseolus vulgaris] >gi|561026705|gb|ESW25345.1| hypothetical protein PHAVU_003G028100g [Phaseolus vulgaris]
comp30583_c0_seq2	0.005	32.28	0.964233	gi|593781321|ref|XP_007153701.1|	hypothetical protein PHAVU_003G057500g [Phaseolus vulgaris] >gi|561027055|gb|ESW25695.1| hypothetical protein PHAVU_003G057500g [Phaseolus vulgaris]
comp32359_c0_seq2	15.46	345.23	0.971435	gi|593701423|ref|XP_007151129.1|	hypothetical protein PHAVU_004G020300g [Phaseolus vulgaris] >gi|561024438|gb|ESW23123.1| hypothetical protein PHAVU_004G020300g [Phaseolus vulgaris]
comp32359_c0_seq6	8.81	276.17	0.970644	gi|593701423|ref|XP_007151129.1|	hypothetical protein PHAVU_004G020300g [Phaseolus vulgaris] >gi|561024438|gb|ESW23123.1| hypothetical protein PHAVU_004G020300g [Phaseolus vulgaris]
comp16421_c0_seq2	0.005	34.81	0.966706	gi|224077716|ref|XP_002305376.1|	hypothetical protein POPTR_0004s12360g [Populus trichocarpa] >gi|222848340|gb|EEE85887.1| hypothetical protein POPTR_0004s12360g [Populus trichocarpa]
comp26370_c0_seq1	4	51	0.95143	gi|566180217|ref|XP_002310678.2|	hypothetical protein POPTR_0007s08180g [Populus trichocarpa] >gi|550334398|gb|EEE91128.2| hypothetical protein POPTR_0007s08180g [Populus trichocarpa]
comp28671_c0_seq1	29	164	0.960198	gi|566180891|ref|XP_002310186.2|	hypothetical protein POPTR_0007s12050g [Populus trichocarpa] >gi|550334708|gb|EEE90636.2| hypothetical protein POPTR_0007s12050g [Populus trichocarpa]
comp32752_c0_seq5	27.2	460.62	0.972278	gi|566198334|ref|XP_002318832.2|	hypothetical protein POPTR_0012s13570g [Populus trichocarpa] >gi|550327058|gb|EEE97052.2| hypothetical protein POPTR_0012s13570g [Populus trichocarpa]
comp32752_c0_seq2	85.66	347.47	0.956595	gi|566198334|ref|XP_002318832.2|	hypothetical protein POPTR_0012s13570g [Populus trichocarpa] >gi|550327058|gb|EEE97052.2| hypothetical protein POPTR_0012s13570g [Populus trichocarpa]
comp30297_c0_seq1	26	193	0.966063	gi|596085684|ref|XP_007221302.1|	hypothetical protein PRUPE_ppa001870mg [Prunus persica] >gi|462417936|gb|EMJ22501.1| hypothetical protein PRUPE_ppa001870mg [Prunus persica]
comp33216_c1_seq2	0.005	112.34	0.990553	gi|595931266|ref|XP_007215313.1|	hypothetical protein PRUPE_ppa003531mg [Prunus persica] >gi|462411463|gb|EMJ16512.1| hypothetical protein PRUPE_ppa003531mg [Prunus persica]
comp34199_c0_seq1	53.16	376.96	0.969179	gi|595827208|ref|XP_007205695.1|	hypothetical protein PRUPE_ppa009729mg [Prunus persica] >gi|462401337|gb|EMJ06894.1| hypothetical protein PRUPE_ppa009729mg [Prunus persica]
comp34199_c0_seq2	55.17	221.54	0.954242	gi|595827208|ref|XP_007205695.1|	hypothetical protein PRUPE_ppa009729mg [Prunus persica] >gi|462401337|gb|EMJ06894.1| hypothetical protein PRUPE_ppa009729mg [Prunus persica]
comp21848_c0_seq2	0.005	194.12	0.994515	gi|596203201|ref|XP_007223732.1|	hypothetical protein PRUPE_ppa010135mg [Prunus persica] >gi|462420668|gb|EMJ24931.1| hypothetical protein PRUPE_ppa010135mg [Prunus persica]
comp31619_c0_seq4	0.005	34.41	0.966706	gi|595848403|ref|XP_007209519.1|	hypothetical protein PRUPE_ppa010508mg [Prunus persica] >gi|462405254|gb|EMJ10718.1| hypothetical protein PRUPE_ppa010508mg [Prunus persica]
comp32711_c1_seq15	0.005	52.73	0.979294	gi|596288514|ref|XP_007225949.1|	hypothetical protein PRUPE_ppa012329mg [Prunus persica] >gi|462422885|gb|EMJ27148.1| hypothetical protein PRUPE_ppa012329mg [Prunus persica]
comp32711_c1_seq1	0.005	51.02	0.978836	gi|596288514|ref|XP_007225949.1|	hypothetical protein PRUPE_ppa012329mg [Prunus persica] >gi|462422885|gb|EMJ27148.1| hypothetical protein PRUPE_ppa012329mg [Prunus persica]
comp32711_c1_seq2	0.005	43.2	0.974493	gi|596288514|ref|XP_007225949.1|	hypothetical protein PRUPE_ppa012329mg [Prunus persica] >gi|462422885|gb|EMJ27148.1| hypothetical protein PRUPE_ppa012329mg [Prunus persica]
comp32138_c3_seq3	95.44	529.43	0.965743	gi|595792899|ref|XP_007200198.1|	hypothetical protein PRUPE_ppa016013mg, partial [Prunus persica] >gi|462395598|gb|EMJ01397.1| hypothetical protein PRUPE_ppa016013mg, partial [Prunus persica]
comp6300_c0_seq1	0.005	200.17	0.99465	gi|596053103|ref|XP_007220740.1|	hypothetical protein PRUPE_ppa023598mg [Prunus persica] >gi|462417202|gb|EMJ21939.1| hypothetical protein PRUPE_ppa023598mg [Prunus persica]
comp6300_c0_seq2	0.005	72.46	0.985342	gi|596053103|ref|XP_007220740.1|	hypothetical protein PRUPE_ppa023598mg [Prunus persica] >gi|462417202|gb|EMJ21939.1| hypothetical protein PRUPE_ppa023598mg [Prunus persica]
comp32775_c0_seq2	0.005	77.13	0.986318	gi|302769616|ref|XP_002968227.1|	hypothetical protein SELMODRAFT_89194 [Selaginella moellendorffii] >gi|300163871|gb|EFJ30481.1| hypothetical protein SELMODRAFT_89194 [Selaginella moellendorffii]
comp31015_c0_seq1	11	135.35	0.965962	gi|242033227|ref|XP_002464008.1|	hypothetical protein SORBIDRAFT_01g010510 [Sorghum bicolor] >gi|241917862|gb|EER91006.1| hypothetical protein SORBIDRAFT_01g010510 [Sorghum bicolor]
comp31015_c0_seq2	0.005	98.62	0.98928	gi|242033227|ref|XP_002464008.1|	hypothetical protein SORBIDRAFT_01g010510 [Sorghum bicolor] >gi|241917862|gb|EER91006.1| hypothetical protein SORBIDRAFT_01g010510 [Sorghum bicolor]
comp30773_c1_seq3	13.66	78.48	0.951552	gi|242041877|ref|XP_002468333.1|	hypothetical protein SORBIDRAFT_01g043940 [Sorghum bicolor] >gi|241922187|gb|EER95331.1| hypothetical protein SORBIDRAFT_01g043940 [Sorghum bicolor]
comp22761_c1_seq1	6.31	65.89	0.956154	gi|242037287|ref|XP_002466038.1|	hypothetical protein SORBIDRAFT_01g050400 [Sorghum bicolor] >gi|241919892|gb|EER93036.1| hypothetical protein SORBIDRAFT_01g050400 [Sorghum bicolor]
comp30445_c0_seq3	0.005	60.49	0.982179	gi|242042688|ref|XP_002459215.1|	hypothetical protein SORBIDRAFT_02g000720 [Sorghum bicolor] >gi|241922592|gb|EER95736.1| hypothetical protein SORBIDRAFT_02g000720 [Sorghum bicolor]
comp31777_c0_seq8	144.32	729.81	0.965841	gi|242063564|ref|XP_002453071.1|	hypothetical protein SORBIDRAFT_04g037790 [Sorghum bicolor] >gi|241932902|gb|EES06047.1| hypothetical protein SORBIDRAFT_04g037790 [Sorghum bicolor]
comp27434_c0_seq1	35	158.76	0.953936	gi|242072242|ref|XP_002446057.1|	hypothetical protein SORBIDRAFT_06g001120 [Sorghum bicolor] >gi|241937240|gb|EES10385.1| hypothetical protein SORBIDRAFT_06g001120 [Sorghum bicolor]
comp24637_c0_seq1	33	147	0.951957	gi|242077224|ref|XP_002448548.1|	hypothetical protein SORBIDRAFT_06g028840 [Sorghum bicolor] >gi|241939731|gb|EES12876.1| hypothetical protein SORBIDRAFT_06g028840 [Sorghum bicolor]
comp29976_c1_seq1	18.04	91.18	0.95306	gi|242078333|ref|XP_002443935.1|	hypothetical protein SORBIDRAFT_07g004650 [Sorghum bicolor] >gi|241940285|gb|EES13430.1| hypothetical protein SORBIDRAFT_07g004650 [Sorghum bicolor]
comp25511_c0_seq1	0.005	39.8	0.971486	gi|242090755|ref|XP_002441210.1|	hypothetical protein SORBIDRAFT_09g022370 [Sorghum bicolor] >gi|241946495|gb|EES19640.1| hypothetical protein SORBIDRAFT_09g022370 [Sorghum bicolor]
comp31658_c1_seq5	0.005	6870.95	0.999939	gi|147783647|emb|CAN70380.1|	hypothetical protein VITISV_002167 [Vitis vinifera]
comp34757_c0_seq1	32	403	0.971746	gi|147777887|emb|CAN77974.1|	hypothetical protein VITISV_006175 [Vitis vinifera]
comp34692_c0_seq3	9	358.33	0.971628	gi|147780218|emb|CAN72427.1|	hypothetical protein VITISV_008825 [Vitis vinifera]
comp28498_c0_seq1	0.005	28.51	0.957906	gi|147833187|emb|CAN68636.1|	hypothetical protein VITISV_030803 [Vitis vinifera]
comp32491_c0_seq2	0.005	52.21	0.979294	gi|413954010|gb|AFW86659.1|	hypothetical protein ZEAMMB73_420910 [Zea mays]
comp33485_c0_seq4	0.005	27.75	0.955932	gi|413921115|gb|AFW61047.1|	hypothetical protein ZEAMMB73_607937, partial [Zea mays]
comp27683_c0_seq1	2.37	268.59	0.970625	gi|557245718|emb|CDJ36348.1|	hypothetical protein, conserved [Eimeria mitis]
comp34423_c1_seq3	30.52	178.48	0.960838	gi|316996028|dbj|BAD83547.2|	hypothetical protein, partial (mitochondrion) [Nicotiana tabacum]
comp34423_c1_seq2	39.7	184.54	0.955406	gi|316996028|dbj|BAD83547.2|	hypothetical protein, partial (mitochondrion) [Nicotiana tabacum]
comp34423_c1_seq1	38.77	161.8	0.952023	gi|316996028|dbj|BAD83547.2|	hypothetical protein, partial (mitochondrion) [Nicotiana tabacum]
comp10795_c0_seq1	10	68	0.952466	gi|566163822|ref|XP_002303981.2|	kinase family protein [Populus trichocarpa] >gi|550343663|gb|EEE78960.2| kinase family protein [Populus trichocarpa]
comp28209_c0_seq4	1178.08	8768.74	0.9724	gi|399139292|gb|AFP23421.1|	linalool synthase [Freesia hybrid cultivar]
comp28209_c0_seq2	10.33	92.13	0.960499	gi|399139292|gb|AFP23421.1|	linalool synthase [Freesia hybrid cultivar]
comp30935_c0_seq4	152	607.53	0.958439	gi|283138022|gb|ADB12472.1|	lipid transfer protein, partial [Crocus sativus]
comp32188_c0_seq2	10.75	116.32	0.964312	gi|657383980|gb|AES94465.2|	LRR receptor-like kinase family protein [Medicago truncatula]
comp28545_c0_seq1	15	116.99	0.962107	gi|587929809|gb|EXC16951.1|	Lysine-specific demethylase 3B [Morus notabilis]
comp35195_c0_seq1	1	72	0.959773	gi|372450323|gb|AEX92969.1|	MADS box protein 5, partial [Agave tequilana]
comp17184_c1_seq1	14	93	0.957614	gi|46917358|dbj|BAD18011.1|	MADS-box transcription factor [Asparagus virgatus]
comp34321_c2_seq33	0.005	36.72	0.968885	gi|357436151|ref|XP_003588351.1|	Maturase [Medicago truncatula]
comp31975_c1_seq1	2	76	0.960399	gi|499069243|gb|AGL72764.1|	maturase-like protein (chloroplast) [Crocus cartwrightianus]
comp30237_c0_seq3	36.21	220.15	0.96493	gi|224054348|ref|XP_002298215.1|	mitochondrial substrate carrier family protein [Populus trichocarpa] >gi|222845473|gb|EEE83020.1| mitochondrial substrate carrier family protein [Populus trichocarpa]
comp30895_c0_seq4	16.99	114.1	0.960074	gi|475653387|gb|AGI60278.1|	m-type thioredoxin protein 1 [Dendrobium officinale]
comp27232_c0_seq1	785.4	2986.36	0.951631	gi|332268657|gb|AEE37094.1|	MYB transcription factor [Crocus sativus]
comp33991_c0_seq6	0.005	29.34	0.95965	gi|138753442|emb|CAM57978.1|	NAC transcription factor [Hordeum vulgare subsp. vulgare]
comp29476_c0_seq1	19	193.35	0.968169	gi|530279523|gb|AGT17323.1|	NAD-dependent epimerase/dehydratase [Saccharum hybrid cultivar R570]
comp29476_c0_seq2	0.005	102.65	0.989715	gi|530279523|gb|AGT17323.1|	NAD-dependent epimerase/dehydratase [Saccharum hybrid cultivar R570]
comp34321_c2_seq21	0.28	76.56	0.971502	gi|372450296|ref|YP_005090478.1|	NADH dehydrogenase subunit 5 (mitochondrion) [Lotus japonicus] >gi|357197342|gb|AET62938.1| NADH dehydrogenase subunit 5 (mitochondrion) [Lotus japonicus]
comp34465_c1_seq16	92.4	746.61	0.971983	gi|194033221|ref|YP_002000558.1|	NADH dehydrogenase subunit 6 [Oryza sativa Japonica Group] >gi|60498739|dbj|BAC19862.2| NADH dehydrogenase subunit 6 [Oryza sativa Japonica Group]
comp34491_c3_seq3	8	59.96	0.951339	gi|37721290|gb|AAN32049.1|	NADH dehydrogenase subunit B [Iris missouriensis]
comp34491_c2_seq13	68.58	506.09	0.970118	gi|552546135|ref|YP_008592685.1|	NADH-plastoquinone oxidoreductase subunit 2 (chloroplast) [Berberis bealei] >gi|536462726|gb|AGU37091.1| NADH-plastoquinone oxidoreductase subunit 2 (chloroplast) [Berberis bealei]
comp34491_c2_seq32	22.31	273.07	0.970302	gi|552546135|ref|YP_008592685.1|	NADH-plastoquinone oxidoreductase subunit 2 (chloroplast) [Berberis bealei] >gi|536462726|gb|AGU37091.1| NADH-plastoquinone oxidoreductase subunit 2 (chloroplast) [Berberis bealei]
comp34491_c2_seq18	0.005	184.72	0.994208	gi|552546135|ref|YP_008592685.1|	NADH-plastoquinone oxidoreductase subunit 2 (chloroplast) [Berberis bealei] >gi|536462726|gb|AGU37091.1| NADH-plastoquinone oxidoreductase subunit 2 (chloroplast) [Berberis bealei]
comp34491_c2_seq29	34.26	207.76	0.964581	gi|552546135|ref|YP_008592685.1|	NADH-plastoquinone oxidoreductase subunit 2 (chloroplast) [Berberis bealei] >gi|536462726|gb|AGU37091.1| NADH-plastoquinone oxidoreductase subunit 2 (chloroplast) [Berberis bealei]
comp9302_c0_seq1	7	85	0.961075	gi|372486385|gb|AEX96827.1|	NADH-plastoquinone oxidoreductase subunit J (chloroplast) [Xanthorrhoea preissii]
comp27443_c0_seq1	0.005	50.33	0.978403	gi|590572133|ref|XP_007011778.1|	Neurochondrin family protein isoform 5 [Theobroma cacao] >gi|508782141|gb|EOY29397.1| Neurochondrin family protein isoform 5 [Theobroma cacao]
comp32082_c0_seq1	11.08	69.32	0.95229	gi|590672324|ref|XP_007038579.1|	Non-intrinsic ABC protein 8 isoform 1 [Theobroma cacao] >gi|508775824|gb|EOY23080.1| Non-intrinsic ABC protein 8 isoform 1 [Theobroma cacao]
comp33294_c0_seq20	0.005	39.24	0.971486	gi|195618432|gb|ACG31046.1|	nudC domain-containing protein 2 [Zea mays] >gi|413935790|gb|AFW70341.1| putative HSP20-like chaperone domain family protein [Zea mays]
comp25629_c1_seq1	7	73411.1	0.999975	NULL	NULL
comp32500_c0_seq4	691.87	2679.06	0.951616	NULL	NULL
comp32172_c0_seq4	162.45	1917.95	0.974104	NULL	NULL
comp34418_c1_seq21	22.26	1536.5	0.974146	NULL	NULL
comp33888_c2_seq10	382.36	1785.95	0.962292	NULL	NULL
comp22471_c0_seq1	72	1405	0.974034	NULL	NULL
comp33930_c0_seq99	216.59	1534.89	0.971827	NULL	NULL
comp24717_c0_seq1	351.82	1598.37	0.961923	NULL	NULL
comp34418_c1_seq1	13.73	1000.46	0.973746	NULL	NULL
comp34601_c1_seq5	254.43	1220.99	0.961977	NULL	NULL
comp31507_c0_seq1	291.45	1191.1	0.959692	NULL	NULL
comp25823_c0_seq1	30	929.43	0.973664	NULL	NULL
comp31507_c0_seq4	301.58	1138.82	0.95078	NULL	NULL
comp34508_c3_seq1	150.61	801.47	0.96606	NULL	NULL
comp32172_c0_seq5	86.89	724.49	0.971938	NULL	NULL
comp33960_c1_seq5	23.55	586.11	0.972864	NULL	NULL
comp25475_c1_seq2	29.74	571.18	0.972794	NULL	NULL
comp26936_c1_seq1	169.17	694.01	0.958755	NULL	NULL
comp34361_c1_seq25	136.3	640.76	0.960864	NULL	NULL
comp25591_c0_seq1	0.005	496	0.99797	NULL	NULL
comp33531_c1_seq3	112	579.32	0.965338	NULL	NULL
comp31797_c0_seq7	49.55	507.72	0.972082	NULL	NULL
comp34783_c4_seq4	34.66	468.96	0.97225	NULL	NULL
comp28126_c0_seq1	91	505	0.96561	NULL	NULL
comp33930_c0_seq53	126.93	525.68	0.958052	NULL	NULL
comp33054_c0_seq1	32.08	413.48	0.971805	NULL	NULL
comp33879_c1_seq7	56.98	434.45	0.969726	NULL	NULL
comp33158_c2_seq1	14.89	340	0.971388	NULL	NULL
comp33184_c1_seq3	43.35	368.03	0.970211	NULL	NULL
comp34878_c0_seq1	0.005	314	0.996641	NULL	NULL
comp30433_c0_seq1	0.005	308.93	0.996557	NULL	NULL
comp34418_c1_seq7	61.98	370.83	0.96731	NULL	NULL
comp9508_c0_seq2	9.65	313.72	0.971142	NULL	NULL
comp26345_c1_seq2	47.72	320.93	0.967016	NULL	NULL
comp34668_c1_seq12	52.52	308.87	0.963982	NULL	NULL
comp29610_c0_seq2	78.26	327.34	0.95641	NULL	NULL
comp33935_c1_seq9	63.64	304.62	0.958458	NULL	NULL
comp21627_c0_seq1	10	250	0.970213	NULL	NULL
comp31507_c1_seq4	64.62	303.65	0.958421	NULL	NULL
comp33888_c2_seq1	33.94	272.58	0.968993	NULL	NULL
comp27045_c0_seq2	71.97	308.52	0.956312	NULL	NULL
comp32966_c0_seq14	50.95	287.17	0.963596	NULL	NULL
comp31641_c0_seq5	30.25	257.18	0.968772	NULL	NULL
comp32062_c2_seq13	8.02	231.95	0.969872	NULL	NULL
comp33608_c0_seq4	9.84	232.99	0.969872	NULL	NULL
comp26532_c0_seq1	62	283.32	0.957778	NULL	NULL
comp34577_c7_seq10	22.56	237.23	0.96933	NULL	NULL
comp34194_c0_seq15	8.48	219.75	0.969592	NULL	NULL
comp33101_c1_seq1	9	218.71	0.969542	NULL	NULL
comp30392_c0_seq2	38.2	246.52	0.965637	NULL	NULL
comp32252_c0_seq1	22	224.98	0.969025	NULL	NULL
comp34033_c0_seq4	25.88	220.97	0.968017	NULL	NULL
comp34764_c2_seq12	0.005	194.19	0.994515	NULL	NULL
comp30385_c0_seq1	1.51	195.47	0.969134	NULL	NULL
comp34019_c0_seq4	60.82	254.53	0.955202	NULL	NULL
comp32839_c1_seq5	46.84	238.18	0.961949	NULL	NULL
comp29853_c0_seq1	47	236.58	0.961892	NULL	NULL
comp33305_c1_seq10	47.64	235.53	0.95719	NULL	NULL
comp22062_c1_seq1	11	198	0.968941	NULL	NULL
comp34762_c2_seq1	42.02	228.64	0.961896	NULL	NULL
comp34653_c0_seq6	49.11	233.64	0.957096	NULL	NULL
comp33811_c0_seq4	60.85	243.84	0.954813	NULL	NULL
comp34750_c4_seq8	18.92	198.98	0.968368	NULL	NULL
comp31831_c0_seq3	40	220	0.96216	NULL	NULL
comp33054_c3_seq10	0.005	179	0.994037	NULL	NULL
comp34229_c2_seq6	34.54	210.53	0.964637	NULL	NULL
comp29221_c2_seq2	45	220	0.956776	NULL	NULL
comp17287_c0_seq1	2	176	0.968507	NULL	NULL
comp34608_c1_seq14	56.28	229	0.954463	NULL	NULL
comp30433_c0_seq2	1	169.58	0.968284	NULL	NULL
comp9780_c0_seq2	1	166.25	0.968179	NULL	NULL
comp6341_c0_seq1	5	168	0.968104	NULL	NULL
comp18361_c0_seq1	1	163.43	0.968068	NULL	NULL
comp34540_c1_seq4	35.05	196.75	0.961495	NULL	NULL
comp11991_c0_seq2	5.3	164	0.967911	NULL	NULL
comp32609_c3_seq4	44.32	198.51	0.954318	NULL	NULL
comp34047_c3_seq6	49	203	0.953742	NULL	NULL
comp34042_c2_seq11	0.005	151.09	0.992915	NULL	NULL
comp32280_c0_seq4	16.09	165.88	0.967105	NULL	NULL
comp10778_c0_seq2	44.35	194.16	0.954042	NULL	NULL
comp28143_c0_seq1	2	150.63	0.967394	NULL	NULL
comp34772_c2_seq2	17.06	164.31	0.966706	NULL	NULL
comp27621_c0_seq1	18.83	166.01	0.96618	NULL	NULL
comp32551_c1_seq1	32.87	179	0.960287	NULL	NULL
comp30413_c0_seq1	41.78	187.49	0.955199	NULL	NULL
comp31137_c0_seq9	12.6	158.21	0.967164	NULL	NULL
comp31137_c0_seq6	0.005	144.89	0.992541	NULL	NULL
comp34626_c0_seq13	48.21	192.61	0.953214	NULL	NULL
comp33550_c0_seq2	37.23	181	0.955378	NULL	NULL
comp30131_c0_seq2	32.93	176.58	0.960111	NULL	NULL
comp25508_c0_seq1	0.005	141.02	0.992386	NULL	NULL
comp33214_c5_seq9	26.6	166.64	0.963067	NULL	NULL
comp35007_c0_seq1	14	154	0.966799	NULL	NULL
comp22139_c0_seq1	1	139	0.966852	NULL	NULL
comp32839_c1_seq8	0.98	138.37	0.966806	NULL	NULL
comp34418_c1_seq9	21.04	158.31	0.964664	NULL	NULL
comp25107_c3_seq1	43.03	179.11	0.952802	NULL	NULL
comp34876_c0_seq1	42	175.81	0.952655	NULL	NULL
comp34508_c2_seq1	19	151.9	0.965346	NULL	NULL
comp30099_c0_seq32	20.83	152.95	0.964346	NULL	NULL
comp28530_c0_seq2	1.02	132.81	0.966479	NULL	NULL
comp12301_c0_seq1	0.005	131	0.991835	NULL	NULL
comp27276_c1_seq3	39.68	170.43	0.952585	NULL	NULL
comp33569_c3_seq14	0.005	129.18	0.991721	NULL	NULL
comp25823_c0_seq2	0.005	127.9	0.991582	NULL	NULL
comp34734_c0_seq8	33.59	158.51	0.954265	NULL	NULL
comp34735_c1_seq12	30.37	154.17	0.958864	NULL	NULL
comp33583_c0_seq4	0.005	122.42	0.991279	NULL	NULL
comp34536_c0_seq29	39.75	162.34	0.951952	NULL	NULL
comp34700_c2_seq6	0.005	119.7	0.991058	NULL	NULL
comp19631_c0_seq1	26	146	0.959236	NULL	NULL
comp32481_c1_seq1	15	134.91	0.965059	NULL	NULL
comp30045_c0_seq2	4.47	122.35	0.965553	NULL	NULL
comp32386_c0_seq10	0.005	116.34	0.990835	NULL	NULL
comp34542_c1_seq10	6	122.35	0.96548	NULL	NULL
comp34037_c1_seq4	32.31	148.38	0.953438	NULL	NULL
comp34106_c3_seq7	5	119	0.965347	NULL	NULL
comp24734_c0_seq1	9	122.33	0.965231	NULL	NULL
comp34785_c0_seq6	2	114.5	0.965198	NULL	NULL
comp34655_c4_seq6	32	144.32	0.95315	NULL	NULL
comp34016_c3_seq3	3	115	0.965198	NULL	NULL
comp33679_c1_seq5	15.71	127.7	0.963943	NULL	NULL
comp34552_c1_seq7	23.32	135.04	0.958625	NULL	NULL
comp34190_c0_seq7	21.22	132.26	0.961241	NULL	NULL
comp34197_c0_seq4	16	127	0.962991	NULL	NULL
comp21297_c1_seq1	3.81	112.34	0.964905	NULL	NULL
comp33569_c3_seq31	6	114.25	0.964905	NULL	NULL
comp34629_c3_seq1	22.07	129.83	0.958323	NULL	NULL
comp29624_c0_seq1	6	113.15	0.964829	NULL	NULL
comp12471_c0_seq1	20.01	125.89	0.960756	NULL	NULL
comp27943_c0_seq2	16.23	121.19	0.962351	NULL	NULL
comp25267_c0_seq1	0.005	104	0.989895	NULL	NULL
comp19570_c0_seq1	5	109	0.964539	NULL	NULL
comp19987_c0_seq2	4	107	0.96444	NULL	NULL
comp21275_c0_seq1	15	118	0.962298	NULL	NULL
comp29409_c0_seq1	28.22	130.92	0.952319	NULL	NULL
comp28796_c0_seq5	23.92	126.56	0.957256	NULL	NULL
comp25475_c1_seq1	20.26	122.88	0.960468	NULL	NULL
comp25729_c0_seq1	22	124	0.957815	NULL	NULL
comp34482_c0_seq4	15.41	117.31	0.962107	NULL	NULL
comp34749_c1_seq3	32.15	133.87	0.950288	NULL	NULL
comp34298_c2_seq8	23.67	125.23	0.957146	NULL	NULL
comp30392_c0_seq1	20.8	121.88	0.957741	NULL	NULL
comp34790_c2_seq7	29.12	129.34	0.950736	NULL	NULL
comp34301_c0_seq5	3	103	0.964127	NULL	NULL
comp33101_c4_seq14	13	113	0.962961	NULL	NULL
comp34693_c2_seq8	0.005	98.76	0.98928	NULL	NULL
comp34314_c0_seq6	25.38	123.11	0.952036	NULL	NULL
comp21767_c0_seq1	0.005	96.45	0.989041	NULL	NULL
comp34577_c7_seq16	1	98	0.963789	NULL	NULL
comp30655_c0_seq1	2	99	0.963789	NULL	NULL
comp24200_c0_seq1	22	118	0.956665	NULL	NULL
comp34399_c0_seq28	21.69	117.5	0.956553	NULL	NULL
comp21408_c1_seq1	5	99.6	0.96345	NULL	NULL
comp9594_c0_seq1	17	111	0.959728	NULL	NULL
comp32520_c4_seq5	0.005	92.28	0.988572	NULL	NULL
comp34558_c0_seq8	4.71	97.38	0.963216	NULL	NULL
comp6157_c0_seq1	9	100	0.962927	NULL	NULL
comp5369_c0_seq1	10	101	0.962748	NULL	NULL
comp33937_c3_seq7	24	115	0.951331	NULL	NULL
comp6396_c0_seq1	23	113	0.951202	NULL	NULL
comp28262_c0_seq4	3	92.13	0.962821	NULL	NULL
comp28465_c1_seq1	23.03	111.99	0.950909	NULL	NULL
comp33184_c1_seq6	0.005	87.57	0.9879	NULL	NULL
comp21301_c0_seq1	17.67	106.31	0.958771	NULL	NULL
comp34655_c4_seq13	0.005	87.5	0.9879	NULL	NULL
comp32138_c3_seq23	0.005	87.14	0.9879	NULL	NULL
comp19297_c0_seq1	15	103.14	0.958947	NULL	NULL
comp34047_c0_seq7	21.01	109	0.955426	NULL	NULL
comp33476_c3_seq3	1.7	88.1	0.962387	NULL	NULL
comp35037_c0_seq1	4	90	0.962387	NULL	NULL
comp32636_c0_seq2	19.04	104.18	0.955255	NULL	NULL
comp28063_c0_seq3	12.24	97.31	0.960133	NULL	NULL
comp28879_c0_seq14	9.55	94.57	0.961635	NULL	NULL
comp27149_c0_seq1	4	88.91	0.962133	NULL	NULL
comp34301_c0_seq9	0.005	83.84	0.987333	NULL	NULL
comp23709_c0_seq2	5	89.86	0.962131	NULL	NULL
comp27451_c1_seq1	0.005	83.68	0.987333	NULL	NULL
comp34577_c7_seq21	0.005	83.31	0.987333	NULL	NULL
comp22839_c0_seq1	1	85	0.962133	NULL	NULL
comp34915_c0_seq1	3	87	0.962133	NULL	NULL
comp30545_c0_seq1	11	94.99	0.960812	NULL	NULL
comp30309_c3_seq1	21	105	0.955014	NULL	NULL
comp24685_c1_seq1	0.005	81.94	0.98702	NULL	NULL
comp34604_c1_seq3	11	93.98	0.960637	NULL	NULL
comp19502_c0_seq1	15.23	98.04	0.957923	NULL	NULL
comp30611_c0_seq2	7	89.4	0.961721	NULL	NULL
comp34509_c2_seq4	0.005	80.77	0.986865	NULL	NULL
comp31919_c0_seq1	18.54	99.93	0.954645	NULL	NULL
comp29870_c0_seq4	18.6	99.89	0.954645	NULL	NULL
comp30245_c0_seq1	12.9	93.07	0.959317	NULL	NULL
comp34750_c4_seq2	18.82	98.4	0.954234	NULL	NULL
comp24505_c0_seq1	12.79	92	0.959145	NULL	NULL
comp21606_c0_seq1	10	89	0.96017	NULL	NULL
comp33101_c4_seq16	6.39	84.91	0.961115	NULL	NULL
comp30738_c0_seq2	17.1	95.48	0.954614	NULL	NULL
comp33930_c0_seq47	0.005	76.56	0.986145	NULL	NULL
comp33054_c0_seq2	12.92	90.44	0.958771	NULL	NULL
comp33054_c3_seq15	0.005	76.06	0.986145	NULL	NULL
comp21301_c0_seq2	18.33	95.49	0.953845	NULL	NULL
comp34343_c3_seq1	5	82	0.960955	NULL	NULL
comp24961_c0_seq1	16	93	0.954455	NULL	NULL
comp31986_c1_seq8	12.1	88.49	0.958601	NULL	NULL
comp19987_c0_seq1	0.005	75	0.985946	NULL	NULL
comp33184_c1_seq1	8.2	84.37	0.960452	NULL	NULL
comp34750_c4_seq7	4.24	79.76	0.960589	NULL	NULL
comp28761_c1_seq1	18	93.24	0.953471	NULL	NULL
comp27476_c0_seq5	2	76	0.960399	NULL	NULL
comp25040_c0_seq1	15	89	0.953891	NULL	NULL
comp10880_c0_seq1	7.03	80.96	0.960021	NULL	NULL
comp27008_c0_seq1	0.005	72.26	0.985342	NULL	NULL
comp15297_c0_seq1	15.01	88	0.953479	NULL	NULL
comp34446_c0_seq4	10.73	83.44	0.957845	NULL	NULL
comp32172_c0_seq6	16	88.69	0.953443	NULL	NULL
comp32714_c6_seq4	0.005	71	0.985129	NULL	NULL
comp33101_c4_seq3	0.005	70.91	0.984911	NULL	NULL
comp27967_c0_seq2	5	77	0.959974	NULL	NULL
comp33114_c0_seq6	17.53	89.54	0.952867	NULL	NULL
comp33930_c0_seq48	0.005	70.41	0.984911	NULL	NULL
comp26158_c0_seq2	0.005	70.13	0.984911	NULL	NULL
comp34354_c0_seq9	0.005	69.35	0.984684	NULL	NULL
comp31893_c0_seq4	2.25	72.49	0.959555	NULL	NULL
comp34194_c0_seq18	0.005	68.8	0.984446	NULL	NULL
comp25065_c0_seq1	10	80	0.958366	NULL	NULL
comp34298_c2_seq7	12.97	82.9	0.955448	NULL	NULL
comp32920_c0_seq1	9.78	79.63	0.958139	NULL	NULL
comp27103_c3_seq2	5	74.55	0.959311	NULL	NULL
comp24975_c0_seq2	2	71.37	0.959328	NULL	NULL
comp32169_c0_seq9	13.78	83.05	0.955437	NULL	NULL
comp34025_c1_seq1	9	78.22	0.958162	NULL	NULL
comp34307_c0_seq10	1	70	0.959328	NULL	NULL
comp32061_c0_seq3	13.06	81.52	0.955199	NULL	NULL
comp20573_c0_seq1	10	78	0.956948	NULL	NULL
comp29409_c0_seq2	0.005	66.01	0.983929	NULL	NULL
comp25449_c1_seq1	4	71.08	0.958829	NULL	NULL
comp34542_c1_seq13	4.76	71.7	0.958561	NULL	NULL
comp33101_c4_seq8	6.61	73.43	0.958415	NULL	NULL
comp32539_c0_seq8	7.79	74.52	0.957934	NULL	NULL
comp22779_c0_seq1	15.68	82	0.951471	NULL	NULL
comp20025_c0_seq1	1	67	0.958573	NULL	NULL
comp34419_c1_seq15	0.005	64.67	0.983415	NULL	NULL
comp33869_c4_seq3	10	75.86	0.956187	NULL	NULL
comp13434_c0_seq1	4	69.73	0.958326	NULL	NULL
comp32280_c0_seq1	8.66	74.34	0.957163	NULL	NULL
comp21812_c0_seq1	2.88	68	0.958329	NULL	NULL
comp6247_c0_seq2	15	80	0.951309	NULL	NULL
comp33476_c5_seq7	1	65.41	0.95806	NULL	NULL
comp30385_c0_seq2	1.49	65.89	0.95806	NULL	NULL
comp34207_c1_seq15	4.12	68.61	0.958052	NULL	NULL
comp33214_c5_seq8	6.7	71.15	0.957725	NULL	NULL
comp25029_c1_seq3	0.005	62.97	0.982818	NULL	NULL
comp23711_c0_seq1	13	77.03	0.951552	NULL	NULL
comp33320_c0_seq3	9.38	73.12	0.955605	NULL	NULL
comp13736_c0_seq1	6	69.31	0.957588	NULL	NULL
comp34654_c4_seq33	2.97	66.18	0.957747	NULL	NULL
comp34772_c2_seq5	14.13	76.85	0.950442	NULL	NULL
comp34307_c0_seq24	0.005	60.94	0.982179	NULL	NULL
comp33616_c2_seq8	5.2	67.35	0.95742	NULL	NULL
comp22335_c0_seq1	14.13	75.66	0.950165	NULL	NULL
comp15345_c0_seq1	0.005	60	0.981848	NULL	NULL
comp21297_c0_seq1	3	64.03	0.957185	NULL	NULL
comp30719_c0_seq7	0.005	59.47	0.981848	NULL	NULL
comp33930_c0_seq6	0.005	59.27	0.981848	NULL	NULL
comp23260_c0_seq2	11	71.64	0.953102	NULL	NULL
comp19729_c0_seq1	0.005	59	0.981537	NULL	NULL
comp19009_c0_seq2	4.41	64.75	0.956807	NULL	NULL
comp34585_c3_seq1	12	72	0.952932	NULL	NULL
comp27451_c1_seq2	0.005	58.34	0.981537	NULL	NULL
comp29231_c0_seq1	0.005	58.06	0.981537	NULL	NULL
comp29941_c1_seq2	0.005	58	0.981203	NULL	NULL
comp32210_c1_seq6	11.22	70.52	0.952601	NULL	NULL
comp9780_c0_seq1	0.005	57.75	0.981203	NULL	NULL
comp10121_c0_seq1	6	65	0.956158	NULL	NULL
comp14147_c0_seq1	2	60.51	0.956181	NULL	NULL
comp25817_c0_seq2	5	63.08	0.956098	NULL	NULL
comp24772_c0_seq2	3	61	0.956181	NULL	NULL
comp21231_c0_seq1	10	68	0.952466	NULL	NULL
comp23824_c0_seq1	3.1	60.86	0.955848	NULL	NULL
comp32910_c0_seq3	0.005	56.27	0.980863	NULL	NULL
comp15305_c0_seq1	4	61	0.955835	NULL	NULL
comp34749_c0_seq2	7	63.81	0.954864	NULL	NULL
comp34366_c0_seq3	0.005	54.89	0.980136	NULL	NULL
comp34989_c0_seq1	1	57	0.955507	NULL	NULL
comp33747_c1_seq14	0.005	54.52	0.980136	NULL	NULL
comp31137_c0_seq12	0.005	54.45	0.980136	NULL	NULL
comp33052_c0_seq20	0.005	54.44	0.980136	NULL	NULL
comp33844_c0_seq1	5.54	61.13	0.954976	NULL	NULL
comp21009_c1_seq1	6	61.29	0.954797	NULL	NULL
comp33520_c0_seq1	3.65	58.88	0.955127	NULL	NULL
comp15976_c0_seq1	3	58	0.955135	NULL	NULL
comp34706_c6_seq3	11	66	0.951244	NULL	NULL
comp34353_c1_seq1	4	58.67	0.954763	NULL	NULL
comp33442_c6_seq4	0.005	53	0.979294	NULL	NULL
comp34654_c4_seq15	0.005	53	0.979294	NULL	NULL
comp35175_c0_seq1	0.005	53	0.979294	NULL	NULL
comp9508_c0_seq1	0.35	54.28	0.95435	NULL	NULL
comp12274_c0_seq1	2.89	57	0.95478	NULL	NULL
comp20506_c0_seq1	3	57	0.95478	NULL	NULL
comp18509_c0_seq1	7	61	0.953614	NULL	NULL
comp32691_c0_seq6	6.61	60.42	0.953708	NULL	NULL
comp13872_c0_seq1	7.24	60.95	0.953161	NULL	NULL
comp21911_c0_seq3	0.005	52	0.978836	NULL	NULL
comp34252_c3_seq14	2	55.41	0.95435	NULL	NULL
comp25918_c0_seq1	6	59	0.953711	NULL	NULL
comp34654_c4_seq8	6	59	0.953711	NULL	NULL
comp33930_c0_seq54	0.005	51.37	0.978836	NULL	NULL
comp33476_c5_seq9	4.5	57	0.953855	NULL	NULL
comp27515_c1_seq4	0.005	50.76	0.978403	NULL	NULL
comp32190_c5_seq9	1	53	0.953938	NULL	NULL
comp27447_c0_seq2	0.005	50.13	0.978403	NULL	NULL
comp11194_c0_seq1	0.005	50	0.977932	NULL	NULL
comp34078_c2_seq44	0.005	49.66	0.977932	NULL	NULL
comp34786_c1_seq26	0.005	49.66	0.977932	NULL	NULL
comp33101_c4_seq1	0.005	49.65	0.977932	NULL	NULL
comp19744_c0_seq1	8	59	0.951292	NULL	NULL
comp23996_c0_seq1	0.005	49.1	0.977932	NULL	NULL
comp33628_c4_seq3	2	52.48	0.953048	NULL	NULL
comp34106_c3_seq9	8	58.52	0.950859	NULL	NULL
comp28761_c1_seq2	0.005	48.76	0.97741	NULL	NULL
comp21661_c0_seq2	8.07	58.38	0.950856	NULL	NULL
comp21527_c0_seq1	1	51.01	0.953048	NULL	NULL
comp21403_c0_seq1	0.005	48.36	0.97741	NULL	NULL
comp20487_c0_seq1	7	57	0.951858	NULL	NULL
comp34652_c5_seq7	5	54.67	0.952241	NULL	NULL
comp34552_c1_seq11	0.005	48	0.976869	NULL	NULL
comp34671_c0_seq24	7.31	56.87	0.950434	NULL	NULL
comp33761_c0_seq13	8	57	0.950384	NULL	NULL
comp34786_c1_seq9	0.005	47.14	0.976869	NULL	NULL
comp21449_c0_seq2	3	51.02	0.952051	NULL	NULL
comp26808_c0_seq2	3	51	0.952051	NULL	NULL
comp5849_c0_seq1	3	51	0.952051	NULL	NULL
comp34290_c0_seq4	4	52	0.952013	NULL	NULL
comp10520_c0_seq1	6	54	0.951412	NULL	NULL
comp11976_c0_seq2	4.65	52.58	0.951354	NULL	NULL
comp27642_c1_seq3	0.005	45.74	0.975703	NULL	NULL
comp24269_c1_seq2	1	48.07	0.951513	NULL	NULL
comp28745_c0_seq2	1.46	48.38	0.950949	NULL	NULL
comp32313_c0_seq2	1.41	48.32	0.950949	NULL	NULL
comp30859_c0_seq2	4	51	0.95143	NULL	NULL
comp34577_c7_seq19	0.005	45.2	0.975703	NULL	NULL
comp22599_c1_seq1	4.99	51.69	0.950612	NULL	NULL
comp19165_c0_seq1	3	49	0.950942	NULL	NULL
comp33628_c4_seq4	1	46.79	0.950347	NULL	NULL
comp25045_c3_seq1	0.005	44	0.974493	NULL	NULL
comp30608_c1_seq3	0.005	43.85	0.974493	NULL	NULL
comp34785_c0_seq2	0.005	43.74	0.974493	NULL	NULL
comp25045_c1_seq1	2	47	0.950347	NULL	NULL
comp34668_c1_seq8	0.005	43.3	0.974493	NULL	NULL
comp21297_c1_seq3	0.005	43	0.97383	NULL	NULL
comp5550_c0_seq1	0.005	43	0.97383	NULL	NULL
comp33376_c2_seq12	0.005	42.44	0.97383	NULL	NULL
comp5514_c0_seq1	0.005	41.99	0.973069	NULL	NULL
comp34166_c0_seq2	0.005	41.9	0.973069	NULL	NULL
comp34298_c2_seq4	0.005	41.82	0.973069	NULL	NULL
comp34706_c6_seq9	0.005	41.61	0.973069	NULL	NULL
comp10409_c0_seq1	0.005	40.95	0.972308	NULL	NULL
comp32170_c0_seq5	0.005	40.73	0.972308	NULL	NULL
comp32778_c0_seq3	0.005	40.47	0.972308	NULL	NULL
comp32060_c0_seq3	0.005	40.29	0.972308	NULL	NULL
comp28874_c0_seq1	0.005	40.26	0.972308	NULL	NULL
comp31678_c0_seq6	0.005	39.26	0.971486	NULL	NULL
comp33731_c0_seq3	0.005	39.21	0.971486	NULL	NULL
comp34762_c1_seq1	0.005	39	0.970677	NULL	NULL
comp34655_c1_seq1	0.005	38.46	0.970677	NULL	NULL
comp21574_c0_seq2	0.005	38.37	0.970677	NULL	NULL
comp33252_c0_seq7	0.005	37.94	0.969807	NULL	NULL
comp24369_c0_seq8	0.005	37.84	0.969807	NULL	NULL
comp34274_c0_seq2	0.005	37.15	0.969807	NULL	NULL
comp26635_c0_seq1	0.005	37	0.968885	NULL	NULL
comp9083_c0_seq1	0.005	37	0.968885	NULL	NULL
comp21242_c0_seq2	0.005	36.22	0.968885	NULL	NULL
comp21608_c1_seq1	0.005	35.62	0.967805	NULL	NULL
comp34749_c0_seq1	0.005	33.19	0.965495	NULL	NULL
comp34307_c0_seq3	0.005	33.12	0.965495	NULL	NULL
comp5869_c0_seq1	0.005	32.98	0.964233	NULL	NULL
comp31986_c1_seq31	0.005	32.59	0.964233	NULL	NULL
comp34764_c2_seq3	0.005	32.43	0.964233	NULL	NULL
comp31550_c0_seq10	0.005	32.16	0.964233	NULL	NULL
comp31862_c2_seq12	0.005	32.15	0.964233	NULL	NULL
comp26400_c1_seq2	0.005	32	0.964233	NULL	NULL
comp33930_c0_seq57	0.005	31.93	0.962829	NULL	NULL
comp23195_c0_seq2	0.005	31.73	0.962829	NULL	NULL
comp34575_c0_seq21	0.005	31.35	0.962829	NULL	NULL
comp34190_c0_seq12	0.005	31.27	0.962829	NULL	NULL
comp5921_c0_seq1	0.005	31.12	0.962829	NULL	NULL
comp21684_c0_seq1	0.005	31	0.962829	NULL	NULL
comp32280_c0_seq2	0.005	30.84	0.961345	NULL	NULL
comp26332_c0_seq1	0.005	30.34	0.961345	NULL	NULL
comp31967_c1_seq5	0.005	30.25	0.961345	NULL	NULL
comp33518_c0_seq18	0.005	30.18	0.961345	NULL	NULL
comp14314_c0_seq1	0.005	30	0.961345	NULL	NULL
comp33570_c0_seq20	0.005	29.85	0.95965	NULL	NULL
comp32517_c0_seq3	0.005	29.53	0.95965	NULL	NULL
comp33518_c3_seq3	0.005	29.47	0.95965	NULL	NULL
comp33562_c1_seq3	0.005	29.35	0.95965	NULL	NULL
comp33930_c0_seq110	0.005	29.18	0.95965	NULL	NULL
comp19833_c0_seq1	0.005	29	0.95965	NULL	NULL
comp29941_c1_seq1	0.005	29	0.95965	NULL	NULL
comp34750_c4_seq3	0.005	28.81	0.957906	NULL	NULL
comp26527_c0_seq3	0.005	28.62	0.957906	NULL	NULL
comp23045_c0_seq2	0.005	28.59	0.957906	NULL	NULL
comp30078_c0_seq1	0.005	28.26	0.957906	NULL	NULL
comp27691_c0_seq1	0.005	28.16	0.957906	NULL	NULL
comp11189_c0_seq1	0.005	28	0.957906	NULL	NULL
comp24329_c0_seq1	0.005	28	0.957906	NULL	NULL
comp23743_c1_seq1	0.005	27.69	0.955932	NULL	NULL
comp26365_c0_seq4	0.005	27.63	0.955932	NULL	NULL
comp26487_c1_seq4	0.005	27.58	0.955932	NULL	NULL
comp32058_c0_seq15	0.005	27.49	0.955932	NULL	NULL
comp34506_c0_seq7	0.005	27.37	0.955932	NULL	NULL
comp34269_c0_seq5	0.005	27	0.955932	NULL	NULL
comp34785_c0_seq9	0.005	26.98	0.953905	NULL	NULL
comp33679_c0_seq2	0.005	26.78	0.953905	NULL	NULL
comp22203_c0_seq2	0.005	26.76	0.953905	NULL	NULL
comp32003_c2_seq2	0.005	26.72	0.953905	NULL	NULL
comp34307_c0_seq8	0.005	26.56	0.953905	NULL	NULL
comp33901_c0_seq10	0.005	26.45	0.953905	NULL	NULL
comp34146_c0_seq8	0.005	26.42	0.953905	NULL	NULL
comp27166_c0_seq1	0.005	26.3	0.953905	NULL	NULL
comp29531_c0_seq4	0.005	26.22	0.953905	NULL	NULL
comp33907_c2_seq4	0.005	26.15	0.953905	NULL	NULL
comp34608_c1_seq7	0.005	26.09	0.953905	NULL	NULL
comp12881_c0_seq1	0.005	26	0.953905	NULL	NULL
comp13655_c0_seq1	0.005	26	0.953905	NULL	NULL
comp18809_c0_seq1	0.005	26	0.953905	NULL	NULL
comp22078_c0_seq1	0.005	26	0.953905	NULL	NULL
comp33726_c5_seq3	0.005	26	0.953905	NULL	NULL
comp6527_c0_seq1	0.005	26	0.953905	NULL	NULL
comp19594_c0_seq1	0.005	25.99	0.95172	NULL	NULL
comp34575_c0_seq9	0.005	25.94	0.95172	NULL	NULL
comp26588_c0_seq4	0.005	25.7	0.95172	NULL	NULL
comp32210_c1_seq9	0.005	25.53	0.95172	NULL	NULL
comp31059_c0_seq10	0.005	25.3	0.95172	NULL	NULL
comp34758_c0_seq9	0.005	25.3	0.95172	NULL	NULL
comp34534_c0_seq8	0.005	25.16	0.95172	NULL	NULL
comp13658_c0_seq1	0.005	25	0.95172	NULL	NULL
comp19528_c0_seq1	0.005	25	0.95172	NULL	NULL
comp29193_c2_seq2	0.005	25	0.95172	NULL	NULL
comp28998_c0_seq2	0.005	55.71	0.980491	gi|115448199|ref|NP_001047879.1|	Os02g0707900 [Oryza sativa Japonica Group] >gi|19387249|gb|AAL87161.1|AF480496_15 putative ethylene-responsive protein [Oryza sativa Japonica Group] >gi|41053162|dbj|BAD08104.1| ethylene-responsive protein-like [Oryza sativa Japonica Group] >gi|113537410|dbj|BAF09793.1| Os02g0707900 [Oryza sativa Japonica Group] >gi|125540838|gb|EAY87233.1| hypothetical protein OsI_08635 [Oryza sativa Indica Grou…
comp34723_c0_seq7	3	167.09	0.968143	gi|115452223|ref|NP_001049712.1|	Os03g0276500 [Oryza sativa Japonica Group] >gi|108707463|gb|ABF95258.1| Heat shock cognate 70 kDa protein, putative, expressed [Oryza sativa Japonica Group] >gi|113548183|dbj|BAF11626.1| Os03g0276500 [Oryza sativa Japonica Group] >gi|125585779|gb|EAZ26443.1| hypothetical protein OsJ_10329 [Oryza sativa Japonica Group] >gi|215706307|dbj|BAG93163.1| unnamed protein product [Oryza sativa Japonica Gr…
comp30405_c0_seq1	4	79.27	0.960591	gi|334546756|gb|AEG79619.1|	P0 protein [Turnip yellows virus]
comp31000_c0_seq2	0.005	27.88	0.955932	gi|149900503|gb|ABR32183.1|	peptide transporter [Hakea actites]
comp31305_c0_seq5	33.67	168.65	0.959527	gi|3582781|gb|AAC69181.1|	peroxisomal targeting sequence 1 receptor [Nicotiana tabacum]
comp21623_c0_seq1	249.77	4378.31	0.97454	gi|511369824|gb|AGN73981.1|	photosystem I assembly protein Ycf3 (chloroplast) (chloroplast) [Aconitum barbatum var. puberulum]
comp34409_c0_seq8	27.88	274.46	0.969668	gi|290790712|gb|ADD62970.1|	photosystem I P700 apoprotein A1 [Oryza australiensis]
comp34409_c0_seq12	311.63	1155.72	0.950486	gi|372484692|gb|AEX95986.1|	photosystem I P700 apoprotein A2 (chloroplast) [Doryanthes palmeri]
comp34015_c2_seq2	17	182.58	0.967844	gi|669100470|ref|YP_009048594.1|	photosystem I reaction center subunit IX [Paris verticillata] >gi|372484384|gb|AEX95833.1| photosystem I subunit IX (chloroplast) [Aphyllanthes monspeliensis] >gi|372484404|gb|AEX95843.1| photosystem I subunit IX (chloroplast) [Bowiea volubilis] >gi|372484406|gb|AEX95844.1| photosystem I subunit IX (chloroplast) [Drimia altissima] >gi|372484408|gb|AEX95845.1| photosystem I subunit IX (chloroplast…
comp30859_c0_seq1	119	2035.85	0.974296	gi|657371725|gb|KEH17706.1|	photosystem II CP43 chlorophyll apoprotein [Medicago truncatula]
comp34015_c6_seq2	3.72	482.43	0.972521	gi|372484219|gb|AEX95751.1|	photosystem II CP47 chlorophyll apoprotein (chloroplast) [Iris tenax] >gi|374974590|gb|AFA27389.1| photosystem II CP47 chlorophyll apoprotein, partial [Iris virginica]
comp34015_c6_seq1	57.28	248.57	0.955669	gi|372484219|gb|AEX95751.1|	photosystem II CP47 chlorophyll apoprotein (chloroplast) [Iris tenax] >gi|374974590|gb|AFA27389.1| photosystem II CP47 chlorophyll apoprotein, partial [Iris virginica]
comp34015_c7_seq12	10.07	217.3	0.969486	gi|357471541|ref|XP_003606055.1|	Photosystem II CP47 chlorophyll apoprotein [Medicago truncatula]
comp31975_c0_seq1	120.64	1431.46	0.973857	gi|112030956|gb|ABH88068.1|	photosystem II protein D1 [Phaseolus vulgaris]
comp31975_c0_seq3	49.54	970.2	0.973679	gi|112030956|gb|ABH88068.1|	photosystem II protein D1 [Phaseolus vulgaris]
comp31975_c0_seq2	75.83	431.88	0.965176	gi|112030956|gb|ABH88068.1|	photosystem II protein D1 [Phaseolus vulgaris]
comp33376_c2_seq2	0.005	70.08	0.984911	gi|224083878|ref|XP_002307155.1|	phytochrome kinase substrate-related family protein [Populus trichocarpa] >gi|118485620|gb|ABK94660.1| unknown [Populus trichocarpa] >gi|222856604|gb|EEE94151.1| phytochrome kinase substrate-related family protein [Populus trichocarpa]
comp22417_c0_seq1	39	267.01	0.966267	gi|27902903|gb|AAO24235.1|	phytoene desaturase [Crocus sativus]
comp30738_c0_seq8	30.56	224.37	0.966946	gi|40557193|gb|AAR87868.1|	phytoene synthase [Oncidium hybrid cultivar]
comp30738_c0_seq3	23.42	112.55	0.951066	gi|399220709|gb|AFP33585.1|	phytoene synthase 1 [Musa troglodytarum] >gi|399220715|gb|AFP33588.1| phytoene synthase 1 [Musa troglodytarum]
comp21182_c0_seq1	39	527.8	0.972537	gi|663442059|gb|AIF28440.1|	PIN-like protein, partial [Freycinetia multiflora]
comp28113_c0_seq1	35	289.19	0.969265	gi|663441883|gb|AIF28352.1|	PIN-like protein, partial [Ludovia sp. SFB-2014]
comp31850_c0_seq7	123.23	699.2	0.966401	gi|78146180|gb|ABB22779.1|	PISTILLATA-like MADS box protein [Crocus sativus]
comp31728_c0_seq2	98.21	403.79	0.95719	gi|78146139|gb|ABB22777.1|	PISTILLATA-like MADS box protein [Crocus sativus]
comp31728_c0_seq1	65.79	267.11	0.955353	gi|78146158|gb|ABB22778.1|	PISTILLATA-like MADS box protein [Crocus sativus]
comp31850_c0_seq2	21.58	163.53	0.964888	gi|78146180|gb|ABB22779.1|	PISTILLATA-like MADS box protein [Crocus sativus]
comp31850_c0_seq4	31.62	165.72	0.959545	gi|78146198|gb|ABB22780.1|	PISTILLATA-like MADS box protein [Crocus sativus] >gi|78146206|gb|ABB22781.1| PISTILLATA-like MADS box protein [Crocus sativus]
comp27224_c0_seq1	7	225	0.969752	gi|14586969|gb|AAK70407.1|AF369930_2	pol polyprotein [Citrus x paradisi]
comp30672_c0_seq1	29.77	128.86	0.950215	gi|669192543|gb|AII16005.1|	polyprotein [Dasheen mosaic virus]
comp34047_c3_seq7	54.16	370.57	0.967584	gi|27764548|gb|AAO23078.1|	polyprotein [Glycine max]
comp21893_c0_seq1	6	371.97	0.971765	gi|627791837|gb|AHY61037.1|	polyprotein [Hardenbergia mosaic virus]
comp34787_c0_seq1	49630.3	412413	0.973455	gi|256587853|gb|ACU98954.1|	polyprotein [Soybean mosaic virus]
comp21893_c1_seq1	2	53.91	0.95348	gi|525569145|gb|AGR55589.1|	polyprotein [Soybean mosaic virus]
comp17534_c0_seq1	0.005	130	0.991769	gi|552090181|gb|AGE83528.1|	polyprotein [Watermelon mosaic virus]
comp22096_c0_seq2	12.44	93.97	0.959523	gi|194399687|gb|ACF60795.1|	polyprotein [Watermelon mosaic virus]
comp30657_c1_seq2	14.09	80.37	0.952058	gi|194399691|gb|ACF60797.1|	polyprotein [Watermelon mosaic virus]
comp30657_c1_seq3	0.005	28.37	0.957906	gi|194399691|gb|ACF60797.1|	polyprotein [Watermelon mosaic virus]
comp29986_c0_seq1	39.34	179.43	0.954911	gi|360040873|ref|YP_004936165.1|	polyprotein [Yam bean mosaic virus] >gi|359390878|gb|AEV45179.1| polyprotein [Yam bean mosaic virus]
comp15222_c0_seq1	0.005	44.3	0.975102	gi|113205226|gb|ABI34306.1|	Polyprotein, putative [Solanum demissum]
comp34723_c0_seq8	46	1623.89	0.974184	gi|326519769|dbj|BAK00257.1|	predicted protein [Hordeum vulgare subsp. vulgare]
comp6131_c0_seq1	49	248	0.962153	gi|326496378|dbj|BAJ94651.1|	predicted protein [Hordeum vulgare subsp. vulgare]
comp32014_c0_seq7	7.29	88.42	0.961582	gi|326498595|dbj|BAK02283.1|	predicted protein [Hordeum vulgare subsp. vulgare]
comp28088_c0_seq2	3.59	53.61	0.953031	gi|326531936|dbj|BAK01344.1|	predicted protein [Hordeum vulgare subsp. vulgare]
comp28011_c0_seq1	8	115.57	0.964813	gi|672111698|ref|XP_008802001.1|	PREDICTED: (R)-mandelonitrile lyase-like [Phoenix dactylifera]
comp21206_c0_seq1	0.005	42	0.973069	gi|672200349|ref|XP_008777855.1|	PREDICTED: 1-(5-phosphoribosyl)-5-[(5-phosphoribosylamino)methylideneamino] imidazole-4-carboxamide isomerase, chloroplastic, partial [Phoenix dactylifera]
comp31950_c0_seq4	36.63	356.72	0.970691	gi|672180856|ref|XP_008810630.1|	PREDICTED: 15-cis-zeta-carotene isomerase, chloroplastic [Phoenix dactylifera]
comp31950_c0_seq1	36.26	189.5	0.960578	gi|672180856|ref|XP_008810630.1|	PREDICTED: 15-cis-zeta-carotene isomerase, chloroplastic [Phoenix dactylifera]
comp31950_c0_seq2	15.25	89.17	0.953672	gi|672180856|ref|XP_008810630.1|	PREDICTED: 15-cis-zeta-carotene isomerase, chloroplastic [Phoenix dactylifera]
comp23640_c0_seq2	1	47	0.950949	gi|672177651|ref|XP_008808925.1|	PREDICTED: 17.1 kDa class II heat shock protein-like [Phoenix dactylifera]
comp33464_c0_seq1	33.67	465.94	0.972235	gi|672166923|ref|XP_008803401.1|	PREDICTED: 17.4 kDa class III heat shock protein [Phoenix dactylifera]
comp33464_c0_seq3	18.83	416.34	0.972012	gi|672166923|ref|XP_008803401.1|	PREDICTED: 17.4 kDa class III heat shock protein [Phoenix dactylifera]
comp33464_c0_seq2	5.05	133.14	0.96628	gi|672166923|ref|XP_008803401.1|	PREDICTED: 17.4 kDa class III heat shock protein [Phoenix dactylifera]
comp33464_c0_seq4	8.48	71.29	0.956273	gi|672166923|ref|XP_008803401.1|	PREDICTED: 17.4 kDa class III heat shock protein [Phoenix dactylifera]
comp19081_c0_seq2	14.34	77.71	0.950727	gi|672122882|ref|XP_008784786.1|	PREDICTED: 187-kDa microtubule-associated protein AIR9-like [Phoenix dactylifera]
comp28619_c0_seq1	82	476.38	0.965476	gi|672122739|ref|XP_008784707.1|	PREDICTED: 20 kDa chaperonin, chloroplastic-like [Phoenix dactylifera]
comp32196_c0_seq3	140.87	2815.79	0.974433	gi|672117566|ref|XP_008781974.1|	PREDICTED: 22.0 kDa class IV heat shock protein-like [Phoenix dactylifera]
comp32196_c0_seq1	297.03	2226.46	0.972162	gi|672117566|ref|XP_008781974.1|	PREDICTED: 22.0 kDa class IV heat shock protein-like [Phoenix dactylifera]
comp32196_c0_seq4	71.76	1499.95	0.974084	gi|672117566|ref|XP_008781974.1|	PREDICTED: 22.0 kDa class IV heat shock protein-like [Phoenix dactylifera]
comp30668_c0_seq1	57.04	1095.53	0.97379	gi|672117564|ref|XP_008781973.1|	PREDICTED: 22.0 kDa class IV heat shock protein-like [Phoenix dactylifera]
comp30668_c0_seq2	42.96	921.6	0.973626	gi|672117564|ref|XP_008781973.1|	PREDICTED: 22.0 kDa class IV heat shock protein-like [Phoenix dactylifera]
comp29863_c0_seq1	1	293.61	0.981702	gi|672136637|ref|XP_008792025.1|	PREDICTED: 26.5 kDa heat shock protein, mitochondrial [Phoenix dactylifera]
comp22678_c0_seq2	109.56	713.61	0.969315	gi|672189210|ref|XP_008813781.1|	PREDICTED: 2-alkenal reductase (NADP(+)-dependent)-like [Phoenix dactylifera]
comp33331_c0_seq7	16.28	81.83	0.951209	gi|672176841|ref|XP_008808499.1|	PREDICTED: 3'(2'),5'-bisphosphate nucleotidase-like [Phoenix dactylifera]
comp21165_c0_seq1	33.49	210.4	0.964676	gi|672162325|ref|XP_008800988.1|	PREDICTED: 30S ribosomal protein S1, chloroplastic [Phoenix dactylifera] >gi|672162328|ref|XP_008800989.1| PREDICTED: 30S ribosomal protein S1, chloroplastic [Phoenix dactylifera] >gi|672162331|ref|XP_008800990.1| PREDICTED: 30S ribosomal protein S1, chloroplastic [Phoenix dactylifera]
comp24868_c0_seq2	15	76.02	0.950065	gi|672162457|ref|XP_008801045.1|	PREDICTED: 30S ribosomal protein S13, chloroplastic [Phoenix dactylifera]
comp21876_c0_seq1	117	779	0.969469	gi|225439231|ref|XP_002271046.1|	PREDICTED: 3-isopropylmalate dehydratase-like [Vitis vinifera]
comp27856_c0_seq2	17.02	103.89	0.958495	gi|672161281|ref|XP_008800450.1|	PREDICTED: 3-ketoacyl-CoA synthase 10-like [Phoenix dactylifera]
comp25301_c0_seq1	13	73.83	0.950308	gi|672144884|ref|XP_008796343.1|	PREDICTED: 3-ketoacyl-CoA synthase 12-like [Phoenix dactylifera]
comp29345_c0_seq1	37	3813.29	0.974523	gi|659076285|ref|XP_008438597.1|	PREDICTED: 3-ketoacyl-CoA synthase 19-like [Cucumis melo]
comp34175_c0_seq1	129	668.85	0.965666	gi|672122052|ref|XP_008784346.1|	PREDICTED: 3-oxoacyl-[acyl-carrier-protein] synthase I, chloroplastic-like [Phoenix dactylifera]
comp33874_c0_seq9	0.005	45.7	0.975703	gi|672195561|ref|XP_008776574.1|	PREDICTED: 40S ribosomal protein S25-like [Phoenix dactylifera]
comp34625_c0_seq5	24.95	183.27	0.965722	gi|225442156|ref|XP_002275541.1|	PREDICTED: 40S ribosomal protein S3-3 [Vitis vinifera] >gi|297743020|emb|CBI35887.3| unnamed protein product [Vitis vinifera]
comp34625_c0_seq6	38.05	190.83	0.960505	gi|225442156|ref|XP_002275541.1|	PREDICTED: 40S ribosomal protein S3-3 [Vitis vinifera] >gi|297743020|emb|CBI35887.3| unnamed protein product [Vitis vinifera]
comp23458_c0_seq1	322.02	1425.07	0.960457	gi|672112727|ref|XP_008807336.1|	PREDICTED: 4-hydroxy-3-methylbut-2-en-1-yl diphosphate synthase, chloroplastic [Phoenix dactylifera] >gi|672112729|ref|XP_008807344.1| PREDICTED: 4-hydroxy-3-methylbut-2-en-1-yl diphosphate synthase, chloroplastic [Phoenix dactylifera]
comp31210_c1_seq4	0.005	26.41	0.953905	gi|672131756|ref|XP_008789444.1|	PREDICTED: 50S ribosomal protein L28, chloroplastic [Phoenix dactylifera]
comp31012_c0_seq3	0.005	71.71	0.985129	gi|672161692|ref|XP_008800672.1|	PREDICTED: 60S acidic ribosomal protein P1-like [Phoenix dactylifera] >gi|672161694|ref|XP_008800673.1| PREDICTED: 60S acidic ribosomal protein P1-like [Phoenix dactylifera]
comp32100_c0_seq1	91.14	418.19	0.959369	gi|672122217|ref|XP_008784431.1|	PREDICTED: 60S ribosomal protein L18a-like protein [Phoenix dactylifera]
comp33870_c1_seq3	365.98	1993.29	0.967189	gi|672141643|ref|XP_008794657.1|	PREDICTED: 70 kDa peptidyl-prolyl isomerase-like [Phoenix dactylifera]
comp33870_c1_seq5	180.83	743.14	0.958894	gi|672141643|ref|XP_008794657.1|	PREDICTED: 70 kDa peptidyl-prolyl isomerase-like [Phoenix dactylifera]
comp33870_c1_seq7	21.01	335.66	0.971278	gi|672141643|ref|XP_008794657.1|	PREDICTED: 70 kDa peptidyl-prolyl isomerase-like [Phoenix dactylifera]
comp33870_c1_seq1	31.99	342.41	0.970893	gi|672141643|ref|XP_008794657.1|	PREDICTED: 70 kDa peptidyl-prolyl isomerase-like [Phoenix dactylifera]
comp31670_c0_seq4	98.87	453.98	0.959644	gi|359485241|ref|XP_003633242.1|	PREDICTED: 8-hydroxyquercetin 8-O-methyltransferase isoform 2 [Vitis vinifera]
comp31670_c0_seq1	95.05	449.81	0.959896	gi|359485243|ref|XP_002277927.2|	PREDICTED: 8-hydroxyquercetin 8-O-methyltransferase isoform 2 [Vitis vinifera]
comp29356_c3_seq1	1139.85	4076.9	0.950022	gi|672184579|ref|XP_008812600.1|	PREDICTED: ABC transporter C family member 14-like [Phoenix dactylifera] >gi|672184581|ref|XP_008812601.1| PREDICTED: ABC transporter C family member 14-like [Phoenix dactylifera]
comp31329_c0_seq1	37	147.97	0.951086	gi|357129608|ref|XP_003566453.1|	PREDICTED: ABC transporter C family member 8-like [Brachypodium distachyon]
comp28912_c0_seq2	6.15	57.71	0.952838	gi|359487564|ref|XP_003633613.1|	PREDICTED: ABC transporter I family member 20 isoform 2 [Vitis vinifera]
comp18797_c0_seq1	9	73	0.95687	gi|672184265|ref|XP_008812438.1|	PREDICTED: abnormal spindle-like microcephaly-associated protein homolog [Phoenix dactylifera]
comp20807_c1_seq1	2.15	49.47	0.951513	gi|645222449|ref|XP_008218169.1|	PREDICTED: acyltransferase-like protein At1g54570, chloroplastic [Prunus mume]
comp28243_c0_seq1	65.09	1233.44	0.973907	gi|672159079|ref|XP_008799292.1|	PREDICTED: acyltransferase-like protein At1g54570, chloroplastic isoform X1 [Phoenix dactylifera]
comp34077_c0_seq3	0.005	28.2	0.957906	gi|225446168|ref|XP_002277581.1|	PREDICTED: ADP-ribosylation factor 1 [Vitis vinifera] >gi|297735327|emb|CBI17767.3| unnamed protein product [Vitis vinifera]
comp33125_c0_seq22	0.005	283.92	0.996232	gi|514813039|ref|XP_004981306.1|	PREDICTED: ADP-ribosylation factor-like isoform X3 [Setaria italica]
comp33125_c0_seq4	0.005	108.23	0.990261	gi|514813039|ref|XP_004981306.1|	PREDICTED: ADP-ribosylation factor-like isoform X3 [Setaria italica]
comp32553_c0_seq1	0.005	40.08	0.972308	gi|672160313|ref|XP_008799934.1|	PREDICTED: ALBINO3-like protein 1, chloroplastic isoform X2 [Phoenix dactylifera]
comp29462_c0_seq4	42.21	196.67	0.955929	gi|672167320|ref|XP_008803615.1|	PREDICTED: aldehyde dehydrogenase family 3 member F1 [Phoenix dactylifera]
comp34241_c0_seq2	251.77	2160.4	0.973131	gi|672116845|ref|XP_008781593.1|	PREDICTED: aldehyde dehydrogenase family 3 member H1 [Phoenix dactylifera]
comp26815_c0_seq1	27.01	134.11	0.953077	gi|514762826|ref|XP_004965123.1|	PREDICTED: alpha-mannosidase 2x-like [Setaria italica]
comp28472_c0_seq1	37.01	166.57	0.954318	gi|672156997|ref|XP_008798189.1|	PREDICTED: aminodeoxychorismate synthase [Phoenix dactylifera]
comp25274_c0_seq1	41	217.07	0.961465	gi|672183762|ref|XP_008812170.1|	PREDICTED: anthranilate phosphoribosyltransferase, chloroplastic-like [Phoenix dactylifera]
comp26076_c0_seq1	454.86	2690	0.967867	gi|672138460|ref|XP_008792989.1|	PREDICTED: antifungal protein ginkbilobin-2-like [Phoenix dactylifera]
comp32812_c0_seq3	0.005	35.95	0.967805	gi|672124586|ref|XP_008785682.1|	PREDICTED: AP-3 complex subunit sigma [Phoenix dactylifera]
comp34046_c0_seq2	41.79	197.42	0.955988	gi|645242000|ref|XP_008227345.1|	PREDICTED: asparagine--tRNA ligase, cytoplasmic 1-like [Prunus mume]
comp33699_c6_seq1	40	221.65	0.962205	gi|672163206|ref|XP_008801441.1|	PREDICTED: aspartate--tRNA ligase, cytoplasmic-like [Phoenix dactylifera]
comp31017_c1_seq1	33	168.44	0.959594	gi|672133838|ref|XP_008790555.1|	PREDICTED: ATPase family AAA domain-containing protein 1-like isoform X1 [Phoenix dactylifera] >gi|672133840|ref|XP_008790556.1| PREDICTED: ATPase family AAA domain-containing protein 1-like isoform X2 [Phoenix dactylifera]
comp30970_c0_seq2	14.48	145.43	0.966076	gi|672178175|ref|XP_008809212.1|	PREDICTED: ATPase family AAA domain-containing protein 3-like isoform X1 [Phoenix dactylifera]
comp6284_c0_seq1	85	556.82	0.968761	gi|672192212|ref|XP_008775711.1|	PREDICTED: ATP-dependent Clp protease proteolytic subunit-related protein 1, chloroplastic [Phoenix dactylifera]
comp32572_c0_seq1	10.46	89.09	0.959991	gi|672135226|ref|XP_008791279.1|	PREDICTED: ATP-dependent Clp protease proteolytic subunit-related protein 2, chloroplastic [Phoenix dactylifera]
comp32387_c0_seq1	9.13	110.73	0.964166	gi|672152251|ref|XP_008797482.1|	PREDICTED: ATP-dependent Clp protease proteolytic subunit-related protein 4, chloroplastic-like [Phoenix dactylifera]
comp28417_c0_seq10	0.005	33.11	0.965495	gi|502157142|ref|XP_004510773.1|	PREDICTED: ATP-dependent helicase BRM-like [Cicer arietinum]
comp28417_c0_seq7	0.005	25.83	0.95172	gi|502157142|ref|XP_004510773.1|	PREDICTED: ATP-dependent helicase BRM-like [Cicer arietinum]
comp25203_c0_seq1	18.18	239	0.969757	gi|514734068|ref|XP_004957830.1|	PREDICTED: ATP-dependent helicase rhp16-like [Setaria italica]
comp29643_c0_seq5	0.005	27.8	0.955932	gi|672116680|ref|XP_008781510.1|	PREDICTED: ATP-dependent RNA helicase DHX29 [Phoenix dactylifera] >gi|672116682|ref|XP_008781511.1| PREDICTED: ATP-dependent RNA helicase DHX29 [Phoenix dactylifera]
comp24879_c0_seq1	28.14	167.6	0.960388	gi|672173825|ref|XP_008807051.1|	PREDICTED: ATP-dependent zinc metalloprotease FtsH [Phoenix dactylifera] >gi|672173827|ref|XP_008807052.1| PREDICTED: ATP-dependent zinc metalloprotease FtsH [Phoenix dactylifera]
comp14869_c0_seq1	119	511	0.958142	gi|672153748|ref|XP_008797599.1|	PREDICTED: auxin transport protein BIG [Phoenix dactylifera]
comp31413_c0_seq1	741.94	6743.74	0.973931	gi|672142300|ref|XP_008795008.1|	PREDICTED: BAG family molecular chaperone regulator 6-like [Phoenix dactylifera]
comp28780_c0_seq2	0.005	38.45	0.970677	gi|672181105|ref|XP_008810759.1|	PREDICTED: basic 7S globulin-like [Phoenix dactylifera]
comp34485_c0_seq9	31.46	155.6	0.954291	gi|672166295|ref|XP_008803073.1|	PREDICTED: bax inhibitor 1 [Phoenix dactylifera]
comp29589_c0_seq3	9.07	63.03	0.950635	gi|672189446|ref|XP_008774996.1|	PREDICTED: beta carbonic anhydrase 5, chloroplastic-like [Phoenix dactylifera]
comp34195_c0_seq4	15.07	437	0.97219	gi|672121471|ref|XP_008784034.1|	PREDICTED: beta-fructofuranosidase, insoluble isoenzyme 4-like [Phoenix dactylifera]
comp30083_c0_seq1	84	631.42	0.970678	gi|672120172|ref|XP_008783343.1|	PREDICTED: beta-galactosidase 7-like [Phoenix dactylifera]
comp29355_c0_seq3	0.005	142.13	0.992429	gi|672132579|ref|XP_008789872.1|	PREDICTED: beta-glucosidase 22-like [Phoenix dactylifera]
comp17547_c0_seq1	5	555.8	0.972829	gi|514814048|ref|XP_004981803.1|	PREDICTED: BI1-like protein-like [Setaria italica]
comp30452_c0_seq1	2	338	0.971517	gi|672203466|ref|XP_008778652.1|	PREDICTED: bifunctional pinoresinol-lariciresinol reductase 2-like [Phoenix dactylifera]
comp32957_c0_seq2	462.27	1792.88	0.951326	gi|672159583|ref|XP_008799556.1|	PREDICTED: bifunctional UDP-glucose 4-epimerase and UDP-xylose 4-epimerase 1 [Phoenix dactylifera]
comp32536_c0_seq1	26.1	121	0.95141	gi|672109087|ref|XP_008788422.1|	PREDICTED: BTB/POZ domain-containing protein FBL11 isoform X2 [Phoenix dactylifera]
comp26963_c0_seq3	9	103.2	0.963291	gi|470128230|ref|XP_004300049.1|	PREDICTED: calcium and calcium/calmodulin-dependent serine/threonine-protein kinase-like [Fragaria vesca subsp. vesca]
comp27244_c0_seq3	0.005	39.68	0.971486	gi|672174625|ref|XP_008807442.1|	PREDICTED: calmodulin-binding transcription activator 4-like [Phoenix dactylifera]
comp33337_c0_seq5	20.96	138.5	0.961831	gi|672168537|ref|XP_008804270.1|	PREDICTED: casein kinase I-like isoform X1 [Phoenix dactylifera]
comp24154_c0_seq2	412.5	1901.32	0.962086	gi|672134142|ref|XP_008790715.1|	PREDICTED: CASP-like protein VIT_17s0000g00560 [Phoenix dactylifera]
comp28307_c0_seq2	401.87	1557.84	0.951192	gi|672133745|ref|XP_008790506.1|	PREDICTED: CBL-interacting protein kinase 1-like [Phoenix dactylifera]
comp34754_c0_seq9	0.005	68.13	0.984446	gi|672121145|ref|XP_008783865.1|	PREDICTED: CBL-interacting protein kinase 6-like [Phoenix dactylifera]
comp34363_c0_seq4	151.34	794.21	0.966035	gi|672176500|ref|XP_008808323.1|	PREDICTED: CBL-interacting serine/threonine-protein kinase 14-like [Phoenix dactylifera]
comp30566_c0_seq18	0.005	91.13	0.988441	gi|672158385|ref|XP_008798932.1|	PREDICTED: CBS domain-containing protein CBSCBSPB1-like [Phoenix dactylifera]
comp28915_c0_seq1	1	105.01	0.964539	gi|672114723|ref|XP_008778345.1|	PREDICTED: CBS domain-containing protein CBSX5-like [Phoenix dactylifera]
comp22074_c0_seq1	18	90	0.952867	gi|672144034|ref|XP_008795907.1|	PREDICTED: CCAAT/enhancer-binding protein zeta isoform X2 [Phoenix dactylifera]
comp24283_c0_seq1	42.99	202.67	0.956176	gi|672165805|ref|XP_008802816.1|	PREDICTED: CCR4-NOT transcription complex subunit 1-like isoform X4 [Phoenix dactylifera]
comp33184_c2_seq4	238.64	1733.25	0.971939	gi|672160473|ref|XP_008800018.1|	PREDICTED: cell division cycle 20.2, cofactor of APC complex-like [Phoenix dactylifera] >gi|672160475|ref|XP_008800019.1| PREDICTED: cell division cycle 20.2, cofactor of APC complex-like [Phoenix dactylifera] >gi|672160477|ref|XP_008800020.1| PREDICTED: cell division cycle 20.2, cofactor of APC complex-like [Phoenix dactylifera]
comp33184_c2_seq2	62.95	556.06	0.971433	gi|672160473|ref|XP_008800018.1|	PREDICTED: cell division cycle 20.2, cofactor of APC complex-like [Phoenix dactylifera] >gi|672160475|ref|XP_008800019.1| PREDICTED: cell division cycle 20.2, cofactor of APC complex-like [Phoenix dactylifera] >gi|672160477|ref|XP_008800020.1| PREDICTED: cell division cycle 20.2, cofactor of APC complex-like [Phoenix dactylifera]
comp33184_c2_seq3	0.005	82.57	0.987159	gi|672160473|ref|XP_008800018.1|	PREDICTED: cell division cycle 20.2, cofactor of APC complex-like [Phoenix dactylifera] >gi|672160475|ref|XP_008800019.1| PREDICTED: cell division cycle 20.2, cofactor of APC complex-like [Phoenix dactylifera] >gi|672160477|ref|XP_008800020.1| PREDICTED: cell division cycle 20.2, cofactor of APC complex-like [Phoenix dactylifera]
comp33379_c0_seq3	4.81	164.2	0.967956	gi|672122335|ref|XP_008784494.1|	PREDICTED: cell division cycle protein 48 homolog [Phoenix dactylifera]
comp34530_c0_seq5	9	78.82	0.958162	gi|672122335|ref|XP_008784494.1|	PREDICTED: cell division cycle protein 48 homolog [Phoenix dactylifera]
comp34516_c0_seq4	0.005	51.98	0.978836	gi|672196730|ref|XP_008776881.1|	PREDICTED: cell division cycle protein 48 homolog [Phoenix dactylifera]
comp18851_c0_seq1	23	123	0.957107	gi|502157367|ref|XP_004510851.1|	PREDICTED: cell division protein FtsY homolog, chloroplastic-like [Cicer arietinum]
comp22055_c0_seq5	0.005	216.59	0.995067	gi|672177428|ref|XP_008808809.1|	PREDICTED: chalcone synthase 3 [Phoenix dactylifera] >gi|672177432|ref|XP_008808811.1| PREDICTED: chalcone synthase 3 [Phoenix dactylifera] >gi|672177434|ref|XP_008808812.1| PREDICTED: chalcone synthase 3 [Phoenix dactylifera]
comp30195_c0_seq6	114.68	2181.19	0.974327	gi|672180915|ref|XP_008810663.1|	PREDICTED: chaperone protein ClpB1 [Phoenix dactylifera]
comp30195_c0_seq8	226.46	1219.81	0.966731	gi|672180915|ref|XP_008810663.1|	PREDICTED: chaperone protein ClpB1 [Phoenix dactylifera]
comp30195_c0_seq2	35.26	677.86	0.973138	gi|672180915|ref|XP_008810663.1|	PREDICTED: chaperone protein ClpB1 [Phoenix dactylifera]
comp30195_c0_seq3	0.005	59.2	0.981848	gi|672180915|ref|XP_008810663.1|	PREDICTED: chaperone protein ClpB1 [Phoenix dactylifera]
comp30195_c0_seq5	0.005	32.67	0.964233	gi|672180915|ref|XP_008810663.1|	PREDICTED: chaperone protein ClpB1 [Phoenix dactylifera]
comp32468_c0_seq2	19.65	369.71	0.971634	gi|657971762|ref|XP_008377670.1|	PREDICTED: chaperone protein ClpB4, mitochondrial [Malus domestica]
comp32468_c0_seq1	8.35	73.63	0.957163	gi|657971762|ref|XP_008377670.1|	PREDICTED: chaperone protein ClpB4, mitochondrial [Malus domestica]
comp19649_c0_seq1	12	111.04	0.9634	gi|672193209|ref|XP_008775970.1|	PREDICTED: chaperone protein dnaJ 11, chloroplastic [Phoenix dactylifera]
comp27118_c1_seq1	0.005	36	0.967805	gi|672113681|ref|XP_008812110.1|	PREDICTED: chitinase 3-like [Phoenix dactylifera]
comp28924_c0_seq1	4.94	139.1	0.966647	gi|672141456|ref|XP_008794556.1|	PREDICTED: chloride conductance regulatory protein ICln [Phoenix dactylifera]
comp28924_c0_seq4	0.005	29.23	0.95965	gi|672141456|ref|XP_008794556.1|	PREDICTED: chloride conductance regulatory protein ICln [Phoenix dactylifera]
comp16246_c0_seq1	5	240	0.970126	gi|672154038|ref|XP_008797623.1|	PREDICTED: chloroplastic group IIA intron splicing facilitator CRS1, chloroplastic [Phoenix dactylifera]
comp6147_c0_seq1	11.67	107.83	0.963042	gi|357120148|ref|XP_003561791.1|	PREDICTED: chromosome transmission fidelity protein 18 homolog [Brachypodium distachyon]
comp33483_c0_seq1	18.84	136.8	0.963361	gi|672138392|ref|XP_008792951.1|	PREDICTED: circumsporozoite protein-like [Phoenix dactylifera]
comp29394_c0_seq2	21.44	183.08	0.966873	gi|672164056|ref|XP_008801892.1|	PREDICTED: COBW domain-containing protein 1-like [Phoenix dactylifera]
comp28832_c0_seq3	0.005	41.57	0.973069	gi|672169714|ref|XP_008804896.1|	PREDICTED: COP9 signalosome complex subunit 5b-like [Phoenix dactylifera]
comp30950_c0_seq5	0.005	31.89	0.962829	gi|672122950|ref|XP_008784823.1|	PREDICTED: CSC1-like protein ERD4 [Phoenix dactylifera]
comp34173_c0_seq1	40	182	0.955026	gi|672142806|ref|XP_008795267.1|	PREDICTED: cullin-associated NEDD8-dissociated protein 1-like [Phoenix dactylifera] >gi|672142808|ref|XP_008795268.1| PREDICTED: cullin-associated NEDD8-dissociated protein 1-like [Phoenix dactylifera]
comp34769_c0_seq10	23.3	109.41	0.950607	gi|672161150|ref|XP_008800379.1|	PREDICTED: cyclin-dependent kinase G-2-like isoform X1 [Phoenix dactylifera] >gi|672161152|ref|XP_008800380.1| PREDICTED: cyclin-dependent kinase G-2-like isoform X1 [Phoenix dactylifera] >gi|672161154|ref|XP_008800381.1| PREDICTED: cyclin-dependent kinase G-2-like isoform X1 [Phoenix dactylifera] >gi|672161156|ref|XP_008800382.1| PREDICTED: cyclin-dependent kinase G-2-like isoform X1 [Phoenix da…
comp34769_c0_seq9	0.01	73.35	0.985535	gi|672161150|ref|XP_008800379.1|	PREDICTED: cyclin-dependent kinase G-2-like isoform X1 [Phoenix dactylifera] >gi|672161152|ref|XP_008800380.1| PREDICTED: cyclin-dependent kinase G-2-like isoform X1 [Phoenix dactylifera] >gi|672161154|ref|XP_008800381.1| PREDICTED: cyclin-dependent kinase G-2-like isoform X1 [Phoenix dactylifera] >gi|672161156|ref|XP_008800382.1| PREDICTED: cyclin-dependent kinase G-2-like isoform X1 [Phoenix da…
comp34842_c0_seq1	45	642.98	0.972987	gi|514800817|ref|XP_004975327.1|	PREDICTED: cysteine proteinase inhibitor 10-like [Setaria italica]
comp32253_c0_seq5	0.005	50.21	0.978403	gi|672135249|ref|XP_008791291.1|	PREDICTED: cysteine--tRNA ligase, cytoplasmic-like [Phoenix dactylifera]
comp32897_c0_seq3	0.005	44.09	0.975102	gi|672176133|ref|XP_008808137.1|	PREDICTED: cystinosin homolog [Phoenix dactylifera] >gi|672204862|ref|XP_008779028.1| PREDICTED: cystinosin homolog [Phoenix dactylifera]
comp21824_c0_seq1	2148.63	155785	0.974644	gi|672178936|ref|XP_008809621.1|	PREDICTED: cytochrome P450 71A1-like [Phoenix dactylifera]
comp26364_c0_seq1	1	118	0.965553	gi|645268034|ref|XP_008239349.1|	PREDICTED: cytochrome P450 71A1-like [Prunus mume]
comp30756_c1_seq1	6	145.16	0.966896	gi|672183932|ref|XP_008812264.1|	PREDICTED: cytochrome P450 77A3-like [Phoenix dactylifera]
comp30756_c1_seq2	0.005	72.84	0.985342	gi|672183932|ref|XP_008812264.1|	PREDICTED: cytochrome P450 77A3-like [Phoenix dactylifera]
comp33087_c0_seq5	14.04	125.22	0.963967	gi|672159516|ref|XP_008799522.1|	PREDICTED: cytochrome P450 87A3 [Phoenix dactylifera]
comp31759_c1_seq3	0.005	26.88	0.953905	gi|672162319|ref|XP_008800986.1|	PREDICTED: cytochrome P450 89A2-like [Phoenix dactylifera]
comp9304_c0_seq1	1	79.4	0.961157	gi|672178888|ref|XP_008809593.1|	PREDICTED: cytochrome P450 97B2, chloroplastic [Phoenix dactylifera]
comp34341_c0_seq10	4.89	73.22	0.959073	gi|672174664|ref|XP_008807455.1|	PREDICTED: DEAD-box ATP-dependent RNA helicase 20-like [Phoenix dactylifera]
comp33908_c0_seq1	15.43	79.86	0.95094	gi|672166301|ref|XP_008803076.1|	PREDICTED: decapping nuclease DXO homolog, chloroplastic isoform X3 [Phoenix dactylifera]
comp10508_c1_seq1	87.79	361.21	0.956762	gi|672194398|ref|XP_008776284.1|	PREDICTED: dehydration-responsive element-binding protein 2B-like isoform X2 [Phoenix dactylifera]
comp21727_c0_seq1	17	181	0.967808	gi|672194398|ref|XP_008776284.1|	PREDICTED: dehydration-responsive element-binding protein 2B-like isoform X2 [Phoenix dactylifera]
comp31570_c0_seq4	41.07	242.4	0.962816	gi|672131750|ref|XP_008789441.1|	PREDICTED: desumoylating isopeptidase 1 [Phoenix dactylifera]
comp33363_c0_seq9	231.23	872.57	0.950335	gi|573922810|ref|XP_006648987.1|	PREDICTED: diacylglycerol O-acyltransferase 2-like [Oryza brachyantha]
comp28371_c0_seq9	0.005	117.78	0.990908	gi|672146532|ref|XP_008797049.1|	PREDICTED: DNA ligase 1 [Phoenix dactylifera] >gi|672146534|ref|XP_008797051.1| PREDICTED: DNA ligase 1 [Phoenix dactylifera]
comp34083_c0_seq4	0.005	67.38	0.984187	gi|672130411|ref|XP_008788735.1|	PREDICTED: DNA repair helicase XPB1 [Phoenix dactylifera]
comp30396_c0_seq3	18.84	123.77	0.960818	gi|672109866|ref|XP_008792404.1|	PREDICTED: DNA repair protein RAD51 homolog 2 [Phoenix dactylifera] >gi|672109868|ref|XP_008792412.1| PREDICTED: DNA repair protein RAD51 homolog 2 [Phoenix dactylifera] >gi|672109870|ref|XP_008792421.1| PREDICTED: DNA repair protein RAD51 homolog 2 [Phoenix dactylifera] >gi|672109872|ref|XP_008792430.1| PREDICTED: DNA repair protein RAD51 homolog 2 [Phoenix dactylifera]
comp30396_c0_seq1	0.005	31.37	0.962829	gi|672109866|ref|XP_008792404.1|	PREDICTED: DNA repair protein RAD51 homolog 2 [Phoenix dactylifera] >gi|672109868|ref|XP_008792412.1| PREDICTED: DNA repair protein RAD51 homolog 2 [Phoenix dactylifera] >gi|672109870|ref|XP_008792421.1| PREDICTED: DNA repair protein RAD51 homolog 2 [Phoenix dactylifera] >gi|672109872|ref|XP_008792430.1| PREDICTED: DNA repair protein RAD51 homolog 2 [Phoenix dactylifera]
comp34544_c1_seq2	0.005	30.01	0.961345	gi|672158049|ref|XP_008798752.1|	PREDICTED: DNA topoisomerase 1-like isoform X2 [Phoenix dactylifera]
comp6294_c0_seq1	25	148	0.959476	gi|672111905|ref|XP_008803062.1|	PREDICTED: DNA-binding protein RHL1 [Phoenix dactylifera]
comp28696_c0_seq2	18.72	231.04	0.969531	gi|672172134|ref|XP_008806151.1|	PREDICTED: DNA-directed RNA polymerase II subunit 1 [Phoenix dactylifera]
comp34332_c0_seq11	152.93	645.23	0.958659	gi|502078078|ref|XP_004485833.1|	PREDICTED: dnaJ homolog subfamily B member 1-like [Cicer arietinum]
comp30266_c0_seq4	6.01	217.71	0.969592	gi|672181526|ref|XP_008810984.1|	PREDICTED: dnaJ homolog subfamily B member 3-like [Phoenix dactylifera]
comp30266_c0_seq5	14.99	127.76	0.964032	gi|672181526|ref|XP_008810984.1|	PREDICTED: dnaJ homolog subfamily B member 3-like [Phoenix dactylifera]
comp30266_c0_seq2	0.005	73.32	0.985535	gi|672181526|ref|XP_008810984.1|	PREDICTED: dnaJ homolog subfamily B member 3-like [Phoenix dactylifera]
comp30266_c0_seq1	0.005	40.21	0.972308	gi|672181526|ref|XP_008810984.1|	PREDICTED: dnaJ homolog subfamily B member 3-like [Phoenix dactylifera]
comp34332_c0_seq12	25	497.05	0.972484	gi|672107437|ref|XP_008810970.1|	PREDICTED: dnaJ homolog subfamily B member 4-like [Phoenix dactylifera]
comp34332_c0_seq3	27.63	237.25	0.968376	gi|672107437|ref|XP_008810970.1|	PREDICTED: dnaJ homolog subfamily B member 4-like [Phoenix dactylifera]
comp34332_c0_seq1	10.61	86.6	0.959401	gi|672107437|ref|XP_008810970.1|	PREDICTED: dnaJ homolog subfamily B member 4-like [Phoenix dactylifera]
comp31797_c0_seq16	4.94	72.63	0.958815	gi|672122153|ref|XP_008784397.1|	PREDICTED: dnaJ homolog subfamily B member 7-like isoform X1 [Phoenix dactylifera]
comp29165_c0_seq2	0.005	177.48	0.993951	gi|672134668|ref|XP_008790983.1|	PREDICTED: dnaJ homolog subfamily C member 25 homolog [Phoenix dactylifera]
comp25774_c0_seq2	0.005	125.8	0.991473	gi|672130738|ref|XP_008788910.1|	PREDICTED: dof zinc finger protein DOF5.4-like [Phoenix dactylifera]
comp32828_c0_seq4	0.005	60.41	0.982179	gi|672159089|ref|XP_008799297.1|	PREDICTED: double-stranded RNA-binding protein 2-like [Phoenix dactylifera]
comp25470_c0_seq1	42	229.98	0.961923	gi|672114530|ref|XP_008777375.1|	PREDICTED: D-xylose-proton symporter-like 3, chloroplastic [Phoenix dactylifera] >gi|672114532|ref|XP_008777383.1| PREDICTED: D-xylose-proton symporter-like 3, chloroplastic [Phoenix dactylifera]
comp34378_c0_seq7	0.005	311.34	0.996599	gi|672130855|ref|XP_008788971.1|	PREDICTED: E3 ubiquitin ligase BIG BROTHER-related-like [Phoenix dactylifera]
comp34276_c0_seq9	4.02	103.75	0.964043	gi|672180836|ref|XP_008810619.1|	PREDICTED: E3 ubiquitin-protein ligase UBR2-like [Phoenix dactylifera]
comp34276_c0_seq6	0.005	26.9	0.953905	gi|672180836|ref|XP_008810619.1|	PREDICTED: E3 ubiquitin-protein ligase UBR2-like [Phoenix dactylifera]
comp33550_c0_seq3	11.56	100.97	0.961655	gi|672169978|ref|XP_008805037.1|	PREDICTED: E3 ubiquitin-protein ligase UPL4-like isoform X2 [Phoenix dactylifera]
comp30148_c0_seq1	0.005	66.28	0.983929	gi|672169978|ref|XP_008805037.1|	PREDICTED: E3 ubiquitin-protein ligase UPL4-like isoform X2 [Phoenix dactylifera]
comp33979_c0_seq4	170.25	802.48	0.96133	gi|672125282|ref|XP_008786056.1|	PREDICTED: early light-induced protein 1, chloroplastic-like [Phoenix dactylifera]
comp33979_c0_seq1	45.6	226.74	0.956995	gi|672125282|ref|XP_008786056.1|	PREDICTED: early light-induced protein 1, chloroplastic-like [Phoenix dactylifera]
comp29483_c0_seq1	20.04	104.38	0.955015	gi|514728358|ref|XP_004956443.1|	PREDICTED: enoyl-[acyl-carrier-protein] reductase [NADH] 2, chloroplastic-like [Setaria italica]
comp32438_c0_seq1	0.005	42.38	0.97383	gi|672128605|ref|XP_008787796.1|	PREDICTED: ethylene-insensitive protein 2 isoform X2 [Phoenix dactylifera]
comp30511_c1_seq3	0.005	26.36	0.953905	gi|672116573|ref|XP_008781454.1|	PREDICTED: ethylene-responsive transcription factor ABR1-like [Phoenix dactylifera]
comp34349_c0_seq5	0.25	154.27	0.98848	gi|672165233|ref|XP_008802514.1|	PREDICTED: eukaryotic translation initiation factor 4G-like isoform X2 [Phoenix dactylifera]
comp32691_c0_seq9	0.005	137.24	0.992161	gi|672139444|ref|XP_008793503.1|	PREDICTED: FACT complex subunit SSRP1-like [Phoenix dactylifera]
comp12811_c0_seq1	11	89	0.959968	gi|672115382|ref|XP_008780649.1|	PREDICTED: FAM203 family protein DDB_G0276861 [Phoenix dactylifera]
comp29545_c0_seq7	58.67	367.13	0.96731	gi|672132203|ref|XP_008789681.1|	PREDICTED: F-box protein AFR-like [Phoenix dactylifera]
comp31603_c1_seq1	1	51.78	0.953048	gi|357163051|ref|XP_003579609.1|	PREDICTED: F-box protein At1g67340-like [Brachypodium distachyon]
comp26027_c0_seq4	0.005	31.85	0.962829	gi|672157897|ref|XP_008798672.1|	PREDICTED: F-box/kelch-repeat protein At3g61590-like [Phoenix dactylifera] >gi|672157899|ref|XP_008798673.1| PREDICTED: F-box/kelch-repeat protein At3g61590-like [Phoenix dactylifera]
comp28231_c0_seq2	231.29	903.09	0.950501	gi|672139494|ref|XP_008793529.1|	PREDICTED: F-box/LRR-repeat protein At3g48880-like [Phoenix dactylifera]
comp28623_c0_seq1	25.8	156.37	0.962522	gi|672198533|ref|XP_008777358.1|	PREDICTED: F-box/WD-40 repeat-containing protein At3g52030 isoform X4 [Phoenix dactylifera]
comp29960_c0_seq4	1702.29	12584	0.972406	gi|359479516|ref|XP_002275749.2|	PREDICTED: ferredoxin-3, chloroplastic-like isoform 1 [Vitis vinifera]
comp29960_c0_seq3	826.6	3282.59	0.951709	gi|359479516|ref|XP_002275749.2|	PREDICTED: ferredoxin-3, chloroplastic-like isoform 1 [Vitis vinifera]
comp33385_c0_seq5	18.9	139.23	0.963592	gi|672121801|ref|XP_008784206.1|	PREDICTED: filament-like plant protein 3 [Phoenix dactylifera] >gi|672121803|ref|XP_008784207.1| PREDICTED: filament-like plant protein 3 [Phoenix dactylifera] >gi|672121805|ref|XP_008784208.1| PREDICTED: filament-like plant protein 3 [Phoenix dactylifera]
comp32490_c1_seq1	88	599	0.968961	gi|672169934|ref|XP_008805016.1|	PREDICTED: flavonol synthase/flavanone 3-hydroxylase-like [Phoenix dactylifera]
comp23592_c0_seq1	111	680.67	0.969002	gi|672190234|ref|XP_008775192.1|	PREDICTED: fructose-bisphosphate aldolase cytoplasmic isozyme-like [Phoenix dactylifera]
comp33754_c0_seq5	37.52	354.83	0.970669	gi|672121813|ref|XP_008784213.1|	PREDICTED: fructose-bisphosphate aldolase, chloroplastic-like [Phoenix dactylifera]
comp33754_c0_seq4	27.79	286.79	0.970196	gi|672121813|ref|XP_008784213.1|	PREDICTED: fructose-bisphosphate aldolase, chloroplastic-like [Phoenix dactylifera]
comp33754_c0_seq3	27.12	260.62	0.969453	gi|672121813|ref|XP_008784213.1|	PREDICTED: fructose-bisphosphate aldolase, chloroplastic-like [Phoenix dactylifera]
comp33754_c0_seq1	13.57	153.95	0.966799	gi|672121813|ref|XP_008784213.1|	PREDICTED: fructose-bisphosphate aldolase, chloroplastic-like [Phoenix dactylifera]
comp33754_c0_seq2	0.005	101.82	0.989604	gi|672121813|ref|XP_008784213.1|	PREDICTED: fructose-bisphosphate aldolase, chloroplastic-like [Phoenix dactylifera]
comp34570_c1_seq5	26.11	399.87	0.971833	gi|672134435|ref|XP_008790868.1|	PREDICTED: fumarate hydratase 1, mitochondrial-like [Phoenix dactylifera]
comp34570_c1_seq10	0.005	60.21	0.982179	gi|672134435|ref|XP_008790868.1|	PREDICTED: fumarate hydratase 1, mitochondrial-like [Phoenix dactylifera]
comp34570_c1_seq14	0.005	50.84	0.978403	gi|672134435|ref|XP_008790868.1|	PREDICTED: fumarate hydratase 1, mitochondrial-like [Phoenix dactylifera]
comp13574_c1_seq1	36	159	0.952592	gi|672133341|ref|XP_008790285.1|	PREDICTED: G-box-binding factor 2-like [Phoenix dactylifera]
comp30985_c0_seq1	33	731	0.973275	gi|672172018|ref|XP_008806091.1|	PREDICTED: GDSL esterase/lipase At4g26790, partial [Phoenix dactylifera]
comp22060_c0_seq1	73.66	439.55	0.967873	gi|672203156|ref|XP_008778574.1|	PREDICTED: geranylgeranyl pyrophosphate synthase 7, chloroplastic-like [Phoenix dactylifera]
comp30772_c0_seq4	10.55	97.44	0.961744	gi|672115685|ref|XP_008780986.1|	PREDICTED: glucan endo-1,3-beta-glucosidase 4-like [Phoenix dactylifera]
comp15496_c0_seq1	88	373	0.95697	gi|672167391|ref|XP_008803655.1|	PREDICTED: glutamate receptor 3.5-like [Phoenix dactylifera]
comp29344_c0_seq2	21.65	124.17	0.957851	gi|672127218|ref|XP_008787072.1|	PREDICTED: glutamate--tRNA ligase, chloroplastic/mitochondrial, partial [Phoenix dactylifera]
comp27436_c0_seq2	40	343.69	0.969965	gi|672169652|ref|XP_008804864.1|	PREDICTED: glutamic acid-rich protein-like [Phoenix dactylifera] >gi|672169654|ref|XP_008804865.1| PREDICTED: glutamic acid-rich protein-like [Phoenix dactylifera] >gi|672169656|ref|XP_008804866.1| PREDICTED: glutamic acid-rich protein-like [Phoenix dactylifera] >gi|672169658|ref|XP_008804867.1| PREDICTED: glutamic acid-rich protein-like [Phoenix dactylifera]
comp30388_c0_seq1	2	91	0.962821	gi|659114326|ref|XP_008457014.1|	PREDICTED: glutathione S-transferase DHAR3, chloroplastic [Cucumis melo]
comp34139_c0_seq4	9.07	93.79	0.961795	gi|672115232|ref|XP_008780075.1|	PREDICTED: glutathione S-transferase U17-like [Phoenix dactylifera]
comp34139_c0_seq2	4.67	87.93	0.961976	gi|672115234|ref|XP_008780084.1|	PREDICTED: glutathione S-transferase U17-like [Phoenix dactylifera]
comp25519_c0_seq1	0.005	30.8	0.961345	gi|672200993|ref|XP_008778018.1|	PREDICTED: glycerophosphodiester phosphodiesterase gde1-like [Phoenix dactylifera]
comp32134_c0_seq5	10	98	0.962023	gi|672180278|ref|XP_008810324.1|	PREDICTED: grpE protein homolog, mitochondrial-like, partial [Phoenix dactylifera]
comp29837_c0_seq1	94	779.74	0.972053	gi|672139353|ref|XP_008793460.1|	PREDICTED: heat shock 70 kDa protein 14-like [Phoenix dactylifera]
comp29871_c0_seq1	155.09	737.1	0.961196	gi|672108693|ref|XP_008786326.1|	PREDICTED: heat shock 70 kDa protein 15-like [Phoenix dactylifera]
comp18032_c0_seq1	6	59	0.953711	gi|672108693|ref|XP_008786326.1|	PREDICTED: heat shock 70 kDa protein 15-like [Phoenix dactylifera]
comp28529_c0_seq1	8	194	0.968916	gi|672179944|ref|XP_008810149.1|	PREDICTED: heat shock 70 kDa protein 8 isoform X3 [Phoenix dactylifera]
comp34393_c0_seq1	143.37	2835.03	0.974433	gi|356549495|ref|XP_003543129.1|	PREDICTED: heat shock 70 kDa protein, mitochondrial-like [Glycine max]
comp34312_c0_seq2	86.51	866.62	0.973133	gi|672181002|ref|XP_008810705.1|	PREDICTED: heat shock 70 kDa protein, mitochondrial-like [Phoenix dactylifera] >gi|672181004|ref|XP_008810706.1| PREDICTED: heat shock 70 kDa protein, mitochondrial-like [Phoenix dactylifera] >gi|672181006|ref|XP_008810707.1| PREDICTED: heat shock 70 kDa protein, mitochondrial-like [Phoenix dactylifera] >gi|672181008|ref|XP_008810708.1| PREDICTED: heat shock 70 kDa protein, mitochondrial-like [Ph…
comp34272_c1_seq2	45.14	206.75	0.955997	gi|502102570|ref|XP_004492118.1|	PREDICTED: heat shock cognate 70 kDa protein 2-like [Cicer arietinum]
comp34272_c1_seq4	31.75	162.61	0.959294	gi|502102570|ref|XP_004492118.1|	PREDICTED: heat shock cognate 70 kDa protein 2-like [Cicer arietinum]
comp34723_c0_seq4	60.69	4566.01	0.974554	gi|657943943|ref|XP_008371627.1|	PREDICTED: heat shock cognate 70 kDa protein 2-like [Malus domestica] >gi|6969976|gb|AAF34134.1| high molecular weight heat shock protein [Malus domestica]
comp32124_c1_seq3	0.005	99.47	0.989399	gi|657943943|ref|XP_008371627.1|	PREDICTED: heat shock cognate 70 kDa protein 2-like [Malus domestica] >gi|6969976|gb|AAF34134.1| high molecular weight heat shock protein [Malus domestica]
comp32124_c1_seq2	1	77.07	0.96079	gi|657943943|ref|XP_008371627.1|	PREDICTED: heat shock cognate 70 kDa protein 2-like [Malus domestica] >gi|6969976|gb|AAF34134.1| high molecular weight heat shock protein [Malus domestica]
comp34723_c0_seq3	80.47	4359.46	0.974549	gi|357133369|ref|XP_003568297.1|	PREDICTED: heat shock cognate 70 kDa protein 4-like isoform 1 [Brachypodium distachyon] >gi|357133371|ref|XP_003568298.1| PREDICTED: heat shock cognate 70 kDa protein 4-like isoform 2 [Brachypodium distachyon]
comp28855_c0_seq2	2	74.73	0.959987	gi|672118595|ref|XP_008782512.1|	PREDICTED: heat shock factor protein HSF30-like [Phoenix dactylifera]
comp34760_c0_seq3	171.22	6730.27	0.974581	gi|672163843|ref|XP_008801780.1|	PREDICTED: heat shock protein 83 [Phoenix dactylifera]
comp34760_c0_seq2	85.47	5977	0.974574	gi|672163843|ref|XP_008801780.1|	PREDICTED: heat shock protein 83 [Phoenix dactylifera]
comp34760_c0_seq1	43.9	1533.95	0.974129	gi|672163843|ref|XP_008801780.1|	PREDICTED: heat shock protein 83 [Phoenix dactylifera]
comp29686_c2_seq1	60	1669.35	0.974207	gi|672130837|ref|XP_008788962.1|	PREDICTED: heat shock protein 83-like [Phoenix dactylifera]
comp29686_c0_seq1	0.005	31	0.962829	gi|672130837|ref|XP_008788962.1|	PREDICTED: heat shock protein 83-like [Phoenix dactylifera]
comp12244_c0_seq1	34	159	0.954338	gi|460395973|ref|XP_004243554.1|	PREDICTED: heat shock protein 90-like [Solanum lycopersicum]
comp29457_c0_seq2	40	278	0.966466	gi|672188168|ref|XP_008813519.1|	PREDICTED: heat stress transcription factor A-2c-like isoform X2 [Phoenix dactylifera] >gi|672188172|ref|XP_008813520.1| PREDICTED: heat stress transcription factor A-2c-like isoform X2 [Phoenix dactylifera] >gi|672188176|ref|XP_008813521.1| PREDICTED: heat stress transcription factor A-2c-like isoform X2 [Phoenix dactylifera] >gi|672188180|ref|XP_008813522.1| PREDICTED: heat stress transcription…
comp34474_c3_seq3	103.62	480.67	0.959828	gi|672109354|ref|XP_008789735.1|	PREDICTED: helicase sen1-like [Phoenix dactylifera] >gi|672109356|ref|XP_008789745.1| PREDICTED: helicase sen1-like [Phoenix dactylifera] >gi|672109358|ref|XP_008789753.1| PREDICTED: helicase sen1-like [Phoenix dactylifera] >gi|672109360|ref|XP_008789758.1| PREDICTED: helicase sen1-like [Phoenix dactylifera] >gi|672109362|ref|XP_008789766.1| PREDICTED: helicase sen1-like [Phoenix dactylifera] >gi…
comp28867_c0_seq1	56.24	226.37	0.954394	gi|672108950|ref|XP_008787765.1|	PREDICTED: heme-binding-like protein At3g10130, chloroplastic [Phoenix dactylifera]
comp28388_c0_seq1	20	106	0.955284	gi|672208248|ref|XP_008780134.1|	PREDICTED: hexokinase-3-like, partial [Phoenix dactylifera]
comp28958_c0_seq8	0.005	69.67	0.984684	gi|672184545|ref|XP_008812583.1|	PREDICTED: histone H1-like [Phoenix dactylifera]
comp31547_c2_seq4	7.49	60.89	0.953161	gi|645225715|ref|XP_008219701.1|	PREDICTED: homeobox protein knotted-1-like 3 [Prunus mume]
comp18802_c0_seq1	17.63	91.53	0.953062	gi|672112959|ref|XP_008808495.1|	PREDICTED: homeobox-leucine zipper protein HAT5-like [Phoenix dactylifera]
comp31465_c0_seq3	12.57	78.32	0.954438	gi|672135736|ref|XP_008791542.1|	PREDICTED: homeobox-leucine zipper protein HOX9-like isoform X2 [Phoenix dactylifera]
comp26288_c0_seq1	8	89	0.961506	gi|672143067|ref|XP_008795402.1|	PREDICTED: homeobox-leucine zipper protein ROC5 isoform X2 [Phoenix dactylifera]
comp28422_c0_seq1	15	154.72	0.966558	gi|672111742|ref|XP_008802256.1|	PREDICTED: HORMA domain-containing protein 1 [Phoenix dactylifera]
comp33640_c0_seq2	16.25	85.21	0.951988	gi|672162714|ref|XP_008801181.1|	PREDICTED: hsp70 nucleotide exchange factor FES1 isoform X1 [Phoenix dactylifera]
comp33528_c0_seq1	42.34	828.36	0.973477	gi|672163489|ref|XP_008801595.1|	PREDICTED: hsp70-binding protein 1-like [Phoenix dactylifera]
comp29109_c0_seq1	17	142	0.964929	gi|514812896|ref|XP_004981237.1|	PREDICTED: hsp70-binding protein 1-like isoform X2 [Setaria italica]
comp31511_c0_seq1	245.8	2236.84	0.973676	gi|672136026|ref|XP_008791693.1|	PREDICTED: hsp70-Hsp90 organizing protein-like [Phoenix dactylifera]
comp22229_c0_seq1	153.99	833	0.96621	gi|672167518|ref|XP_008803726.1|	PREDICTED: HVA22-like protein f [Phoenix dactylifera]
comp24790_c1_seq3	0.005	28.6	0.957906	gi|672137155|ref|XP_008792295.1|	PREDICTED: HVA22-like protein f isoform X1 [Phoenix dactylifera]
comp20366_c0_seq1	23	120	0.956671	gi|670403219|ref|XP_008681517.1|	PREDICTED: hypothetical protein isoform X2 [Zea mays]
comp33828_c0_seq9	0.005	123.74	0.99134	gi|672148107|ref|XP_008797160.1|	PREDICTED: importin subunit alpha-1b-like [Phoenix dactylifera]
comp33828_c0_seq15	8.05	71.83	0.956581	gi|672148107|ref|XP_008797160.1|	PREDICTED: importin subunit alpha-1b-like [Phoenix dactylifera]
comp26602_c0_seq4	0.005	123.93	0.99134	gi|460401879|ref|XP_004246443.1|	PREDICTED: inactive rhomboid protein 1-like [Solanum lycopersicum]
comp26602_c0_seq2	5.44	98.91	0.963342	gi|460401879|ref|XP_004246443.1|	PREDICTED: inactive rhomboid protein 1-like [Solanum lycopersicum]
comp31489_c0_seq2	3.36	68	0.95806	gi|502130808|ref|XP_004500776.1|	PREDICTED: intersectin-1-like isoform X1 [Cicer arietinum] >gi|502130811|ref|XP_004500777.1| PREDICTED: intersectin-1-like isoform X2 [Cicer arietinum]
comp30773_c1_seq1	6.34	59.03	0.953295	gi|645227971|ref|XP_008220772.1|	PREDICTED: J domain-containing protein required for chloroplast accumulation response 1 [Prunus mume]
comp19149_c0_seq1	2	74	0.959987	gi|672167934|ref|XP_008803947.1|	PREDICTED: kinesin-like protein KIF3C [Phoenix dactylifera]
comp27200_c0_seq3	69.63	294.86	0.955986	gi|645232889|ref|XP_008223077.1|	PREDICTED: LEC14B homolog isoform X2 [Prunus mume] >gi|645232891|ref|XP_008223078.1| PREDICTED: LEC14B homolog isoform X2 [Prunus mume]
comp27200_c0_seq2	50.37	242.05	0.957314	gi|645232889|ref|XP_008223077.1|	PREDICTED: LEC14B homolog isoform X2 [Prunus mume] >gi|645232891|ref|XP_008223078.1| PREDICTED: LEC14B homolog isoform X2 [Prunus mume]
comp32188_c0_seq1	7.25	79.78	0.959828	gi|672124724|ref|XP_008785758.1|	PREDICTED: leucine-rich repeat receptor-like serine/threonine-protein kinase BAM1, partial [Phoenix dactylifera]
comp29360_c0_seq1	74	401.92	0.96439	gi|658047790|ref|XP_008359587.1|	PREDICTED: L-galactono-1,4-lactone dehydrogenase, mitochondrial-like [Malus domestica]
comp33304_c1_seq1	167.75	693.35	0.958762	gi|672139076|ref|XP_008793314.1|	PREDICTED: LIM domain and RING finger protein C1223.01-like [Phoenix dactylifera]
comp31125_c1_seq1	207	906.06	0.959876	gi|672138011|ref|XP_008792748.1|	PREDICTED: LOW QUALITY PROTEIN: chaperone protein ClpB3, chloroplastic [Phoenix dactylifera]
comp30472_c0_seq4	23.17	136.57	0.958765	gi|672113933|ref|XP_008813284.1|	PREDICTED: LOW QUALITY PROTEIN: coatomer subunit delta-2-like [Phoenix dactylifera]
comp31964_c0_seq8	2.4	50.98	0.952055	gi|672157234|ref|XP_008798317.1|	PREDICTED: LOW QUALITY PROTEIN: cytochrome P450 CYP72A219-like [Phoenix dactylifera]
comp34202_c1_seq16	0.005	63.84	0.983102	gi|672110293|ref|XP_008794549.1|	PREDICTED: LOW QUALITY PROTEIN: glutathione S-transferase DHAR2-like [Phoenix dactylifera]
comp26893_c0_seq1	15	171	0.967656	gi|565352068|ref|XP_006342969.1|	PREDICTED: LOW QUALITY PROTEIN: glyoxylate/succinic semialdehyde reductase 2, chloroplastic-like [Solanum tuberosum]
comp22303_c0_seq1	43	204	0.956282	gi|672106744|ref|XP_008791435.1|	PREDICTED: LOW QUALITY PROTEIN: G-type lectin S-receptor-like serine/threonine-protein kinase SD2-5 [Phoenix dactylifera]
comp34662_c4_seq1	56.54	307.39	0.963364	gi|672173414|ref|XP_008806839.1|	PREDICTED: LOW QUALITY PROTEIN: OTU domain-containing protein 6B-like [Phoenix dactylifera]
comp25560_c0_seq2	3.95	55.14	0.953438	gi|672162468|ref|XP_008801050.1|	PREDICTED: LOW QUALITY PROTEIN: probable importin subunit beta-4 [Phoenix dactylifera]
comp26464_c0_seq1	13.34	84.42	0.955893	gi|672107737|ref|XP_008781294.1|	PREDICTED: LOW QUALITY PROTEIN: probable inactive receptor kinase At1g48480 [Phoenix dactylifera]
comp23920_c0_seq2	21.27	139.88	0.961903	gi|672170933|ref|XP_008805536.1|	PREDICTED: LOW QUALITY PROTEIN: proteasome activator subunit 4-like [Phoenix dactylifera]
comp32005_c0_seq1	2.49	141.83	0.966896	gi|672167125|ref|XP_008803511.1|	PREDICTED: LOW QUALITY PROTEIN: protein argonaute 16-like [Phoenix dactylifera]
comp33008_c0_seq1	27.72	197.58	0.96613	gi|672115314|ref|XP_008780424.1|	PREDICTED: LOW QUALITY PROTEIN: protein BOBBER 1-like [Phoenix dactylifera]
comp32739_c0_seq3	45.26	274.66	0.96611	gi|672135191|ref|XP_008791260.1|	PREDICTED: LOW QUALITY PROTEIN: protein RCC2 homolog [Phoenix dactylifera]
comp32779_c0_seq3	0.005	139.4	0.992252	gi|672116006|ref|XP_008781153.1|	PREDICTED: LOW QUALITY PROTEIN: RNA-binding protein 5-B-like [Phoenix dactylifera]
comp27927_c0_seq1	222	1101.34	0.961876	gi|672160659|ref|XP_008800114.1|	PREDICTED: LOW QUALITY PROTEIN: S-norcoclaurine synthase-like [Phoenix dactylifera]
comp6149_c0_seq1	114.09	786	0.969488	gi|672160659|ref|XP_008800114.1|	PREDICTED: LOW QUALITY PROTEIN: S-norcoclaurine synthase-like [Phoenix dactylifera]
comp31230_c0_seq1	338.06	1285.76	0.950982	gi|672107956|ref|XP_008782639.1|	PREDICTED: LOW QUALITY PROTEIN: subtilisin-like protease [Phoenix dactylifera]
comp19532_c0_seq2	6.63	106.77	0.964119	gi|359487405|ref|XP_003633588.1|	PREDICTED: LOW QUALITY PROTEIN: sulfotransferase 17-like [Vitis vinifera]
comp26062_c0_seq1	16.96	90	0.953077	gi|672128575|ref|XP_008787780.1|	PREDICTED: LOW QUALITY PROTEIN: trafficking protein particle complex subunit 8 [Phoenix dactylifera]
comp24247_c0_seq1	48	253.98	0.96234	gi|672161893|ref|XP_008800774.1|	PREDICTED: LOW QUALITY PROTEIN: transcription initiation factor TFIID subunit 2 [Phoenix dactylifera]
comp32969_c0_seq1	0.005	27.75	0.955932	gi|672119075|ref|XP_008782764.1|	PREDICTED: LOW QUALITY PROTEIN: U11/U12 small nuclear ribonucleoprotein 65 kDa protein [Phoenix dactylifera]
comp23947_c1_seq1	173	795.94	0.961045	gi|672183144|ref|XP_008811841.1|	PREDICTED: LOW QUALITY PROTEIN: U5 small nuclear ribonucleoprotein 200 kDa helicase-like [Phoenix dactylifera]
comp33127_c1_seq2	46.51	211.37	0.956095	gi|672109394|ref|XP_008789919.1|	PREDICTED: LOW QUALITY PROTEIN: ubiquitin carboxyl-terminal hydrolase 12-like [Phoenix dactylifera]
comp26664_c0_seq1	4.71	59.06	0.954698	gi|672126229|ref|XP_008786557.1|	PREDICTED: LOW QUALITY PROTEIN: uncharacterized protein LOC103704859 [Phoenix dactylifera]
comp18482_c0_seq1	9	67	0.953992	gi|672136054|ref|XP_008791708.1|	PREDICTED: LOW QUALITY PROTEIN: uncharacterized protein LOC103708528 [Phoenix dactylifera]
comp30300_c0_seq3	42.42	245.99	0.962876	gi|672142023|ref|XP_008794862.1|	PREDICTED: LOW QUALITY PROTEIN: uncharacterized protein LOC103710761 [Phoenix dactylifera]
comp24822_c0_seq2	7.1	120.96	0.965269	gi|672183158|ref|XP_008811848.1|	PREDICTED: lys-63-specific deubiquitinase BRCC36 isoform X1 [Phoenix dactylifera]
comp29426_c0_seq3	14.48	79.93	0.951785	gi|672115584|ref|XP_008780934.1|	PREDICTED: lysine--tRNA ligase-like isoform X2 [Phoenix dactylifera]
comp24709_c0_seq1	37.99	169.16	0.953088	gi|672200795|ref|XP_008777969.1|	PREDICTED: lysosomal beta glucosidase-like isoform X3 [Phoenix dactylifera] >gi|672200799|ref|XP_008777970.1| PREDICTED: lysosomal beta glucosidase-like isoform X3 [Phoenix dactylifera]
comp31084_c0_seq10	0.005	61.04	0.982541	gi|672158305|ref|XP_008798888.1|	PREDICTED: lysosomal Pro-X carboxypeptidase-like isoform X1 [Phoenix dactylifera]
comp24844_c0_seq1	15.86	97.57	0.957773	gi|645255232|ref|XP_008233402.1|	PREDICTED: macrophage erythroblast attacher isoform X1 [Prunus mume] >gi|645255234|ref|XP_008233403.1| PREDICTED: macrophage erythroblast attacher isoform X2 [Prunus mume]
comp33575_c0_seq3	0.005	33.27	0.965495	gi|672148117|ref|XP_008797164.1|	PREDICTED: MADS-box transcription factor 25-like [Phoenix dactylifera]
comp28153_c0_seq1	365.93	2602.98	0.972185	gi|514776795|ref|XP_004968556.1|	PREDICTED: MADS-box transcription factor 3-like isoform X1 [Setaria italica]
comp34221_c0_seq3	0.005	45.3	0.975703	gi|672171625|ref|XP_008805887.1|	PREDICTED: malate dehydrogenase, mitochondrial-like [Phoenix dactylifera]
comp33863_c1_seq1	289.02	1571.73	0.966972	gi|514793055|ref|XP_004972722.1|	PREDICTED: malonyl-CoA:anthocyanidin 5-O-glucoside-6''-O-malonyltransferase-like [Setaria italica]
comp33901_c0_seq11	14.7	90.56	0.956699	gi|571465236|ref|XP_006583297.1|	PREDICTED: mediator of RNA polymerase II transcription subunit 12-like isoform X1 [Glycine max] >gi|571465238|ref|XP_006583298.1| PREDICTED: mediator of RNA polymerase II transcription subunit 12-like isoform X2 [Glycine max]
comp28870_c0_seq4	0.005	54.96	0.980136	gi|672184116|ref|XP_008812359.1|	PREDICTED: methionine aminopeptidase 1A isoform X4 [Phoenix dactylifera] >gi|672184118|ref|XP_008812360.1| PREDICTED: methionine aminopeptidase 1A isoform X4 [Phoenix dactylifera]
comp33248_c0_seq2	0.005	94.96	0.988806	gi|672156944|ref|XP_008798160.1|	PREDICTED: methyl-CpG-binding domain-containing protein 2-like [Phoenix dactylifera] >gi|672156946|ref|XP_008798161.1| PREDICTED: methyl-CpG-binding domain-containing protein 2-like [Phoenix dactylifera]
comp29125_c0_seq1	16.02	116.06	0.961935	gi|672162828|ref|XP_008801241.1|	PREDICTED: midasin [Phoenix dactylifera]
comp34047_c3_seq8	7.84	60.38	0.951796	gi|672162828|ref|XP_008801241.1|	PREDICTED: midasin [Phoenix dactylifera]
comp30840_c0_seq2	30.02	135.81	0.952599	gi|672182243|ref|XP_008811361.1|	PREDICTED: mitochondrial substrate carrier family protein B-like [Phoenix dactylifera]
comp23198_c0_seq1	4	67.25	0.957739	gi|672132464|ref|XP_008789815.1|	PREDICTED: mitotic checkpoint serine/threonine-protein kinase BUB1 [Phoenix dactylifera]
comp25303_c0_seq2	130.31	778.86	0.969267	gi|573961212|ref|XP_006662782.1|	PREDICTED: MLO-like protein 4-like [Oryza brachyantha]
comp24933_c0_seq1	421	206528	0.991822	gi|514801226|ref|XP_004975524.1|	PREDICTED: momilactone A synthase-like [Setaria italica]
comp33000_c0_seq4	0.005	28.54	0.957906	gi|672185465|ref|XP_008812831.1|	PREDICTED: mortality factor 4-like protein 1 isoform X3 [Phoenix dactylifera]
comp24712_c0_seq1	21	129	0.961014	gi|449466123|ref|XP_004150776.1|	PREDICTED: NAC domain-containing protein 21/22-like [Cucumis sativus]
comp28311_c0_seq2	301.55	1387.99	0.961797	gi|672193264|ref|XP_008775986.1|	PREDICTED: NADH--cytochrome b5 reductase 1-like [Phoenix dactylifera]
comp30404_c3_seq1	5721.73	28694	0.967486	gi|672117420|ref|XP_008781895.1|	PREDICTED: NADPH--cytochrome P450 reductase-like [Phoenix dactylifera]
comp32689_c0_seq3	16.4	139.54	0.964818	gi|672156357|ref|XP_008797874.1|	PREDICTED: NADP-specific glutamate dehydrogenase-like isoform X2 [Phoenix dactylifera]
comp29423_c0_seq1	42.07	195.65	0.955901	gi|672112249|ref|XP_008804761.1|	PREDICTED: nicotinate-nucleotide pyrophosphorylase [carboxylating], chloroplastic [Phoenix dactylifera]
comp33608_c1_seq2	2.34	57.98	0.955135	gi|672125120|ref|XP_008785969.1|	PREDICTED: nipped-B-like protein B isoform X4 [Phoenix dactylifera]
comp29351_c0_seq2	0.005	96.49	0.989041	gi|672109910|ref|XP_008792618.1|	PREDICTED: nitrilase-like protein 2 [Phoenix dactylifera]
comp13905_c0_seq2	1169.59	7569.57	0.970697	gi|672173691|ref|XP_008806978.1|	PREDICTED: non-lysosomal glucosylceramidase isoform X1 [Phoenix dactylifera] >gi|672173693|ref|XP_008806979.1| PREDICTED: non-lysosomal glucosylceramidase isoform X1 [Phoenix dactylifera] >gi|672173695|ref|XP_008806980.1| PREDICTED: non-lysosomal glucosylceramidase isoform X1 [Phoenix dactylifera] >gi|672173697|ref|XP_008806981.1| PREDICTED: non-lysosomal glucosylceramidase isoform X2 [Phoenix da…
comp23597_c0_seq1	27	406.02	0.971868	gi|359496709|ref|XP_003635309.1|	PREDICTED: non-specific lipid-transfer protein-like [Vitis vinifera]
comp32374_c0_seq1	0.005	45.84	0.975703	gi|357132664|ref|XP_003567949.1|	PREDICTED: nuclease S1-like [Brachypodium distachyon]
comp27086_c0_seq1	14	78.95	0.951544	gi|672130360|ref|XP_008788709.1|	PREDICTED: nucleolar GTP-binding protein 1 isoform X4 [Phoenix dactylifera]
comp33294_c0_seq4	0.005	244.75	0.995617	gi|225448279|ref|XP_002274773.1|	PREDICTED: nudC domain-containing protein 2 [Vitis vinifera] >gi|296086806|emb|CBI32955.3| unnamed protein product [Vitis vinifera]
comp17034_c0_seq1	10	90	0.960866	gi|672185516|ref|XP_008812843.1|	PREDICTED: nudix hydrolase 14, chloroplastic isoform X2 [Phoenix dactylifera]
comp13299_c0_seq1	39	1386.27	0.974044	gi|672109753|ref|XP_008791832.1|	PREDICTED: O-acyltransferase WSD1-like [Phoenix dactylifera]
comp34622_c0_seq1	67.82	433.04	0.967884	gi|573956012|ref|XP_006660244.1|	PREDICTED: oligopeptide transporter 5-like [Oryza brachyantha]
comp30631_c0_seq3	0.005	41.37	0.973069	gi|672206203|ref|XP_008779370.1|	PREDICTED: OTU domain-containing protein 5-B-like isoform X2 [Phoenix dactylifera]
comp33348_c0_seq8	0.005	46.04	0.976305	gi|672202899|ref|XP_008778502.1|	PREDICTED: outer envelope protein 61, chloroplastic [Phoenix dactylifera]
comp29405_c0_seq1	0.005	28.32	0.957906	gi|225448253|ref|XP_002268888.1|	PREDICTED: outer envelope protein 64, mitochondrial [Vitis vinifera] >gi|296086830|emb|CBI32979.3| unnamed protein product [Vitis vinifera]
comp32698_c0_seq1	40	182	0.955026	gi|672164851|ref|XP_008802314.1|	PREDICTED: oxygen-dependent coproporphyrinogen-III oxidase, chloroplastic-like [Phoenix dactylifera]
comp22761_c1_seq2	15.69	81.11	0.951209	gi|672177860|ref|XP_008809039.1|	PREDICTED: oxysterol-binding protein-related protein 2A-like isoform X4 [Phoenix dactylifera] >gi|672177862|ref|XP_008809040.1| PREDICTED: oxysterol-binding protein-related protein 2A-like isoform X4 [Phoenix dactylifera] >gi|672177864|ref|XP_008809041.1| PREDICTED: oxysterol-binding protein-related protein 2A-like isoform X4 [Phoenix dactylifera] >gi|672177866|ref|XP_008809042.1| PREDICTED: oxys…
comp34659_c4_seq3	0.01	32.77	0.964233	gi|460400546|ref|XP_004245795.1|	PREDICTED: palmitoyl-protein thioesterase 1-like [Solanum lycopersicum]
comp27533_c0_seq1	0.005	119.96	0.991058	gi|672202217|ref|XP_008778332.1|	PREDICTED: peamaclein-like [Phoenix dactylifera]
comp34913_c0_seq1	12.34	225	0.969612	gi|672180318|ref|XP_008810347.1|	PREDICTED: pentatricopeptide repeat-containing protein At3g06430, chloroplastic [Phoenix dactylifera]
comp19509_c0_seq1	1	63	0.957462	gi|672162896|ref|XP_008801275.1|	PREDICTED: pentatricopeptide repeat-containing protein MRL1, chloroplastic-like isoform X2 [Phoenix dactylifera]
comp34533_c0_seq25	88.99	594.24	0.968932	gi|672169195|ref|XP_008804620.1|	PREDICTED: periodic tryptophan protein 2 homolog isoform X1 [Phoenix dactylifera] >gi|672169197|ref|XP_008804621.1| PREDICTED: periodic tryptophan protein 2 homolog isoform X1 [Phoenix dactylifera]
comp34533_c0_seq4	0.005	43.73	0.974493	gi|672169195|ref|XP_008804620.1|	PREDICTED: periodic tryptophan protein 2 homolog isoform X1 [Phoenix dactylifera] >gi|672169197|ref|XP_008804621.1| PREDICTED: periodic tryptophan protein 2 homolog isoform X1 [Phoenix dactylifera]
comp6079_c0_seq1	20	284.05	0.97058	gi|672168724|ref|XP_008804375.1|	PREDICTED: peroxidase 3-like [Phoenix dactylifera]
comp26268_c0_seq1	2	92.88	0.962955	gi|672168773|ref|XP_008804401.1|	PREDICTED: peroxidase 57-like [Phoenix dactylifera]
comp29516_c0_seq3	10	82.05	0.958797	gi|659084252|ref|XP_008442791.1|	PREDICTED: peroxiredoxin-2E-2, chloroplastic [Cucumis melo]
comp28372_c0_seq1	28	148	0.958678	gi|657989020|ref|XP_008386697.1|	PREDICTED: peter Pan-like protein [Malus domestica]
comp32473_c0_seq1	0.005	53.57	0.979706	gi|672177703|ref|XP_008808953.1|	PREDICTED: PHD finger protein ALFIN-LIKE 8-like [Phoenix dactylifera]
comp33424_c0_seq42	0.005	42.3	0.97383	gi|672139442|ref|XP_008793502.1|	PREDICTED: phosducin-like protein 3 [Phoenix dactylifera]
comp33918_c1_seq11	7.97	93.14	0.962116	gi|645245041|ref|XP_008228695.1|	PREDICTED: phosphatidylcholine:diacylglycerol cholinephosphotransferase 1-like [Prunus mume]
comp33918_c1_seq4	21.73	104.04	0.950048	gi|645245041|ref|XP_008228695.1|	PREDICTED: phosphatidylcholine:diacylglycerol cholinephosphotransferase 1-like [Prunus mume]
comp32374_c0_seq11	0.005	138.78	0.992208	gi|225435211|ref|XP_002284874.1|	PREDICTED: phosphatidylinositol transfer protein 1-like [Vitis vinifera]
comp26563_c0_seq2	37.41	153.74	0.95151	gi|672133094|ref|XP_008790151.1|	PREDICTED: phospholipid hydroperoxide glutathione peroxidase 1, chloroplastic-like [Phoenix dactylifera]
comp22926_c0_seq1	12	86.98	0.958208	gi|672172569|ref|XP_008806382.1|	PREDICTED: phosphoribosylaminoimidazole-succinocarboxamide synthase, chloroplastic isoform X2 [Phoenix dactylifera]
comp23845_c0_seq1	21	390.96	0.97181	gi|672173127|ref|XP_008806684.1|	PREDICTED: phytoene synthase 2, chloroplastic-like isoform X3 [Phoenix dactylifera]
comp27560_c0_seq4	31.84	286.82	0.969811	gi|672130615|ref|XP_008788843.1|	PREDICTED: PI-PLC X domain-containing protein At5g67130 [Phoenix dactylifera]
comp27560_c0_seq2	0.005	34.98	0.966706	gi|672130615|ref|XP_008788843.1|	PREDICTED: PI-PLC X domain-containing protein At5g67130 [Phoenix dactylifera]
comp34133_c0_seq11	0.005	35.86	0.967805	gi|672180383|ref|XP_008810382.1|	PREDICTED: plasminogen activator inhibitor 1 RNA-binding protein-like [Phoenix dactylifera]
comp34542_c1_seq9	24.47	195.17	0.967176	gi|672199543|ref|XP_008777640.1|	PREDICTED: polyadenylate-binding protein 2-like [Phoenix dactylifera]
comp34542_c1_seq3	35.41	196.82	0.961495	gi|672199543|ref|XP_008777640.1|	PREDICTED: polyadenylate-binding protein 2-like [Phoenix dactylifera]
comp34542_c1_seq6	41.45	200.27	0.956158	gi|672199543|ref|XP_008777640.1|	PREDICTED: polyadenylate-binding protein 2-like [Phoenix dactylifera]
comp34542_c1_seq5	21.64	122.24	0.957611	gi|672199543|ref|XP_008777640.1|	PREDICTED: polyadenylate-binding protein 2-like [Phoenix dactylifera]
comp34542_c1_seq1	0.005	41.26	0.973069	gi|672199543|ref|XP_008777640.1|	PREDICTED: polyadenylate-binding protein 2-like [Phoenix dactylifera]
comp34567_c0_seq7	16.16	184.09	0.968093	gi|672138225|ref|XP_008792861.1|	PREDICTED: polyadenylate-binding protein-interacting protein 7-like [Phoenix dactylifera]
comp34567_c0_seq14	0.005	48.2	0.97741	gi|672138225|ref|XP_008792861.1|	PREDICTED: polyadenylate-binding protein-interacting protein 7-like [Phoenix dactylifera]
comp6088_c0_seq2	84.3	2089.72	0.974319	gi|672143749|ref|XP_008795755.1|	PREDICTED: polygalacturonase inhibitor-like [Phoenix dactylifera]
comp6088_c0_seq1	7.7	379.88	0.971835	gi|672143749|ref|XP_008795755.1|	PREDICTED: polygalacturonase inhibitor-like [Phoenix dactylifera]
comp28576_c0_seq1	6	97.1	0.963078	gi|672109924|ref|XP_008792694.1|	PREDICTED: potassium transporter 1 [Phoenix dactylifera]
comp30399_c0_seq2	191.24	1037.56	0.966572	gi|672142551|ref|XP_008795130.1|	PREDICTED: probable 1-deoxy-D-xylulose-5-phosphate synthase, chloroplastic [Phoenix dactylifera]
comp30399_c0_seq1	136.76	723.57	0.965862	gi|672142551|ref|XP_008795130.1|	PREDICTED: probable 1-deoxy-D-xylulose-5-phosphate synthase, chloroplastic [Phoenix dactylifera]
comp15264_c0_seq1	16	96.03	0.957618	gi|672136796|ref|XP_008792105.1|	PREDICTED: probable 1-deoxy-D-xylulose-5-phosphate synthase, chloroplastic [Phoenix dactylifera] >gi|672136798|ref|XP_008792106.1| PREDICTED: probable 1-deoxy-D-xylulose-5-phosphate synthase, chloroplastic [Phoenix dactylifera]
comp22725_c0_seq2	0.005	46.76	0.976305	gi|672109232|ref|XP_008789133.1|	PREDICTED: probable acyl-activating enzyme 18, peroxisomal isoform X3 [Phoenix dactylifera]
comp27432_c0_seq1	15.89	83.56	0.951729	gi|449496489|ref|XP_004160147.1|	PREDICTED: probable ADP-ribosylation factor At2g18390-like [Cucumis sativus]
comp21914_c0_seq1	0.005	51.14	0.978836	gi|672143827|ref|XP_008795799.1|	PREDICTED: probable ATP-dependent RNA helicase DHX37 [Phoenix dactylifera]
comp21914_c0_seq2	0.005	35.95	0.967805	gi|672143827|ref|XP_008795799.1|	PREDICTED: probable ATP-dependent RNA helicase DHX37 [Phoenix dactylifera]
comp29533_c0_seq1	50.37	1785.81	0.974254	gi|672166025|ref|XP_008802930.1|	PREDICTED: probable beta-1,3-galactosyltransferase 8 [Phoenix dactylifera]
comp29533_c0_seq6	0.005	1463.38	0.999457	gi|672166025|ref|XP_008802930.1|	PREDICTED: probable beta-1,3-galactosyltransferase 8 [Phoenix dactylifera]
comp29533_c0_seq2	12.82	610	0.973004	gi|672166025|ref|XP_008802930.1|	PREDICTED: probable beta-1,3-galactosyltransferase 8 [Phoenix dactylifera]
comp29533_c0_seq5	6.81	101.62	0.963433	gi|672166025|ref|XP_008802930.1|	PREDICTED: probable beta-1,3-galactosyltransferase 8 [Phoenix dactylifera]
comp31209_c1_seq4	31.67	1007.71	0.973738	gi|672182554|ref|XP_008811526.1|	PREDICTED: probable boron transporter 2 isoform X2 [Phoenix dactylifera]
comp31209_c1_seq3	60.1	686.01	0.97294	gi|672182554|ref|XP_008811526.1|	PREDICTED: probable boron transporter 2 isoform X2 [Phoenix dactylifera]
comp31209_c1_seq1	66.09	391.41	0.96488	gi|672182554|ref|XP_008811526.1|	PREDICTED: probable boron transporter 2 isoform X2 [Phoenix dactylifera]
comp31209_c1_seq6	37.05	173.78	0.954982	gi|672182554|ref|XP_008811526.1|	PREDICTED: probable boron transporter 2 isoform X2 [Phoenix dactylifera]
comp31209_c1_seq5	15.9	104.5	0.958941	gi|672182554|ref|XP_008811526.1|	PREDICTED: probable boron transporter 2 isoform X2 [Phoenix dactylifera]
comp21121_c0_seq1	0.005	33	0.964233	gi|672182554|ref|XP_008811526.1|	PREDICTED: probable boron transporter 2 isoform X2 [Phoenix dactylifera]
comp30974_c1_seq4	0.005	193.58	0.99449	gi|672160864|ref|XP_008800225.1|	PREDICTED: probable calcium-binding protein CML10 [Phoenix dactylifera]
comp34653_c0_seq3	0.005	35.64	0.967805	gi|672178071|ref|XP_008809156.1|	PREDICTED: probable calcium-binding protein CML18 [Phoenix dactylifera]
comp31949_c0_seq4	0.005	32.04	0.964233	gi|460381701|ref|XP_004236582.1|	PREDICTED: probable calcium-binding protein CML50-like [Solanum lycopersicum]
comp34232_c0_seq20	0.005	34.66	0.966706	gi|672182619|ref|XP_008811559.1|	PREDICTED: probable E3 ubiquitin-protein ligase HIP1 isoform X4 [Phoenix dactylifera]
comp34039_c0_seq1	201	1294.01	0.969959	gi|672167377|ref|XP_008803647.1|	PREDICTED: probable galactinol--sucrose galactosyltransferase 1 [Phoenix dactylifera]
comp22370_c0_seq1	21	154	0.964399	gi|672190462|ref|XP_008775259.1|	PREDICTED: probable galacturonosyltransferase 15 isoform X2 [Phoenix dactylifera]
comp32169_c0_seq11	42.39	599.85	0.972829	gi|672133559|ref|XP_008790405.1|	PREDICTED: probable inactive poly [ADP-ribose] polymerase SRO3 isoform X1 [Phoenix dactylifera]
comp32169_c0_seq2	30.27	186.65	0.963923	gi|672133559|ref|XP_008790405.1|	PREDICTED: probable inactive poly [ADP-ribose] polymerase SRO3 isoform X1 [Phoenix dactylifera]
comp32169_c0_seq5	1.8	50.34	0.952055	gi|672124608|ref|XP_008785694.1|	PREDICTED: probable inactive poly [ADP-ribose] polymerase SRO3 isoform X1 [Phoenix dactylifera]
comp26295_c0_seq2	0.005	33.04	0.965495	gi|357125844|ref|XP_003564599.1|	PREDICTED: probable methyltransferase PMT11-like [Brachypodium distachyon]
comp32752_c0_seq3	112.13	584.68	0.965366	gi|672159514|ref|XP_008799521.1|	PREDICTED: probable methyltransferase PMT15 [Phoenix dactylifera]
comp32752_c0_seq1	42.16	425.64	0.97157	gi|672159514|ref|XP_008799521.1|	PREDICTED: probable methyltransferase PMT15 [Phoenix dactylifera]
comp32752_c0_seq6	35.91	191.19	0.960665	gi|672159514|ref|XP_008799521.1|	PREDICTED: probable methyltransferase PMT15 [Phoenix dactylifera]
comp29327_c1_seq1	0.005	122.58	0.991279	gi|672120156|ref|XP_008783335.1|	PREDICTED: probable methyltransferase PMT26 [Phoenix dactylifera]
comp31675_c0_seq1	49.28	212.73	0.954276	gi|659113264|ref|XP_008456482.1|	PREDICTED: probable phosphoglucomutase-2 isoform X2 [Cucumis melo]
comp27955_c0_seq1	196.33	1063.24	0.966597	gi|672182837|ref|XP_008811675.1|	PREDICTED: probable phytol kinase 2, chloroplastic [Phoenix dactylifera]
comp32636_c0_seq1	60.13	254.85	0.955227	gi|672141377|ref|XP_008794517.1|	PREDICTED: probable plastid-lipid-associated protein 12, chloroplastic isoform X1 [Phoenix dactylifera] >gi|672141379|ref|XP_008794518.1| PREDICTED: probable plastid-lipid-associated protein 12, chloroplastic isoform X1 [Phoenix dactylifera] >gi|672141381|ref|XP_008794519.1| PREDICTED: probable plastid-lipid-associated protein 12, chloroplastic isoform X1 [Phoenix dactylifera]
comp28857_c0_seq1	48	201.82	0.953748	gi|672160611|ref|XP_008800089.1|	PREDICTED: probable plastid-lipid-associated protein 3, chloroplastic isoform X1 [Phoenix dactylifera]
comp30692_c2_seq1	0.005	107.65	0.990186	gi|672128189|ref|XP_008787574.1|	PREDICTED: probable polyamine oxidase 2 [Phoenix dactylifera]
comp27349_c0_seq2	478.81	2926.95	0.970518	gi|672176490|ref|XP_008808318.1|	PREDICTED: probable potassium transporter 9 [Phoenix dactylifera] >gi|672176492|ref|XP_008808319.1| PREDICTED: probable potassium transporter 9 [Phoenix dactylifera] >gi|672176494|ref|XP_008808320.1| PREDICTED: probable potassium transporter 9 [Phoenix dactylifera]
comp27349_c0_seq1	78.19	922.04	0.973429	gi|672176490|ref|XP_008808318.1|	PREDICTED: probable potassium transporter 9 [Phoenix dactylifera] >gi|672176492|ref|XP_008808319.1| PREDICTED: probable potassium transporter 9 [Phoenix dactylifera] >gi|672176494|ref|XP_008808320.1| PREDICTED: probable potassium transporter 9 [Phoenix dactylifera]
comp29820_c0_seq3	0.005	35.22	0.967805	gi|672163738|ref|XP_008801724.1|	PREDICTED: probable pre-mRNA-splicing factor ATP-dependent RNA helicase [Phoenix dactylifera]
comp31920_c3_seq8	0.005	197.94	0.994577	gi|672138986|ref|XP_008793265.1|	PREDICTED: probable protein phosphatase 2C 50 [Phoenix dactylifera]
comp34604_c1_seq6	111.56	518.38	0.960315	gi|672188812|ref|XP_008813674.1|	PREDICTED: probable serine/threonine-protein kinase vps15 [Phoenix dactylifera]
comp34604_c1_seq7	32.7	150.79	0.953585	gi|672188812|ref|XP_008813674.1|	PREDICTED: probable serine/threonine-protein kinase vps15 [Phoenix dactylifera]
comp30735_c0_seq1	28.51	344.94	0.971217	gi|672192612|ref|XP_008775815.1|	PREDICTED: probable sulfate transporter 3.3 [Phoenix dactylifera]
comp30735_c0_seq3	18.49	153.23	0.965458	gi|672192612|ref|XP_008775815.1|	PREDICTED: probable sulfate transporter 3.3 [Phoenix dactylifera]
comp34089_c0_seq6	9	82	0.959537	gi|672163289|ref|XP_008801487.1|	PREDICTED: probable ubiquitin-conjugating enzyme E2 25 [Phoenix dactylifera]
comp32705_c0_seq2	0.005	32.7	0.964233	gi|460383560|ref|XP_004237489.1|	PREDICTED: probable UDP-arabinopyranose mutase 5-like isoform 1 [Solanum lycopersicum]
comp27554_c0_seq1	28	146	0.958506	gi|672195198|ref|XP_008776489.1|	PREDICTED: probable WRKY transcription factor 32 isoform X2 [Phoenix dactylifera]
comp33827_c0_seq2	54.25	349.85	0.967148	gi|672165971|ref|XP_008802904.1|	PREDICTED: prohibitin-1, mitochondrial-like [Phoenix dactylifera] >gi|672165973|ref|XP_008802905.1| PREDICTED: prohibitin-1, mitochondrial-like [Phoenix dactylifera]
comp33827_c0_seq3	20.49	166.09	0.966057	gi|672165971|ref|XP_008802904.1|	PREDICTED: prohibitin-1, mitochondrial-like [Phoenix dactylifera] >gi|672165973|ref|XP_008802905.1| PREDICTED: prohibitin-1, mitochondrial-like [Phoenix dactylifera]
comp32830_c0_seq3	7.07	105.55	0.963907	gi|672167857|ref|XP_008803906.1|	PREDICTED: prohibitin-3, mitochondrial-like [Phoenix dactylifera]
comp34744_c0_seq1	70.99	517.62	0.970183	gi|225428938|ref|XP_002262952.1|	PREDICTED: prolyl 4-hydroxylase subunit alpha-1 [Vitis vinifera] >gi|296083079|emb|CBI22483.3| unnamed protein product [Vitis vinifera]
comp34278_c0_seq2	32.35	233.89	0.967133	gi|672173987|ref|XP_008807135.1|	PREDICTED: prostaglandin E synthase 2 isoform X1 [Phoenix dactylifera]
comp34278_c0_seq1	54.05	235.98	0.955348	gi|672173987|ref|XP_008807135.1|	PREDICTED: prostaglandin E synthase 2 isoform X1 [Phoenix dactylifera]
comp23920_c0_seq1	92.73	372.12	0.956844	gi|672189119|ref|XP_008813759.1|	PREDICTED: proteasome activator subunit 4-like [Phoenix dactylifera]
comp26738_c0_seq1	33.12	134.32	0.950277	gi|514813243|ref|XP_004981405.1|	PREDICTED: protein argonaute MEL1-like [Setaria italica]
comp31110_c1_seq2	38.85	300.73	0.968424	gi|672183227|ref|XP_008811885.1|	PREDICTED: protein BRANCHLESS TRICHOME [Phoenix dactylifera]
comp26096_c0_seq1	25.77	176.71	0.963781	gi|573923904|ref|XP_006649522.1|	PREDICTED: protein CutA 1, chloroplastic-like isoform X1 [Oryza brachyantha] >gi|573923906|ref|XP_006649523.1| PREDICTED: protein CutA 1, chloroplastic-like isoform X2 [Oryza brachyantha]
comp34127_c0_seq1	0.005	31.19	0.962829	gi|672145954|ref|XP_008796913.1|	PREDICTED: protein CWC15 homolog A [Phoenix dactylifera]
comp33370_c1_seq3	31.83	145.5	0.953225	gi|672121208|ref|XP_008783896.1|	PREDICTED: protein DJ-1 homolog B-like [Phoenix dactylifera]
comp27544_c0_seq20	0.005	53.03	0.979706	gi|672128227|ref|XP_008787595.1|	PREDICTED: protein EARLY RESPONSIVE TO DEHYDRATION 15-like [Phoenix dactylifera]
comp23703_c0_seq2	0.005	32.94	0.964233	gi|645274153|ref|XP_008242208.1|	PREDICTED: protein ELF4-LIKE 3 [Prunus mume]
comp19610_c0_seq2	0.005	57.89	0.981203	gi|672188633|ref|XP_008813630.1|	PREDICTED: protein ENHANCED DISEASE RESISTANCE 2-like [Phoenix dactylifera]
comp19820_c0_seq2	0.005	41.46	0.973069	gi|573954267|ref|XP_006659383.1|	PREDICTED: protein HOTHEAD-like [Oryza brachyantha]
comp32548_c0_seq7	8	316.61	0.971201	gi|672182992|ref|XP_008811759.1|	PREDICTED: protein IQ-DOMAIN 14-like [Phoenix dactylifera] >gi|672182994|ref|XP_008811760.1| PREDICTED: protein IQ-DOMAIN 14-like [Phoenix dactylifera]
comp32548_c0_seq6	7	123.13	0.965476	gi|672182992|ref|XP_008811759.1|	PREDICTED: protein IQ-DOMAIN 14-like [Phoenix dactylifera] >gi|672182994|ref|XP_008811760.1| PREDICTED: protein IQ-DOMAIN 14-like [Phoenix dactylifera]
comp21588_c0_seq1	12	101	0.961632	gi|672145324|ref|XP_008796576.1|	PREDICTED: protein MIZU-KUSSEI 1 [Phoenix dactylifera]
comp33186_c0_seq1	63.25	423.45	0.968006	gi|672161021|ref|XP_008800308.1|	PREDICTED: protein notum homolog isoform X1 [Phoenix dactylifera]
comp27038_c0_seq1	190.56	1276.4	0.970121	gi|225425033|ref|XP_002269902.1|	PREDICTED: protein NSP-INTERACTING KINASE 1 [Vitis vinifera] >gi|297738231|emb|CBI27432.3| unnamed protein product [Vitis vinifera]
comp27480_c0_seq1	16	93	0.954455	gi|672170802|ref|XP_008805468.1|	PREDICTED: protein N-terminal asparagine amidohydrolase isoform X1 [Phoenix dactylifera]
comp32983_c0_seq1	27.44	231.67	0.968228	gi|672110963|ref|XP_008798223.1|	PREDICTED: protein OPI10 homolog [Phoenix dactylifera] >gi|672110965|ref|XP_008798230.1| PREDICTED: protein OPI10 homolog [Phoenix dactylifera] >gi|672110967|ref|XP_008798236.1| PREDICTED: protein OPI10 homolog [Phoenix dactylifera]
comp33376_c2_seq13	35.42	308.95	0.969565	gi|672178948|ref|XP_008809628.1|	PREDICTED: protein PHYTOCHROME KINASE SUBSTRATE 4-like [Phoenix dactylifera]
comp29901_c0_seq1	4	108.74	0.964539	gi|658001983|ref|XP_008393465.1|	PREDICTED: protein SHOOT GRAVITROPISM 5-like [Malus domestica]
comp32905_c0_seq3	0.005	58.19	0.981537	gi|672178533|ref|XP_008809401.1|	PREDICTED: protein STABILIZED1 [Phoenix dactylifera]
comp31412_c0_seq1	19	114	0.959682	gi|659108423|ref|XP_008454191.1|	PREDICTED: protein TOPLESS [Cucumis melo] >gi|659108425|ref|XP_008454192.1| PREDICTED: protein TOPLESS [Cucumis melo] >gi|659108427|ref|XP_008454193.1| PREDICTED: protein TOPLESS [Cucumis melo]
comp33720_c1_seq3	7	68.08	0.956545	gi|225454832|ref|XP_002275116.1|	PREDICTED: protein TOPLESS [Vitis vinifera] >gi|297737353|emb|CBI26554.3| unnamed protein product [Vitis vinifera]
comp34055_c6_seq7	110.18	488.09	0.958477	gi|672164046|ref|XP_008801888.1|	PREDICTED: protein TOPLESS-like [Phoenix dactylifera]
comp34055_c6_seq2	66.42	309.53	0.958471	gi|672164046|ref|XP_008801888.1|	PREDICTED: protein TOPLESS-like [Phoenix dactylifera]
comp34055_c6_seq5	35.46	179.71	0.960066	gi|672164046|ref|XP_008801888.1|	PREDICTED: protein TOPLESS-like [Phoenix dactylifera]
comp33720_c1_seq1	82.45	333.58	0.95643	gi|672109163|ref|XP_008788808.1|	PREDICTED: protein TOPLESS-like [Phoenix dactylifera] >gi|672109165|ref|XP_008788818.1| PREDICTED: protein TOPLESS-like [Phoenix dactylifera]
comp33720_c1_seq6	7.79	137.62	0.966362	gi|672109163|ref|XP_008788808.1|	PREDICTED: protein TOPLESS-like [Phoenix dactylifera] >gi|672109165|ref|XP_008788818.1| PREDICTED: protein TOPLESS-like [Phoenix dactylifera]
comp25578_c0_seq1	16	87	0.952753	gi|672175698|ref|XP_008807912.1|	PREDICTED: protein translocase subunit SECA1, chloroplastic isoform X3 [Phoenix dactylifera]
comp30483_c0_seq1	206.86	2134.41	0.973966	gi|672184736|ref|XP_008812639.1|	PREDICTED: protein TRANSPARENT TESTA 12 [Phoenix dactylifera]
comp26611_c0_seq1	10.45	86.8	0.959601	gi|573963268|ref|XP_006663775.1|	PREDICTED: protein TRANSPARENT TESTA 12-like [Oryza brachyantha]
comp31155_c0_seq1	30.68	158.06	0.959107	gi|672180177|ref|XP_008810271.1|	PREDICTED: protein transport protein Sec24-like At4g32640 isoform X3 [Phoenix dactylifera]
comp31729_c0_seq1	39	195.02	0.960695	gi|659115403|ref|XP_008457538.1|	PREDICTED: protein UPSTREAM OF FLC [Cucumis melo]
comp31721_c0_seq4	0.005	31.72	0.962829	gi|672114007|ref|XP_008813765.1|	PREDICTED: psbQ-like protein 2, chloroplastic [Phoenix dactylifera]
comp31721_c0_seq8	0.005	28.63	0.957906	gi|672114007|ref|XP_008813765.1|	PREDICTED: psbQ-like protein 2, chloroplastic [Phoenix dactylifera]
comp27870_c0_seq1	30	145.43	0.95367	gi|672193065|ref|XP_008775937.1|	PREDICTED: pullulanase 1, chloroplastic-like, partial [Phoenix dactylifera]
comp28779_c1_seq3	0.005	48.86	0.97741	gi|672117114|ref|XP_008781736.1|	PREDICTED: pumilio homolog 5-like isoform X2 [Phoenix dactylifera]
comp35201_c0_seq1	2	84	0.961803	gi|672137760|ref|XP_008792612.1|	PREDICTED: putative B3 domain-containing protein Os03g0621600 [Phoenix dactylifera]
comp14426_c0_seq1	136	6006.37	0.974574	gi|672130140|ref|XP_008788591.1|	PREDICTED: putative glucan endo-1,3-beta-glucosidase GVI [Phoenix dactylifera]
comp23044_c0_seq1	17.48	109.73	0.959325	gi|672203983|ref|XP_008778790.1|	PREDICTED: putative GTP-binding protein 6, partial [Phoenix dactylifera]
comp34662_c0_seq1	0.005	258	0.995872	gi|672125598|ref|XP_008786219.1|	PREDICTED: putative invertase inhibitor [Phoenix dactylifera]
comp17614_c0_seq2	525.69	5240.94	0.974221	gi|672192088|ref|XP_008775676.1|	PREDICTED: putative lipid-transfer protein DIR1 [Phoenix dactylifera]
comp17614_c0_seq1	39.97	489.55	0.972299	gi|672192088|ref|XP_008775676.1|	PREDICTED: putative lipid-transfer protein DIR1 [Phoenix dactylifera]
comp29338_c0_seq1	12.61	75.59	0.953571	gi|672110575|ref|XP_008796200.1|	PREDICTED: pyrophosphate--fructose 6-phosphate 1-phosphotransferase subunit alpha [Phoenix dactylifera]
comp24320_c0_seq1	30	176	0.960799	gi|672191321|ref|XP_008775478.1|	PREDICTED: pyrophosphate--fructose 6-phosphate 1-phosphotransferase subunit alpha-like [Phoenix dactylifera]
comp34264_c0_seq4	49.56	237.8	0.957222	gi|672190899|ref|XP_008775370.1|	PREDICTED: pyruvate dehydrogenase E1 component subunit beta-2, chloroplastic [Phoenix dactylifera]
comp21087_c0_seq1	23	134	0.958625	gi|672130441|ref|XP_008788753.1|	PREDICTED: pyruvate kinase isozyme G, chloroplastic-like [Phoenix dactylifera]
comp19234_c0_seq1	3	107	0.964539	gi|672128537|ref|XP_008787759.1|	PREDICTED: receptor-like protein kinase HSL1 [Phoenix dactylifera]
comp32872_c0_seq1	35.93	181.6	0.960127	gi|672136969|ref|XP_008792191.1|	PREDICTED: regulatory-associated protein of TOR 2 isoform X2 [Phoenix dactylifera]
comp33129_c1_seq2	79.81	337.44	0.95657	gi|672171169|ref|XP_008805646.1|	PREDICTED: reticulon-like protein B3 [Phoenix dactylifera]
comp25711_c0_seq1	16	80.97	0.95094	gi|672138265|ref|XP_008792884.1|	PREDICTED: reticulon-like protein B6 [Phoenix dactylifera]
comp33390_c0_seq2	41.68	179.54	0.952978	gi|672180844|ref|XP_008810623.1|	PREDICTED: retinoblastoma-related protein [Phoenix dactylifera]
comp27954_c0_seq2	39.08	341.85	0.969947	gi|449457001|ref|XP_004146237.1|	PREDICTED: rhodanese-like domain-containing protein 14, chloroplastic-like [Cucumis sativus] >gi|449515971|ref|XP_004165021.1| PREDICTED: rhodanese-like domain-containing protein 14, chloroplastic-like [Cucumis sativus]
comp30899_c0_seq2	10	115	0.964488	gi|568883188|ref|XP_006494367.1|	PREDICTED: ribosome biogenesis protein BOP1 homolog [Citrus sinensis]
comp34159_c0_seq1	7.15	80.4	0.960021	gi|672150963|ref|XP_008797382.1|	PREDICTED: RRP12-like protein [Phoenix dactylifera]
comp34395_c0_seq1	161.3	1425.34	0.972815	gi|672178192|ref|XP_008809220.1|	PREDICTED: ruBisCO large subunit-binding protein subunit beta, chloroplastic [Phoenix dactylifera]
comp34395_c0_seq2	134.05	552.64	0.958204	gi|672178192|ref|XP_008809220.1|	PREDICTED: ruBisCO large subunit-binding protein subunit beta, chloroplastic [Phoenix dactylifera]
comp24657_c0_seq5	135.14	550.89	0.958189	gi|225435307|ref|XP_002285127.1|	PREDICTED: ruvB-like 1-like [Vitis vinifera]
comp24657_c0_seq2	0.005	200.11	0.99465	gi|672114297|ref|XP_008776327.1|	PREDICTED: ruvB-like protein 1 [Phoenix dactylifera]
comp34500_c0_seq5	27.32	222.07	0.96797	gi|502176641|ref|XP_004515907.1|	PREDICTED: S-adenosylmethionine synthase 2-like [Cicer arietinum]
comp30543_c0_seq1	14	91.03	0.957241	gi|672112293|ref|XP_008804996.1|	PREDICTED: SAM50-like protein SPAC17C9.06 [Phoenix dactylifera]
comp29348_c0_seq3	0.005	35.82	0.967805	gi|672131571|ref|XP_008789347.1|	PREDICTED: SAP30-binding protein isoform X3 [Phoenix dactylifera]
comp27252_c0_seq1	4	56	0.953921	gi|672183610|ref|XP_008812088.1|	PREDICTED: SCAR-like protein 2 [Phoenix dactylifera]
comp29785_c0_seq2	13.09	73.52	0.95028	gi|672168811|ref|XP_008804419.1|	PREDICTED: serine protease SPPA, chloroplastic [Phoenix dactylifera]
comp31697_c0_seq1	22.78	176.37	0.965539	gi|672169256|ref|XP_008804652.1|	PREDICTED: serine/threonine-protein kinase At5g01020 [Phoenix dactylifera]
comp29114_c0_seq3	39.28	159.71	0.951809	gi|672199807|ref|XP_008777710.1|	PREDICTED: serine/threonine-protein phosphatase BSL1 homolog [Phoenix dactylifera]
comp31386_c0_seq4	13.17	89.32	0.957074	gi|672178861|ref|XP_008809578.1|	PREDICTED: serine--tRNA ligase-like [Phoenix dactylifera]
comp6087_c0_seq1	365.74	1743	0.962301	gi|672127983|ref|XP_008787473.1|	PREDICTED: short-chain dehydrogenase TIC 32, chloroplastic-like [Phoenix dactylifera]
comp31777_c0_seq3	20.91	201.63	0.968063	gi|672114862|ref|XP_008778907.1|	PREDICTED: signal peptide peptidase-like 4 [Phoenix dactylifera]
comp29592_c0_seq4	0.005	29.95	0.95965	gi|672170843|ref|XP_008805490.1|	PREDICTED: sister chromatid cohesion protein PDS5 homolog A isoform X2 [Phoenix dactylifera]
comp32849_c0_seq5	1.57	670.22	0.990376	gi|659090617|ref|XP_008446109.1|	PREDICTED: small heat shock protein, chloroplastic-like [Cucumis melo]
comp32849_c0_seq15	0.005	485.4	0.997919	gi|659090617|ref|XP_008446109.1|	PREDICTED: small heat shock protein, chloroplastic-like [Cucumis melo]
comp32849_c0_seq6	0.005	276.27	0.996134	gi|659090617|ref|XP_008446109.1|	PREDICTED: small heat shock protein, chloroplastic-like [Cucumis melo]
comp32849_c0_seq3	0.005	114.25	0.990703	gi|659090617|ref|XP_008446109.1|	PREDICTED: small heat shock protein, chloroplastic-like [Cucumis melo]
comp32849_c0_seq2	0.005	47.33	0.976869	gi|659090617|ref|XP_008446109.1|	PREDICTED: small heat shock protein, chloroplastic-like [Cucumis melo]
comp32849_c0_seq10	0.005	37	0.968885	gi|659090617|ref|XP_008446109.1|	PREDICTED: small heat shock protein, chloroplastic-like [Cucumis melo]
comp31515_c0_seq2	21.14	2050.16	0.974324	gi|672199547|ref|XP_008777641.1|	PREDICTED: small heat shock protein, chloroplastic-like isoform X1 [Phoenix dactylifera]
comp33169_c0_seq2	135.26	4182.75	0.974543	gi|672199551|ref|XP_008777642.1|	PREDICTED: small heat shock protein, chloroplastic-like isoform X2 [Phoenix dactylifera]
comp33169_c0_seq1	21.1	1616.08	0.974196	gi|672199551|ref|XP_008777642.1|	PREDICTED: small heat shock protein, chloroplastic-like isoform X2 [Phoenix dactylifera]
comp29293_c0_seq1	65	305	0.958433	gi|672188148|ref|XP_008813514.1|	PREDICTED: stress response protein nst1-like [Phoenix dactylifera]
comp24080_c0_seq1	88	539	0.968498	gi|672198929|ref|XP_008777477.1|	PREDICTED: strictosidine synthase 1-like [Phoenix dactylifera]
comp24400_c0_seq1	4	375.64	0.971829	gi|672160371|ref|XP_008799965.1|	PREDICTED: stromal 70 kDa heat shock-related protein, chloroplastic [Phoenix dactylifera]
comp31458_c0_seq4	0.005	201.6	0.99468	gi|672160315|ref|XP_008799935.1|	PREDICTED: succinate dehydrogenase [ubiquinone] iron-sulfur subunit 2, mitochondrial [Phoenix dactylifera]
comp34708_c0_seq6	0.01	28.48	0.957904	gi|672187571|ref|XP_008813370.1|	PREDICTED: sucrose nonfermenting 4-like protein isoform X2 [Phoenix dactylifera]
comp32167_c0_seq3	514.1	2392.8	0.962511	gi|672148040|ref|XP_008797155.1|	PREDICTED: sucrose transport protein SUT1-like [Phoenix dactylifera]
comp5487_c0_seq1	9	62	0.950635	gi|672148040|ref|XP_008797155.1|	PREDICTED: sucrose transport protein SUT1-like [Phoenix dactylifera]
comp31574_c0_seq3	0.005	40.57	0.972308	gi|672177446|ref|XP_008808819.1|	PREDICTED: SWR1 complex subunit 2 [Phoenix dactylifera] >gi|672177448|ref|XP_008808820.1| PREDICTED: SWR1 complex subunit 2 [Phoenix dactylifera]
comp31273_c0_seq6	0.005	32.15	0.964233	gi|672110036|ref|XP_008793258.1|	PREDICTED: symplekin isoform X1 [Phoenix dactylifera]
comp34742_c0_seq15	0.005	30.33	0.961345	gi|672164655|ref|XP_008802213.1|	PREDICTED: synaptonemal complex protein 2-like [Phoenix dactylifera]
comp31871_c0_seq5	19.62	194.89	0.967889	gi|672115482|ref|XP_008780891.1|	PREDICTED: tetratricopeptide repeat protein 13 isoform X1 [Phoenix dactylifera]
comp26517_c0_seq4	65.86	283.31	0.955899	gi|672140621|ref|XP_008794120.1|	PREDICTED: thioredoxin-related transmembrane protein 2 homolog isoform X3 [Phoenix dactylifera]
comp30581_c1_seq4	15.25	120.35	0.962505	gi|672111030|ref|XP_008798536.1|	PREDICTED: THO complex subunit 2-like isoform X2 [Phoenix dactylifera]
comp25190_c0_seq1	30.48	136.42	0.951256	gi|672187208|ref|XP_008813280.1|	PREDICTED: threonine--tRNA ligase, mitochondrial isoform X2 [Phoenix dactylifera]
comp31927_c0_seq4	9.83	94.26	0.961493	gi|672173956|ref|XP_008807118.1|	PREDICTED: transcription factor bHLH75-like [Phoenix dactylifera]
comp31457_c0_seq4	14	90	0.956909	gi|672124087|ref|XP_008785419.1|	PREDICTED: transcription factor DIVARICATA isoform X1 [Phoenix dactylifera] >gi|672124089|ref|XP_008785420.1| PREDICTED: transcription factor DIVARICATA isoform X1 [Phoenix dactylifera]
comp28471_c0_seq3	0.005	25.68	0.95172	gi|672132448|ref|XP_008789807.1|	PREDICTED: transcription factor GTE11-like [Phoenix dactylifera]
comp29815_c0_seq1	10.08	74.36	0.955871	gi|645250350|ref|XP_008231170.1|	PREDICTED: transcription factor GTE8 [Prunus mume] >gi|645250353|ref|XP_008231171.1| PREDICTED: transcription factor GTE8 [Prunus mume]
comp29815_c0_seq2	25.06	200.69	0.96734	gi|672137025|ref|XP_008792223.1|	PREDICTED: transcription factor GTE8-like [Phoenix dactylifera]
comp34455_c0_seq5	0.005	83.51	0.987333	gi|672108407|ref|XP_008785002.1|	PREDICTED: transcription factor HY5-like isoform X2 [Phoenix dactylifera]
comp30241_c0_seq7	0.005	32.93	0.964233	gi|672158099|ref|XP_008798778.1|	PREDICTED: transcription initiation factor TFIID subunit 6-like [Phoenix dactylifera]
comp30241_c0_seq3	0.005	27.58	0.955932	gi|672158099|ref|XP_008798778.1|	PREDICTED: transcription initiation factor TFIID subunit 6-like [Phoenix dactylifera]
comp13834_c0_seq1	9.75	63.96	0.951058	gi|672175762|ref|XP_008807947.1|	PREDICTED: transcriptional regulator ATRX isoform X2 [Phoenix dactylifera]
comp28091_c0_seq2	25	138.6	0.958729	gi|672125439|ref|XP_008786137.1|	PREDICTED: translation factor GUF1 homolog, chloroplastic isoform X2 [Phoenix dactylifera]
comp5277_c0_seq1	5	55	0.952889	gi|672133102|ref|XP_008790155.1|	PREDICTED: translation initiation factor IF-3, chloroplastic [Phoenix dactylifera]
comp32244_c0_seq3	1.38	57.57	0.955507	gi|672128440|ref|XP_008787708.1|	PREDICTED: transmembrane emp24 domain-containing protein p24delta9-like [Phoenix dactylifera]
comp22706_c0_seq1	23	109	0.950607	gi|672158201|ref|XP_008798831.1|	PREDICTED: trigger factor-like protein TIG, Chloroplastic isoform X2 [Phoenix dactylifera]
comp32890_c0_seq3	19	103.63	0.955113	gi|672113178|ref|XP_008809581.1|	PREDICTED: tRNA (cytosine(38)-C(5))-methyltransferase isoform X1 [Phoenix dactylifera] >gi|672113180|ref|XP_008809588.1| PREDICTED: tRNA (cytosine(38)-C(5))-methyltransferase isoform X1 [Phoenix dactylifera]
comp33061_c1_seq9	0.005	29.2	0.95965	gi|672130945|ref|XP_008789022.1|	PREDICTED: two-component response regulator-like PRR37 [Phoenix dactylifera] >gi|672130947|ref|XP_008789023.1| PREDICTED: two-component response regulator-like PRR37 [Phoenix dactylifera]
comp34346_c0_seq15	0.005	340.48	0.996907	gi|672120402|ref|XP_008783465.1|	PREDICTED: U1 small nuclear ribonucleoprotein 70 kDa-like [Phoenix dactylifera] >gi|672120404|ref|XP_008783466.1| PREDICTED: U1 small nuclear ribonucleoprotein 70 kDa-like [Phoenix dactylifera]
comp34346_c0_seq23	0.005	46.99	0.976305	gi|672120402|ref|XP_008783465.1|	PREDICTED: U1 small nuclear ribonucleoprotein 70 kDa-like [Phoenix dactylifera] >gi|672120404|ref|XP_008783466.1| PREDICTED: U1 small nuclear ribonucleoprotein 70 kDa-like [Phoenix dactylifera]
comp27782_c0_seq1	0.005	134.06	0.992003	gi|672156731|ref|XP_008798049.1|	PREDICTED: UBA and UBX domain-containing protein At4g15410 [Phoenix dactylifera]
comp28538_c0_seq1	13	73	0.95028	gi|672139694|ref|XP_008793636.1|	PREDICTED: ubiquitin carboxyl-terminal hydrolase 14 isoform X2 [Phoenix dactylifera]
comp34116_c1_seq6	43.24	311.27	0.968462	gi|672203152|ref|XP_008778573.1|	PREDICTED: UDP-galactose transporter 2-like [Phoenix dactylifera]
comp34116_c1_seq4	0.005	158.89	0.993267	gi|672203152|ref|XP_008778573.1|	PREDICTED: UDP-galactose transporter 2-like [Phoenix dactylifera]
comp34116_c1_seq2	0.005	131.9	0.991835	gi|672203152|ref|XP_008778573.1|	PREDICTED: UDP-galactose transporter 2-like [Phoenix dactylifera]
comp34096_c1_seq16	37.15	223.92	0.965025	gi|356532050|ref|XP_003534587.1|	PREDICTED: UDP-galactose/UDP-glucose transporter 2-like isoform 1 [Glycine max]
comp34096_c1_seq4	9	352.77	0.971576	gi|672177889|ref|XP_008809055.1|	PREDICTED: UDP-galactose/UDP-glucose transporter 4 [Phoenix dactylifera]
comp34253_c0_seq1	19.14	123.67	0.960659	gi|672122810|ref|XP_008784747.1|	PREDICTED: UDP-glucuronic acid decarboxylase 2-like [Phoenix dactylifera]
comp34618_c1_seq8	56.02	295.02	0.963098	gi|672183499|ref|XP_008812029.1|	PREDICTED: UDP-glucuronic acid decarboxylase 6-like [Phoenix dactylifera] >gi|672183501|ref|XP_008812030.1| PREDICTED: UDP-glucuronic acid decarboxylase 6-like [Phoenix dactylifera]
comp34618_c1_seq9	0.005	64.42	0.983415	gi|672183499|ref|XP_008812029.1|	PREDICTED: UDP-glucuronic acid decarboxylase 6-like [Phoenix dactylifera] >gi|672183501|ref|XP_008812030.1| PREDICTED: UDP-glucuronic acid decarboxylase 6-like [Phoenix dactylifera]
comp33173_c0_seq2	41.99	208.34	0.95646	gi|357146399|ref|XP_003573978.1|	PREDICTED: UDP-glycosyltransferase 86A1-like isoform 3 [Brachypodium distachyon]
comp27983_c0_seq4	0.005	51.61	0.978836	gi|645242372|ref|XP_008227523.1|	PREDICTED: ultraviolet-B receptor UVR8 [Prunus mume]
comp14627_c0_seq1	7	86	0.961254	gi|672129171|ref|XP_008788091.1|	PREDICTED: UNC93-like protein 3 [Phoenix dactylifera]
comp25348_c0_seq4	57	256.33	0.957225	gi|672145021|ref|XP_008796416.1|	PREDICTED: uncharacterized aarF domain-containing protein kinase At1g79600, chloroplastic isoform X2 [Phoenix dactylifera]
comp25348_c0_seq3	23.95	110.13	0.950346	gi|573923179|ref|XP_006649170.1|	PREDICTED: uncharacterized aarF domain-containing protein kinase At1g79600, chloroplastic-like [Oryza brachyantha]
comp31137_c0_seq4	56.09	308.81	0.963876	gi|514728139|ref|XP_004956388.1|	PREDICTED: uncharacterized aarF domain-containing protein kinase At1g79600, chloroplastic-like isoform X4 [Setaria italica]
comp26596_c0_seq2	171.06	3395.4	0.974492	gi|672140413|ref|XP_008794008.1|	PREDICTED: uncharacterized membrane protein YMR155W-like [Phoenix dactylifera]
comp26596_c0_seq1	17.49	591.06	0.972913	gi|672140413|ref|XP_008794008.1|	PREDICTED: uncharacterized membrane protein YMR155W-like [Phoenix dactylifera]
comp32434_c0_seq4	0.005	36.96	0.968885	gi|672158419|ref|XP_008798951.1|	PREDICTED: uncharacterized protein At1g04910-like [Phoenix dactylifera]
comp17500_c0_seq1	104	552	0.965277	gi|672113921|ref|XP_008813224.1|	PREDICTED: uncharacterized protein At2g24330-like [Phoenix dactylifera]
comp25235_c1_seq1	23	209	0.968274	gi|672107593|ref|XP_008778825.1|	PREDICTED: uncharacterized protein At2g34460, chloroplastic [Phoenix dactylifera]
comp21748_c0_seq2	0.005	50	0.977932	gi|672165057|ref|XP_008802420.1|	PREDICTED: uncharacterized protein At4g13200, chloroplastic [Phoenix dactylifera]
comp24900_c0_seq1	5	54	0.952241	gi|672180098|ref|XP_008810231.1|	PREDICTED: uncharacterized protein At4g18490 isoform X2 [Phoenix dactylifera]
comp32173_c0_seq6	0.005	25.17	0.95172	gi|672107413|ref|XP_008809884.1|	PREDICTED: uncharacterized protein At4g28440-like [Phoenix dactylifera]
comp34040_c0_seq13	0.005	31.67	0.962829	gi|672136351|ref|XP_008791871.1|	PREDICTED: uncharacterized protein C1F12.10c [Phoenix dactylifera]
comp33566_c2_seq4	0.005	124.86	0.9914	gi|359476477|ref|XP_002267976.2|	PREDICTED: uncharacterized protein LOC100263252 [Vitis vinifera]
comp34089_c0_seq5	14	117.05	0.963251	gi|670428941|ref|XP_008655329.1|	PREDICTED: uncharacterized protein LOC100384586 isoform X1 [Zea mays] >gi|413948412|gb|AFW81061.1| hypothetical protein ZEAMMB73_421471 [Zea mays]
comp30337_c0_seq10	51.58	222.59	0.954573	gi|357150684|ref|XP_003575542.1|	PREDICTED: uncharacterized protein LOC100842365 [Brachypodium distachyon]
comp32353_c0_seq11	17	101	0.955625	gi|449468612|ref|XP_004152015.1|	PREDICTED: uncharacterized protein LOC101207451 [Cucumis sativus] >gi|449507470|ref|XP_004163041.1| PREDICTED: uncharacterized LOC101207451 [Cucumis sativus]
comp32068_c0_seq3	0.005	138.77	0.992208	gi|449500967|ref|XP_004161241.1|	PREDICTED: uncharacterized protein LOC101223869 [Cucumis sativus]
comp34168_c0_seq3	17.59	93.09	0.953488	gi|460416266|ref|XP_004253467.1|	PREDICTED: uncharacterized protein LOC101251461 [Solanum lycopersicum]
comp34458_c1_seq7	10.14	64.25	0.9509	gi|470130458|ref|XP_004301120.1|	PREDICTED: uncharacterized protein LOC101301015 [Fragaria vesca subsp. vesca]
comp34099_c0_seq5	0.005	43.93	0.974493	gi|470144394|ref|XP_004307842.1|	PREDICTED: uncharacterized protein LOC101314998 [Fragaria vesca subsp. vesca]
comp29652_c0_seq3	18.51	92.79	0.95328	gi|514708397|ref|XP_004951527.1|	PREDICTED: uncharacterized protein LOC101761646 [Setaria italica]
comp11731_c0_seq1	5	115.53	0.965058	gi|514748310|ref|XP_004961585.1|	PREDICTED: uncharacterized protein LOC101781046 [Setaria italica]
comp11731_c0_seq2	0.005	82.36	0.987159	gi|514748310|ref|XP_004961585.1|	PREDICTED: uncharacterized protein LOC101781046 [Setaria italica]
comp29383_c0_seq1	18	99.01	0.955121	gi|565364312|ref|XP_006348869.1|	PREDICTED: uncharacterized protein LOC102599919 isoform X1 [Solanum tuberosum]
comp20554_c0_seq7	20.73	206.57	0.968546	gi|568866373|ref|XP_006486531.1|	PREDICTED: uncharacterized protein LOC102617988 [Citrus sinensis]
comp20554_c0_seq11	5.09	62.39	0.955765	gi|568866373|ref|XP_006486531.1|	PREDICTED: uncharacterized protein LOC102617988 [Citrus sinensis]
comp20554_c0_seq5	0.005	35.47	0.967805	gi|568866373|ref|XP_006486531.1|	PREDICTED: uncharacterized protein LOC102617988 [Citrus sinensis]
comp22220_c0_seq1	26	118	0.951169	gi|568857456|ref|XP_006482282.1|	PREDICTED: uncharacterized protein LOC102620177 isoform X1 [Citrus sinensis]
comp34674_c1_seq5	0.005	35.99	0.967805	gi|573931847|ref|XP_006651032.1|	PREDICTED: uncharacterized protein LOC102707106 [Oryza brachyantha]
comp22332_c0_seq2	0.005	25.15	0.95172	gi|573915225|ref|XP_006645270.1|	PREDICTED: uncharacterized protein LOC102713964 [Oryza brachyantha]
comp25338_c0_seq2	0.005	49.75	0.977932	gi|573944520|ref|XP_006654608.1|	PREDICTED: uncharacterized protein LOC102719015 [Oryza brachyantha]
comp31221_c0_seq2	15.93	104.37	0.958941	gi|645233033|ref|XP_008223149.1|	PREDICTED: uncharacterized protein LOC103322970 [Prunus mume]
comp26416_c0_seq1	10.01	72	0.954993	gi|645238542|ref|XP_008225726.1|	PREDICTED: uncharacterized protein LOC103325343 [Prunus mume]
comp32887_c0_seq4	0.005	41.71	0.973069	gi|658010908|ref|XP_008340689.1|	PREDICTED: uncharacterized protein LOC103403619 [Malus domestica]
comp26345_c1_seq3	0.23	93.07	0.980394	gi|658000087|ref|XP_008392486.1|	PREDICTED: uncharacterized protein LOC103454670 [Malus domestica]
comp26345_c1_seq8	0.005	52.25	0.979294	gi|658000087|ref|XP_008392486.1|	PREDICTED: uncharacterized protein LOC103454670 [Malus domestica]
comp32551_c3_seq1	0.005	284.56	0.996246	gi|672189546|ref|XP_008775023.1|	PREDICTED: uncharacterized protein LOC103695462 [Phoenix dactylifera]
comp31073_c0_seq1	104.18	470.17	0.959717	gi|672192220|ref|XP_008775713.1|	PREDICTED: uncharacterized protein LOC103696010 [Phoenix dactylifera] >gi|672203752|ref|XP_008778729.1| PREDICTED: uncharacterized protein LOC103698480 [Phoenix dactylifera]
comp27679_c0_seq6	0.005	45.38	0.975703	gi|672192842|ref|XP_008775877.1|	PREDICTED: uncharacterized protein LOC103696122 [Phoenix dactylifera]
comp33782_c0_seq5	42.56	387.26	0.970943	gi|672193801|ref|XP_008776130.1|	PREDICTED: uncharacterized protein LOC103696321 isoform X2 [Phoenix dactylifera]
comp29231_c0_seq6	0.005	92.7	0.988572	gi|672199167|ref|XP_008777543.1|	PREDICTED: uncharacterized protein LOC103697463 isoform X2 [Phoenix dactylifera]
comp29231_c0_seq7	0.005	35.48	0.967805	gi|672199167|ref|XP_008777543.1|	PREDICTED: uncharacterized protein LOC103697463 isoform X2 [Phoenix dactylifera]
comp29953_c0_seq1	97.66	585.58	0.96868	gi|672201148|ref|XP_008778060.1|	PREDICTED: uncharacterized protein LOC103697897 [Phoenix dactylifera]
comp29953_c0_seq2	17.34	96	0.954614	gi|672201148|ref|XP_008778060.1|	PREDICTED: uncharacterized protein LOC103697897 [Phoenix dactylifera]
comp31716_c0_seq1	4.86	103.97	0.964043	gi|672115975|ref|XP_008781141.1|	PREDICTED: uncharacterized protein LOC103700995 isoform X1 [Phoenix dactylifera]
comp28174_c0_seq1	171	2300.84	0.9743	gi|672116628|ref|XP_008781484.1|	PREDICTED: uncharacterized protein LOC103701264 [Phoenix dactylifera]
comp33568_c1_seq4	0.005	77.87	0.986318	gi|672117162|ref|XP_008781761.1|	PREDICTED: uncharacterized protein LOC103701477 [Phoenix dactylifera]
comp26182_c0_seq2	25	126	0.957129	gi|672117596|ref|XP_008781989.1|	PREDICTED: uncharacterized protein LOC103701628 isoform X1 [Phoenix dactylifera]
comp34140_c0_seq3	37.51	230.03	0.965206	gi|672118508|ref|XP_008782464.1|	PREDICTED: uncharacterized protein LOC103701989 [Phoenix dactylifera]
comp34140_c0_seq2	0.005	126.49	0.991526	gi|672118508|ref|XP_008782464.1|	PREDICTED: uncharacterized protein LOC103701989 [Phoenix dactylifera]
comp34140_c0_seq15	28.04	142.3	0.958228	gi|672118508|ref|XP_008782464.1|	PREDICTED: uncharacterized protein LOC103701989 [Phoenix dactylifera]
comp34140_c0_seq8	7.35	106.41	0.964026	gi|672118508|ref|XP_008782464.1|	PREDICTED: uncharacterized protein LOC103701989 [Phoenix dactylifera]
comp34140_c0_seq7	6.74	95.83	0.962804	gi|672118508|ref|XP_008782464.1|	PREDICTED: uncharacterized protein LOC103701989 [Phoenix dactylifera]
comp34140_c0_seq10	0.005	30.69	0.961345	gi|672118508|ref|XP_008782464.1|	PREDICTED: uncharacterized protein LOC103701989 [Phoenix dactylifera]
comp34140_c0_seq27	0.005	30.11	0.961345	gi|672118508|ref|XP_008782464.1|	PREDICTED: uncharacterized protein LOC103701989 [Phoenix dactylifera]
comp30408_c0_seq3	12.85	84.36	0.956052	gi|672118928|ref|XP_008782688.1|	PREDICTED: uncharacterized protein LOC103702152 isoform X2 [Phoenix dactylifera]
comp33672_c0_seq2	9.64	86.27	0.959624	gi|672119567|ref|XP_008783025.1|	PREDICTED: uncharacterized protein LOC103702385 [Phoenix dactylifera]
comp30165_c0_seq2	4.73	137.03	0.966535	gi|672119887|ref|XP_008783195.1|	PREDICTED: uncharacterized protein LOC103702510 [Phoenix dactylifera]
comp30165_c0_seq1	2.27	130.97	0.96628	gi|672119887|ref|XP_008783195.1|	PREDICTED: uncharacterized protein LOC103702510 [Phoenix dactylifera]
comp27133_c0_seq1	0.005	28.99	0.957906	gi|672119970|ref|XP_008783235.1|	PREDICTED: uncharacterized protein LOC103702540 [Phoenix dactylifera]
comp29104_c0_seq1	13.53	87.41	0.956299	gi|672108081|ref|XP_008783257.1|	PREDICTED: uncharacterized protein LOC103702548 isoform X2 [Phoenix dactylifera]
comp27603_c0_seq2	20.1	121.07	0.960236	gi|672122702|ref|XP_008784688.1|	PREDICTED: uncharacterized protein LOC103703568 [Phoenix dactylifera]
comp26732_c0_seq5	0.2	67.79	0.969544	gi|672122763|ref|XP_008784721.1|	PREDICTED: uncharacterized protein LOC103703591 [Phoenix dactylifera]
comp26732_c0_seq2	0.06	34.21	0.958528	gi|672122763|ref|XP_008784721.1|	PREDICTED: uncharacterized protein LOC103703591 [Phoenix dactylifera]
comp33528_c0_seq2	53.69	1463.34	0.974075	gi|672124359|ref|XP_008785556.1|	PREDICTED: uncharacterized protein LOC103704150 isoform X4 [Phoenix dactylifera]
comp33528_c0_seq3	36.96	518.28	0.972515	gi|672124359|ref|XP_008785556.1|	PREDICTED: uncharacterized protein LOC103704150 isoform X4 [Phoenix dactylifera]
comp31349_c0_seq2	0.005	44.59	0.975102	gi|672124893|ref|XP_008785846.1|	PREDICTED: uncharacterized protein LOC103704369 [Phoenix dactylifera]
comp33728_c0_seq2	0.005	42.8	0.97383	gi|672126884|ref|XP_008786901.1|	PREDICTED: uncharacterized protein LOC103705079 [Phoenix dactylifera] >gi|672126887|ref|XP_008786902.1| PREDICTED: uncharacterized protein LOC103705079 [Phoenix dactylifera]
comp33728_c0_seq12	0.005	36.66	0.968885	gi|672126884|ref|XP_008786901.1|	PREDICTED: uncharacterized protein LOC103705079 [Phoenix dactylifera] >gi|672126887|ref|XP_008786902.1| PREDICTED: uncharacterized protein LOC103705079 [Phoenix dactylifera]
comp32829_c0_seq5	20.58	103.02	0.954684	gi|672129029|ref|XP_008788017.1|	PREDICTED: uncharacterized protein LOC103705897 isoform X4 [Phoenix dactylifera]
comp32365_c0_seq2	50.78	369.56	0.969128	gi|672134915|ref|XP_008791114.1|	PREDICTED: uncharacterized protein LOC103708112 [Phoenix dactylifera]
comp33441_c2_seq8	0.02	57.88	0.981202	gi|672136151|ref|XP_008791761.1|	PREDICTED: uncharacterized protein LOC103708560 [Phoenix dactylifera]
comp32245_c0_seq2	15.35	83.17	0.951812	gi|672136623|ref|XP_008792016.1|	PREDICTED: uncharacterized protein LOC103708737 isoform X3 [Phoenix dactylifera]
comp32047_c1_seq8	12.65	224.04	0.969589	gi|672136702|ref|XP_008792059.1|	PREDICTED: uncharacterized protein LOC103708766 [Phoenix dactylifera]
comp32047_c1_seq3	10.48	91.24	0.960343	gi|672136702|ref|XP_008792059.1|	PREDICTED: uncharacterized protein LOC103708766 [Phoenix dactylifera]
comp33418_c0_seq15	6.98	56.37	0.951387	gi|672109942|ref|XP_008792777.1|	PREDICTED: uncharacterized protein LOC103709271 isoform X2 [Phoenix dactylifera]
comp29780_c0_seq1	0.005	59.54	0.981848	gi|672138277|ref|XP_008792891.1|	PREDICTED: uncharacterized protein LOC103709370 [Phoenix dactylifera]
comp24180_c0_seq1	0.005	41.05	0.973069	gi|672139811|ref|XP_008793702.1|	PREDICTED: uncharacterized protein LOC103709943 [Phoenix dactylifera]
comp34111_c0_seq35	0.005	102.76	0.989715	gi|672140065|ref|XP_008793838.1|	PREDICTED: uncharacterized protein LOC103710036 isoform X2 [Phoenix dactylifera]
comp31117_c0_seq3	376.47	1464.83	0.951138	gi|672140712|ref|XP_008794167.1|	PREDICTED: uncharacterized protein LOC103710281 [Phoenix dactylifera]
comp31117_c0_seq1	148.51	803.41	0.966152	gi|672140712|ref|XP_008794167.1|	PREDICTED: uncharacterized protein LOC103710281 [Phoenix dactylifera]
comp31117_c0_seq4	65.09	324.54	0.963414	gi|672140712|ref|XP_008794167.1|	PREDICTED: uncharacterized protein LOC103710281 [Phoenix dactylifera]
comp33945_c0_seq3	35.34	502.01	0.972439	gi|672141626|ref|XP_008794649.1|	PREDICTED: uncharacterized protein LOC103710612 [Phoenix dactylifera]
comp33945_c0_seq15	0.005	37.12	0.969807	gi|672141626|ref|XP_008794649.1|	PREDICTED: uncharacterized protein LOC103710612 [Phoenix dactylifera]
comp34562_c0_seq24	16.24	115.99	0.961851	gi|672145602|ref|XP_008796724.1|	PREDICTED: uncharacterized protein LOC103712097 [Phoenix dactylifera]
comp27021_c0_seq1	24.68	116.15	0.951306	gi|672152688|ref|XP_008797517.1|	PREDICTED: uncharacterized protein LOC103712704 isoform X2 [Phoenix dactylifera]
comp30377_c0_seq3	7.72	91.32	0.961819	gi|672110924|ref|XP_008797998.1|	PREDICTED: uncharacterized protein LOC103713020 [Phoenix dactylifera]
comp21958_c0_seq1	8	97.01	0.962739	gi|672157808|ref|XP_008798626.1|	PREDICTED: uncharacterized protein LOC103713463 [Phoenix dactylifera]
comp31038_c0_seq2	37	150	0.951301	gi|672161118|ref|XP_008800361.1|	PREDICTED: uncharacterized protein LOC103714755 [Phoenix dactylifera]
comp33276_c1_seq5	30.81	198.95	0.964404	gi|672163166|ref|XP_008801418.1|	PREDICTED: uncharacterized protein LOC103715535 isoform X2 [Phoenix dactylifera]
comp21514_c0_seq1	0.005	28.57	0.957906	gi|672163754|ref|XP_008801732.1|	PREDICTED: uncharacterized protein LOC103715764 [Phoenix dactylifera]
comp27944_c0_seq1	56	345.44	0.967059	gi|672163767|ref|XP_008801739.1|	PREDICTED: uncharacterized protein LOC103715769 [Phoenix dactylifera]
comp18124_c0_seq1	31	177	0.960791	gi|672163767|ref|XP_008801739.1|	PREDICTED: uncharacterized protein LOC103715769 [Phoenix dactylifera]
comp29989_c1_seq2	5.07	56.61	0.953322	gi|672164710|ref|XP_008802241.1|	PREDICTED: uncharacterized protein LOC103716140 [Phoenix dactylifera]
comp20336_c0_seq1	1	47	0.950949	gi|672166037|ref|XP_008802935.1|	PREDICTED: uncharacterized protein LOC103716631 [Phoenix dactylifera]
comp27923_c1_seq1	18	95.03	0.95386	gi|672167145|ref|XP_008803520.1|	PREDICTED: uncharacterized protein LOC103717061 [Phoenix dactylifera]
comp32719_c0_seq3	0.005	39.16	0.971486	gi|672112035|ref|XP_008803724.1|	PREDICTED: uncharacterized protein LOC103717197 isoform X2 [Phoenix dactylifera]
comp32710_c0_seq1	22.02	116.35	0.956347	gi|672168075|ref|XP_008804023.1|	PREDICTED: uncharacterized protein LOC103717422 [Phoenix dactylifera]
comp25621_c0_seq1	36	197	0.961019	gi|672112129|ref|XP_008804193.1|	PREDICTED: uncharacterized protein LOC103717532 [Phoenix dactylifera]
comp34185_c0_seq3	10.39	118.76	0.964746	gi|672169117|ref|XP_008804582.1|	PREDICTED: uncharacterized protein LOC103717827 [Phoenix dactylifera]
comp20854_c0_seq1	33	173.17	0.959856	gi|672112222|ref|XP_008804649.1|	PREDICTED: uncharacterized protein LOC103717876 [Phoenix dactylifera]
comp24825_c0_seq1	96	405	0.95728	gi|672169300|ref|XP_008804677.1|	PREDICTED: uncharacterized protein LOC103717897 [Phoenix dactylifera]
comp27427_c0_seq1	4	136	0.966535	gi|672112446|ref|XP_008805868.1|	PREDICTED: uncharacterized protein LOC103718713 [Phoenix dactylifera]
comp27346_c0_seq1	89.04	456.02	0.964655	gi|672112518|ref|XP_008806375.1|	PREDICTED: uncharacterized protein LOC103719079 [Phoenix dactylifera]
comp29770_c0_seq1	13	176	0.968062	gi|672173499|ref|XP_008806882.1|	PREDICTED: uncharacterized protein LOC103719423 [Phoenix dactylifera]
comp30768_c0_seq1	50.07	202.86	0.953653	gi|672173975|ref|XP_008807128.1|	PREDICTED: uncharacterized protein LOC103719586 [Phoenix dactylifera]
comp28776_c0_seq2	25.31	176.15	0.963781	gi|672174453|ref|XP_008807382.1|	PREDICTED: uncharacterized protein LOC103719770 [Phoenix dactylifera] >gi|672174456|ref|XP_008807383.1| PREDICTED: uncharacterized protein LOC103719770 [Phoenix dactylifera]
comp28786_c0_seq1	28.56	136.21	0.953074	gi|672174628|ref|XP_008807443.1|	PREDICTED: uncharacterized protein LOC103719812 isoform X1 [Phoenix dactylifera]
comp31701_c0_seq3	34.82	204.83	0.961858	gi|672176622|ref|XP_008808380.1|	PREDICTED: uncharacterized protein LOC103720452 [Phoenix dactylifera]
comp32691_c0_seq2	0.005	33.97	0.965495	gi|672176701|ref|XP_008808423.1|	PREDICTED: uncharacterized protein LOC103720485 isoform X2 [Phoenix dactylifera]
comp33723_c0_seq4	11.01	80.93	0.95714	gi|672176961|ref|XP_008808562.1|	PREDICTED: uncharacterized protein LOC103720575 [Phoenix dactylifera]
comp27976_c0_seq1	25.38	117	0.951044	gi|672179593|ref|XP_008809967.1|	PREDICTED: uncharacterized protein LOC103721500 isoform X5 [Phoenix dactylifera] >gi|672179595|ref|XP_008809968.1| PREDICTED: uncharacterized protein LOC103721500 isoform X5 [Phoenix dactylifera]
comp34227_c0_seq6	0.005	108.4	0.990261	gi|672181364|ref|XP_008810898.1|	PREDICTED: uncharacterized protein LOC103722200 [Phoenix dactylifera]
comp33573_c4_seq12	1.47	149.42	0.967346	gi|672183422|ref|XP_008811988.1|	PREDICTED: uncharacterized protein LOC103722996 [Phoenix dactylifera]
comp34827_c0_seq1	134	961	0.971369	gi|672183971|ref|XP_008812285.1|	PREDICTED: uncharacterized protein LOC103723212 [Phoenix dactylifera]
comp31740_c0_seq2	0.005	33.89	0.965495	gi|672184272|ref|XP_008812442.1|	PREDICTED: uncharacterized protein LOC103723335 [Phoenix dactylifera] >gi|672184274|ref|XP_008812443.1| PREDICTED: uncharacterized protein LOC103723335 [Phoenix dactylifera]
comp33534_c3_seq2	13.75	103.38	0.960679	gi|672184365|ref|XP_008812490.1|	PREDICTED: uncharacterized protein LOC103723376 [Phoenix dactylifera]
comp33468_c0_seq6	0.005	48.64	0.97741	gi|672184410|ref|XP_008812515.1|	PREDICTED: uncharacterized protein LOC103723390 [Phoenix dactylifera]
comp30229_c0_seq1	115	554.27	0.960564	gi|672186190|ref|XP_008813019.1|	PREDICTED: uncharacterized protein LOC103723765 isoform X4 [Phoenix dactylifera]
comp30294_c0_seq1	273.03	1053.88	0.950769	gi|672187975|ref|XP_008813467.1|	PREDICTED: uncharacterized protein LOC103724093 [Phoenix dactylifera]
comp31991_c0_seq3	5.31	159.04	0.96768	gi|672188397|ref|XP_008813577.1|	PREDICTED: uncharacterized protein LOC103724178 isoform X2 [Phoenix dactylifera]
comp31991_c0_seq2	6.69	82.96	0.960707	gi|672188397|ref|XP_008813577.1|	PREDICTED: uncharacterized protein LOC103724178 isoform X2 [Phoenix dactylifera]
comp26079_c0_seq6	0.005	25.89	0.95172	gi|672188533|ref|XP_008813608.1|	PREDICTED: uncharacterized protein LOC103724197 [Phoenix dactylifera]
comp33375_c0_seq2	0.005	39.18	0.971486	gi|672189067|ref|XP_008813744.1|	PREDICTED: uncharacterized protein LOC103724304 [Phoenix dactylifera]
comp34269_c0_seq3	30	245.88	0.968498	gi|672137387|ref|XP_008792419.1|	PREDICTED: uncharacterized protein OsI_027940-like isoform X3 [Phoenix dactylifera]
comp27804_c0_seq1	21.24	178	0.966625	gi|460372160|ref|XP_004231900.1|	PREDICTED: uncharacterized protein ycf36-like isoform 1 [Solanum lycopersicum]
comp27616_c0_seq1	6	56	0.952405	gi|672121248|ref|XP_008783918.1|	PREDICTED: uncharacterized protein ycf45 [Phoenix dactylifera]
comp33460_c0_seq3	15.09	102.43	0.958829	gi|672123197|ref|XP_008784953.1|	PREDICTED: uncharacterized WD repeat-containing protein C17D11.16 [Phoenix dactylifera]
comp17388_c0_seq1	190.96	860.54	0.961152	gi|568837227|ref|XP_006472630.1|	PREDICTED: uncharacterized WD repeat-containing protein C2A9.03-like [Citrus sinensis]
comp21860_c0_seq1	10	183.05	0.968471	gi|672180377|ref|XP_008810378.1|	PREDICTED: UPF0481 protein At3g47200-like [Phoenix dactylifera]
comp29492_c0_seq1	25.1	129.93	0.95742	gi|672139575|ref|XP_008793574.1|	PREDICTED: UPF0586 protein C9orf41 homolog [Phoenix dactylifera]
comp29492_c0_seq2	0.005	29.19	0.95965	gi|672139575|ref|XP_008793574.1|	PREDICTED: UPF0586 protein C9orf41 homolog [Phoenix dactylifera]
comp12105_c0_seq2	17.5	87.66	0.952436	gi|672112605|ref|XP_008806804.1|	PREDICTED: UPF0587 protein C1orf123 homolog [Phoenix dactylifera]
comp32003_c2_seq1	60.6	311.42	0.963265	gi|225446811|ref|XP_002283428.1|	PREDICTED: vacuolar protein sorting-associated protein 16 homolog [Vitis vinifera] >gi|302143532|emb|CBI22093.3| unnamed protein product [Vitis vinifera]
comp34647_c0_seq8	0.005	92.61	0.988572	gi|568869619|ref|XP_006488018.1|	PREDICTED: vacuolar protein sorting-associated protein 24 homolog 1-like [Citrus sinensis]
comp34647_c0_seq1	0.005	55.77	0.980491	gi|568869619|ref|XP_006488018.1|	PREDICTED: vacuolar protein sorting-associated protein 24 homolog 1-like [Citrus sinensis]
comp33238_c0_seq12	13.37	114.94	0.963083	gi|672169261|ref|XP_008804654.1|	PREDICTED: vacuolar protein sorting-associated protein 32 homolog 2-like [Phoenix dactylifera]
comp32503_c0_seq2	26.32	145.12	0.959081	gi|225423672|ref|XP_002276491.1|	PREDICTED: vacuolar protein sorting-associated protein 52 homolog [Vitis vinifera] >gi|297737982|emb|CBI27183.3| unnamed protein product [Vitis vinifera]
comp34606_c0_seq16	0.005	28.54	0.957906	gi|672177261|ref|XP_008808719.1|	PREDICTED: vesicle-associated membrane protein 721-like [Phoenix dactylifera]
comp34242_c0_seq2	2.3	62.68	0.956824	gi|672141927|ref|XP_008794810.1|	PREDICTED: vesicle-associated protein 1-3 isoform X1 [Phoenix dactylifera]
comp24485_c0_seq1	16	96	0.957618	gi|672190025|ref|XP_008775134.1|	PREDICTED: WD repeat-containing protein 26 [Phoenix dactylifera]
comp32841_c0_seq1	14.4	83.53	0.95282	gi|657958292|ref|XP_008370663.1|	PREDICTED: WD repeat-containing protein 48 homolog [Malus domestica] >gi|657958294|ref|XP_008370665.1| PREDICTED: WD repeat-containing protein 48 homolog [Malus domestica]
comp6140_c0_seq1	39	1236.65	0.973928	gi|449437715|ref|XP_004136636.1|	PREDICTED: Werner Syndrome-like exonuclease-like [Cucumis sativus] >gi|449506001|ref|XP_004162625.1| PREDICTED: Werner Syndrome-like exonuclease-like [Cucumis sativus]
comp30231_c0_seq1	241.64	35228.1	0.974613	gi|672136679|ref|XP_008792047.1|	PREDICTED: xylosyltransferase 1-like [Phoenix dactylifera]
comp32359_c0_seq1	6.15	114.59	0.964904	gi|672156787|ref|XP_008798079.1|	PREDICTED: zinc finger AN1 domain-containing stress-associated protein 12 [Phoenix dactylifera]
comp32359_c0_seq3	101.04	3024.63	0.974458	gi|225452566|ref|XP_002280584.1|	PREDICTED: zinc finger AN1 domain-containing stress-associated protein 12 [Vitis vinifera] >gi|296087723|emb|CBI34979.3| unnamed protein product [Vitis vinifera]
comp32359_c0_seq7	0.005	144.82	0.992541	gi|225452566|ref|XP_002280584.1|	PREDICTED: zinc finger AN1 domain-containing stress-associated protein 12 [Vitis vinifera] >gi|296087723|emb|CBI34979.3| unnamed protein product [Vitis vinifera]
comp32359_c0_seq12	21.23	106.44	0.955155	gi|225452566|ref|XP_002280584.1|	PREDICTED: zinc finger AN1 domain-containing stress-associated protein 12 [Vitis vinifera] >gi|296087723|emb|CBI34979.3| unnamed protein product [Vitis vinifera]
comp32359_c0_seq5	6.51	63.19	0.954867	gi|225452566|ref|XP_002280584.1|	PREDICTED: zinc finger AN1 domain-containing stress-associated protein 12 [Vitis vinifera] >gi|296087723|emb|CBI34979.3| unnamed protein product [Vitis vinifera]
comp34469_c0_seq4	0.005	31.02	0.962829	gi|672168397|ref|XP_008804197.1|	PREDICTED: zinc finger AN1 domain-containing stress-associated protein 15-like [Phoenix dactylifera] >gi|672168399|ref|XP_008804198.1| PREDICTED: zinc finger AN1 domain-containing stress-associated protein 15-like [Phoenix dactylifera]
comp13287_c0_seq1	6.03	56.12	0.952405	gi|672132563|ref|XP_008789867.1|	PREDICTED: zinc finger CCCH domain-containing protein 4 isoform X3 [Phoenix dactylifera]
comp8944_c0_seq1	8	60	0.951796	gi|658035496|ref|XP_008353279.1|	PREDICTED: zinc finger MYM-type protein 1-like [Malus domestica]
comp27983_c0_seq1	6.62	122.66	0.965478	gi|526118004|ref|NP_001267915.1|	probable E3 ubiquitin-protein ligase HERC1-like [Vitis vinifera] >gi|459680618|gb|AGG82479.1| UV-B receptor 1 [Vitis vinifera]
comp26237_c0_seq1	44	191	0.953946	gi|255585290|ref|XP_002533344.1|	protein with unknown function [Ricinus communis] >gi|223526824|gb|EEF29043.1| protein with unknown function [Ricinus communis]
comp27700_c0_seq2	11.42	96.86	0.961086	gi|448872670|gb|AGE46020.1|	putative AT-hook DNA-binding protein [Elaeis guineensis]
comp31776_c0_seq7	41	169	0.95231	gi|473999866|gb|EMS52213.1|	putative metal-nicotianamine transporter YSL13 [Triticum urartu]
comp31766_c0_seq3	75.81	509.29	0.968571	gi|40850562|gb|AAR95994.1|	putative ribonucleotide reductase large subunit [Musa acuminata]
comp20554_c0_seq6	28.18	265.03	0.969497	gi|4038056|gb|AAC97237.1|	putative TNP2-like transposon protein [Arabidopsis thaliana]
comp20554_c0_seq10	0.005	55.54	0.980491	gi|4038056|gb|AAC97237.1|	putative TNP2-like transposon protein [Arabidopsis thaliana]
comp32016_c0_seq1	0.005	64.92	0.983415	gi|108947527|gb|ABG24204.1|	putative transport protein [Gymnadenia conopsea]
comp32783_c1_seq2	39.78	396.02	0.971354	gi|116519148|gb|ABJ99596.1|	pyruvate decarboxylase [Lycoris aurea]
comp28745_c0_seq1	11.5	351.33	0.971542	gi|299882830|gb|ADJ57333.1|	RAV-like 1 protein [Oryza sativa Japonica Group]
comp28745_c0_seq4	1.5	55.39	0.95435	gi|299882830|gb|ADJ57333.1|	RAV-like 1 protein [Oryza sativa Japonica Group]
comp27371_c1_seq1	113.01	826.44	0.97112	gi|464518|sp|Q06036.1|RK122_SECCE	RecName: Full=50S ribosomal protein L12-2, chloroplastic; AltName: Full=CL12-2; Flags: Precursor >gi|288584|emb|CAA48414.1| ribosomal protein L12 [Secale cereale]
comp27371_c1_seq3	21.99	169.17	0.965204	gi|464518|sp|Q06036.1|RK122_SECCE	RecName: Full=50S ribosomal protein L12-2, chloroplastic; AltName: Full=CL12-2; Flags: Precursor >gi|288584|emb|CAA48414.1| ribosomal protein L12 [Secale cereale]
comp34321_c2_seq26	0.005	41.58	0.973069	gi|400637|sp|P31839.1|NU1M_OENBE	RecName: Full=NADH-ubiquinone oxidoreductase chain 1; AltName: Full=NADH dehydrogenase subunit 1 >gi|66136|pir||DNOBU1 NADH2 dehydrogenase (ubiquinone) (EC 1.6.5.3) chain 1 - evening primrose mitochondrion
comp22055_c0_seq3	8.72	87.33	0.960819	gi|510785776|sp|C4NF91.1|PKS5_ALOAR	RecName: Full=Octaketide synthase 3; Short=OKS 3; AltName: Full=Polyketide synthase 5 >gi|237784469|gb|ACR19998.1| type III polyketide synthase [Aloe arborescens]
comp33382_c0_seq4	371.22	1629.28	0.960577	gi|75146812|sp|Q84K96.1|ZCD_CROSA	RecName: Full=Zeaxanthin 7,8(7',8')-cleavage dioxygenase, chromoplast; AltName: Full=CsZCD; AltName: Full=Zeaxanthin 7,8-dioxygenase; Flags: Precursor >gi|27650421|emb|CAD33262.1| zeaxanthin cleavage oxygenase [Crocus sativus] >gi|399151305|gb|AFP28218.1| zeaxanthin cleavage dioxygenase [synthetic construct]
comp31919_c1_seq1	4	72	0.959089	gi|89179395|gb|ABD63131.1|	Retrotransposon gag protein [Asparagus officinalis]
comp34780_c3_seq4	0.005	48.93	0.97741	gi|62701868|gb|AAX92941.1|	retrotransposon protein, putative, Ty1-copia sub-class [Oryza sativa Japonica Group] >gi|77548751|gb|ABA91548.1| retrotransposon protein, putative, Ty1-copia subclass [Oryza sativa Japonica Group]
comp34713_c1_seq3	17.16	127.54	0.962869	gi|587913628|gb|EXC01431.1|	Retrovirus-related Pol polyprotein from transposon 297 [Morus notabilis]
comp34580_c4_seq10	33.39	189.64	0.961299	gi|372450219|ref|YP_005090371.1|	ribosomal protein L2 (mitochondrion) [Phoenix dactylifera] >gi|343478424|gb|AEM43912.1| ribosomal protein L2 (mitochondrion) [Phoenix dactylifera]
comp30400_c2_seq6	676.62	2777.16	0.960363	gi|357436123|ref|XP_003588337.1|	Ribosomal protein S10 [Medicago truncatula]
comp34321_c2_seq15	0.005	26.35	0.953905	gi|24636948|gb|AAN63487.1|AF315223_1	ribosomal protein S13 [Amaryllis belladonna]
comp17252_c0_seq1	38.78	339.55	0.969917	gi|374256989|gb|AEZ01409.1|	ribosomal protein S16 (chloroplast) [Japonolirion osense] >gi|576090047|gb|AHH24264.1| ribosomal protein S16 (chloroplast) [Japonolirion osense]
comp17252_c0_seq2	53.61	319.6	0.966728	gi|456330874|ref|YP_007475857.1|	ribosomal protein S16 [Calamus caryotoides] >gi|449326339|gb|AGE92922.1| ribosomal protein S16 [Calamus caryotoides]
comp34015_c5_seq1	4	57	0.954333	gi|372481976|gb|AEX94636.1|	ribosomal protein S18 (chloroplast) [Iris tenax]
comp32036_c1_seq2	0.005	29.75	0.95965	gi|395616870|gb|AFN68121.1|	ribosomal protein S4, partial (chloroplast) [Tigridia oaxacana]
comp33701_c0_seq1	16	97	0.957773	gi|374412092|gb|AEZ49023.1|	ribosomal protein S8, partial [Iris virginica]
comp13810_c0_seq1	0.005	27	0.955932	gi|399139640|gb|AFP23589.1|	ribulose-1,5-bisphosphate carboxylase/oxygenase large subunit, partial [Iberis amara]
comp12402_c0_seq1	536	9183.7	0.974587	gi|374975179|gb|AFA27680.1|	ribulose-1,5-bisphosphate carboxylase/oxygenase large subunit, partial [Iris virginica]
comp25864_c0_seq4	0.005	48.76	0.97741	gi|590579073|ref|XP_007013686.1|	RING/U-box superfamily protein [Theobroma cacao] >gi|508784049|gb|EOY31305.1| RING/U-box superfamily protein [Theobroma cacao]
comp33101_c5_seq1	9	93	0.961795	gi|114107037|ref|YP_740193.1|	RNA polymerase beta [Liriodendron tulipifera] >gi|122227474|sp|Q0G9M8.1|RPOC1_LIRTU RecName: Full=DNA-directed RNA polymerase subunit beta'; AltName: Full=PEP; AltName: Full=Plastid-encoded RNA polymerase subunit beta'; Short=RNA polymerase subunit beta' (chloroplast) [Liriodendron tulipifera] >gi|113200985|gb|ABI32500.1| RNA polymerase beta [Liriodendron tulipifera]
comp17252_c0_seq3	5.61	173.83	0.968284	gi|27525462|emb|CAD59438.1|	Rps16 protein [Clivia gardenii]
comp24657_c0_seq3	3	53.98	0.953046	gi|475598689|gb|EMT24003.1|	RuvB-like protein 1 [Aegilops tauschii]
comp13767_c0_seq2	557.58	8688.87	0.974577	gi|387863407|gb|AFK09266.1|	S-(+)-linalool synthase [Cinnamomum osmophloeum]
comp21999_c0_seq1	10	74	0.955871	gi|587968890|gb|EXC53894.1|	Serine carboxypeptidase-like 31 [Morus notabilis]
comp30140_c0_seq8	22.53	156.87	0.962932	gi|508787541|gb|AGN12799.1|	signal peptidase subunit-12 [Leavenworthia alabamica]
comp34533_c0_seq29	58.03	366.32	0.967321	gi|566149555|ref|XP_002299610.2|	transducin family protein [Populus trichocarpa] >gi|550347536|gb|EEE84415.2| transducin family protein [Populus trichocarpa]
comp33351_c0_seq1	22.3	146.48	0.962323	gi|255559913|ref|XP_002520975.1|	trytophan synthase alpha subunit, putative [Ricinus communis] >gi|223539812|gb|EEF41392.1| trytophan synthase alpha subunit, putative [Ricinus communis]
comp28212_c0_seq1	485.83	8492.33	0.974587	gi|665518799|gb|AIF76151.1|	UDP-glucosyltransferase UGT85U2, partial [Crocus sativus]
comp25826_c0_seq1	38	163.79	0.95229	gi|219362953|ref|NP_001136873.1|	uncharacterized protein LOC100217027 [Zea mays] >gi|194697434|gb|ACF82801.1| unknown [Zea mays]
comp32359_c0_seq8	59.03	1482.22	0.974081	gi|388495152|gb|AFK35642.1|	unknown [Lotus japonicus]
comp33174_c0_seq1	72	305.97	0.956265	gi|388504848|gb|AFK40490.1|	unknown [Lotus japonicus]
comp33044_c2_seq1	25.62	156.28	0.962522	gi|388502498|gb|AFK39315.1|	unknown [Lotus japonicus] >gi|388516411|gb|AFK46267.1| unknown [Lotus japonicus]
comp29478_c0_seq2	31.89	149	0.953773	gi|118484187|gb|ABK93974.1|	unknown [Populus trichocarpa]
comp31797_c0_seq3	0.005	135.27	0.99207	gi|238009634|gb|ACR35852.1|	unknown [Zea mays] >gi|413955996|gb|AFW88645.1| chaperone protein dnaJ [Zea mays]
comp28135_c0_seq1	1412.75	6618.56	0.962787	gi|661883007|emb|CDP13215.1|	unnamed protein product [Coffea canephora]
comp28135_c0_seq2	365.37	2126.6	0.967755	gi|661883007|emb|CDP13215.1|	unnamed protein product [Coffea canephora]
comp30810_c0_seq3	20.03	290.33	0.970664	gi|661888865|emb|CDP07308.1|	unnamed protein product [Coffea canephora]
comp31694_c0_seq6	37.7	246.09	0.965796	gi|661881142|emb|CDP15200.1|	unnamed protein product [Coffea canephora]
comp31628_c0_seq1	25	190	0.966037	gi|661896795|emb|CDO99984.1|	unnamed protein product [Coffea canephora]
comp25848_c0_seq1	26	150.48	0.959537	gi|661893685|emb|CDP02126.1|	unnamed protein product [Coffea canephora]
comp28760_c0_seq4	0.005	45.63	0.975703	gi|313236176|emb|CBY11500.1|	unnamed protein product [Oikopleura dioica]
comp17801_c0_seq1	43	2763.39	0.974434	gi|215694890|dbj|BAG90081.1|	unnamed protein product [Oryza sativa Japonica Group]
comp34295_c0_seq7	0.005	30.78	0.961345	gi|215697004|dbj|BAG90998.1|	unnamed protein product [Oryza sativa Japonica Group] >gi|215765458|dbj|BAG87155.1| unnamed protein product [Oryza sativa Japonica Group]
comp30095_c0_seq1	5	78	0.960167	gi|669029191|emb|CDM83313.1|	unnamed protein product [Triticum aestivum]
comp23615_c0_seq1	178	773	0.959596	gi|297746465|emb|CBI16521.3|	unnamed protein product [Vitis vinifera]
comp33137_c0_seq16	76.46	384.12	0.964066	gi|297736448|emb|CBI25319.3|	unnamed protein product [Vitis vinifera]
comp32845_c1_seq2	40.08	249.43	0.965651	gi|296082945|emb|CBI22246.3|	unnamed protein product [Vitis vinifera]
comp33137_c0_seq2	38.38	197.15	0.960791	gi|297736448|emb|CBI25319.3|	unnamed protein product [Vitis vinifera]
comp22975_c0_seq3	12.42	93.1	0.959367	gi|297735451|emb|CBI17891.3|	unnamed protein product [Vitis vinifera]
comp13688_c0_seq1	0.005	64	0.983102	gi|297746438|emb|CBI16494.3|	unnamed protein product [Vitis vinifera]
comp29341_c0_seq12	0.01	58.7	0.981537	gi|296086647|emb|CBI32282.3|	unnamed protein product [Vitis vinifera]
comp23398_c0_seq1	0.005	48	0.976869	gi|296089232|emb|CBI39004.3|	unnamed protein product [Vitis vinifera]
comp29869_c0_seq8	0.005	47.69	0.976869	gi|297739027|emb|CBI28516.3|	unnamed protein product [Vitis vinifera]
comp22695_c0_seq2	0.005	44.61	0.975102	gi|296082911|emb|CBI22212.3|	unnamed protein product [Vitis vinifera]
comp33710_c0_seq10	0.005	34.77	0.966706	gi|297736934|emb|CBI26135.3|	unnamed protein product [Vitis vinifera]
comp30026_c0_seq4	0.13	34	0.950851	gi|297742704|emb|CBI35338.3|	unnamed protein product [Vitis vinifera]
comp25469_c0_seq1	40	160	0.951809	gi|357440319|ref|XP_003590437.1|	Uracil transporter-like protein [Medicago truncatula] >gi|355479485|gb|AES60688.1| cytosine/purine uracil thiamine allantoin permease [Medicago truncatula]
comp34606_c0_seq3	0.005	61.22	0.982541	gi|590656969|ref|XP_007034425.1|	Vesicle-associated membrane protein 726 isoform 2 [Theobroma cacao] >gi|508713454|gb|EOY05351.1| Vesicle-associated membrane protein 726 isoform 2 [Theobroma cacao]
comp34540_c1_seq11	11.54	378.17	0.971774	gi|590566033|ref|XP_007010115.1|	Vitamin E pathway gene 5 isoform 2 [Theobroma cacao] >gi|508727028|gb|EOY18925.1| Vitamin E pathway gene 5 isoform 2 [Theobroma cacao]
comp27511_c0_seq1	39	232.98	0.965243	gi|224092524|ref|XP_002309645.1|	WD-40 repeat family protein [Populus trichocarpa] >gi|222855621|gb|EEE93168.1| WD-40 repeat family protein [Populus trichocarpa]
comp34202_c1_seq3	138.12	569.2	0.958293	gi|1008904|gb|AAB39950.1|	xyloglucan endotransglycosylase [Tropaeolum majus]
comp34202_c1_seq10	46.13	386.01	0.970353	gi|1008904|gb|AAB39950.1|	xyloglucan endotransglycosylase [Tropaeolum majus]
comp34202_c1_seq4	12.05	199.39	0.968935	gi|1008904|gb|AAB39950.1|	xyloglucan endotransglycosylase [Tropaeolum majus]
comp17667_c2_seq1	3371.9	27706	0.973416	gi|357479883|ref|XP_003610227.1|	Ycf68 [Medicago truncatula]
comp33922_c6_seq1	119.6	746.95	0.969207	gi|357467739|ref|XP_003604154.1|	Ycf68 protein [Medicago truncatula] >gi|355505209|gb|AES86351.1| ycf68 protein [Medicago truncatula]
comp33968_c0_seq4	231.82	3054.39	0.974405	gi|182258085|gb|ACB87206.1|	zeta-carotene desaturase [Narcissus tazetta var. chinensis]
comp33968_c0_seq2	198.38	1110.02	0.967131	gi|182258085|gb|ACB87206.1|	zeta-carotene desaturase [Narcissus tazetta var. chinensis]
comp33999_c1_seq6	0.005	880.1	0.998985	gi|224144937|ref|XP_002325468.1|	zinc finger family protein [Populus trichocarpa] >gi|222862343|gb|EEE99849.1| zinc finger family protein [Populus trichocarpa]
comp33999_c1_seq4	24.96	652.83	0.973099	gi|224144937|ref|XP_002325468.1|	zinc finger family protein [Populus trichocarpa] >gi|222862343|gb|EEE99849.1| zinc finger family protein [Populus trichocarpa]
comp32925_c0_seq37	777.88	111.34	0.969478	gi|587909253|gb|EXB97171.1|	14-3-3 protein 4 [Morus notabilis]
comp32955_c0_seq1	173.59	39.99	0.953188	gi|445068904|gb|AGE15421.1|	1-aminocyclopropane-1-carboxylate oxidase [Hosta ventricosa]
comp23189_c0_seq2	61.49	1	0.956824	gi|506965393|gb|AGM32087.1|	40S ribosomal protein S10 [Coptotermes formosanus]
comp19937_c0_seq1	75	2	0.96018	gi|646714287|gb|KDR18318.1|	40S ribosomal protein S15 [Zootermopsis nevadensis]
comp22016_c0_seq1	78	1	0.960963	gi|242003930|ref|XP_002422912.1|	40S ribosomal protein S15A, putative [Pediculus humanus corporis] >gi|212505805|gb|EEB10174.1| 40S ribosomal protein S15A, putative [Pediculus humanus corporis]
comp20544_c1_seq1	64	1	0.957747	gi|242003765|ref|XP_002422853.1|	40S ribosomal protein S17, putative [Pediculus humanus corporis] >gi|212505723|gb|EEB10115.1| 40S ribosomal protein S17, putative [Pediculus humanus corporis]
comp23430_c0_seq1	67	2	0.958329	gi|242019605|ref|XP_002430250.1|	40S ribosomal protein S2, putative [Pediculus humanus corporis] >gi|212515357|gb|EEB17512.1| 40S ribosomal protein S2, putative [Pediculus humanus corporis]
comp6940_c0_seq1	28	0.005	0.957906	gi|646702178|gb|KDR11547.1|	40S ribosomal protein S29 [Zootermopsis nevadensis]
comp19161_c0_seq1	178	4	0.968507	gi|506965558|gb|AGM32131.1|	40S ribosomal protein S3a [Coptotermes formosanus]
comp21904_c0_seq1	119	2	0.965553	gi|646707335|gb|KDR14141.1|	40S ribosomal protein S6 [Zootermopsis nevadensis]
comp26426_c0_seq1	96	3.01	0.963216	gi|646721999|gb|KDR23143.1|	60S ribosomal protein L10 [Zootermopsis nevadensis]
comp23610_c0_seq1	56.1	2	0.95478	gi|607357112|gb|EZA51579.1|	60S ribosomal protein L14 [Cerapachys biroi]
comp34466_c0_seq3	110.07	14.07	0.961543	gi|566254205|ref|XP_006387417.1|	60S ribosomal protein L18a-1 [Populus trichocarpa] >gi|118482586|gb|ABK93213.1| unknown [Populus trichocarpa] >gi|118485561|gb|ABK94632.1| unknown [Populus trichocarpa] >gi|550307020|gb|ERP46331.1| 60S ribosomal protein L18a-1 [Populus trichocarpa]
comp10050_c0_seq1	28	0.005	0.957906	gi|307170773|gb|EFN62898.1|	60S ribosomal protein L22 [Camponotus floridanus]
comp23236_c0_seq1	30	0.005	0.961345	gi|646697936|gb|KDR09351.1|	60S ribosomal protein L23a [Zootermopsis nevadensis]
comp10811_c0_seq1	35	0.005	0.966706	gi|646711786|gb|KDR16830.1|	60S ribosomal protein L30 [Zootermopsis nevadensis]
comp23490_c0_seq1	68	0.005	0.984446	gi|646708414|gb|KDR14739.1|	60S ribosomal protein L31 [Zootermopsis nevadensis]
comp23540_c0_seq1	55.24	1	0.95478	gi|646723453|gb|KDR24050.1|	60S ribosomal protein L34 [Zootermopsis nevadensis]
comp24002_c0_seq1	68	4	0.958057	gi|242006555|ref|XP_002424115.1|	60S ribosomal protein L35, putative [Pediculus humanus corporis] >gi|212507432|gb|EEB11377.1| 60S ribosomal protein L35, putative [Pediculus humanus corporis]
comp16545_c0_seq1	88	0.005	0.988018	gi|607355258|gb|EZA49845.1|	60S ribosomal protein L35a [Cerapachys biroi]
comp19182_c0_seq1	61	0.005	0.982179	gi|646716349|gb|KDR19629.1|	60S ribosomal protein L37a [Zootermopsis nevadensis]
comp20725_c0_seq1	51	2	0.952576	gi|646710779|gb|KDR16197.1|	60S ribosomal protein L38 [Zootermopsis nevadensis]
comp19723_c0_seq1	53	2	0.95348	gi|290462417|gb|ADD24256.1|	60S ribosomal protein L39 [Lepeophtheirus salmonis]
comp5342_c0_seq1	84	1	0.961977	gi|307205264|gb|EFN83644.1|	60S ribosomal protein L4 [Harpegnathos saltator]
comp5521_c0_seq1	77	2	0.960591	gi|646712171|gb|KDR17049.1|	60S ribosomal protein L44 [Zootermopsis nevadensis]
comp19237_c0_seq1	64	1	0.957747	gi|607362364|gb|EZA56618.1|	60S ribosomal protein L6 [Cerapachys biroi]
comp21762_c0_seq1	48	1	0.951513	gi|195605318|gb|ACG24489.1|	60S ribosomal protein L7a [Zea mays]
comp5367_c0_seq1	66	1	0.958329	gi|646719189|gb|KDR21397.1|	60S ribosomal protein L9 [Zootermopsis nevadensis]
comp34359_c0_seq8	46.93	1.73	0.950347	gi|668348277|gb|AIG99446.1|	AadA1, partial [Salmonella enterica subsp. enterica serovar Heidelberg]
comp28571_c1_seq1	464.07	47	0.971533	gi|341579604|gb|AEK81531.1|	ABA 8'-hydroxylase 1, partial [Gladiolus hybrid cultivar]
comp27580_c0_seq1	209.16	42	0.961132	gi|2677824|gb|AAB97140.1|	abscisic stress ripening protein homolog [Prunus armeniaca]
comp21419_c2_seq1	432	12.98	0.972177	gi|198041659|ref|NP_001128241.1|	actin, cytoplasmic 2 [Pan troglodytes] >gi|146741496|dbj|BAF62404.1| actin, gamma 1 [Pan troglodytes verus]
comp28229_c0_seq1	5457.14	1443.29	0.95174	gi|19352190|dbj|BAB85987.1|	Acyl-CoA-binding protein [Panax ginseng]
comp25572_c0_seq1	55	5	0.952889	gi|96775754|dbj|BAE94328.1|	acyltransferase [Iris x hollandica]
comp29912_c0_seq2	541.73	119	0.960147	gi|597621872|gb|AHN15416.1|	AGPS1 [Gladiolus hybrid cultivar]
comp33047_c0_seq21	131.99	32.19	0.950073	gi|590687912|ref|XP_007042800.1|	Aldehyde dehydrogenase 6B2 [Theobroma cacao] >gi|508706735|gb|EOX98631.1| Aldehyde dehydrogenase 6B2 [Theobroma cacao]
comp33327_c0_seq2	71.59	10.63	0.953108	gi|590681106|ref|XP_007041019.1|	Allantoate amidohydrolase isoform 1 [Theobroma cacao] >gi|508704954|gb|EOX96850.1| Allantoate amidohydrolase isoform 1 [Theobroma cacao]
comp11148_c0_seq1	153	18	0.965548	gi|592874665|gb|AHL44839.1|	alpha-amylase-like protein [Vitis labrusca x Vitis vinifera]
comp32721_c1_seq5	264.52	6	0.970516	gi|53791379|dbj|BAD53416.1|	amino acid transporter-like [Oryza sativa Japonica Group]
comp29869_c0_seq9	29.47	0.005	0.95965	gi|587850270|gb|EXB40456.1|	AP-1 complex subunit sigma-2 [Morus notabilis]
comp27445_c0_seq2	46	0.005	0.975703	gi|568251464|gb|ETN60996.1|	apolipoprotein D [Anopheles darlingi]
comp27445_c0_seq1	57	4	0.954333	gi|568251464|gb|ETN60996.1|	apolipoprotein D [Anopheles darlingi]
comp32088_c0_seq5	1204.21	237.64	0.966613	gi|407930159|gb|AFU51578.1|	aquaporin [Gladiolus hybrid cultivar]
comp30400_c2_seq29	4513.91	91.22	0.974551	gi|357436101|ref|XP_003588326.1|	ATP synthase subunit alpha [Medicago truncatula]
comp30400_c2_seq3	6265.28	1123.24	0.968023	gi|357436101|ref|XP_003588326.1|	ATP synthase subunit alpha [Medicago truncatula]
comp27799_c0_seq3	70.62	7.16	0.957107	gi|590659286|ref|XP_007035086.1|	Basic helix-loop-helix DNA-binding superfamily protein isoform 1 [Theobroma cacao] >gi|508714115|gb|EOY06012.1| Basic helix-loop-helix DNA-binding superfamily protein isoform 1 [Theobroma cacao]
comp31461_c0_seq3	29.73	0.005	0.95965	gi|189380221|gb|ACD93208.1|	beta xylosidase [Camellia sinensis]
comp31860_c2_seq2	502.79	65.31	0.970165	gi|33521216|gb|AAQ21370.1|	beta-galactosidase [Sandersonia aurantiaca]
comp30430_c0_seq1	380.47	73.99	0.964054	gi|30795125|gb|AAF26738.2|AF220453_1	beta-ketoacyl-ACP synthase II [Elaeis guineensis]
comp25898_c0_seq1	7858.75	1556.75	0.967458	gi|474057634|gb|EMS53876.1|	Bidirectional sugar transporter SWEET14 [Triticum urartu]
comp25379_c0_seq1	124	16	0.962763	gi|674890264|emb|CDY42461.1|	BnaA10g08370D [Brassica napus]
comp33509_c0_seq4	12634.7	2847.39	0.961202	gi|674950634|emb|CDX82898.1|	BnaC01g13480D [Brassica napus]
comp33509_c0_seq7	16878	3869.87	0.961196	gi|674950634|emb|CDX82898.1|	BnaC01g13480D [Brassica napus]
comp33269_c0_seq12	32.31	0.005	0.964233	gi|674884725|emb|CDY47787.1|	BnaC06g00520D [Brassica napus]
comp33910_c1_seq2	115.54	23.16	0.956097	gi|674959843|emb|CDX73527.1|	BnaC08g24760D [Brassica napus]
comp33910_c1_seq3	854.76	210.84	0.959168	gi|674959843|emb|CDX73527.1|	BnaC08g24760D [Brassica napus]
comp33910_c1_seq5	900.06	223.1	0.959243	gi|674959843|emb|CDX73527.1|	BnaC08g24760D [Brassica napus]
comp33910_c1_seq1	941.02	225.91	0.95935	gi|674959843|emb|CDX73527.1|	BnaC08g24760D [Brassica napus]
comp34422_c0_seq4	118.17	24.15	0.951697	gi|674936394|emb|CDX97205.1|	BnaC09g44200D [Brassica napus]
comp28100_c0_seq1	87	8	0.961001	gi|674880107|emb|CDY52082.1|	BnaCnng21830D [Brassica napus]
comp28040_c0_seq1	50.02	3	0.951505	gi|674871901|emb|CDY62405.1|	BnaCnng40210D [Brassica napus]
comp32142_c0_seq7	64.47	9.49	0.951065	gi|674869278|emb|CDY65436.1|	BnaCnng47130D [Brassica napus]
comp34408_c0_seq12	1634.65	383.34	0.960144	gi|300507164|gb|ADK23955.1|	calmodulin [Aquilaria microcarpa] >gi|300507166|gb|ADK23956.1| calmodulin [Aquilaria microcarpa] >gi|334278009|gb|AEG75428.1| calmodulin [Aquilaria microcarpa]
comp34733_c2_seq14	452.37	29.72	0.972182	gi|226510081|ref|NP_001152651.1|	calmodulin [Zea mays] >gi|195658577|gb|ACG48756.1| calmodulin [Zea mays] >gi|413934466|gb|AFW69017.1| calmodulin [Zea mays]
comp34408_c0_seq6	62.62	0.005	0.982818	gi|30683369|ref|NP_850097.1|	calmodulin 5 [Arabidopsis thaliana] >gi|330252831|gb|AEC07925.1| calmodulin 5 [Arabidopsis thaliana]
comp31259_c1_seq1	1314.94	313	0.959826	gi|157418810|gb|ABV55108.1|	catalase 2 [Musa acuminata AAA Group]
comp34195_c0_seq6	29.96	0.005	0.95965	gi|386688288|gb|AFJ21574.1|	cell wall invertase [Agave tequilana]
comp34195_c0_seq8	698.01	113.44	0.969069	gi|386688288|gb|AFJ21574.1|	cell wall invertase [Agave tequilana]
comp34524_c4_seq5	219.21	40.96	0.961612	gi|669215892|emb|CDW60789.1|	Cell wall-associated hydrolase [Trichuris trichiura]
comp28509_c0_seq3	183.91	22.97	0.966803	gi|339717699|pdb|3SIM|A	Chain A, Crystallographic Structure Analysis Of Family 18 Chitinase From Crocus Vernus >gi|339717700|pdb|3SIM|B Chain B, Crystallographic Structure Analysis Of Family 18 Chitinase From Crocus Vernus
comp28509_c0_seq1	754.39	116.67	0.969246	gi|339717699|pdb|3SIM|A	Chain A, Crystallographic Structure Analysis Of Family 18 Chitinase From Crocus Vernus >gi|339717700|pdb|3SIM|B Chain B, Crystallographic Structure Analysis Of Family 18 Chitinase From Crocus Vernus
comp28509_c0_seq4	1372.89	138.36	0.973317	gi|339717699|pdb|3SIM|A	Chain A, Crystallographic Structure Analysis Of Family 18 Chitinase From Crocus Vernus >gi|339717700|pdb|3SIM|B Chain B, Crystallographic Structure Analysis Of Family 18 Chitinase From Crocus Vernus
comp24088_c0_seq1	27	0.005	0.955932	gi|304273276|gb|ADM18303.1|	chalcone synthase 1 [Gladiolus grandiflorus]
comp28890_c0_seq1	102.47	17	0.958383	gi|456722841|gb|AGG38100.1|	chloroplast omega-3 fatty acid desaturase 7 isozyme 3 [Musa AB Group]
comp33237_c0_seq1	117.37	2.25	0.965424	gi|255581655|ref|XP_002531631.1|	cinnamoyl-CoA reductase, putative [Ricinus communis] >gi|223528749|gb|EEF30759.1| cinnamoyl-CoA reductase, putative [Ricinus communis]
comp33237_c0_seq3	228.27	8.87	0.969772	gi|255581655|ref|XP_002531631.1|	cinnamoyl-CoA reductase, putative [Ricinus communis] >gi|223528749|gb|EEF30759.1| cinnamoyl-CoA reductase, putative [Ricinus communis]
comp28124_c0_seq1	249	49.23	0.962153	gi|669092137|gb|AII00961.1|	coffee acyl coenzyme A-3-O-methyl transferase [Curcuma longa]
comp29662_c0_seq1	2090.01	184	0.974137	gi|371721820|gb|AEX55233.1|	cold-regulated gibberellin-regulated protein 1 LTCOR12 [Allium sativum]
comp17680_c0_seq1	61438.1	1203	0.974615	gi|588493679|gb|AHK24891.1|	cold-regulated LTCOR12, partial [Lilium lancifolium]
comp30400_c7_seq1	4198.01	977.49	0.960662	gi|642907208|emb|CDG40808.1|	conserved hypothetical protein [Asaia platycodi SF2.1]
comp6152_c0_seq1	691	32	0.973181	gi|242012026|ref|XP_002426744.1|	conserved hypothetical protein [Pediculus humanus corporis] >gi|212510915|gb|EEB14006.1| conserved hypothetical protein [Pediculus humanus corporis]
comp31377_c0_seq11	54.21	0.005	0.980136	gi|255584894|ref|XP_002533162.1|	conserved hypothetical protein [Ricinus communis] >gi|223527034|gb|EEF29221.1| conserved hypothetical protein [Ricinus communis]
comp31377_c0_seq2	116.03	0.005	0.990835	gi|255584894|ref|XP_002533162.1|	conserved hypothetical protein [Ricinus communis] >gi|223527034|gb|EEF29221.1| conserved hypothetical protein [Ricinus communis]
comp31377_c0_seq13	489.76	0.005	0.997941	gi|255584894|ref|XP_002533162.1|	conserved hypothetical protein [Ricinus communis] >gi|223527034|gb|EEF29221.1| conserved hypothetical protein [Ricinus communis]
comp21548_c0_seq1	628.85	143.99	0.95916	gi|255560705|ref|XP_002521366.1|	conserved hypothetical protein [Ricinus communis] >gi|223539444|gb|EEF41034.1| conserved hypothetical protein [Ricinus communis]
comp25507_c0_seq2	351.95	75.7	0.958998	gi|255538098|ref|XP_002510114.1|	conserved hypothetical protein [Ricinus communis] >gi|223550815|gb|EEF52301.1| conserved hypothetical protein [Ricinus communis]
comp25507_c0_seq3	550.8	123.84	0.95883	gi|255538098|ref|XP_002510114.1|	conserved hypothetical protein [Ricinus communis] >gi|223550815|gb|EEF52301.1| conserved hypothetical protein [Ricinus communis]
comp25313_c1_seq1	76	15	0.950065	gi|224086314|ref|XP_002307848.1|	CsPK1.1 family protein [Populus trichocarpa] >gi|222853824|gb|EEE91371.1| CsPK1.1 family protein [Populus trichocarpa]
comp29368_c1_seq1	73.93	5	0.959073	gi|15593252|gb|AAL02222.1|AF410882_1	cysteine protease CP14 precursor [Frankliniella occidentalis]
comp21864_c0_seq1	220.38	38	0.962276	gi|255541632|ref|XP_002511880.1|	cysteine synthase, putative [Ricinus communis] >gi|223549060|gb|EEF50549.1| cysteine synthase, putative [Ricinus communis]
comp34273_c0_seq9	95.88	0.34	0.974285	gi|620598307|gb|AHY20296.1|	cytochrome c oxidase subunit 2-1 (mitochondrion) (mitochondrion) [Brassica juncea var. tumida]
comp23201_c0_seq1	188	14	0.968465	gi|25057392|ref|NP_739613.1|	cytochrome c oxidase subunit II [Thrips imaginis] >gi|14164908|gb|AAK55290.1|AF335993_3 cytochrome oxidase subunit II [Thrips imaginis]
comp29881_c2_seq1	147	11	0.96672	gi|13516748|dbj|BAB40323.1|	cytochrome P450 [Asparagus officinalis]
comp29881_c1_seq1	1269.86	116	0.973556	gi|13516748|dbj|BAB40323.1|	cytochrome P450 [Asparagus officinalis]
comp9104_c0_seq1	32	0.005	0.964233	gi|473954643|gb|EMS50900.1|	Cytochrome P450 86B1 [Triticum urartu]
comp13385_c0_seq1	62.12	0.005	0.982818	gi|58429859|gb|AAW78325.1|	cytochrome P450 family 4 [Chironomus tentans]
comp27456_c0_seq1	750.03	55.94	0.973223	gi|641739957|gb|AIA67010.1|	defensin [Triticum aestivum]
comp32577_c0_seq4	363.59	83.59	0.957428	gi|193161439|gb|ACF15449.1|	dehydrin 2 [Cichorium intybus]
comp30944_c1_seq3	54.49	2.92	0.953479	gi|33320064|gb|AAQ05795.1|AF477624_1	desiccation-associated protein [Lilium longiflorum] >gi|86278339|gb|ABC88422.1| LLP12-2 [Lilium longiflorum]
comp34062_c0_seq2	15897.6	4032.61	0.951894	gi|33320064|gb|AAQ05795.1|AF477624_1	desiccation-associated protein [Lilium longiflorum] >gi|86278339|gb|ABC88422.1| LLP12-2 [Lilium longiflorum]
comp25921_c0_seq4	45.4	0.005	0.975703	gi|590578209|ref|XP_007013443.1|	DnaJ/Hsp40 cysteine-rich domain superfamily protein isoform 1 [Theobroma cacao] >gi|508783806|gb|EOY31062.1| DnaJ/Hsp40 cysteine-rich domain superfamily protein isoform 1 [Theobroma cacao]
comp26358_c0_seq1	325	70	0.958695	gi|255569494|ref|XP_002525714.1|	Early nodulin 55-2 precursor, putative [Ricinus communis] >gi|223535014|gb|EEF36697.1| Early nodulin 55-2 precursor, putative [Ricinus communis]
comp34763_c0_seq18	104.3	0.005	0.989895	gi|4680249|gb|AAD27590.1|AF121261_1	elongation factor 1-alpha 1 [Lilium longiflorum]
comp22949_c0_seq1	124.96	19	0.960925	gi|587883325|gb|EXB72245.1|	Endo-1,3(4)-beta-glucanase 1 [Morus notabilis]
comp27390_c0_seq1	6167.68	1666.5	0.951451	gi|33350938|gb|AAP38171.1|	endo-1,4-beta-glucanase [Lilium longiflorum]
comp33373_c1_seq9	30.43	0.005	0.961345	gi|341579606|gb|AEK81532.1|	ethylene response factor [Ophiopogon japonicus]
comp13612_c0_seq1	70	8	0.956296	gi|506965630|gb|AGM32167.1|	eukaryotic translation initiation factor 3 subunit J [Coptotermes formosanus]
comp28199_c0_seq4	52516.3	13873.2	0.951812	gi|357505597|ref|XP_003623087.1|	F-box protein [Medicago truncatula]
comp34359_c0_seq4	95.47	0.005	0.988928	gi|532760707|gb|AGU01701.1|	firefly luciferase-hygromycin B phosphotransferase fusion protein [cloning vector pCRm-luc2-HYG]
comp33156_c0_seq1	537	91	0.965864	gi|164454824|dbj|BAF96951.1|	flavone synthase II [Iris x hollandica]
comp25414_c0_seq1	6057.66	181.05	0.974574	gi|156778055|gb|ABU95409.1|	Fra e 12.01 allergen [Fraxinus excelsior]
comp34612_c3_seq27	32.05	0.005	0.964233	gi|102139739|gb|ABF69946.1|	FtsJ-like methyltransferase family protein [Musa acuminata]
comp34612_c3_seq18	65.7	0.34	0.958329	gi|102139739|gb|ABF69946.1|	FtsJ-like methyltransferase family protein [Musa acuminata]
comp31521_c0_seq1	43384	463.74	0.974613	gi|170773916|gb|ACB32234.1|	gamma-thionin/defensin [Solanum chacoense]
comp34714_c0_seq31	71.19	0.005	0.985129	gi|224062005|ref|XP_002300707.1|	GAST-like gene product family protein [Populus trichocarpa] >gi|222842433|gb|EEE79980.1| GAST-like gene product family protein [Populus trichocarpa]
comp29379_c0_seq2	128.08	19.4	0.961184	gi|255566245|ref|XP_002524110.1|	Gibberellin receptor GID1, putative [Ricinus communis] >gi|223536678|gb|EEF38320.1| Gibberellin receptor GID1, putative [Ricinus communis]
comp31327_c0_seq2	782.71	174.35	0.960991	gi|304273274|gb|ADM18302.1|	gluconokinase 1-like protein [Gladiolus grandiflorus]
comp32104_c0_seq2	116.58	23.61	0.951463	gi|40716075|gb|AAR88660.1|	glycerol kinase [Pandanus amaryllifolius]
comp32104_c0_seq1	121.7	22.25	0.957023	gi|40716075|gb|AAR88660.1|	glycerol kinase [Pandanus amaryllifolius]
comp34004_c0_seq1	340.92	65.77	0.963644	gi|657372785|gb|KEH18572.1|	granule bound starch synthase [Medicago truncatula]
comp19264_c0_seq1	34	0.005	0.965495	gi|646714091|gb|KDR18184.1|	Guanine nucleotide-binding protein subunit beta-like protein [Zootermopsis nevadensis]
comp31341_c0_seq4	1298.13	143.89	0.973251	gi|122937709|gb|ABM68566.1|	hemolysin III-related family protein [Lilium longiflorum]
comp28760_c0_seq1	150.27	29.63	0.95866	gi|357502337|ref|XP_003621457.1|	Histone H3 [Medicago truncatula] >gi|355496472|gb|AES77675.1| core histone H2A/H2B/H3/H4 [Medicago truncatula]
comp34524_c3_seq1	171	26	0.963525	gi|496140716|ref|WP_008865223.1|	hydrolase [Flavobacteria bacterium MS024-2A] >gi|225003921|gb|EEG41893.1| conserved hypothetical protein [Flavobacteria bacterium MS024-2A] >gi|225004325|gb|EEG42297.1| conserved hypothetical protein [Flavobacteria bacterium MS024-2A]
comp28297_c0_seq1	179.04	43.16	0.952747	gi|587897765|gb|EXB86236.1|	Hypersensitive-induced response protein 1 [Morus notabilis]
comp28297_c0_seq3	1161.11	75.42	0.973826	gi|587897765|gb|EXB86236.1|	Hypersensitive-induced response protein 1 [Morus notabilis]
comp30400_c5_seq1	101.79	14.74	0.958829	gi|491933267|ref|WP_005679585.1|	hypothetical protein [Bacteroides caccae] >gi|149127930|gb|EDM19152.1| hypothetical protein BACCAC_03786 [Bacteroides caccae ATCC 43185]
comp19044_c0_seq2	96.12	18.5	0.953845	gi|499314602|ref|WP_011005095.1|	hypothetical protein [Brucella melitensis] >gi|17986851|ref|NP_539485.1| hypothetical protein BMEI0568 [Brucella melitensis bv. 1 str. 16M] >gi|17982487|gb|AAL51749.1| hypothetical protein BMEI0568 [Brucella melitensis bv. 1 str. 16M]
comp34515_c0_seq21	34.68	0.005	0.966706	gi|117165994|dbj|BAF36296.1|	hypothetical protein [Ipomoea trifida]
comp32477_c6_seq2	575.51	91.01	0.96868	gi|504379271|ref|WP_014566373.1|	hypothetical protein [Lactobacillus casei] >gi|385818781|ref|YP_005855168.1| hypothetical protein LC2W_0248 [Lactobacillus casei LC2W] >gi|385819441|ref|YP_005855828.1| hypothetical protein LC2W_0910 [Lactobacillus casei LC2W] >gi|385819457|ref|YP_005855844.1| hypothetical protein LC2W_0926 [Lactobacillus casei LC2W] >gi|385820535|ref|YP_005856922.1| hypothetical protein LC2W_2006 [Lactobacillus …
comp30400_c2_seq19	2571.59	643.81	0.960332	gi|568205844|ref|WP_024080208.1|	hypothetical protein [Magnetospirillum gryphiswaldense] >gi|568146384|ref|YP_008937858.1| hypothetical protein MGMSR_1983 [Magnetospirillum gryphiswaldense MSR-1] >gi|78033430|emb|CAJ30045.1| conserved hypothetical protein [Magnetospirillum gryphiswaldense MSR-1] >gi|566555979|emb|CDK99198.1| protein of unknown function [Magnetospirillum gryphiswaldense MSR-1 v2]
comp30400_c2_seq13	6613.74	1355.14	0.962813	gi|568205844|ref|WP_024080208.1|	hypothetical protein [Magnetospirillum gryphiswaldense] >gi|568146384|ref|YP_008937858.1| hypothetical protein MGMSR_1983 [Magnetospirillum gryphiswaldense MSR-1] >gi|78033430|emb|CAJ30045.1| conserved hypothetical protein [Magnetospirillum gryphiswaldense MSR-1] >gi|566555979|emb|CDK99198.1| protein of unknown function [Magnetospirillum gryphiswaldense MSR-1 v2]
comp30400_c2_seq7	15966	3074.07	0.967478	gi|568205844|ref|WP_024080208.1|	hypothetical protein [Magnetospirillum gryphiswaldense] >gi|568146384|ref|YP_008937858.1| hypothetical protein MGMSR_1983 [Magnetospirillum gryphiswaldense MSR-1] >gi|78033430|emb|CAJ30045.1| conserved hypothetical protein [Magnetospirillum gryphiswaldense MSR-1] >gi|566555979|emb|CDK99198.1| protein of unknown function [Magnetospirillum gryphiswaldense MSR-1 v2]
comp9191_c0_seq2	76	13.21	0.950954	gi|488832986|ref|WP_002745392.1|	hypothetical protein [Microcystis aeruginosa] >gi|443332439|gb|ELS47048.1| hypothetical protein C789_3193 [Microcystis aeruginosa DIANCHI905]
comp24339_c0_seq1	2356.94	413.18	0.967788	gi|55296164|dbj|BAD67882.1|	hypothetical protein [Oryza sativa Japonica Group]
comp32477_c6_seq6	487.8	76.86	0.96825	gi|495893421|ref|WP_008618000.1|	hypothetical protein [Paraprevotella clara] >gi|355531943|gb|EHH01337.1| hypothetical protein HMPREF9441_00776 [Paraprevotella clara YIT 11840]
comp15488_c0_seq1	129	27.66	0.952469	gi|504226138|ref|WP_014413240.1|	hypothetical protein [Rhodospirillum photometricum] >gi|384260381|ref|YP_005415565.1| hypothetical protein RSPPHO_03256 [Rhodospirillum photometricum DSM 122] >gi|384260405|ref|YP_005415591.1| hypothetical protein RSPPHO_03282 [Rhodospirillum photometricum DSM 122] >gi|378401479|emb|CCG06595.1| Putative uncharacterized protein [Rhodospirillum photometricum DSM 122] >gi|378401505|emb|CCG06621.1| P…
comp34308_c2_seq1	64.53	8.41	0.953365	gi|497255054|ref|WP_009569271.1|	hypothetical protein [Streptococcus intermedius] >gi|422112921|gb|EKU16681.1| hypothetical protein D593_1495 [Streptococcus intermedius BA1] >gi|422112922|gb|EKU16682.1| hypothetical protein D593_1496 [Streptococcus intermedius BA1]
comp34308_c2_seq6	94.32	16.86	0.954419	gi|497255054|ref|WP_009569271.1|	hypothetical protein [Streptococcus intermedius] >gi|422112921|gb|EKU16681.1| hypothetical protein D593_1495 [Streptococcus intermedius BA1] >gi|422112922|gb|EKU16682.1| hypothetical protein D593_1496 [Streptococcus intermedius BA1]
comp34359_c1_seq1	31	0.005	0.962829	gi|515722282|ref|WP_017154882.1|	hypothetical protein [Xanthomonas axonopodis] >gi|18766331|gb|AAL78960.1|AF458478_4 ParB [Binary vector pLH9000] >gi|18766337|gb|AAL78965.1|AF458479_4 ParB [Binary vector pLH9500] >gi|29569699|gb|AAO85339.1| ParB [Binary vector pLHAB] >gi|29569704|gb|AAO85343.1| ParB [Binary vector pLHBA] >gi|29569710|gb|AAO85348.1| ParB [Binary vector pLH5000] >gi|29569716|gb|AAO85353.1| ParB [Binary vector pLH6…
comp34359_c2_seq1	63	0.005	0.982818	gi|515722282|ref|WP_017154882.1|	hypothetical protein [Xanthomonas axonopodis] >gi|18766331|gb|AAL78960.1|AF458478_4 ParB [Binary vector pLH9000] >gi|18766337|gb|AAL78965.1|AF458479_4 ParB [Binary vector pLH9500] >gi|29569699|gb|AAO85339.1| ParB [Binary vector pLHAB] >gi|29569704|gb|AAO85343.1| ParB [Binary vector pLHBA] >gi|29569710|gb|AAO85348.1| ParB [Binary vector pLH5000] >gi|29569716|gb|AAO85353.1| ParB [Binary vector pLH6…
comp33942_c0_seq2	286.78	45.05	0.966343	gi|195635695|gb|ACG37316.1|	hypothetical protein [Zea mays]
comp33926_c0_seq7	29.81	0.005	0.95965	gi|586676353|ref|XP_006838616.1|	hypothetical protein AMTR_s00002p00229990 [Amborella trichopoda] >gi|548841122|gb|ERN01185.1| hypothetical protein AMTR_s00002p00229990 [Amborella trichopoda]
comp33137_c0_seq12	39.9	0.005	0.971486	gi|586694895|ref|XP_006843673.1|	hypothetical protein AMTR_s00007p00189640 [Amborella trichopoda] >gi|548846041|gb|ERN05348.1| hypothetical protein AMTR_s00007p00189640 [Amborella trichopoda]
comp33137_c0_seq13	58.16	0.005	0.981537	gi|586694895|ref|XP_006843673.1|	hypothetical protein AMTR_s00007p00189640 [Amborella trichopoda] >gi|548846041|gb|ERN05348.1| hypothetical protein AMTR_s00007p00189640 [Amborella trichopoda]
comp30170_c1_seq1	2439.91	532.65	0.962256	gi|586645658|ref|XP_006827693.1|	hypothetical protein AMTR_s00009p00257810 [Amborella trichopoda] >gi|548832313|gb|ERM95109.1| hypothetical protein AMTR_s00009p00257810 [Amborella trichopoda]
comp34218_c1_seq7	166	41.36	0.952073	gi|586646829|ref|XP_006828265.1|	hypothetical protein AMTR_s00023p00210090 [Amborella trichopoda] >gi|548832912|gb|ERM95681.1| hypothetical protein AMTR_s00023p00210090 [Amborella trichopoda]
comp33371_c1_seq1	871.58	219.05	0.950464	gi|586726138|ref|XP_006849580.1|	hypothetical protein AMTR_s00024p00192350 [Amborella trichopoda] >gi|548853155|gb|ERN11161.1| hypothetical protein AMTR_s00024p00192350 [Amborella trichopoda]
comp34717_c0_seq7	28.51	0.005	0.957906	gi|586754380|ref|XP_006852807.1|	hypothetical protein AMTR_s00033p00167500 [Amborella trichopoda] >gi|548856421|gb|ERN14274.1| hypothetical protein AMTR_s00033p00167500 [Amborella trichopoda]
comp32925_c0_seq28	31.15	0.005	0.962829	gi|586755366|ref|XP_006853053.1|	hypothetical protein AMTR_s00038p00055100 [Amborella trichopoda] >gi|548856692|gb|ERN14520.1| hypothetical protein AMTR_s00038p00055100 [Amborella trichopoda]
comp33839_c4_seq1	1169.64	288.66	0.959658	gi|586679483|ref|XP_006840306.1|	hypothetical protein AMTR_s00045p00071050 [Amborella trichopoda] >gi|548842024|gb|ERN01981.1| hypothetical protein AMTR_s00045p00071050 [Amborella trichopoda]
comp33766_c0_seq2	57.67	0.005	0.981203	gi|586679875|ref|XP_006840427.1|	hypothetical protein AMTR_s00045p00160800 [Amborella trichopoda] >gi|548842145|gb|ERN02102.1| hypothetical protein AMTR_s00045p00160800 [Amborella trichopoda]
comp33766_c0_seq12	18512.1	4597.67	0.960625	gi|586679875|ref|XP_006840427.1|	hypothetical protein AMTR_s00045p00160800 [Amborella trichopoda] >gi|548842145|gb|ERN02102.1| hypothetical protein AMTR_s00045p00160800 [Amborella trichopoda]
comp33766_c0_seq7	23382	5165.74	0.962555	gi|586679875|ref|XP_006840427.1|	hypothetical protein AMTR_s00045p00160800 [Amborella trichopoda] >gi|548842145|gb|ERN02102.1| hypothetical protein AMTR_s00045p00160800 [Amborella trichopoda]
comp29200_c0_seq1	771	170	0.960975	gi|586779228|ref|XP_006858470.1|	hypothetical protein AMTR_s00071p00109420 [Amborella trichopoda] >gi|548862579|gb|ERN19937.1| hypothetical protein AMTR_s00071p00109420 [Amborella trichopoda]
comp34947_c0_seq1	91	15	0.956898	gi|586779675|ref|XP_006858592.1|	hypothetical protein AMTR_s00071p00195650 [Amborella trichopoda] >gi|548862701|gb|ERN20059.1| hypothetical protein AMTR_s00071p00195650 [Amborella trichopoda]
comp33549_c0_seq1	96.13	14.1	0.958088	gi|586663119|ref|XP_006833091.1|	hypothetical protein AMTR_s00072p00015740 [Amborella trichopoda] >gi|548837742|gb|ERM98369.1| hypothetical protein AMTR_s00072p00015740 [Amborella trichopoda]
comp34407_c0_seq6	59.96	0.005	0.981848	gi|586665798|ref|XP_006833223.1|	hypothetical protein AMTR_s00072p00184150 [Amborella trichopoda] >gi|548837874|gb|ERM98501.1| hypothetical protein AMTR_s00072p00184150 [Amborella trichopoda]
comp30612_c0_seq1	155	31.95	0.954231	gi|586679008|ref|XP_006840184.1|	hypothetical protein AMTR_s00089p00102760 [Amborella trichopoda] >gi|548841883|gb|ERN01859.1| hypothetical protein AMTR_s00089p00102760 [Amborella trichopoda]
comp34491_c2_seq23	116.88	0.005	0.990835	gi|586673975|ref|XP_006837987.1|	hypothetical protein AMTR_s00102p00105080 [Amborella trichopoda] >gi|548840402|gb|ERN00556.1| hypothetical protein AMTR_s00102p00105080 [Amborella trichopoda]
comp34730_c0_seq4	864	223	0.950434	gi|586667857|ref|XP_006833323.1|	hypothetical protein AMTR_s00109p00064220 [Amborella trichopoda] >gi|548837999|gb|ERM98601.1| hypothetical protein AMTR_s00109p00064220 [Amborella trichopoda]
comp30788_c1_seq1	71	10	0.954993	gi|586716392|ref|XP_006847785.1|	hypothetical protein AMTR_s00162p00078280 [Amborella trichopoda] >gi|548851086|gb|ERN09366.1| hypothetical protein AMTR_s00162p00078280 [Amborella trichopoda]
comp34652_c5_seq6	587.72	141.81	0.958404	gi|586755148|ref|XP_006852999.1|	hypothetical protein AMTR_s00174p00014780 [Amborella trichopoda] >gi|548856636|gb|ERN14466.1| hypothetical protein AMTR_s00174p00014780 [Amborella trichopoda]
comp34652_c5_seq1	1691.69	443.03	0.951236	gi|586755148|ref|XP_006852999.1|	hypothetical protein AMTR_s00174p00014780 [Amborella trichopoda] >gi|548856636|gb|ERN14466.1| hypothetical protein AMTR_s00174p00014780 [Amborella trichopoda]
comp29153_c0_seq5	40.27	0.005	0.972308	gi|297842920|ref|XP_002889341.1|	hypothetical protein ARALYDRAFT_333455 [Arabidopsis lyrata subsp. lyrata] >gi|297335183|gb|EFH65600.1| hypothetical protein ARALYDRAFT_333455 [Arabidopsis lyrata subsp. lyrata]
comp32760_c0_seq1	304.08	46.2	0.966781	gi|297815856|ref|XP_002875811.1|	hypothetical protein ARALYDRAFT_485061 [Arabidopsis lyrata subsp. lyrata] >gi|297321649|gb|EFH52070.1| hypothetical protein ARALYDRAFT_485061 [Arabidopsis lyrata subsp. lyrata]
comp34273_c0_seq24	145.53	19.09	0.964029	gi|323435040|ref|YP_004222255.1|	hypothetical protein BevumaM_p016 [Beta vulgaris subsp. maritima] >gi|346683133|ref|YP_004842062.1| hypothetical protein BemaM_p014 [Beta macrocarpa] >gi|317905693|emb|CBX33235.1| hypothetical protein [Beta vulgaris subsp. maritima] >gi|319439773|emb|CBX33287.1| hypothetical protein [Beta vulgaris subsp. maritima] >gi|320148025|emb|CBJ20690.1| hypothetical protein [Beta vulgaris subsp. maritima] …
comp18661_c0_seq2	108.17	16.91	0.959205	gi|565468864|ref|XP_006292235.1|	hypothetical protein CARUB_v10018442mg [Capsella rubella] >gi|482560942|gb|EOA25133.1| hypothetical protein CARUB_v10018442mg [Capsella rubella]
comp29739_c0_seq1	262.44	0.005	0.995933	gi|565475150|ref|XP_006295216.1|	hypothetical protein CARUB_v10024298mg [Capsella rubella] >gi|482563924|gb|EOA28114.1| hypothetical protein CARUB_v10024298mg [Capsella rubella]
comp17231_c0_seq1	271.46	15	0.970488	gi|405947490|gb|EKC17856.1|	hypothetical protein CGI_10000119 [Crassostrea gigas]
comp30145_c0_seq3	659	134	0.960975	gi|567879249|ref|XP_006432183.1|	hypothetical protein CICLE_v10000276mg [Citrus clementina] >gi|568821298|ref|XP_006465118.1| PREDICTED: cation/H(+) antiporter 15-like [Citrus sinensis] >gi|557534305|gb|ESR45423.1| hypothetical protein CICLE_v10000276mg [Citrus clementina]
comp34547_c0_seq4	483.07	75.6	0.968227	gi|567912503|ref|XP_006448565.1|	hypothetical protein CICLE_v10016618mg [Citrus clementina] >gi|567912505|ref|XP_006448566.1| hypothetical protein CICLE_v10016618mg [Citrus clementina] >gi|557551176|gb|ESR61805.1| hypothetical protein CICLE_v10016618mg [Citrus clementina] >gi|557551177|gb|ESR61806.1| hypothetical protein CICLE_v10016618mg [Citrus clementina]
comp27899_c0_seq3	1168.49	302.27	0.950915	gi|567904426|ref|XP_006444701.1|	hypothetical protein CICLE_v10022171mg [Citrus clementina] >gi|557546963|gb|ESR57941.1| hypothetical protein CICLE_v10022171mg [Citrus clementina]
comp30765_c0_seq3	62.71	0.005	0.982818	gi|567904764|ref|XP_006444870.1|	hypothetical protein CICLE_v10022440mg [Citrus clementina] >gi|568876373|ref|XP_006491255.1| PREDICTED: abscisic acid receptor PYL9-like [Citrus sinensis] >gi|557547132|gb|ESR58110.1| hypothetical protein CICLE_v10022440mg [Citrus clementina] >gi|641867746|gb|KDO86430.1| hypothetical protein CISIN_1g043944mg [Citrus sinensis]
comp28213_c0_seq1	1365.37	373.38	0.950629	gi|567893416|ref|XP_006439196.1|	hypothetical protein CICLE_v10023139mg [Citrus clementina] >gi|557541458|gb|ESR52436.1| hypothetical protein CICLE_v10023139mg [Citrus clementina]
comp32942_c0_seq9	85.23	14.51	0.953048	gi|641835630|gb|KDO54604.1|	hypothetical protein CISIN_1g004762mg [Citrus sinensis] >gi|641835631|gb|KDO54605.1| hypothetical protein CISIN_1g004762mg [Citrus sinensis]
comp33574_c0_seq3	203.91	47.25	0.953986	gi|641836318|gb|KDO55285.1|	hypothetical protein CISIN_1g011955mg [Citrus sinensis]
comp25666_c0_seq1	90.92	16.24	0.953855	gi|641825053|gb|KDO44344.1|	hypothetical protein CISIN_1g017697mg [Citrus sinensis] >gi|641825054|gb|KDO44345.1| hypothetical protein CISIN_1g017697mg [Citrus sinensis] >gi|641825055|gb|KDO44346.1| hypothetical protein CISIN_1g017697mg [Citrus sinensis]
comp30780_c0_seq7	44.31	0.005	0.975102	gi|641825695|gb|KDO44955.1|	hypothetical protein CISIN_1g018191mg [Citrus sinensis]
comp33298_c0_seq7	341.88	82.14	0.956573	gi|641835329|gb|KDO54307.1|	hypothetical protein CISIN_1g039340mg [Citrus sinensis]
comp28514_c0_seq1	53	2	0.95348	gi|676317578|gb|AIM28417.1|	hypothetical protein DF16_orf00001 [Bacillus thuringiensis serovar kurstaki str. YBT-1520]
comp27714_c1_seq1	51	1	0.953048	gi|307174632|gb|EFN65034.1|	hypothetical protein EAG_01177 [Camponotus floridanus] >gi|307185263|gb|EFN71376.1| hypothetical protein EAG_03558 [Camponotus floridanus]
comp12229_c0_seq1	38	0.005	0.969807	gi|307185262|gb|EFN71375.1|	hypothetical protein EAG_03557 [Camponotus floridanus]
comp27714_c4_seq1	433.34	10.02	0.972204	gi|307185262|gb|EFN71375.1|	hypothetical protein EAG_03557 [Camponotus floridanus]
comp31667_c0_seq1	518.55	29.88	0.972576	gi|629124050|gb|KCW88475.1|	hypothetical protein EUGRSUZ_A00868 [Eucalyptus grandis]
comp29801_c0_seq3	112.03	22.8	0.951068	gi|629121204|gb|KCW85694.1|	hypothetical protein EUGRSUZ_B02472 [Eucalyptus grandis]
comp29801_c0_seq4	134.69	28.73	0.952867	gi|629121204|gb|KCW85694.1|	hypothetical protein EUGRSUZ_B02472 [Eucalyptus grandis]
comp30959_c0_seq1	1937.36	82	0.974288	gi|629121266|gb|KCW85756.1|	hypothetical protein EUGRSUZ_B02513 [Eucalyptus grandis]
comp17636_c0_seq1	2527	311	0.973184	gi|629122616|gb|KCW87106.1|	hypothetical protein EUGRSUZ_B03635, partial [Eucalyptus grandis]
comp31760_c0_seq5	165.17	34.52	0.954659	gi|629117630|gb|KCW82305.1|	hypothetical protein EUGRSUZ_C03713 [Eucalyptus grandis]
comp31760_c0_seq6	1088.67	211.27	0.966505	gi|629117630|gb|KCW82305.1|	hypothetical protein EUGRSUZ_C03713 [Eucalyptus grandis]
comp31760_c0_seq7	1951.91	433.83	0.962103	gi|629117630|gb|KCW82305.1|	hypothetical protein EUGRSUZ_C03713 [Eucalyptus grandis]
comp33715_c1_seq1	149.86	26.39	0.959468	gi|629107532|gb|KCW72678.1|	hypothetical protein EUGRSUZ_E01134 [Eucalyptus grandis]
comp33715_c1_seq3	383.13	85.61	0.957658	gi|629107532|gb|KCW72678.1|	hypothetical protein EUGRSUZ_E01134 [Eucalyptus grandis]
comp29392_c0_seq1	326	64	0.963458	gi|629110111|gb|KCW75257.1|	hypothetical protein EUGRSUZ_E04009 [Eucalyptus grandis]
comp34719_c0_seq1	26.91	0.005	0.953905	gi|629101251|gb|KCW66720.1|	hypothetical protein EUGRSUZ_F00478 [Eucalyptus grandis]
comp34719_c0_seq2	676.47	160.47	0.95876	gi|629101251|gb|KCW66720.1|	hypothetical protein EUGRSUZ_F00478 [Eucalyptus grandis]
comp29726_c1_seq1	162.59	17.92	0.966543	gi|629102490|gb|KCW67959.1|	hypothetical protein EUGRSUZ_F01656 [Eucalyptus grandis]
comp34459_c0_seq12	7635.79	1875.22	0.960603	gi|629099237|gb|KCW65002.1|	hypothetical protein EUGRSUZ_G02541 [Eucalyptus grandis]
comp32427_c0_seq9	59.42	0.005	0.981848	gi|629099681|gb|KCW65446.1|	hypothetical protein EUGRSUZ_G02863 [Eucalyptus grandis]
comp31003_c1_seq4	27.73	0.005	0.955932	gi|629091602|gb|KCW57597.1|	hypothetical protein EUGRSUZ_H00370 [Eucalyptus grandis]
comp33609_c0_seq2	364.11	41.05	0.970205	gi|629091835|gb|KCW57830.1|	hypothetical protein EUGRSUZ_H00584 [Eucalyptus grandis]
comp33609_c0_seq1	483.8	44.95	0.971976	gi|629091835|gb|KCW57830.1|	hypothetical protein EUGRSUZ_H00584 [Eucalyptus grandis]
comp26340_c0_seq1	81.97	2	0.961336	gi|629091905|gb|KCW57900.1|	hypothetical protein EUGRSUZ_H00647 [Eucalyptus grandis]
comp29478_c0_seq3	77.77	2	0.960591	gi|629092703|gb|KCW58698.1|	hypothetical protein EUGRSUZ_H01344 [Eucalyptus grandis]
comp26586_c0_seq1	271.25	55	0.957958	gi|629085483|gb|KCW51840.1|	hypothetical protein EUGRSUZ_J01292 [Eucalyptus grandis]
comp34821_c0_seq1	942.98	17	0.973689	gi|629085716|gb|KCW52073.1|	hypothetical protein EUGRSUZ_J01509 [Eucalyptus grandis]
comp34776_c4_seq6	157.9	38.63	0.951731	gi|629087163|gb|KCW53520.1|	hypothetical protein EUGRSUZ_J02800 [Eucalyptus grandis]
comp29788_c0_seq1	162.06	14.78	0.967011	gi|629087163|gb|KCW53520.1|	hypothetical protein EUGRSUZ_J02800 [Eucalyptus grandis]
comp32758_c0_seq2	148.67	24.99	0.959476	gi|629081204|gb|KCW47649.1|	hypothetical protein EUGRSUZ_K01390 [Eucalyptus grandis]
comp32758_c0_seq1	151.33	24	0.962346	gi|629081204|gb|KCW47649.1|	hypothetical protein EUGRSUZ_K01390 [Eucalyptus grandis]
comp27576_c0_seq1	2016.67	381.47	0.967108	gi|629083720|gb|KCW50165.1|	hypothetical protein EUGRSUZ_K03600 [Eucalyptus grandis]
comp34337_c0_seq4	18491.8	5218.94	0.950143	gi|567190798|ref|XP_006404742.1|	hypothetical protein EUTSA_v10000161mg [Eutrema salsugineum] >gi|557105870|gb|ESQ46195.1| hypothetical protein EUTSA_v10000161mg [Eutrema salsugineum]
comp19210_c0_seq1	81.72	1.24	0.961509	gi|475583463|gb|EMT19465.1|	hypothetical protein F775_08963 [Aegilops tauschii]
comp32970_c1_seq1	339	73.17	0.95858	gi|475600163|gb|EMT24458.1|	hypothetical protein F775_13188 [Aegilops tauschii]
comp31581_c0_seq3	30.99	0.005	0.961345	gi|643732002|gb|KDP39194.1|	hypothetical protein JCGZ_00951 [Jatropha curcas]
comp33078_c0_seq7	121.03	22.57	0.956905	gi|643734288|gb|KDP41064.1|	hypothetical protein JCGZ_03170 [Jatropha curcas]
comp23092_c0_seq1	751	179	0.958976	gi|643731356|gb|KDP38644.1|	hypothetical protein JCGZ_03997 [Jatropha curcas]
comp33228_c0_seq9	73.66	2.84	0.959555	gi|643729114|gb|KDP36994.1|	hypothetical protein JCGZ_06050 [Jatropha curcas]
comp33228_c0_seq1	201.95	39.32	0.960949	gi|643729114|gb|KDP36994.1|	hypothetical protein JCGZ_06050 [Jatropha curcas]
comp32970_c0_seq8	20188.7	4151.14	0.962844	gi|643724234|gb|KDP33435.1|	hypothetical protein JCGZ_07006 [Jatropha curcas]
comp32970_c0_seq3	71203.8	19241.4	0.951511	gi|643724234|gb|KDP33435.1|	hypothetical protein JCGZ_07006 [Jatropha curcas]
comp34144_c1_seq19	3572.15	903.14	0.951729	gi|643724586|gb|KDP33787.1|	hypothetical protein JCGZ_07358 [Jatropha curcas]
comp34319_c0_seq2	77.63	8.1	0.958688	gi|643724914|gb|KDP34115.1|	hypothetical protein JCGZ_07686 [Jatropha curcas]
comp33428_c0_seq1	601.91	101.88	0.966121	gi|643723719|gb|KDP33163.1|	hypothetical protein JCGZ_13428 [Jatropha curcas]
comp21195_c0_seq1	970	99	0.972982	gi|643734534|gb|KDP41204.1|	hypothetical protein JCGZ_15611 [Jatropha curcas]
comp28237_c0_seq2	123.88	24.64	0.956923	gi|643717659|gb|KDP29102.1|	hypothetical protein JCGZ_16491 [Jatropha curcas]
comp28937_c0_seq2	136	23	0.958765	gi|643739995|gb|KDP45681.1|	hypothetical protein JCGZ_17288 [Jatropha curcas]
comp22603_c0_seq2	95.35	9.42	0.961937	gi|643713075|gb|KDP26061.1|	hypothetical protein JCGZ_21094 [Jatropha curcas]
comp31534_c2_seq4	46.71	0.005	0.976305	gi|643703985|gb|KDP21049.1|	hypothetical protein JCGZ_21520 [Jatropha curcas]
comp31534_c2_seq5	80.95	0.005	0.986865	gi|643703985|gb|KDP21049.1|	hypothetical protein JCGZ_21520 [Jatropha curcas]
comp21097_c0_seq1	59	5	0.954621	gi|643704109|gb|KDP21173.1|	hypothetical protein JCGZ_21644 [Jatropha curcas]
comp29477_c0_seq1	177.72	10.98	0.968205	gi|643736974|gb|KDP43180.1|	hypothetical protein JCGZ_22732 [Jatropha curcas]
comp17018_c0_seq1	55.27	4	0.953438	gi|643736677|gb|KDP42967.1|	hypothetical protein JCGZ_23909 [Jatropha curcas]
comp22360_c0_seq2	197.2	41.39	0.956011	gi|643733752|gb|KDP40595.1|	hypothetical protein JCGZ_24594 [Jatropha curcas]
comp21419_c1_seq1	129	5	0.966045	gi|587923547|gb|EXC10888.1|	hypothetical protein L484_002552 [Morus notabilis]
comp30706_c0_seq3	56.57	0.005	0.980863	gi|587937170|gb|EXC23987.1|	hypothetical protein L484_003507 [Morus notabilis]
comp30775_c0_seq25	66.46	0.005	0.983929	gi|587939757|gb|EXC26395.1|	hypothetical protein L484_006446 [Morus notabilis]
comp30775_c0_seq2	1727.99	347.44	0.962306	gi|587939757|gb|EXC26395.1|	hypothetical protein L484_006446 [Morus notabilis]
comp30775_c0_seq14	6253.09	1261.14	0.962812	gi|587939757|gb|EXC26395.1|	hypothetical protein L484_006446 [Morus notabilis]
comp30775_c0_seq16	19632.4	4560.78	0.960768	gi|587939757|gb|EXC26395.1|	hypothetical protein L484_006446 [Morus notabilis]
comp17985_c0_seq1	129.93	25	0.957421	gi|587869253|gb|EXB58575.1|	hypothetical protein L484_008728 [Morus notabilis]
comp25913_c0_seq1	931.34	217.02	0.959482	gi|587936846|gb|EXC23671.1|	hypothetical protein L484_015581 [Morus notabilis]
comp32843_c1_seq2	82.5	15.32	0.951812	gi|587944504|gb|EXC30976.1|	hypothetical protein L484_021276 [Morus notabilis]
comp33555_c3_seq7	242.4	24.04	0.969414	gi|587940108|gb|EXC26729.1|	hypothetical protein L484_023343 [Morus notabilis]
comp22992_c1_seq1	289.15	72.01	0.955756	gi|527198812|gb|EPS66822.1|	hypothetical protein M569_07948 [Genlisea aurea]
comp32056_c0_seq3	364.35	70.93	0.963884	gi|527186213|gb|EPS59285.1|	hypothetical protein M569_15523, partial [Genlisea aurea]
comp32056_c0_seq2	488.21	67.03	0.969998	gi|527186213|gb|EPS59285.1|	hypothetical protein M569_15523, partial [Genlisea aurea]
comp32056_c0_seq1	830.02	138.71	0.969371	gi|527186213|gb|EPS59285.1|	hypothetical protein M569_15523, partial [Genlisea aurea]
comp34379_c2_seq2	42.68	0.005	0.97383	gi|604347551|gb|EYU45764.1|	hypothetical protein MIMGU_mgv1a001332mg [Erythranthe guttata]
comp34656_c0_seq4	106.96	6.09	0.964124	gi|604312666|gb|EYU26212.1|	hypothetical protein MIMGU_mgv1a003546mg [Erythranthe guttata]
comp34656_c0_seq2	209.53	38.81	0.961345	gi|604312666|gb|EYU26212.1|	hypothetical protein MIMGU_mgv1a003546mg [Erythranthe guttata]
comp11585_c0_seq1	301	22	0.970773	gi|604298241|gb|EYU18319.1|	hypothetical protein MIMGU_mgv1a005193mg [Erythranthe guttata]
comp34694_c0_seq10	2962.72	763.08	0.951665	gi|604327383|gb|EYU33199.1|	hypothetical protein MIMGU_mgv1a008335mg [Erythranthe guttata]
comp31078_c0_seq12	181.64	0.005	0.994104	gi|604314662|gb|EYU27368.1|	hypothetical protein MIMGU_mgv1a017044mg [Erythranthe guttata]
comp5460_c0_seq1	97	13	0.959945	gi|604314899|gb|EYU27605.1|	hypothetical protein MIMGU_mgv1a017389mg [Erythranthe guttata]
comp32935_c0_seq2	6222.07	1120.99	0.968021	gi|604300112|gb|EYU19955.1|	hypothetical protein MIMGU_mgv1a023738mg [Erythranthe guttata]
comp33839_c1_seq1	102	1	0.964248	gi|357484783|ref|XP_003612679.1|	hypothetical protein MTR_5g027710 [Medicago truncatula] >gi|355514014|gb|AES95637.1| hypothetical protein MTR_5g027710 [Medicago truncatula]
comp34626_c0_seq2	82.63	0.005	0.987159	gi|676408713|gb|KFO53136.1|	hypothetical protein N302_00195, partial [Corvus brachyrhynchos]
comp23250_c0_seq1	85.39	9.54	0.959425	gi|218187443|gb|EEC69870.1|	hypothetical protein OsI_00234 [Oryza sativa Indica Group]
comp26732_c0_seq7	32.29	0.005	0.964233	gi|218187514|gb|EEC69941.1|	hypothetical protein OsI_00390 [Oryza sativa Indica Group]
comp26732_c0_seq8	32.44	0.005	0.964233	gi|218187514|gb|EEC69941.1|	hypothetical protein OsI_00390 [Oryza sativa Indica Group]
comp33955_c0_seq13	35.41	0.005	0.967805	gi|218187597|gb|EEC70024.1|	hypothetical protein OsI_00588 [Oryza sativa Indica Group]
comp26277_c0_seq1	1311	158	0.972702	gi|125528425|gb|EAY76539.1|	hypothetical protein OsI_04482 [Oryza sativa Indica Group]
comp17711_c0_seq1	16701	4517.99	0.951493	gi|125541604|gb|EAY87999.1|	hypothetical protein OsI_09421 [Oryza sativa Indica Group]
comp30995_c0_seq1	136.85	20.56	0.961758	gi|125545860|gb|EAY91999.1|	hypothetical protein OsI_13689 [Oryza sativa Indica Group]
comp30995_c0_seq2	907.97	87.44	0.9732	gi|125545860|gb|EAY91999.1|	hypothetical protein OsI_13689 [Oryza sativa Indica Group]
comp25899_c0_seq1	158.99	15	0.966796	gi|222622403|gb|EEE56535.1|	hypothetical protein OsJ_05840 [Oryza sativa Japonica Group]
comp24626_c0_seq1	369.05	80	0.958911	gi|222624097|gb|EEE58229.1|	hypothetical protein OsJ_09202 [Oryza sativa Japonica Group]
comp33688_c0_seq7	630.27	157.95	0.958513	gi|222624255|gb|EEE58387.1|	hypothetical protein OsJ_09549 [Oryza sativa Japonica Group]
comp32207_c0_seq2	1085.91	296.57	0.950366	gi|222641665|gb|EEE69797.1|	hypothetical protein OsJ_29521 [Oryza sativa Japonica Group]
comp28949_c0_seq3	163.98	37.03	0.95278	gi|222616226|gb|EEE52358.1|	hypothetical protein OsJ_34409 [Oryza sativa Japonica Group]
comp32154_c0_seq1	6033.88	1564.23	0.951852	gi|593787142|ref|XP_007156610.1|	hypothetical protein PHAVU_002G003100g [Phaseolus vulgaris] >gi|561030025|gb|ESW28604.1| hypothetical protein PHAVU_002G003100g [Phaseolus vulgaris]
comp30583_c0_seq3	78.17	0.005	0.986513	gi|593781321|ref|XP_007153701.1|	hypothetical protein PHAVU_003G057500g [Phaseolus vulgaris] >gi|561027055|gb|ESW25695.1| hypothetical protein PHAVU_003G057500g [Phaseolus vulgaris]
comp35044_c0_seq1	74	5	0.959311	gi|593783095|ref|XP_007154588.1|	hypothetical protein PHAVU_003G131400g [Phaseolus vulgaris] >gi|561027942|gb|ESW26582.1| hypothetical protein PHAVU_003G131400g [Phaseolus vulgaris]
comp33991_c0_seq7	183.03	0.005	0.994177	gi|593702816|ref|XP_007151811.1|	hypothetical protein PHAVU_004G076900g [Phaseolus vulgaris] >gi|561025120|gb|ESW23805.1| hypothetical protein PHAVU_004G076900g [Phaseolus vulgaris]
comp28302_c0_seq1	27.1	0.005	0.955932	gi|593704214|ref|XP_007152488.1|	hypothetical protein PHAVU_004G134900g [Phaseolus vulgaris] >gi|561025797|gb|ESW24482.1| hypothetical protein PHAVU_004G134900g [Phaseolus vulgaris]
comp30933_c0_seq10	65.73	7.56	0.955015	gi|593595115|ref|XP_007142723.1|	hypothetical protein PHAVU_007G011600g [Phaseolus vulgaris] >gi|561015913|gb|ESW14717.1| hypothetical protein PHAVU_007G011600g [Phaseolus vulgaris]
comp24501_c0_seq2	89.66	12.57	0.958771	gi|593596178|ref|XP_007142730.1|	hypothetical protein PHAVU_007G012100g [Phaseolus vulgaris] >gi|561015920|gb|ESW14724.1| hypothetical protein PHAVU_007G012100g [Phaseolus vulgaris]
comp31521_c0_seq2	103691	1257.74	0.97463	gi|593328780|ref|XP_007137817.1|	hypothetical protein PHAVU_009G158100g [Phaseolus vulgaris] >gi|561010904|gb|ESW09811.1| hypothetical protein PHAVU_009G158100g [Phaseolus vulgaris]
comp28359_c0_seq3	123.29	27.38	0.951525	gi|593145600|ref|XP_007131859.1|	hypothetical protein PHAVU_011G047500g [Phaseolus vulgaris] >gi|561004859|gb|ESW03853.1| hypothetical protein PHAVU_011G047500g [Phaseolus vulgaris]
comp28983_c0_seq19	183.57	13.26	0.968323	gi|593159875|ref|XP_007131991.1|	hypothetical protein PHAVU_011G057600g [Phaseolus vulgaris] >gi|561004991|gb|ESW03985.1| hypothetical protein PHAVU_011G057600g [Phaseolus vulgaris]
comp32540_c0_seq4	147.29	35.87	0.951163	gi|646311540|gb|KDQ32681.1|	hypothetical protein PLEOSDRAFT_153646 [Pleurotus ostreatus PC15]
comp31083_c1_seq1	48589.3	9895.32	0.96286	gi|566147742|ref|XP_006368661.1|	hypothetical protein POPTR_0001s07490g [Populus trichocarpa] >gi|550346743|gb|ERP65230.1| hypothetical protein POPTR_0001s07490g [Populus trichocarpa]
comp31157_c0_seq2	75.91	6.33	0.959246	gi|566153587|ref|XP_006370054.1|	hypothetical protein POPTR_0001s39050g [Populus trichocarpa] >gi|550349229|gb|ERP66623.1| hypothetical protein POPTR_0001s39050g [Populus trichocarpa]
comp24266_c0_seq1	8062.65	852.57	0.973942	gi|566155811|ref|XP_002301968.2|	hypothetical protein POPTR_0002s02200g [Populus trichocarpa] >gi|118485842|gb|ABK94768.1| unknown [Populus trichocarpa] >gi|550344106|gb|EEE81241.2| hypothetical protein POPTR_0002s02200g [Populus trichocarpa]
comp28574_c0_seq1	118	26	0.951169	gi|566161961|ref|XP_002303472.2|	hypothetical protein POPTR_0003s10300g [Populus trichocarpa] >gi|550342895|gb|EEE78451.2| hypothetical protein POPTR_0003s10300g [Populus trichocarpa]
comp32231_c0_seq11	56.62	2.88	0.95435	gi|566173217|ref|XP_006383728.1|	hypothetical protein POPTR_0005s25590g [Populus trichocarpa] >gi|550339732|gb|ERP61525.1| hypothetical protein POPTR_0005s25590g [Populus trichocarpa]
comp31213_c0_seq2	295.73	18.59	0.970776	gi|566179800|ref|XP_006380432.1|	hypothetical protein POPTR_0007s05840g [Populus trichocarpa] >gi|550334213|gb|ERP58229.1| hypothetical protein POPTR_0007s05840g [Populus trichocarpa]
comp24383_c1_seq1	173	42.5	0.952442	gi|224095202|ref|XP_002310360.1|	hypothetical protein POPTR_0007s15300g [Populus trichocarpa] >gi|222853263|gb|EEE90810.1| hypothetical protein POPTR_0007s15300g [Populus trichocarpa]
comp29295_c0_seq4	241.03	0.005	0.995579	gi|224098980|ref|XP_002311343.1|	hypothetical protein POPTR_0008s09580g [Populus trichocarpa] >gi|222851163|gb|EEE88710.1| hypothetical protein POPTR_0008s09580g [Populus trichocarpa]
comp29295_c0_seq3	1162.66	274.42	0.959716	gi|224098980|ref|XP_002311343.1|	hypothetical protein POPTR_0008s09580g [Populus trichocarpa] >gi|222851163|gb|EEE88710.1| hypothetical protein POPTR_0008s09580g [Populus trichocarpa]
comp34338_c1_seq1	463	109	0.957848	gi|566185162|ref|XP_002312759.2|	hypothetical protein POPTR_0008s21040g [Populus trichocarpa] >gi|550333583|gb|EEE90126.2| hypothetical protein POPTR_0008s21040g [Populus trichocarpa]
comp19110_c2_seq1	73.9	7.02	0.958239	gi|224106736|ref|XP_002314267.1|	hypothetical protein POPTR_0009s01960g [Populus trichocarpa] >gi|222850675|gb|EEE88222.1| hypothetical protein POPTR_0009s01960g [Populus trichocarpa]
comp24123_c0_seq1	87	8	0.961001	gi|566186528|ref|XP_002313331.2|	hypothetical protein POPTR_0009s05950g [Populus trichocarpa] >gi|550331127|gb|EEE87286.2| hypothetical protein POPTR_0009s05950g [Populus trichocarpa]
comp29118_c0_seq1	77.02	11.5	0.954612	gi|566187845|ref|XP_002313711.2|	hypothetical protein POPTR_0009s13670g [Populus trichocarpa] >gi|550331663|gb|EEE87666.2| hypothetical protein POPTR_0009s13670g [Populus trichocarpa]
comp29544_c0_seq1	117.01	18.99	0.960033	gi|224117016|ref|XP_002317453.1|	hypothetical protein POPTR_0011s11020g [Populus trichocarpa] >gi|222860518|gb|EEE98065.1| hypothetical protein POPTR_0011s11020g [Populus trichocarpa]
comp26514_c1_seq1	106	13	0.962155	gi|566199238|ref|XP_006375822.1|	hypothetical protein POPTR_0013s035502g, partial [Populus trichocarpa] >gi|550324869|gb|ERP53619.1| hypothetical protein POPTR_0013s035502g, partial [Populus trichocarpa]
comp34399_c0_seq8	2515.34	627.99	0.960321	gi|566202283|ref|XP_006375015.1|	hypothetical protein POPTR_0014s03600g [Populus trichocarpa] >gi|550323329|gb|ERP52812.1| hypothetical protein POPTR_0014s03600g [Populus trichocarpa]
comp34144_c1_seq14	672.4	156.51	0.958857	gi|566214616|ref|XP_006371972.1|	hypothetical protein POPTR_0018s06820g [Populus trichocarpa] >gi|550318218|gb|ERP49769.1| hypothetical protein POPTR_0018s06820g [Populus trichocarpa]
comp34144_c1_seq17	1735.25	339.27	0.966949	gi|566214616|ref|XP_006371972.1|	hypothetical protein POPTR_0018s06820g [Populus trichocarpa] >gi|550318218|gb|ERP49769.1| hypothetical protein POPTR_0018s06820g [Populus trichocarpa]
comp31436_c2_seq1	159.54	7.9	0.967559	gi|566243597|ref|XP_006371567.1|	hypothetical protein POPTR_0019s13220g [Populus trichocarpa] >gi|550317446|gb|ERP49364.1| hypothetical protein POPTR_0019s13220g [Populus trichocarpa]
comp34466_c0_seq15	54.23	0.03	0.980039	gi|566254203|ref|XP_006387416.1|	hypothetical protein POPTR_1064s00200g [Populus trichocarpa] >gi|550307019|gb|ERP46330.1| hypothetical protein POPTR_1064s00200g [Populus trichocarpa]
comp32970_c0_seq1	66453.1	16506	0.960643	gi|212274771|ref|NP_001130104.1|	hypothetical protein precursor [Zea mays] >gi|194688294|gb|ACF78231.1| unknown [Zea mays] >gi|413936275|gb|AFW70826.1| hypothetical protein ZEAMMB73_792931 [Zea mays]
comp33365_c1_seq1	6991.52	1903.09	0.951444	gi|596127946|ref|XP_007222060.1|	hypothetical protein PRUPE_ppa003194mg [Prunus persica] >gi|462418996|gb|EMJ23259.1| hypothetical protein PRUPE_ppa003194mg [Prunus persica]
comp32029_c0_seq1	247	33	0.967477	gi|596020977|ref|XP_007218959.1|	hypothetical protein PRUPE_ppa003559mg [Prunus persica] >gi|462415421|gb|EMJ20158.1| hypothetical protein PRUPE_ppa003559mg [Prunus persica]
comp13410_c0_seq1	50	2	0.952055	gi|596133453|ref|XP_007222207.1|	hypothetical protein PRUPE_ppa007806mg [Prunus persica] >gi|462419143|gb|EMJ23406.1| hypothetical protein PRUPE_ppa007806mg [Prunus persica]
comp32764_c0_seq6	447.32	107.75	0.957576	gi|595940309|ref|XP_007215820.1|	hypothetical protein PRUPE_ppa010047mg [Prunus persica] >gi|462411970|gb|EMJ17019.1| hypothetical protein PRUPE_ppa010047mg [Prunus persica]
comp25689_c0_seq1	112.23	1.49	0.965058	gi|596209043|ref|XP_007223838.1|	hypothetical protein PRUPE_ppa014086mg [Prunus persica] >gi|462420774|gb|EMJ25037.1| hypothetical protein PRUPE_ppa014086mg [Prunus persica]
comp25689_c0_seq2	1114.24	16.51	0.973844	gi|596209043|ref|XP_007223838.1|	hypothetical protein PRUPE_ppa014086mg [Prunus persica] >gi|462420774|gb|EMJ25037.1| hypothetical protein PRUPE_ppa014086mg [Prunus persica]
comp24139_c0_seq1	47.66	2.05	0.950347	gi|596049492|ref|XP_007220500.1|	hypothetical protein PRUPE_ppa014138mg [Prunus persica] >gi|462416962|gb|EMJ21699.1| hypothetical protein PRUPE_ppa014138mg [Prunus persica]
comp22450_c0_seq2	134.84	31.68	0.950612	gi|595967784|ref|XP_007217321.1|	hypothetical protein PRUPE_ppa019733mg [Prunus persica] >gi|462413471|gb|EMJ18520.1| hypothetical protein PRUPE_ppa019733mg [Prunus persica]
comp22450_c0_seq4	770.95	159.07	0.961297	gi|595812694|ref|XP_007203452.1|	hypothetical protein PRUPE_ppa022115mg [Prunus persica] >gi|462398983|gb|EMJ04651.1| hypothetical protein PRUPE_ppa022115mg [Prunus persica]
comp24532_c0_seq1	121.32	21.48	0.957527	gi|255585333|ref|XP_002533364.1|	hypothetical protein RCOM_0453040 [Ricinus communis] >gi|223526804|gb|EEF29026.1| hypothetical protein RCOM_0453040 [Ricinus communis]
comp21260_c0_seq1	58	0.005	0.981203	gi|322793851|gb|EFZ17191.1|	hypothetical protein SINV_15085 [Solenopsis invicta]
comp30359_c0_seq8	59.19	0.005	0.981848	gi|242041199|ref|XP_002467994.1|	hypothetical protein SORBIDRAFT_01g037750 [Sorghum bicolor] >gi|241921848|gb|EER94992.1| hypothetical protein SORBIDRAFT_01g037750 [Sorghum bicolor]
comp30359_c0_seq3	615.76	152.22	0.958467	gi|242041199|ref|XP_002467994.1|	hypothetical protein SORBIDRAFT_01g037750 [Sorghum bicolor] >gi|241921848|gb|EER94992.1| hypothetical protein SORBIDRAFT_01g037750 [Sorghum bicolor]
comp30359_c0_seq6	2213.32	575.95	0.9515	gi|242041199|ref|XP_002467994.1|	hypothetical protein SORBIDRAFT_01g037750 [Sorghum bicolor] >gi|241921848|gb|EER94992.1| hypothetical protein SORBIDRAFT_01g037750 [Sorghum bicolor]
comp34288_c0_seq3	863.72	58.63	0.973488	gi|242041865|ref|XP_002468327.1|	hypothetical protein SORBIDRAFT_01g043860 [Sorghum bicolor] >gi|241922181|gb|EER95325.1| hypothetical protein SORBIDRAFT_01g043860 [Sorghum bicolor]
comp34552_c3_seq3	118.62	24.23	0.951697	gi|242036699|ref|XP_002465744.1|	hypothetical protein SORBIDRAFT_01g045000 [Sorghum bicolor] >gi|241919598|gb|EER92742.1| hypothetical protein SORBIDRAFT_01g045000 [Sorghum bicolor]
comp30445_c0_seq10	569.66	141.04	0.958267	gi|242042688|ref|XP_002459215.1|	hypothetical protein SORBIDRAFT_02g000720 [Sorghum bicolor] >gi|241922592|gb|EER95736.1| hypothetical protein SORBIDRAFT_02g000720 [Sorghum bicolor]
comp34300_c0_seq8	99.22	9.92	0.962483	gi|242045176|ref|XP_002460459.1|	hypothetical protein SORBIDRAFT_02g028630 [Sorghum bicolor] >gi|241923836|gb|EER96980.1| hypothetical protein SORBIDRAFT_02g028630 [Sorghum bicolor]
comp32491_c0_seq1	53.87	0.01	0.979706	gi|242050462|ref|XP_002462975.1|	hypothetical protein SORBIDRAFT_02g035620 [Sorghum bicolor] >gi|241926352|gb|EER99496.1| hypothetical protein SORBIDRAFT_02g035620 [Sorghum bicolor]
comp34565_c0_seq1	85.19	0.005	0.98763	gi|242046026|ref|XP_002460884.1|	hypothetical protein SORBIDRAFT_02g036840 [Sorghum bicolor] >gi|241924261|gb|EER97405.1| hypothetical protein SORBIDRAFT_02g036840 [Sorghum bicolor]
comp33294_c0_seq21	146.28	11.58	0.966564	gi|242051124|ref|XP_002463306.1|	hypothetical protein SORBIDRAFT_02g041500 [Sorghum bicolor] >gi|241926683|gb|EER99827.1| hypothetical protein SORBIDRAFT_02g041500 [Sorghum bicolor]
comp33234_c0_seq8	87.24	11.43	0.958449	gi|242056115|ref|XP_002457203.1|	hypothetical protein SORBIDRAFT_03g003240 [Sorghum bicolor] >gi|241929178|gb|EES02323.1| hypothetical protein SORBIDRAFT_03g003240 [Sorghum bicolor]
comp34645_c3_seq7	96.27	0.005	0.989041	gi|242055289|ref|XP_002456790.1|	hypothetical protein SORBIDRAFT_03g042830 [Sorghum bicolor] >gi|241928765|gb|EES01910.1| hypothetical protein SORBIDRAFT_03g042830 [Sorghum bicolor]
comp32970_c0_seq2	5808.39	831.66	0.970848	gi|242061458|ref|XP_002452018.1|	hypothetical protein SORBIDRAFT_04g015850 [Sorghum bicolor] >gi|241931849|gb|EES04994.1| hypothetical protein SORBIDRAFT_04g015850 [Sorghum bicolor]
comp33138_c1_seq3	50.21	0.1	0.970225	gi|242062020|ref|XP_002452299.1|	hypothetical protein SORBIDRAFT_04g023240 [Sorghum bicolor] >gi|241932130|gb|EES05275.1| hypothetical protein SORBIDRAFT_04g023240 [Sorghum bicolor]
comp33138_c1_seq9	95.1	11.14	0.960812	gi|242062020|ref|XP_002452299.1|	hypothetical protein SORBIDRAFT_04g023240 [Sorghum bicolor] >gi|241932130|gb|EES05275.1| hypothetical protein SORBIDRAFT_04g023240 [Sorghum bicolor]
comp33138_c1_seq6	253.21	62.28	0.955071	gi|242062020|ref|XP_002452299.1|	hypothetical protein SORBIDRAFT_04g023240 [Sorghum bicolor] >gi|241932130|gb|EES05275.1| hypothetical protein SORBIDRAFT_04g023240 [Sorghum bicolor]
comp32077_c0_seq1	7963.47	1715.95	0.962536	gi|242076182|ref|XP_002448027.1|	hypothetical protein SORBIDRAFT_06g019840 [Sorghum bicolor] >gi|241939210|gb|EES12355.1| hypothetical protein SORBIDRAFT_06g019840 [Sorghum bicolor]
comp30717_c0_seq13	27	0.005	0.955932	gi|242079569|ref|XP_002444553.1|	hypothetical protein SORBIDRAFT_07g023720 [Sorghum bicolor] >gi|241940903|gb|EES14048.1| hypothetical protein SORBIDRAFT_07g023720 [Sorghum bicolor]
comp30717_c0_seq8	95.01	2.79	0.963216	gi|242079569|ref|XP_002444553.1|	hypothetical protein SORBIDRAFT_07g023720 [Sorghum bicolor] >gi|241940903|gb|EES14048.1| hypothetical protein SORBIDRAFT_07g023720 [Sorghum bicolor]
comp29923_c1_seq1	143.67	24.93	0.959117	gi|242082534|ref|XP_002441692.1|	hypothetical protein SORBIDRAFT_08g000820 [Sorghum bicolor] >gi|241942385|gb|EES15530.1| hypothetical protein SORBIDRAFT_08g000820 [Sorghum bicolor]
comp30458_c2_seq1	384.69	56.99	0.967694	gi|242084808|ref|XP_002442829.1|	hypothetical protein SORBIDRAFT_08g003520 [Sorghum bicolor] >gi|241943522|gb|EES16667.1| hypothetical protein SORBIDRAFT_08g003520 [Sorghum bicolor]
comp25511_c0_seq3	74.2	10.06	0.955871	gi|242090755|ref|XP_002441210.1|	hypothetical protein SORBIDRAFT_09g022370 [Sorghum bicolor] >gi|241946495|gb|EES19640.1| hypothetical protein SORBIDRAFT_09g022370 [Sorghum bicolor]
comp32577_c0_seq1	1421.9	383.88	0.950686	gi|242092010|ref|XP_002436495.1|	hypothetical protein SORBIDRAFT_10g003700 [Sorghum bicolor] >gi|241914718|gb|EER87862.1| hypothetical protein SORBIDRAFT_10g003700 [Sorghum bicolor]
comp6384_c0_seq1	136	3	0.966588	gi|270017112|gb|EFA13558.1|	hypothetical protein TcasGA2_TC002334 [Tribolium castaneum]
comp34843_c0_seq1	659	24	0.973121	gi|270017112|gb|EFA13558.1|	hypothetical protein TcasGA2_TC002334 [Tribolium castaneum]
comp22941_c0_seq1	59	2	0.955848	gi|270004487|gb|EFA00935.1|	hypothetical protein TcasGA2_TC003842 [Tribolium castaneum]
comp27714_c8_seq1	349	12	0.971527	gi|397603477|gb|EJK58439.1|	hypothetical protein THAOC_21441 [Thalassiosira oceanica]
comp30201_c0_seq7	29.14	0.005	0.95965	gi|474159728|gb|EMS57227.1|	hypothetical protein TRIUR3_11457 [Triticum urartu]
comp30201_c0_seq8	33.64	0.005	0.965495	gi|474159728|gb|EMS57227.1|	hypothetical protein TRIUR3_11457 [Triticum urartu]
comp34308_c2_seq3	27.86	0.005	0.955932	gi|613236460|gb|EZY42791.1|	hypothetical protein V052_02628, partial [Staphylococcus aureus MSSA-93] >gi|613236462|gb|EZY42792.1| hypothetical protein V052_02627, partial [Staphylococcus aureus MSSA-93]
comp34308_c2_seq11	56.38	2.11	0.95478	gi|613236460|gb|EZY42791.1|	hypothetical protein V052_02628, partial [Staphylococcus aureus MSSA-93] >gi|613236462|gb|EZY42792.1| hypothetical protein V052_02627, partial [Staphylococcus aureus MSSA-93]
comp34054_c1_seq33	31.32	0.005	0.962829	gi|147780218|emb|CAN72427.1|	hypothetical protein VITISV_008825 [Vitis vinifera]
comp34054_c1_seq19	54.29	0.005	0.980136	gi|147780218|emb|CAN72427.1|	hypothetical protein VITISV_008825 [Vitis vinifera]
comp34054_c1_seq4	69.89	9.8	0.954632	gi|147780218|emb|CAN72427.1|	hypothetical protein VITISV_008825 [Vitis vinifera]
comp34054_c1_seq15	59.07	0.005	0.981848	gi|147780218|emb|CAN72427.1|	hypothetical protein VITISV_008825 [Vitis vinifera]
comp34014_c0_seq3	1764.03	406.03	0.960648	gi|147860573|emb|CAN79719.1|	hypothetical protein VITISV_012742 [Vitis vinifera]
comp34698_c9_seq2	40.85	0.005	0.972308	gi|147811764|emb|CAN68180.1|	hypothetical protein VITISV_013392 [Vitis vinifera]
comp25576_c0_seq1	213	50	0.954276	gi|147805187|emb|CAN66630.1|	hypothetical protein VITISV_013578 [Vitis vinifera]
comp18555_c0_seq1	133	33	0.950156	gi|147811646|emb|CAN72676.1|	hypothetical protein VITISV_020406 [Vitis vinifera]
comp32519_c0_seq4	94.69	17.25	0.954419	gi|147792026|emb|CAN62038.1|	hypothetical protein VITISV_021371 [Vitis vinifera]
comp24858_c0_seq1	4496.06	1195.58	0.951695	gi|147861258|emb|CAN81893.1|	hypothetical protein VITISV_042521 [Vitis vinifera]
comp33689_c0_seq31	1725.02	406.97	0.960086	gi|413938584|gb|AFW73135.1|	hypothetical protein ZEAMMB73_639160, partial [Zea mays]
comp31098_c0_seq3	206.68	0.005	0.994829	gi|122937668|gb|ABM68547.1|	IFA binding protein [Lilium longiflorum]
comp34051_c0_seq1	407.25	101	0.957202	gi|162461328|ref|NP_001105817.1|	inorganic phosphate transporter 3 [Zea mays] >gi|65335879|gb|AAY42387.1| inorganic phosphate transporter 3 [Zea mays]
comp31841_c1_seq1	766.37	150.52	0.96595	gi|196259698|dbj|BAG68657.1|	jasmonate ZIM-domain protein 3 [Nicotiana tabacum]
comp33292_c0_seq5	955.96	249.14	0.950577	gi|590580503|ref|XP_007014087.1|	Kinase superfamily protein isoform 2 [Theobroma cacao] >gi|508784450|gb|EOY31706.1| Kinase superfamily protein isoform 2 [Theobroma cacao]
comp33292_c0_seq6	1191.45	283.75	0.959739	gi|590580503|ref|XP_007014087.1|	Kinase superfamily protein isoform 2 [Theobroma cacao] >gi|508784450|gb|EOY31706.1| Kinase superfamily protein isoform 2 [Theobroma cacao]
comp28054_c0_seq1	734.93	164.75	0.95951	gi|381356150|gb|AFG26320.1|	late embryogenesis abundant group 4 [Elaeis guineensis]
comp29057_c0_seq1	1109.11	266.3	0.959627	gi|381356152|gb|AFG26321.1|	late embryogenesis abundant group 4 [Elaeis guineensis]
comp21884_c0_seq1	82	15	0.951812	gi|371721826|gb|AEX55236.1|	late embryogenesis abundant protein lea14-a [Allium sativum]
comp29775_c0_seq1	7873.71	1500.86	0.967475	gi|21322750|dbj|BAB97392.1|	LEA-like protein [Lilium longiflorum]
comp26980_c0_seq2	69.09	1.37	0.958832	gi|566161520|ref|XP_006385565.1|	lil3 family protein [Populus trichocarpa] >gi|550342692|gb|ERP63362.1| lil3 family protein [Populus trichocarpa]
comp6098_c0_seq1	18643.4	178	0.974602	gi|283138024|gb|ADB12473.1|	lipid transfer protein, partial [Crocus sativus]
comp17771_c0_seq2	920.22	241.45	0.950486	gi|590632760|ref|XP_007027931.1|	Lysine decarboxylase family protein, putative [Theobroma cacao] >gi|508716536|gb|EOY08433.1| Lysine decarboxylase family protein, putative [Theobroma cacao]
comp26053_c0_seq1	59.27	7.56	0.951339	gi|590643354|ref|XP_007030780.1|	Major facilitator superfamily protein [Theobroma cacao] >gi|508719385|gb|EOY11282.1| Major facilitator superfamily protein [Theobroma cacao]
comp23768_c0_seq1	226.95	22.32	0.96908	gi|590591511|ref|XP_007017036.1|	Major facilitator superfamily protein, putative isoform 1 [Theobroma cacao] >gi|508787399|gb|EOY34655.1| Major facilitator superfamily protein, putative isoform 1 [Theobroma cacao]
comp23768_c0_seq3	607.09	23.91	0.972957	gi|590591511|ref|XP_007017036.1|	Major facilitator superfamily protein, putative isoform 1 [Theobroma cacao] >gi|508787399|gb|EOY34655.1| Major facilitator superfamily protein, putative isoform 1 [Theobroma cacao]
comp32122_c0_seq3	65.26	0.005	0.983685	gi|670451871|dbj|BAP25847.1|	metallothionein [Iris lactea var. lactea]
comp32122_c0_seq5	7917	1006.66	0.972442	gi|670451871|dbj|BAP25847.1|	metallothionein [Iris lactea var. lactea]
comp32122_c0_seq4	37200.7	3342.13	0.974454	gi|670451871|dbj|BAP25847.1|	metallothionein [Iris lactea var. lactea]
comp32122_c0_seq2	53865.4	8430.14	0.970733	gi|670451871|dbj|BAP25847.1|	metallothionein [Iris lactea var. lactea]
comp32650_c0_seq4	161.23	14.43	0.967148	gi|16304008|gb|AAL16908.1|AF420017_1	metallothionein-like protein type 2 [Narcissus pseudonarcissus]
comp32650_c0_seq2	2838.89	538.45	0.967282	gi|16304008|gb|AAL16908.1|AF420017_1	metallothionein-like protein type 2 [Narcissus pseudonarcissus]
comp32650_c0_seq1	3724.63	764	0.962711	gi|16304008|gb|AAL16908.1|AF420017_1	metallothionein-like protein type 2 [Narcissus pseudonarcissus]
comp32650_c0_seq5	4462.57	868.38	0.967397	gi|16304008|gb|AAL16908.1|AF420017_1	metallothionein-like protein type 2 [Narcissus pseudonarcissus]
comp34359_c0_seq1	208.75	2	0.969474	gi|7638085|gb|AAF65352.1|	mGFP5-GUSA fusion protein [Binary vector pCAMBIA-1304] >gi|118402822|emb|CAJ44417.1| fusion protein [Cloning vector pUDSC-B]
comp30400_c2_seq5	558.22	53	0.972314	gi|357436159|ref|XP_003588355.1|	Mitochondrial protein, putative [Medicago truncatula]
comp30400_c2_seq14	2887.41	724.82	0.95165	gi|357436159|ref|XP_003588355.1|	Mitochondrial protein, putative [Medicago truncatula]
comp30400_c2_seq22	4239.04	512.8	0.973332	gi|357436159|ref|XP_003588355.1|	Mitochondrial protein, putative [Medicago truncatula]
comp28565_c0_seq2	609.55	114.49	0.965503	gi|543177377|gb|AGV54710.1|	monoglyceride lipase [Phaseolus vulgaris]
comp34258_c0_seq1	1163.45	84	0.973791	gi|255578424|ref|XP_002530077.1|	monoxygenase, putative [Ricinus communis] >gi|223530430|gb|EEF32317.1| monoxygenase, putative [Ricinus communis]
comp34359_c0_seq7	48.18	0.005	0.97741	gi|447019631|ref|WP_001096887.1|	MULTISPECIES: aminoglycoside 3'-phosphotransferase [Bacteria] >gi|57854762|ref|YP_187539.1| aminoglycoside 3'-phosphotransferase [Staphylococcus epidermidis RP62A] >gi|115534848|ref|YP_783930.1| aminoglycoside phosphotransferase type III [Enterococcus faecalis] >gi|161510939|ref|YP_001569062.1| 3',5' aminoglycoside phosphotransferase [Staphylococcus aureus subsp. aureus USA300_TCH1516] >gi|182684…
comp34359_c0_seq6	259.4	0.005	0.995889	gi|447019631|ref|WP_001096887.1|	MULTISPECIES: aminoglycoside 3'-phosphotransferase [Bacteria] >gi|57854762|ref|YP_187539.1| aminoglycoside 3'-phosphotransferase [Staphylococcus epidermidis RP62A] >gi|115534848|ref|YP_783930.1| aminoglycoside phosphotransferase type III [Enterococcus faecalis] >gi|161510939|ref|YP_001569062.1| 3',5' aminoglycoside phosphotransferase [Staphylococcus aureus subsp. aureus USA300_TCH1516] >gi|182684…
comp24219_c0_seq1	146.29	28	0.958522	gi|587873486|gb|EXB62671.1|	Myb family transcription factor APL [Morus notabilis]
comp33991_c0_seq3	94.7	17.23	0.954419	gi|640938551|gb|AIA57507.1|	NAC domain-containing protein [Boehmeria nivea]
comp33991_c0_seq10	87.32	10.31	0.959773	gi|587845713|gb|EXB36254.1|	NAC domain-containing protein 100 [Morus notabilis]
comp33991_c2_seq4	117.98	21.04	0.957141	gi|155965515|gb|ABU40777.1|	NAC-like protein 11 [Crocus sativus]
comp33991_c2_seq5	156.22	26.95	0.959857	gi|155965515|gb|ABU40777.1|	NAC-like protein 11 [Crocus sativus]
comp33991_c0_seq4	177.21	13.48	0.968062	gi|155965513|gb|ABU40776.1|	NAC-like protein 7 [Crocus sativus]
comp34321_c2_seq35	42.75	0.005	0.97383	gi|372450296|ref|YP_005090478.1|	NADH dehydrogenase subunit 5 (mitochondrion) [Lotus japonicus] >gi|357197342|gb|AET62938.1| NADH dehydrogenase subunit 5 (mitochondrion) [Lotus japonicus]
comp34321_c2_seq8	43.89	0.005	0.974493	gi|167375205|gb|ABZ79356.1|	NADH dehydrogenase subunit 5 [Bambusa oldhamii]
comp33163_c0_seq2	288.65	67.96	0.955971	gi|155965509|gb|ABU40774.1|	NAP-like protein [Crocus sativus]
comp33163_c0_seq1	281.84	38.74	0.968059	gi|155965509|gb|ABU40774.1|	NAP-like protein [Crocus sativus]
comp22658_c0_seq1	184	29	0.963887	gi|48525519|gb|AAT45007.1|	nitrate transporter, partial [Xerophyta humilis]
comp23768_c0_seq2	281.97	33.71	0.969156	gi|566245231|ref|XP_002326082.2|	nodulin-related family protein [Populus trichocarpa] >gi|550317578|gb|EEF00464.2| nodulin-related family protein [Populus trichocarpa]
comp34506_c1_seq3	437.07	99.59	0.958127	gi|590586804|ref|XP_007015804.1|	Nuclear factor Y [Theobroma cacao] >gi|508786167|gb|EOY33423.1| Nuclear factor Y [Theobroma cacao]
comp33294_c0_seq10	46.03	0.005	0.976305	gi|195618432|gb|ACG31046.1|	nudC domain-containing protein 2 [Zea mays] >gi|413935790|gb|AFW70341.1| putative HSP20-like chaperone domain family protein [Zea mays]
comp6253_c0_seq2	26.16	0.005	0.953905	NULL	NULL
comp23694_c0_seq2	26.36	0.005	0.953905	NULL	NULL
comp28858_c0_seq6	26.62	0.005	0.953905	NULL	NULL
comp34693_c2_seq9	26.68	0.005	0.953905	NULL	NULL
comp20754_c0_seq1	27	0.005	0.955932	NULL	NULL
comp18613_c0_seq1	27.04	0.005	0.955932	NULL	NULL
comp34100_c6_seq4	27.66	0.005	0.955932	NULL	NULL
comp34059_c0_seq18	27.73	0.005	0.955932	NULL	NULL
comp19408_c0_seq2	27.98	0.005	0.955932	NULL	NULL
comp34256_c2_seq21	28	0.005	0.957906	NULL	NULL
comp20731_c0_seq2	28.03	0.005	0.957906	NULL	NULL
comp34523_c1_seq3	28.32	0.005	0.957906	NULL	NULL
comp30349_c0_seq3	28.4	0.005	0.957906	NULL	NULL
comp34701_c0_seq5	28.76	0.005	0.957906	NULL	NULL
comp17572_c0_seq1	29	0.005	0.95965	NULL	NULL
comp36392_c0_seq1	29	0.005	0.95965	NULL	NULL
comp32980_c0_seq2	29.04	0.005	0.95965	NULL	NULL
comp33518_c0_seq9	29.45	0.005	0.95965	NULL	NULL
comp34194_c0_seq10	29.58	0.005	0.95965	NULL	NULL
comp31862_c2_seq11	29.76	0.005	0.95965	NULL	NULL
comp23247_c0_seq1	29.86	0.005	0.95965	NULL	NULL
comp22326_c1_seq1	29.96	0.005	0.95965	NULL	NULL
comp33455_c0_seq2	30	0.005	0.961345	NULL	NULL
comp23684_c0_seq1	31	0.005	0.962829	NULL	NULL
comp35435_c0_seq1	31	0.005	0.962829	NULL	NULL
comp34128_c0_seq4	31.38	0.005	0.962829	NULL	NULL
comp32839_c1_seq11	31.8	0.005	0.962829	NULL	NULL
comp5628_c0_seq1	32	0.005	0.964233	NULL	NULL
comp34747_c2_seq1	32.13	0.005	0.964233	NULL	NULL
comp33069_c1_seq6	32.33	0.005	0.964233	NULL	NULL
comp31306_c0_seq13	32.7	0.005	0.964233	NULL	NULL
comp34078_c2_seq56	32.83	0.005	0.964233	NULL	NULL
comp30025_c0_seq5	32.85	0.005	0.964233	NULL	NULL
comp34585_c1_seq15	32.86	0.005	0.964233	NULL	NULL
comp19329_c1_seq1	32.98	0.005	0.964233	NULL	NULL
comp15933_c0_seq1	33	0.005	0.964233	NULL	NULL
comp20171_c0_seq1	33.33	0.005	0.965495	NULL	NULL
comp26997_c0_seq2	33.34	0.005	0.965495	NULL	NULL
comp31462_c0_seq7	33.81	0.005	0.965495	NULL	NULL
comp33305_c1_seq4	34.42	0.005	0.966706	NULL	NULL
comp21983_c0_seq2	34.73	0.005	0.966706	NULL	NULL
comp33563_c1_seq6	34.87	0.005	0.966706	NULL	NULL
comp34035_c3_seq1	35.27	0.005	0.967805	NULL	NULL
comp6211_c1_seq1	36	0.005	0.967805	NULL	NULL
comp29937_c0_seq4	36.04	0.005	0.968885	NULL	NULL
comp33320_c0_seq5	36.44	0.005	0.968885	NULL	NULL
comp34327_c1_seq5	37.06	0.005	0.969807	NULL	NULL
comp25636_c0_seq5	37.13	0.005	0.969807	NULL	NULL
comp33668_c1_seq1	37.55	0.005	0.969807	NULL	NULL
comp32786_c0_seq4	37.94	0.005	0.969807	NULL	NULL
comp18421_c0_seq1	39.99	0.005	0.971486	NULL	NULL
comp22751_c0_seq1	40.01	0.005	0.972308	NULL	NULL
comp34161_c1_seq3	40.17	0.005	0.972308	NULL	NULL
comp33052_c0_seq18	41.03	0.005	0.973069	NULL	NULL
comp33305_c1_seq14	41.06	0.005	0.973069	NULL	NULL
comp33660_c0_seq2	41.26	0.005	0.973069	NULL	NULL
comp11991_c0_seq1	42.67	0.005	0.97383	NULL	NULL
comp30990_c2_seq9	43.73	0.005	0.974493	NULL	NULL
comp32928_c0_seq9	48.57	2.65	0.950346	NULL	NULL
comp22024_c0_seq2	44.42	0.005	0.975102	NULL	NULL
comp16719_c0_seq2	52	5.72	0.950307	NULL	NULL
comp31683_c0_seq3	51.65	5.2	0.95031	NULL	NULL
comp25023_c0_seq1	44.8	0.005	0.975102	NULL	NULL
comp18180_c0_seq1	47.48	1	0.950949	NULL	NULL
comp24369_c0_seq5	47.85	1.28	0.950949	NULL	NULL
comp28625_c0_seq5	45.11	0.005	0.975703	NULL	NULL
comp25158_c1_seq1	45.16	0.005	0.975703	NULL	NULL
comp34595_c1_seq4	52.03	5	0.951175	NULL	NULL
comp28144_c0_seq2	45.3	0.005	0.975703	NULL	NULL
comp35098_c0_seq1	48	1	0.951513	NULL	NULL
comp29709_c0_seq1	52.92	5	0.951178	NULL	NULL
comp34682_c1_seq1	54	6	0.951412	NULL	NULL
comp14437_c0_seq1	50	2	0.952055	NULL	NULL
comp35088_c0_seq1	50.02	2	0.952055	NULL	NULL
comp25715_c0_seq2	46.51	0.005	0.976305	NULL	NULL
comp26446_c0_seq2	46.74	0.005	0.976305	NULL	NULL
comp17764_c0_seq1	53.62	4.08	0.952534	NULL	NULL
comp35237_c0_seq1	48	0.005	0.976869	NULL	NULL
comp23438_c0_seq1	48.26	0.005	0.97741	NULL	NULL
comp20120_c0_seq1	58	8	0.950856	NULL	NULL
comp14553_c1_seq1	55	5	0.952889	NULL	NULL
comp13183_c2_seq1	53	3	0.953045	NULL	NULL
comp21196_c0_seq1	53.8	2.57	0.95348	NULL	NULL
comp34366_c0_seq1	49.87	0.005	0.977932	NULL	NULL
comp24369_c0_seq3	52.24	0.69	0.95348	NULL	NULL
comp27120_c0_seq2	62	10	0.950047	NULL	NULL
comp34626_c0_seq16	58.88	6.9	0.952315	NULL	NULL
comp32138_c3_seq31	54.98	3	0.953479	NULL	NULL
comp5703_c0_seq1	53	1	0.953938	NULL	NULL
comp25147_c0_seq3	61.67	9.42	0.950216	NULL	NULL
comp34515_c0_seq23	50.77	0.005	0.978403	NULL	NULL
comp21580_c0_seq1	61.45	9	0.950223	NULL	NULL
[truncated: 1,840 more rows]

## Sheet: stigma upregulated
Row names	Flower_mean expression	Stigma_mean expression	probability	nr id	nr descripion
comp14593_c0_seq1	0.005	26	0.953905	gi|195612150|gb|ACG27905.1|	1-deoxy-D-xylulose-5-phosphate synthase [Zea mays]
comp31774_c2_seq5	0.02	172.44	0.993789	gi|62997556|gb|AAY24692.1|	APETALA3-like MADS box protein [Crocus sativus]
comp34491_c2_seq33	0.02	58.99	0.981535	gi|658645679|ref|YP_009045591.1|	ATP-dependent Clp protease proteolytic subunit (chloroplast) [Cypripedium macranthos] >gi|578888891|gb|AHI16774.1| ATP-dependent Clp protease proteolytic subunit (chloroplast) (chloroplast) [Cypripedium macranthos]
comp32845_c1_seq8	0.23	71.88	0.970485	gi|674959580|emb|CDX74285.1|	BnaA03g27620D [Brassica napus]
comp21047_c0_seq1	0.005	47.95	0.976869	gi|667794902|gb|AIG94929.1|	carotenoid cleavage dioxygenase 2 [Crocus sativus]
comp33960_c1_seq4	0.005	60.57	0.982179	gi|219807170|dbj|BAH10589.1|	carotenoid isomerase [Lilium hybrid division I]
comp20386_c0_seq1	0.005	47.39	0.976869	gi|452888499|gb|AGG18253.1|	carotenoid isomerase protein [Narcissus tazetta]
comp33674_c1_seq4	0.005	2423.6	0.999763	gi|99033685|gb|ABF61864.1|	chaperone [Agave tequilana]
comp31377_c0_seq10	0.005	69.06	0.984684	gi|255584894|ref|XP_002533162.1|	conserved hypothetical protein [Ricinus communis] >gi|223527034|gb|EEF29221.1| conserved hypothetical protein [Ricinus communis]
comp34780_c3_seq6	0.005	25.01	0.95172	gi|133711804|gb|ABO36622.1|	copia LTR rider [Solanum lycopersicum] >gi|133711819|gb|ABO36636.1| copia LTR rider [Solanum lycopersicum]
comp32200_c0_seq5	0.005	35.44	0.967805	gi|255545024|ref|XP_002513573.1|	Cyclic nucleotide-gated ion channel, putative [Ricinus communis] >gi|223547481|gb|EEF48976.1| Cyclic nucleotide-gated ion channel, putative [Ricinus communis]
comp34273_c0_seq10	0.12	698.02	0.998627	gi|620598307|gb|AHY20296.1|	cytochrome c oxidase subunit 2-1 (mitochondrion) (mitochondrion) [Brassica juncea var. tumida]
comp34273_c0_seq21	0.3	901.09	0.999021	gi|620598307|gb|AHY20296.1|	cytochrome c oxidase subunit 2-1 (mitochondrion) (mitochondrion) [Brassica juncea var. tumida]
comp28696_c0_seq4	0.005	204.18	0.994773	gi|475467879|gb|EMT02256.1|	DNA-directed RNA polymerase II subunit RPB1 [Aegilops tauschii]
comp34497_c0_seq6	0.3	66.62	0.969285	gi|587847210|gb|EXB37606.1|	DnaJ-like protein [Morus notabilis]
comp28760_c0_seq3	0.005	129.06	0.991721	gi|357502337|ref|XP_003621457.1|	Histone H3 [Medicago truncatula] >gi|355496472|gb|AES77675.1| core histone H2A/H2B/H3/H4 [Medicago truncatula]
comp29715_c0_seq3	0.005	78.98	0.986513	gi|590698045|ref|XP_007045608.1|	Homeodomain-like superfamily protein [Theobroma cacao] >gi|508709543|gb|EOY01440.1| Homeodomain-like superfamily protein [Theobroma cacao]
comp12535_c0_seq1	0.005	31	0.962829	gi|586707866|ref|XP_006846240.1|	hypothetical protein AMTR_s00012p00237600 [Amborella trichopoda] >gi|548849010|gb|ERN07915.1| hypothetical protein AMTR_s00012p00237600 [Amborella trichopoda]
comp30515_c0_seq2	0.005	153.88	0.993036	gi|586752159|ref|XP_006852197.1|	hypothetical protein AMTR_s00049p00119540 [Amborella trichopoda] >gi|548855801|gb|ERN13664.1| hypothetical protein AMTR_s00049p00119540 [Amborella trichopoda]
comp33188_c1_seq9	0.005	184.26	0.994208	gi|586668990|ref|XP_006836186.1|	hypothetical protein AMTR_s00101p00067890 [Amborella trichopoda] >gi|548838686|gb|ERM99039.1| hypothetical protein AMTR_s00101p00067890 [Amborella trichopoda]
comp33087_c0_seq9	0.005	40.63	0.972308	gi|297841827|ref|XP_002888795.1|	hypothetical protein ARALYDRAFT_894896 [Arabidopsis lyrata subsp. lyrata] >gi|297334636|gb|EFH65054.1| hypothetical protein ARALYDRAFT_894896 [Arabidopsis lyrata subsp. lyrata]
comp28735_c2_seq2	0.005	35.22	0.967805	gi|641852338|gb|KDO71203.1|	hypothetical protein CISIN_1g008127mg [Citrus sinensis]
comp34558_c0_seq11	0.005	36.86	0.968885	gi|641831160|gb|KDO50227.1|	hypothetical protein CISIN_1g013868mg [Citrus sinensis]
comp34491_c2_seq19	0.005	99.08	0.989399	gi|629097907|gb|KCW63672.1|	hypothetical protein EUGRSUZ_G01320 [Eucalyptus grandis]
comp32427_c0_seq5	0.005	68.22	0.984446	gi|629099681|gb|KCW65446.1|	hypothetical protein EUGRSUZ_G02863 [Eucalyptus grandis]
comp33078_c0_seq5	0.005	30.51	0.961345	gi|643734288|gb|KDP41064.1|	hypothetical protein JCGZ_03170 [Jatropha curcas]
comp30772_c0_seq5	0.005	47.14	0.976869	gi|643733454|gb|KDP40391.1|	hypothetical protein JCGZ_04210 [Jatropha curcas]
comp31309_c0_seq1	0.005	165.87	0.993534	gi|643722654|gb|KDP32404.1|	hypothetical protein JCGZ_13329 [Jatropha curcas]
comp19400_c1_seq3	0.005	33.67	0.965495	gi|643716202|gb|KDP27975.1|	hypothetical protein JCGZ_19055 [Jatropha curcas]
comp31534_c2_seq2	0.005	39.2	0.971486	gi|643703985|gb|KDP21049.1|	hypothetical protein JCGZ_21520 [Jatropha curcas]
comp30775_c0_seq23	0.005	27.82	0.955932	gi|587939757|gb|EXC26395.1|	hypothetical protein L484_006446 [Morus notabilis]
comp22959_c0_seq1	0.005	160	0.993347	gi|527209868|gb|EPS74480.1|	hypothetical protein M569_00269, partial [Genlisea aurea]
comp28417_c0_seq8	0.005	71.29	0.985129	gi|604299728|gb|EYU19571.1|	hypothetical protein MIMGU_mgv1a008219mg [Erythranthe guttata]
comp28417_c0_seq4	0.005	46.89	0.976305	gi|604299728|gb|EYU19571.1|	hypothetical protein MIMGU_mgv1a008219mg [Erythranthe guttata]
comp23828_c0_seq5	0.005	42.22	0.97383	gi|218194226|gb|EEC76653.1|	hypothetical protein OsI_14608 [Oryza sativa Indica Group] >gi|222628262|gb|EEE60394.1| hypothetical protein OsJ_13552 [Oryza sativa Japonica Group]
comp20647_c0_seq1	0.005	34.38	0.966706	gi|125606147|gb|EAZ45183.1|	hypothetical protein OsJ_29826 [Oryza sativa Japonica Group]
comp30583_c0_seq2	0.005	32.28	0.964233	gi|593781321|ref|XP_007153701.1|	hypothetical protein PHAVU_003G057500g [Phaseolus vulgaris] >gi|561027055|gb|ESW25695.1| hypothetical protein PHAVU_003G057500g [Phaseolus vulgaris]
comp16421_c0_seq2	0.005	34.81	0.966706	gi|224077716|ref|XP_002305376.1|	hypothetical protein POPTR_0004s12360g [Populus trichocarpa] >gi|222848340|gb|EEE85887.1| hypothetical protein POPTR_0004s12360g [Populus trichocarpa]
comp33216_c1_seq2	0.005	112.34	0.990553	gi|595931266|ref|XP_007215313.1|	hypothetical protein PRUPE_ppa003531mg [Prunus persica] >gi|462411463|gb|EMJ16512.1| hypothetical protein PRUPE_ppa003531mg [Prunus persica]
comp21848_c0_seq2	0.005	194.12	0.994515	gi|596203201|ref|XP_007223732.1|	hypothetical protein PRUPE_ppa010135mg [Prunus persica] >gi|462420668|gb|EMJ24931.1| hypothetical protein PRUPE_ppa010135mg [Prunus persica]
comp31619_c0_seq4	0.005	34.41	0.966706	gi|595848403|ref|XP_007209519.1|	hypothetical protein PRUPE_ppa010508mg [Prunus persica] >gi|462405254|gb|EMJ10718.1| hypothetical protein PRUPE_ppa010508mg [Prunus persica]
comp32711_c1_seq15	0.005	52.73	0.979294	gi|596288514|ref|XP_007225949.1|	hypothetical protein PRUPE_ppa012329mg [Prunus persica] >gi|462422885|gb|EMJ27148.1| hypothetical protein PRUPE_ppa012329mg [Prunus persica]
comp32711_c1_seq1	0.005	51.02	0.978836	gi|596288514|ref|XP_007225949.1|	hypothetical protein PRUPE_ppa012329mg [Prunus persica] >gi|462422885|gb|EMJ27148.1| hypothetical protein PRUPE_ppa012329mg [Prunus persica]
comp32711_c1_seq2	0.005	43.2	0.974493	gi|596288514|ref|XP_007225949.1|	hypothetical protein PRUPE_ppa012329mg [Prunus persica] >gi|462422885|gb|EMJ27148.1| hypothetical protein PRUPE_ppa012329mg [Prunus persica]
comp6300_c0_seq1	0.005	200.17	0.99465	gi|596053103|ref|XP_007220740.1|	hypothetical protein PRUPE_ppa023598mg [Prunus persica] >gi|462417202|gb|EMJ21939.1| hypothetical protein PRUPE_ppa023598mg [Prunus persica]
comp6300_c0_seq2	0.005	72.46	0.985342	gi|596053103|ref|XP_007220740.1|	hypothetical protein PRUPE_ppa023598mg [Prunus persica] >gi|462417202|gb|EMJ21939.1| hypothetical protein PRUPE_ppa023598mg [Prunus persica]
comp32775_c0_seq2	0.005	77.13	0.986318	gi|302769616|ref|XP_002968227.1|	hypothetical protein SELMODRAFT_89194 [Selaginella moellendorffii] >gi|300163871|gb|EFJ30481.1| hypothetical protein SELMODRAFT_89194 [Selaginella moellendorffii]
comp31015_c0_seq2	0.005	98.62	0.98928	gi|242033227|ref|XP_002464008.1|	hypothetical protein SORBIDRAFT_01g010510 [Sorghum bicolor] >gi|241917862|gb|EER91006.1| hypothetical protein SORBIDRAFT_01g010510 [Sorghum bicolor]
comp30445_c0_seq3	0.005	60.49	0.982179	gi|242042688|ref|XP_002459215.1|	hypothetical protein SORBIDRAFT_02g000720 [Sorghum bicolor] >gi|241922592|gb|EER95736.1| hypothetical protein SORBIDRAFT_02g000720 [Sorghum bicolor]
comp25511_c0_seq1	0.005	39.8	0.971486	gi|242090755|ref|XP_002441210.1|	hypothetical protein SORBIDRAFT_09g022370 [Sorghum bicolor] >gi|241946495|gb|EES19640.1| hypothetical protein SORBIDRAFT_09g022370 [Sorghum bicolor]
comp31658_c1_seq5	0.005	6870.95	0.999939	gi|147783647|emb|CAN70380.1|	hypothetical protein VITISV_002167 [Vitis vinifera]
comp28498_c0_seq1	0.005	28.51	0.957906	gi|147833187|emb|CAN68636.1|	hypothetical protein VITISV_030803 [Vitis vinifera]
comp32491_c0_seq2	0.005	52.21	0.979294	gi|413954010|gb|AFW86659.1|	hypothetical protein ZEAMMB73_420910 [Zea mays]
comp33485_c0_seq4	0.005	27.75	0.955932	gi|413921115|gb|AFW61047.1|	hypothetical protein ZEAMMB73_607937, partial [Zea mays]
comp34321_c2_seq33	0.005	36.72	0.968885	gi|357436151|ref|XP_003588351.1|	Maturase [Medicago truncatula]
comp33991_c0_seq6	0.005	29.34	0.95965	gi|138753442|emb|CAM57978.1|	NAC transcription factor [Hordeum vulgare subsp. vulgare]
comp29476_c0_seq2	0.005	102.65	0.989715	gi|530279523|gb|AGT17323.1|	NAD-dependent epimerase/dehydratase [Saccharum hybrid cultivar R570]
comp34321_c2_seq21	0.28	76.56	0.971502	gi|372450296|ref|YP_005090478.1|	NADH dehydrogenase subunit 5 (mitochondrion) [Lotus japonicus] >gi|357197342|gb|AET62938.1| NADH dehydrogenase subunit 5 (mitochondrion) [Lotus japonicus]
comp34491_c2_seq18	0.005	184.72	0.994208	gi|552546135|ref|YP_008592685.1|	NADH-plastoquinone oxidoreductase subunit 2 (chloroplast) [Berberis bealei] >gi|536462726|gb|AGU37091.1| NADH-plastoquinone oxidoreductase subunit 2 (chloroplast) [Berberis bealei]
comp27443_c0_seq1	0.005	50.33	0.978403	gi|590572133|ref|XP_007011778.1|	Neurochondrin family protein isoform 5 [Theobroma cacao] >gi|508782141|gb|EOY29397.1| Neurochondrin family protein isoform 5 [Theobroma cacao]
comp33294_c0_seq20	0.005	39.24	0.971486	gi|195618432|gb|ACG31046.1|	nudC domain-containing protein 2 [Zea mays] >gi|413935790|gb|AFW70341.1| putative HSP20-like chaperone domain family protein [Zea mays]
comp25591_c0_seq1	0.005	496	0.99797	NULL	NULL
comp34878_c0_seq1	0.005	314	0.996641	NULL	NULL
comp30433_c0_seq1	0.005	308.93	0.996557	NULL	NULL
comp34764_c2_seq12	0.005	194.19	0.994515	NULL	NULL
comp33054_c3_seq10	0.005	179	0.994037	NULL	NULL
comp34042_c2_seq11	0.005	151.09	0.992915	NULL	NULL
comp31137_c0_seq6	0.005	144.89	0.992541	NULL	NULL
comp25508_c0_seq1	0.005	141.02	0.992386	NULL	NULL
comp12301_c0_seq1	0.005	131	0.991835	NULL	NULL
comp33569_c3_seq14	0.005	129.18	0.991721	NULL	NULL
comp25823_c0_seq2	0.005	127.9	0.991582	NULL	NULL
comp33583_c0_seq4	0.005	122.42	0.991279	NULL	NULL
comp34700_c2_seq6	0.005	119.7	0.991058	NULL	NULL
comp32386_c0_seq10	0.005	116.34	0.990835	NULL	NULL
comp25267_c0_seq1	0.005	104	0.989895	NULL	NULL
comp34693_c2_seq8	0.005	98.76	0.98928	NULL	NULL
comp21767_c0_seq1	0.005	96.45	0.989041	NULL	NULL
comp32520_c4_seq5	0.005	92.28	0.988572	NULL	NULL
comp33184_c1_seq6	0.005	87.57	0.9879	NULL	NULL
comp34655_c4_seq13	0.005	87.5	0.9879	NULL	NULL
comp32138_c3_seq23	0.005	87.14	0.9879	NULL	NULL
comp34301_c0_seq9	0.005	83.84	0.987333	NULL	NULL
comp27451_c1_seq1	0.005	83.68	0.987333	NULL	NULL
comp34577_c7_seq21	0.005	83.31	0.987333	NULL	NULL
comp24685_c1_seq1	0.005	81.94	0.98702	NULL	NULL
comp34509_c2_seq4	0.005	80.77	0.986865	NULL	NULL
comp33930_c0_seq47	0.005	76.56	0.986145	NULL	NULL
comp33054_c3_seq15	0.005	76.06	0.986145	NULL	NULL
comp19987_c0_seq1	0.005	75	0.985946	NULL	NULL
comp27008_c0_seq1	0.005	72.26	0.985342	NULL	NULL
comp32714_c6_seq4	0.005	71	0.985129	NULL	NULL
comp33101_c4_seq3	0.005	70.91	0.984911	NULL	NULL
comp33930_c0_seq48	0.005	70.41	0.984911	NULL	NULL
comp26158_c0_seq2	0.005	70.13	0.984911	NULL	NULL
comp34354_c0_seq9	0.005	69.35	0.984684	NULL	NULL
comp34194_c0_seq18	0.005	68.8	0.984446	NULL	NULL
comp29409_c0_seq2	0.005	66.01	0.983929	NULL	NULL
comp34419_c1_seq15	0.005	64.67	0.983415	NULL	NULL
comp25029_c1_seq3	0.005	62.97	0.982818	NULL	NULL
comp34307_c0_seq24	0.005	60.94	0.982179	NULL	NULL
comp15345_c0_seq1	0.005	60	0.981848	NULL	NULL
comp30719_c0_seq7	0.005	59.47	0.981848	NULL	NULL
comp33930_c0_seq6	0.005	59.27	0.981848	NULL	NULL
comp19729_c0_seq1	0.005	59	0.981537	NULL	NULL
comp27451_c1_seq2	0.005	58.34	0.981537	NULL	NULL
comp29231_c0_seq1	0.005	58.06	0.981537	NULL	NULL
comp29941_c1_seq2	0.005	58	0.981203	NULL	NULL
comp9780_c0_seq1	0.005	57.75	0.981203	NULL	NULL
comp32910_c0_seq3	0.005	56.27	0.980863	NULL	NULL
comp34366_c0_seq3	0.005	54.89	0.980136	NULL	NULL
comp33747_c1_seq14	0.005	54.52	0.980136	NULL	NULL
comp31137_c0_seq12	0.005	54.45	0.980136	NULL	NULL
comp33052_c0_seq20	0.005	54.44	0.980136	NULL	NULL
comp33442_c6_seq4	0.005	53	0.979294	NULL	NULL
comp34654_c4_seq15	0.005	53	0.979294	NULL	NULL
comp35175_c0_seq1	0.005	53	0.979294	NULL	NULL
comp21911_c0_seq3	0.005	52	0.978836	NULL	NULL
comp33930_c0_seq54	0.005	51.37	0.978836	NULL	NULL
comp27515_c1_seq4	0.005	50.76	0.978403	NULL	NULL
comp27447_c0_seq2	0.005	50.13	0.978403	NULL	NULL
comp11194_c0_seq1	0.005	50	0.977932	NULL	NULL
comp34078_c2_seq44	0.005	49.66	0.977932	NULL	NULL
comp34786_c1_seq26	0.005	49.66	0.977932	NULL	NULL
comp33101_c4_seq1	0.005	49.65	0.977932	NULL	NULL
comp23996_c0_seq1	0.005	49.1	0.977932	NULL	NULL
comp28761_c1_seq2	0.005	48.76	0.97741	NULL	NULL
comp21403_c0_seq1	0.005	48.36	0.97741	NULL	NULL
comp34552_c1_seq11	0.005	48	0.976869	NULL	NULL
comp34786_c1_seq9	0.005	47.14	0.976869	NULL	NULL
comp27642_c1_seq3	0.005	45.74	0.975703	NULL	NULL
comp34577_c7_seq19	0.005	45.2	0.975703	NULL	NULL
comp25045_c3_seq1	0.005	44	0.974493	NULL	NULL
comp30608_c1_seq3	0.005	43.85	0.974493	NULL	NULL
comp34785_c0_seq2	0.005	43.74	0.974493	NULL	NULL
comp34668_c1_seq8	0.005	43.3	0.974493	NULL	NULL
comp21297_c1_seq3	0.005	43	0.97383	NULL	NULL
comp5550_c0_seq1	0.005	43	0.97383	NULL	NULL
comp33376_c2_seq12	0.005	42.44	0.97383	NULL	NULL
comp5514_c0_seq1	0.005	41.99	0.973069	NULL	NULL
comp34166_c0_seq2	0.005	41.9	0.973069	NULL	NULL
comp34298_c2_seq4	0.005	41.82	0.973069	NULL	NULL
comp34706_c6_seq9	0.005	41.61	0.973069	NULL	NULL
comp10409_c0_seq1	0.005	40.95	0.972308	NULL	NULL
comp32170_c0_seq5	0.005	40.73	0.972308	NULL	NULL
comp32778_c0_seq3	0.005	40.47	0.972308	NULL	NULL
comp32060_c0_seq3	0.005	40.29	0.972308	NULL	NULL
comp28874_c0_seq1	0.005	40.26	0.972308	NULL	NULL
comp31678_c0_seq6	0.005	39.26	0.971486	NULL	NULL
comp33731_c0_seq3	0.005	39.21	0.971486	NULL	NULL
comp34762_c1_seq1	0.005	39	0.970677	NULL	NULL
comp34655_c1_seq1	0.005	38.46	0.970677	NULL	NULL
comp21574_c0_seq2	0.005	38.37	0.970677	NULL	NULL
comp33252_c0_seq7	0.005	37.94	0.969807	NULL	NULL
comp24369_c0_seq8	0.005	37.84	0.969807	NULL	NULL
comp34274_c0_seq2	0.005	37.15	0.969807	NULL	NULL
comp26635_c0_seq1	0.005	37	0.968885	NULL	NULL
comp9083_c0_seq1	0.005	37	0.968885	NULL	NULL
comp21242_c0_seq2	0.005	36.22	0.968885	NULL	NULL
comp21608_c1_seq1	0.005	35.62	0.967805	NULL	NULL
comp34749_c0_seq1	0.005	33.19	0.965495	NULL	NULL
comp34307_c0_seq3	0.005	33.12	0.965495	NULL	NULL
comp5869_c0_seq1	0.005	32.98	0.964233	NULL	NULL
comp31986_c1_seq31	0.005	32.59	0.964233	NULL	NULL
comp34764_c2_seq3	0.005	32.43	0.964233	NULL	NULL
comp31550_c0_seq10	0.005	32.16	0.964233	NULL	NULL
comp31862_c2_seq12	0.005	32.15	0.964233	NULL	NULL
comp26400_c1_seq2	0.005	32	0.964233	NULL	NULL
comp33930_c0_seq57	0.005	31.93	0.962829	NULL	NULL
comp23195_c0_seq2	0.005	31.73	0.962829	NULL	NULL
comp34575_c0_seq21	0.005	31.35	0.962829	NULL	NULL
comp34190_c0_seq12	0.005	31.27	0.962829	NULL	NULL
comp5921_c0_seq1	0.005	31.12	0.962829	NULL	NULL
comp21684_c0_seq1	0.005	31	0.962829	NULL	NULL
comp32280_c0_seq2	0.005	30.84	0.961345	NULL	NULL
comp26332_c0_seq1	0.005	30.34	0.961345	NULL	NULL
comp31967_c1_seq5	0.005	30.25	0.961345	NULL	NULL
comp33518_c0_seq18	0.005	30.18	0.961345	NULL	NULL
comp14314_c0_seq1	0.005	30	0.961345	NULL	NULL
comp33570_c0_seq20	0.005	29.85	0.95965	NULL	NULL
comp32517_c0_seq3	0.005	29.53	0.95965	NULL	NULL
comp33518_c3_seq3	0.005	29.47	0.95965	NULL	NULL
comp33562_c1_seq3	0.005	29.35	0.95965	NULL	NULL
comp33930_c0_seq110	0.005	29.18	0.95965	NULL	NULL
comp19833_c0_seq1	0.005	29	0.95965	NULL	NULL
comp29941_c1_seq1	0.005	29	0.95965	NULL	NULL
comp34750_c4_seq3	0.005	28.81	0.957906	NULL	NULL
comp26527_c0_seq3	0.005	28.62	0.957906	NULL	NULL
comp23045_c0_seq2	0.005	28.59	0.957906	NULL	NULL
comp30078_c0_seq1	0.005	28.26	0.957906	NULL	NULL
comp27691_c0_seq1	0.005	28.16	0.957906	NULL	NULL
comp11189_c0_seq1	0.005	28	0.957906	NULL	NULL
comp24329_c0_seq1	0.005	28	0.957906	NULL	NULL
comp23743_c1_seq1	0.005	27.69	0.955932	NULL	NULL
comp26365_c0_seq4	0.005	27.63	0.955932	NULL	NULL
comp26487_c1_seq4	0.005	27.58	0.955932	NULL	NULL
comp32058_c0_seq15	0.005	27.49	0.955932	NULL	NULL
comp34506_c0_seq7	0.005	27.37	0.955932	NULL	NULL
comp34269_c0_seq5	0.005	27	0.955932	NULL	NULL
comp34785_c0_seq9	0.005	26.98	0.953905	NULL	NULL
comp33679_c0_seq2	0.005	26.78	0.953905	NULL	NULL
comp22203_c0_seq2	0.005	26.76	0.953905	NULL	NULL
comp32003_c2_seq2	0.005	26.72	0.953905	NULL	NULL
comp34307_c0_seq8	0.005	26.56	0.953905	NULL	NULL
comp33901_c0_seq10	0.005	26.45	0.953905	NULL	NULL
comp34146_c0_seq8	0.005	26.42	0.953905	NULL	NULL
comp27166_c0_seq1	0.005	26.3	0.953905	NULL	NULL
comp29531_c0_seq4	0.005	26.22	0.953905	NULL	NULL
comp33907_c2_seq4	0.005	26.15	0.953905	NULL	NULL
comp34608_c1_seq7	0.005	26.09	0.953905	NULL	NULL
comp12881_c0_seq1	0.005	26	0.953905	NULL	NULL
comp13655_c0_seq1	0.005	26	0.953905	NULL	NULL
comp18809_c0_seq1	0.005	26	0.953905	NULL	NULL
comp22078_c0_seq1	0.005	26	0.953905	NULL	NULL
comp33726_c5_seq3	0.005	26	0.953905	NULL	NULL
comp6527_c0_seq1	0.005	26	0.953905	NULL	NULL
comp19594_c0_seq1	0.005	25.99	0.95172	NULL	NULL
comp34575_c0_seq9	0.005	25.94	0.95172	NULL	NULL
comp26588_c0_seq4	0.005	25.7	0.95172	NULL	NULL
comp32210_c1_seq9	0.005	25.53	0.95172	NULL	NULL
comp31059_c0_seq10	0.005	25.3	0.95172	NULL	NULL
comp34758_c0_seq9	0.005	25.3	0.95172	NULL	NULL
comp34534_c0_seq8	0.005	25.16	0.95172	NULL	NULL
comp13658_c0_seq1	0.005	25	0.95172	NULL	NULL
comp19528_c0_seq1	0.005	25	0.95172	NULL	NULL
comp29193_c2_seq2	0.005	25	0.95172	NULL	NULL
comp9508_c0_seq1	0.35	54.28	0.95435	NULL	NULL
comp32839_c1_seq8	0.98	138.37	0.966806	NULL	NULL
comp28998_c0_seq2	0.005	55.71	0.980491	gi|115448199|ref|NP_001047879.1|	Os02g0707900 [Oryza sativa Japonica Group] >gi|19387249|gb|AAL87161.1|AF480496_15 putative ethylene-responsive protein [Oryza sativa Japonica Group] >gi|41053162|dbj|BAD08104.1| ethylene-responsive protein-like [Oryza sativa Japonica Group] >gi|113537410|dbj|BAF09793.1| Os02g0707900 [Oryza sativa Japonica Group] >gi|125540838|gb|EAY87233.1| hypothetical protein OsI_08635 [Oryza sativa Indica Grou…
comp31000_c0_seq2	0.005	27.88	0.955932	gi|149900503|gb|ABR32183.1|	peptide transporter [Hakea actites]
comp33376_c2_seq2	0.005	70.08	0.984911	gi|224083878|ref|XP_002307155.1|	phytochrome kinase substrate-related family protein [Populus trichocarpa] >gi|118485620|gb|ABK94660.1| unknown [Populus trichocarpa] >gi|222856604|gb|EEE94151.1| phytochrome kinase substrate-related family protein [Populus trichocarpa]
comp17534_c0_seq1	0.005	130	0.991769	gi|552090181|gb|AGE83528.1|	polyprotein [Watermelon mosaic virus]
comp30657_c1_seq3	0.005	28.37	0.957906	gi|194399691|gb|ACF60797.1|	polyprotein [Watermelon mosaic virus]
comp15222_c0_seq1	0.005	44.3	0.975102	gi|113205226|gb|ABI34306.1|	Polyprotein, putative [Solanum demissum]
comp21206_c0_seq1	0.005	42	0.973069	gi|672200349|ref|XP_008777855.1|	PREDICTED: 1-(5-phosphoribosyl)-5-[(5-phosphoribosylamino)methylideneamino] imidazole-4-carboxamide isomerase, chloroplastic, partial [Phoenix dactylifera]
comp33874_c0_seq9	0.005	45.7	0.975703	gi|672195561|ref|XP_008776574.1|	PREDICTED: 40S ribosomal protein S25-like [Phoenix dactylifera]
comp31210_c1_seq4	0.005	26.41	0.953905	gi|672131756|ref|XP_008789444.1|	PREDICTED: 50S ribosomal protein L28, chloroplastic [Phoenix dactylifera]
comp31012_c0_seq3	0.005	71.71	0.985129	gi|672161692|ref|XP_008800672.1|	PREDICTED: 60S acidic ribosomal protein P1-like [Phoenix dactylifera] >gi|672161694|ref|XP_008800673.1| PREDICTED: 60S acidic ribosomal protein P1-like [Phoenix dactylifera]
comp34077_c0_seq3	0.005	28.2	0.957906	gi|225446168|ref|XP_002277581.1|	PREDICTED: ADP-ribosylation factor 1 [Vitis vinifera] >gi|297735327|emb|CBI17767.3| unnamed protein product [Vitis vinifera]
comp33125_c0_seq22	0.005	283.92	0.996232	gi|514813039|ref|XP_004981306.1|	PREDICTED: ADP-ribosylation factor-like isoform X3 [Setaria italica]
comp33125_c0_seq4	0.005	108.23	0.990261	gi|514813039|ref|XP_004981306.1|	PREDICTED: ADP-ribosylation factor-like isoform X3 [Setaria italica]
comp32553_c0_seq1	0.005	40.08	0.972308	gi|672160313|ref|XP_008799934.1|	PREDICTED: ALBINO3-like protein 1, chloroplastic isoform X2 [Phoenix dactylifera]
comp32812_c0_seq3	0.005	35.95	0.967805	gi|672124586|ref|XP_008785682.1|	PREDICTED: AP-3 complex subunit sigma [Phoenix dactylifera]
comp28417_c0_seq10	0.005	33.11	0.965495	gi|502157142|ref|XP_004510773.1|	PREDICTED: ATP-dependent helicase BRM-like [Cicer arietinum]
comp28417_c0_seq7	0.005	25.83	0.95172	gi|502157142|ref|XP_004510773.1|	PREDICTED: ATP-dependent helicase BRM-like [Cicer arietinum]
comp29643_c0_seq5	0.005	27.8	0.955932	gi|672116680|ref|XP_008781510.1|	PREDICTED: ATP-dependent RNA helicase DHX29 [Phoenix dactylifera] >gi|672116682|ref|XP_008781511.1| PREDICTED: ATP-dependent RNA helicase DHX29 [Phoenix dactylifera]
comp28780_c0_seq2	0.005	38.45	0.970677	gi|672181105|ref|XP_008810759.1|	PREDICTED: basic 7S globulin-like [Phoenix dactylifera]
comp29355_c0_seq3	0.005	142.13	0.992429	gi|672132579|ref|XP_008789872.1|	PREDICTED: beta-glucosidase 22-like [Phoenix dactylifera]
comp27244_c0_seq3	0.005	39.68	0.971486	gi|672174625|ref|XP_008807442.1|	PREDICTED: calmodulin-binding transcription activator 4-like [Phoenix dactylifera]
comp34754_c0_seq9	0.005	68.13	0.984446	gi|672121145|ref|XP_008783865.1|	PREDICTED: CBL-interacting protein kinase 6-like [Phoenix dactylifera]
comp30566_c0_seq18	0.005	91.13	0.988441	gi|672158385|ref|XP_008798932.1|	PREDICTED: CBS domain-containing protein CBSCBSPB1-like [Phoenix dactylifera]
comp33184_c2_seq3	0.005	82.57	0.987159	gi|672160473|ref|XP_008800018.1|	PREDICTED: cell division cycle 20.2, cofactor of APC complex-like [Phoenix dactylifera] >gi|672160475|ref|XP_008800019.1| PREDICTED: cell division cycle 20.2, cofactor of APC complex-like [Phoenix dactylifera] >gi|672160477|ref|XP_008800020.1| PREDICTED: cell division cycle 20.2, cofactor of APC complex-like [Phoenix dactylifera]
comp34516_c0_seq4	0.005	51.98	0.978836	gi|672196730|ref|XP_008776881.1|	PREDICTED: cell division cycle protein 48 homolog [Phoenix dactylifera]
comp22055_c0_seq5	0.005	216.59	0.995067	gi|672177428|ref|XP_008808809.1|	PREDICTED: chalcone synthase 3 [Phoenix dactylifera] >gi|672177432|ref|XP_008808811.1| PREDICTED: chalcone synthase 3 [Phoenix dactylifera] >gi|672177434|ref|XP_008808812.1| PREDICTED: chalcone synthase 3 [Phoenix dactylifera]
comp30195_c0_seq3	0.005	59.2	0.981848	gi|672180915|ref|XP_008810663.1|	PREDICTED: chaperone protein ClpB1 [Phoenix dactylifera]
comp30195_c0_seq5	0.005	32.67	0.964233	gi|672180915|ref|XP_008810663.1|	PREDICTED: chaperone protein ClpB1 [Phoenix dactylifera]
comp27118_c1_seq1	0.005	36	0.967805	gi|672113681|ref|XP_008812110.1|	PREDICTED: chitinase 3-like [Phoenix dactylifera]
comp28924_c0_seq4	0.005	29.23	0.95965	gi|672141456|ref|XP_008794556.1|	PREDICTED: chloride conductance regulatory protein ICln [Phoenix dactylifera]
comp28832_c0_seq3	0.005	41.57	0.973069	gi|672169714|ref|XP_008804896.1|	PREDICTED: COP9 signalosome complex subunit 5b-like [Phoenix dactylifera]
comp30950_c0_seq5	0.005	31.89	0.962829	gi|672122950|ref|XP_008784823.1|	PREDICTED: CSC1-like protein ERD4 [Phoenix dactylifera]
comp34769_c0_seq9	0.01	73.35	0.985535	gi|672161150|ref|XP_008800379.1|	PREDICTED: cyclin-dependent kinase G-2-like isoform X1 [Phoenix dactylifera] >gi|672161152|ref|XP_008800380.1| PREDICTED: cyclin-dependent kinase G-2-like isoform X1 [Phoenix dactylifera] >gi|672161154|ref|XP_008800381.1| PREDICTED: cyclin-dependent kinase G-2-like isoform X1 [Phoenix dactylifera] >gi|672161156|ref|XP_008800382.1| PREDICTED: cyclin-dependent kinase G-2-like isoform X1 [Phoenix da…
comp32253_c0_seq5	0.005	50.21	0.978403	gi|672135249|ref|XP_008791291.1|	PREDICTED: cysteine--tRNA ligase, cytoplasmic-like [Phoenix dactylifera]
comp32897_c0_seq3	0.005	44.09	0.975102	gi|672176133|ref|XP_008808137.1|	PREDICTED: cystinosin homolog [Phoenix dactylifera] >gi|672204862|ref|XP_008779028.1| PREDICTED: cystinosin homolog [Phoenix dactylifera]
comp30756_c1_seq2	0.005	72.84	0.985342	gi|672183932|ref|XP_008812264.1|	PREDICTED: cytochrome P450 77A3-like [Phoenix dactylifera]
comp31759_c1_seq3	0.005	26.88	0.953905	gi|672162319|ref|XP_008800986.1|	PREDICTED: cytochrome P450 89A2-like [Phoenix dactylifera]
comp28371_c0_seq9	0.005	117.78	0.990908	gi|672146532|ref|XP_008797049.1|	PREDICTED: DNA ligase 1 [Phoenix dactylifera] >gi|672146534|ref|XP_008797051.1| PREDICTED: DNA ligase 1 [Phoenix dactylifera]
comp34083_c0_seq4	0.005	67.38	0.984187	gi|672130411|ref|XP_008788735.1|	PREDICTED: DNA repair helicase XPB1 [Phoenix dactylifera]
comp30396_c0_seq1	0.005	31.37	0.962829	gi|672109866|ref|XP_008792404.1|	PREDICTED: DNA repair protein RAD51 homolog 2 [Phoenix dactylifera] >gi|672109868|ref|XP_008792412.1| PREDICTED: DNA repair protein RAD51 homolog 2 [Phoenix dactylifera] >gi|672109870|ref|XP_008792421.1| PREDICTED: DNA repair protein RAD51 homolog 2 [Phoenix dactylifera] >gi|672109872|ref|XP_008792430.1| PREDICTED: DNA repair protein RAD51 homolog 2 [Phoenix dactylifera]
comp34544_c1_seq2	0.005	30.01	0.961345	gi|672158049|ref|XP_008798752.1|	PREDICTED: DNA topoisomerase 1-like isoform X2 [Phoenix dactylifera]
comp30266_c0_seq2	0.005	73.32	0.985535	gi|672181526|ref|XP_008810984.1|	PREDICTED: dnaJ homolog subfamily B member 3-like [Phoenix dactylifera]
comp30266_c0_seq1	0.005	40.21	0.972308	gi|672181526|ref|XP_008810984.1|	PREDICTED: dnaJ homolog subfamily B member 3-like [Phoenix dactylifera]
comp29165_c0_seq2	0.005	177.48	0.993951	gi|672134668|ref|XP_008790983.1|	PREDICTED: dnaJ homolog subfamily C member 25 homolog [Phoenix dactylifera]
comp25774_c0_seq2	0.005	125.8	0.991473	gi|672130738|ref|XP_008788910.1|	PREDICTED: dof zinc finger protein DOF5.4-like [Phoenix dactylifera]
comp32828_c0_seq4	0.005	60.41	0.982179	gi|672159089|ref|XP_008799297.1|	PREDICTED: double-stranded RNA-binding protein 2-like [Phoenix dactylifera]
comp34378_c0_seq7	0.005	311.34	0.996599	gi|672130855|ref|XP_008788971.1|	PREDICTED: E3 ubiquitin ligase BIG BROTHER-related-like [Phoenix dactylifera]
comp34276_c0_seq6	0.005	26.9	0.953905	gi|672180836|ref|XP_008810619.1|	PREDICTED: E3 ubiquitin-protein ligase UBR2-like [Phoenix dactylifera]
comp30148_c0_seq1	0.005	66.28	0.983929	gi|672169978|ref|XP_008805037.1|	PREDICTED: E3 ubiquitin-protein ligase UPL4-like isoform X2 [Phoenix dactylifera]
comp32438_c0_seq1	0.005	42.38	0.97383	gi|672128605|ref|XP_008787796.1|	PREDICTED: ethylene-insensitive protein 2 isoform X2 [Phoenix dactylifera]
comp30511_c1_seq3	0.005	26.36	0.953905	gi|672116573|ref|XP_008781454.1|	PREDICTED: ethylene-responsive transcription factor ABR1-like [Phoenix dactylifera]
comp34349_c0_seq5	0.25	154.27	0.98848	gi|672165233|ref|XP_008802514.1|	PREDICTED: eukaryotic translation initiation factor 4G-like isoform X2 [Phoenix dactylifera]
comp32691_c0_seq9	0.005	137.24	0.992161	gi|672139444|ref|XP_008793503.1|	PREDICTED: FACT complex subunit SSRP1-like [Phoenix dactylifera]
comp26027_c0_seq4	0.005	31.85	0.962829	gi|672157897|ref|XP_008798672.1|	PREDICTED: F-box/kelch-repeat protein At3g61590-like [Phoenix dactylifera] >gi|672157899|ref|XP_008798673.1| PREDICTED: F-box/kelch-repeat protein At3g61590-like [Phoenix dactylifera]
comp33754_c0_seq2	0.005	101.82	0.989604	gi|672121813|ref|XP_008784213.1|	PREDICTED: fructose-bisphosphate aldolase, chloroplastic-like [Phoenix dactylifera]
comp34570_c1_seq10	0.005	60.21	0.982179	gi|672134435|ref|XP_008790868.1|	PREDICTED: fumarate hydratase 1, mitochondrial-like [Phoenix dactylifera]
comp34570_c1_seq14	0.005	50.84	0.978403	gi|672134435|ref|XP_008790868.1|	PREDICTED: fumarate hydratase 1, mitochondrial-like [Phoenix dactylifera]
comp25519_c0_seq1	0.005	30.8	0.961345	gi|672200993|ref|XP_008778018.1|	PREDICTED: glycerophosphodiester phosphodiesterase gde1-like [Phoenix dactylifera]
comp32124_c1_seq3	0.005	99.47	0.989399	gi|657943943|ref|XP_008371627.1|	PREDICTED: heat shock cognate 70 kDa protein 2-like [Malus domestica] >gi|6969976|gb|AAF34134.1| high molecular weight heat shock protein [Malus domestica]
comp29686_c0_seq1	0.005	31	0.962829	gi|672130837|ref|XP_008788962.1|	PREDICTED: heat shock protein 83-like [Phoenix dactylifera]
comp28958_c0_seq8	0.005	69.67	0.984684	gi|672184545|ref|XP_008812583.1|	PREDICTED: histone H1-like [Phoenix dactylifera]
comp24790_c1_seq3	0.005	28.6	0.957906	gi|672137155|ref|XP_008792295.1|	PREDICTED: HVA22-like protein f isoform X1 [Phoenix dactylifera]
comp33828_c0_seq9	0.005	123.74	0.99134	gi|672148107|ref|XP_008797160.1|	PREDICTED: importin subunit alpha-1b-like [Phoenix dactylifera]
comp26602_c0_seq4	0.005	123.93	0.99134	gi|460401879|ref|XP_004246443.1|	PREDICTED: inactive rhomboid protein 1-like [Solanum lycopersicum]
comp34202_c1_seq16	0.005	63.84	0.983102	gi|672110293|ref|XP_008794549.1|	PREDICTED: LOW QUALITY PROTEIN: glutathione S-transferase DHAR2-like [Phoenix dactylifera]
comp32779_c0_seq3	0.005	139.4	0.992252	gi|672116006|ref|XP_008781153.1|	PREDICTED: LOW QUALITY PROTEIN: RNA-binding protein 5-B-like [Phoenix dactylifera]
comp32969_c0_seq1	0.005	27.75	0.955932	gi|672119075|ref|XP_008782764.1|	PREDICTED: LOW QUALITY PROTEIN: U11/U12 small nuclear ribonucleoprotein 65 kDa protein [Phoenix dactylifera]
comp31084_c0_seq10	0.005	61.04	0.982541	gi|672158305|ref|XP_008798888.1|	PREDICTED: lysosomal Pro-X carboxypeptidase-like isoform X1 [Phoenix dactylifera]
comp33575_c0_seq3	0.005	33.27	0.965495	gi|672148117|ref|XP_008797164.1|	PREDICTED: MADS-box transcription factor 25-like [Phoenix dactylifera]
comp34221_c0_seq3	0.005	45.3	0.975703	gi|672171625|ref|XP_008805887.1|	PREDICTED: malate dehydrogenase, mitochondrial-like [Phoenix dactylifera]
comp28870_c0_seq4	0.005	54.96	0.980136	gi|672184116|ref|XP_008812359.1|	PREDICTED: methionine aminopeptidase 1A isoform X4 [Phoenix dactylifera] >gi|672184118|ref|XP_008812360.1| PREDICTED: methionine aminopeptidase 1A isoform X4 [Phoenix dactylifera]
comp33248_c0_seq2	0.005	94.96	0.988806	gi|672156944|ref|XP_008798160.1|	PREDICTED: methyl-CpG-binding domain-containing protein 2-like [Phoenix dactylifera] >gi|672156946|ref|XP_008798161.1| PREDICTED: methyl-CpG-binding domain-containing protein 2-like [Phoenix dactylifera]
comp33000_c0_seq4	0.005	28.54	0.957906	gi|672185465|ref|XP_008812831.1|	PREDICTED: mortality factor 4-like protein 1 isoform X3 [Phoenix dactylifera]
comp29351_c0_seq2	0.005	96.49	0.989041	gi|672109910|ref|XP_008792618.1|	PREDICTED: nitrilase-like protein 2 [Phoenix dactylifera]
comp32374_c0_seq1	0.005	45.84	0.975703	gi|357132664|ref|XP_003567949.1|	PREDICTED: nuclease S1-like [Brachypodium distachyon]
comp33294_c0_seq4	0.005	244.75	0.995617	gi|225448279|ref|XP_002274773.1|	PREDICTED: nudC domain-containing protein 2 [Vitis vinifera] >gi|296086806|emb|CBI32955.3| unnamed protein product [Vitis vinifera]
comp30631_c0_seq3	0.005	41.37	0.973069	gi|672206203|ref|XP_008779370.1|	PREDICTED: OTU domain-containing protein 5-B-like isoform X2 [Phoenix dactylifera]
comp33348_c0_seq8	0.005	46.04	0.976305	gi|672202899|ref|XP_008778502.1|	PREDICTED: outer envelope protein 61, chloroplastic [Phoenix dactylifera]
comp29405_c0_seq1	0.005	28.32	0.957906	gi|225448253|ref|XP_002268888.1|	PREDICTED: outer envelope protein 64, mitochondrial [Vitis vinifera] >gi|296086830|emb|CBI32979.3| unnamed protein product [Vitis vinifera]
comp34659_c4_seq3	0.01	32.77	0.964233	gi|460400546|ref|XP_004245795.1|	PREDICTED: palmitoyl-protein thioesterase 1-like [Solanum lycopersicum]
comp27533_c0_seq1	0.005	119.96	0.991058	gi|672202217|ref|XP_008778332.1|	PREDICTED: peamaclein-like [Phoenix dactylifera]
comp34533_c0_seq4	0.005	43.73	0.974493	gi|672169195|ref|XP_008804620.1|	PREDICTED: periodic tryptophan protein 2 homolog isoform X1 [Phoenix dactylifera] >gi|672169197|ref|XP_008804621.1| PREDICTED: periodic tryptophan protein 2 homolog isoform X1 [Phoenix dactylifera]
comp32473_c0_seq1	0.005	53.57	0.979706	gi|672177703|ref|XP_008808953.1|	PREDICTED: PHD finger protein ALFIN-LIKE 8-like [Phoenix dactylifera]
comp33424_c0_seq42	0.005	42.3	0.97383	gi|672139442|ref|XP_008793502.1|	PREDICTED: phosducin-like protein 3 [Phoenix dactylifera]
comp32374_c0_seq11	0.005	138.78	0.992208	gi|225435211|ref|XP_002284874.1|	PREDICTED: phosphatidylinositol transfer protein 1-like [Vitis vinifera]
comp27560_c0_seq2	0.005	34.98	0.966706	gi|672130615|ref|XP_008788843.1|	PREDICTED: PI-PLC X domain-containing protein At5g67130 [Phoenix dactylifera]
comp34133_c0_seq11	0.005	35.86	0.967805	gi|672180383|ref|XP_008810382.1|	PREDICTED: plasminogen activator inhibitor 1 RNA-binding protein-like [Phoenix dactylifera]
comp34542_c1_seq1	0.005	41.26	0.973069	gi|672199543|ref|XP_008777640.1|	PREDICTED: polyadenylate-binding protein 2-like [Phoenix dactylifera]
comp34567_c0_seq14	0.005	48.2	0.97741	gi|672138225|ref|XP_008792861.1|	PREDICTED: polyadenylate-binding protein-interacting protein 7-like [Phoenix dactylifera]
comp22725_c0_seq2	0.005	46.76	0.976305	gi|672109232|ref|XP_008789133.1|	PREDICTED: probable acyl-activating enzyme 18, peroxisomal isoform X3 [Phoenix dactylifera]
comp21914_c0_seq1	0.005	51.14	0.978836	gi|672143827|ref|XP_008795799.1|	PREDICTED: probable ATP-dependent RNA helicase DHX37 [Phoenix dactylifera]
comp21914_c0_seq2	0.005	35.95	0.967805	gi|672143827|ref|XP_008795799.1|	PREDICTED: probable ATP-dependent RNA helicase DHX37 [Phoenix dactylifera]
comp29533_c0_seq6	0.005	1463.38	0.999457	gi|672166025|ref|XP_008802930.1|	PREDICTED: probable beta-1,3-galactosyltransferase 8 [Phoenix dactylifera]
comp21121_c0_seq1	0.005	33	0.964233	gi|672182554|ref|XP_008811526.1|	PREDICTED: probable boron transporter 2 isoform X2 [Phoenix dactylifera]
comp30974_c1_seq4	0.005	193.58	0.99449	gi|672160864|ref|XP_008800225.1|	PREDICTED: probable calcium-binding protein CML10 [Phoenix dactylifera]
comp34653_c0_seq3	0.005	35.64	0.967805	gi|672178071|ref|XP_008809156.1|	PREDICTED: probable calcium-binding protein CML18 [Phoenix dactylifera]
comp31949_c0_seq4	0.005	32.04	0.964233	gi|460381701|ref|XP_004236582.1|	PREDICTED: probable calcium-binding protein CML50-like [Solanum lycopersicum]
comp34232_c0_seq20	0.005	34.66	0.966706	gi|672182619|ref|XP_008811559.1|	PREDICTED: probable E3 ubiquitin-protein ligase HIP1 isoform X4 [Phoenix dactylifera]
comp26295_c0_seq2	0.005	33.04	0.965495	gi|357125844|ref|XP_003564599.1|	PREDICTED: probable methyltransferase PMT11-like [Brachypodium distachyon]
comp29327_c1_seq1	0.005	122.58	0.991279	gi|672120156|ref|XP_008783335.1|	PREDICTED: probable methyltransferase PMT26 [Phoenix dactylifera]
comp30692_c2_seq1	0.005	107.65	0.990186	gi|672128189|ref|XP_008787574.1|	PREDICTED: probable polyamine oxidase 2 [Phoenix dactylifera]
comp29820_c0_seq3	0.005	35.22	0.967805	gi|672163738|ref|XP_008801724.1|	PREDICTED: probable pre-mRNA-splicing factor ATP-dependent RNA helicase [Phoenix dactylifera]
comp31920_c3_seq8	0.005	197.94	0.994577	gi|672138986|ref|XP_008793265.1|	PREDICTED: probable protein phosphatase 2C 50 [Phoenix dactylifera]
comp32705_c0_seq2	0.005	32.7	0.964233	gi|460383560|ref|XP_004237489.1|	PREDICTED: probable UDP-arabinopyranose mutase 5-like isoform 1 [Solanum lycopersicum]
comp34127_c0_seq1	0.005	31.19	0.962829	gi|672145954|ref|XP_008796913.1|	PREDICTED: protein CWC15 homolog A [Phoenix dactylifera]
comp27544_c0_seq20	0.005	53.03	0.979706	gi|672128227|ref|XP_008787595.1|	PREDICTED: protein EARLY RESPONSIVE TO DEHYDRATION 15-like [Phoenix dactylifera]
comp23703_c0_seq2	0.005	32.94	0.964233	gi|645274153|ref|XP_008242208.1|	PREDICTED: protein ELF4-LIKE 3 [Prunus mume]
comp19610_c0_seq2	0.005	57.89	0.981203	gi|672188633|ref|XP_008813630.1|	PREDICTED: protein ENHANCED DISEASE RESISTANCE 2-like [Phoenix dactylifera]
comp19820_c0_seq2	0.005	41.46	0.973069	gi|573954267|ref|XP_006659383.1|	PREDICTED: protein HOTHEAD-like [Oryza brachyantha]
comp32905_c0_seq3	0.005	58.19	0.981537	gi|672178533|ref|XP_008809401.1|	PREDICTED: protein STABILIZED1 [Phoenix dactylifera]
comp31721_c0_seq4	0.005	31.72	0.962829	gi|672114007|ref|XP_008813765.1|	PREDICTED: psbQ-like protein 2, chloroplastic [Phoenix dactylifera]
comp31721_c0_seq8	0.005	28.63	0.957906	gi|672114007|ref|XP_008813765.1|	PREDICTED: psbQ-like protein 2, chloroplastic [Phoenix dactylifera]
comp28779_c1_seq3	0.005	48.86	0.97741	gi|672117114|ref|XP_008781736.1|	PREDICTED: pumilio homolog 5-like isoform X2 [Phoenix dactylifera]
comp34662_c0_seq1	0.005	258	0.995872	gi|672125598|ref|XP_008786219.1|	PREDICTED: putative invertase inhibitor [Phoenix dactylifera]
comp24657_c0_seq2	0.005	200.11	0.99465	gi|672114297|ref|XP_008776327.1|	PREDICTED: ruvB-like protein 1 [Phoenix dactylifera]
comp29348_c0_seq3	0.005	35.82	0.967805	gi|672131571|ref|XP_008789347.1|	PREDICTED: SAP30-binding protein isoform X3 [Phoenix dactylifera]
comp29592_c0_seq4	0.005	29.95	0.95965	gi|672170843|ref|XP_008805490.1|	PREDICTED: sister chromatid cohesion protein PDS5 homolog A isoform X2 [Phoenix dactylifera]
comp32849_c0_seq15	0.005	485.4	0.997919	gi|659090617|ref|XP_008446109.1|	PREDICTED: small heat shock protein, chloroplastic-like [Cucumis melo]
comp32849_c0_seq6	0.005	276.27	0.996134	gi|659090617|ref|XP_008446109.1|	PREDICTED: small heat shock protein, chloroplastic-like [Cucumis melo]
comp32849_c0_seq3	0.005	114.25	0.990703	gi|659090617|ref|XP_008446109.1|	PREDICTED: small heat shock protein, chloroplastic-like [Cucumis melo]
comp32849_c0_seq2	0.005	47.33	0.976869	gi|659090617|ref|XP_008446109.1|	PREDICTED: small heat shock protein, chloroplastic-like [Cucumis melo]
comp32849_c0_seq10	0.005	37	0.968885	gi|659090617|ref|XP_008446109.1|	PREDICTED: small heat shock protein, chloroplastic-like [Cucumis melo]
comp31458_c0_seq4	0.005	201.6	0.99468	gi|672160315|ref|XP_008799935.1|	PREDICTED: succinate dehydrogenase [ubiquinone] iron-sulfur subunit 2, mitochondrial [Phoenix dactylifera]
comp34708_c0_seq6	0.01	28.48	0.957904	gi|672187571|ref|XP_008813370.1|	PREDICTED: sucrose nonfermenting 4-like protein isoform X2 [Phoenix dactylifera]
comp31574_c0_seq3	0.005	40.57	0.972308	gi|672177446|ref|XP_008808819.1|	PREDICTED: SWR1 complex subunit 2 [Phoenix dactylifera] >gi|672177448|ref|XP_008808820.1| PREDICTED: SWR1 complex subunit 2 [Phoenix dactylifera]
comp31273_c0_seq6	0.005	32.15	0.964233	gi|672110036|ref|XP_008793258.1|	PREDICTED: symplekin isoform X1 [Phoenix dactylifera]
comp34742_c0_seq15	0.005	30.33	0.961345	gi|672164655|ref|XP_008802213.1|	PREDICTED: synaptonemal complex protein 2-like [Phoenix dactylifera]
comp28471_c0_seq3	0.005	25.68	0.95172	gi|672132448|ref|XP_008789807.1|	PREDICTED: transcription factor GTE11-like [Phoenix dactylifera]
comp34455_c0_seq5	0.005	83.51	0.987333	gi|672108407|ref|XP_008785002.1|	PREDICTED: transcription factor HY5-like isoform X2 [Phoenix dactylifera]
comp30241_c0_seq7	0.005	32.93	0.964233	gi|672158099|ref|XP_008798778.1|	PREDICTED: transcription initiation factor TFIID subunit 6-like [Phoenix dactylifera]
comp30241_c0_seq3	0.005	27.58	0.955932	gi|672158099|ref|XP_008798778.1|	PREDICTED: transcription initiation factor TFIID subunit 6-like [Phoenix dactylifera]
comp33061_c1_seq9	0.005	29.2	0.95965	gi|672130945|ref|XP_008789022.1|	PREDICTED: two-component response regulator-like PRR37 [Phoenix dactylifera] >gi|672130947|ref|XP_008789023.1| PREDICTED: two-component response regulator-like PRR37 [Phoenix dactylifera]
comp34346_c0_seq15	0.005	340.48	0.996907	gi|672120402|ref|XP_008783465.1|	PREDICTED: U1 small nuclear ribonucleoprotein 70 kDa-like [Phoenix dactylifera] >gi|672120404|ref|XP_008783466.1| PREDICTED: U1 small nuclear ribonucleoprotein 70 kDa-like [Phoenix dactylifera]
comp34346_c0_seq23	0.005	46.99	0.976305	gi|672120402|ref|XP_008783465.1|	PREDICTED: U1 small nuclear ribonucleoprotein 70 kDa-like [Phoenix dactylifera] >gi|672120404|ref|XP_008783466.1| PREDICTED: U1 small nuclear ribonucleoprotein 70 kDa-like [Phoenix dactylifera]
comp27782_c0_seq1	0.005	134.06	0.992003	gi|672156731|ref|XP_008798049.1|	PREDICTED: UBA and UBX domain-containing protein At4g15410 [Phoenix dactylifera]
comp34116_c1_seq4	0.005	158.89	0.993267	gi|672203152|ref|XP_008778573.1|	PREDICTED: UDP-galactose transporter 2-like [Phoenix dactylifera]
comp34116_c1_seq2	0.005	131.9	0.991835	gi|672203152|ref|XP_008778573.1|	PREDICTED: UDP-galactose transporter 2-like [Phoenix dactylifera]
comp34618_c1_seq9	0.005	64.42	0.983415	gi|672183499|ref|XP_008812029.1|	PREDICTED: UDP-glucuronic acid decarboxylase 6-like [Phoenix dactylifera] >gi|672183501|ref|XP_008812030.1| PREDICTED: UDP-glucuronic acid decarboxylase 6-like [Phoenix dactylifera]
comp27983_c0_seq4	0.005	51.61	0.978836	gi|645242372|ref|XP_008227523.1|	PREDICTED: ultraviolet-B receptor UVR8 [Prunus mume]
comp32434_c0_seq4	0.005	36.96	0.968885	gi|672158419|ref|XP_008798951.1|	PREDICTED: uncharacterized protein At1g04910-like [Phoenix dactylifera]
comp21748_c0_seq2	0.005	50	0.977932	gi|672165057|ref|XP_008802420.1|	PREDICTED: uncharacterized protein At4g13200, chloroplastic [Phoenix dactylifera]
comp32173_c0_seq6	0.005	25.17	0.95172	gi|672107413|ref|XP_008809884.1|	PREDICTED: uncharacterized protein At4g28440-like [Phoenix dactylifera]
comp34040_c0_seq13	0.005	31.67	0.962829	gi|672136351|ref|XP_008791871.1|	PREDICTED: uncharacterized protein C1F12.10c [Phoenix dactylifera]
comp33566_c2_seq4	0.005	124.86	0.9914	gi|359476477|ref|XP_002267976.2|	PREDICTED: uncharacterized protein LOC100263252 [Vitis vinifera]
comp32068_c0_seq3	0.005	138.77	0.992208	gi|449500967|ref|XP_004161241.1|	PREDICTED: uncharacterized protein LOC101223869 [Cucumis sativus]
comp34099_c0_seq5	0.005	43.93	0.974493	gi|470144394|ref|XP_004307842.1|	PREDICTED: uncharacterized protein LOC101314998 [Fragaria vesca subsp. vesca]
comp11731_c0_seq2	0.005	82.36	0.987159	gi|514748310|ref|XP_004961585.1|	PREDICTED: uncharacterized protein LOC101781046 [Setaria italica]
comp20554_c0_seq5	0.005	35.47	0.967805	gi|568866373|ref|XP_006486531.1|	PREDICTED: uncharacterized protein LOC102617988 [Citrus sinensis]
comp34674_c1_seq5	0.005	35.99	0.967805	gi|573931847|ref|XP_006651032.1|	PREDICTED: uncharacterized protein LOC102707106 [Oryza brachyantha]
comp22332_c0_seq2	0.005	25.15	0.95172	gi|573915225|ref|XP_006645270.1|	PREDICTED: uncharacterized protein LOC102713964 [Oryza brachyantha]
comp25338_c0_seq2	0.005	49.75	0.977932	gi|573944520|ref|XP_006654608.1|	PREDICTED: uncharacterized protein LOC102719015 [Oryza brachyantha]
comp32887_c0_seq4	0.005	41.71	0.973069	gi|658010908|ref|XP_008340689.1|	PREDICTED: uncharacterized protein LOC103403619 [Malus domestica]
comp26345_c1_seq8	0.005	52.25	0.979294	gi|658000087|ref|XP_008392486.1|	PREDICTED: uncharacterized protein LOC103454670 [Malus domestica]
comp26345_c1_seq3	0.23	93.07	0.980394	gi|658000087|ref|XP_008392486.1|	PREDICTED: uncharacterized protein LOC103454670 [Malus domestica]
comp32551_c3_seq1	0.005	284.56	0.996246	gi|672189546|ref|XP_008775023.1|	PREDICTED: uncharacterized protein LOC103695462 [Phoenix dactylifera]
comp27679_c0_seq6	0.005	45.38	0.975703	gi|672192842|ref|XP_008775877.1|	PREDICTED: uncharacterized protein LOC103696122 [Phoenix dactylifera]
comp29231_c0_seq6	0.005	92.7	0.988572	gi|672199167|ref|XP_008777543.1|	PREDICTED: uncharacterized protein LOC103697463 isoform X2 [Phoenix dactylifera]
comp29231_c0_seq7	0.005	35.48	0.967805	gi|672199167|ref|XP_008777543.1|	PREDICTED: uncharacterized protein LOC103697463 isoform X2 [Phoenix dactylifera]
comp33568_c1_seq4	0.005	77.87	0.986318	gi|672117162|ref|XP_008781761.1|	PREDICTED: uncharacterized protein LOC103701477 [Phoenix dactylifera]
comp34140_c0_seq2	0.005	126.49	0.991526	gi|672118508|ref|XP_008782464.1|	PREDICTED: uncharacterized protein LOC103701989 [Phoenix dactylifera]
comp34140_c0_seq10	0.005	30.69	0.961345	gi|672118508|ref|XP_008782464.1|	PREDICTED: uncharacterized protein LOC103701989 [Phoenix dactylifera]
comp34140_c0_seq27	0.005	30.11	0.961345	gi|672118508|ref|XP_008782464.1|	PREDICTED: uncharacterized protein LOC103701989 [Phoenix dactylifera]
comp27133_c0_seq1	0.005	28.99	0.957906	gi|672119970|ref|XP_008783235.1|	PREDICTED: uncharacterized protein LOC103702540 [Phoenix dactylifera]
comp26732_c0_seq2	0.06	34.21	0.958528	gi|672122763|ref|XP_008784721.1|	PREDICTED: uncharacterized protein LOC103703591 [Phoenix dactylifera]
comp26732_c0_seq5	0.2	67.79	0.969544	gi|672122763|ref|XP_008784721.1|	PREDICTED: uncharacterized protein LOC103703591 [Phoenix dactylifera]
comp31349_c0_seq2	0.005	44.59	0.975102	gi|672124893|ref|XP_008785846.1|	PREDICTED: uncharacterized protein LOC103704369 [Phoenix dactylifera]
comp33728_c0_seq2	0.005	42.8	0.97383	gi|672126884|ref|XP_008786901.1|	PREDICTED: uncharacterized protein LOC103705079 [Phoenix dactylifera] >gi|672126887|ref|XP_008786902.1| PREDICTED: uncharacterized protein LOC103705079 [Phoenix dactylifera]
comp33728_c0_seq12	0.005	36.66	0.968885	gi|672126884|ref|XP_008786901.1|	PREDICTED: uncharacterized protein LOC103705079 [Phoenix dactylifera] >gi|672126887|ref|XP_008786902.1| PREDICTED: uncharacterized protein LOC103705079 [Phoenix dactylifera]
comp33441_c2_seq8	0.02	57.88	0.981202	gi|672136151|ref|XP_008791761.1|	PREDICTED: uncharacterized protein LOC103708560 [Phoenix dactylifera]
comp29780_c0_seq1	0.005	59.54	0.981848	gi|672138277|ref|XP_008792891.1|	PREDICTED: uncharacterized protein LOC103709370 [Phoenix dactylifera]
comp24180_c0_seq1	0.005	41.05	0.973069	gi|672139811|ref|XP_008793702.1|	PREDICTED: uncharacterized protein LOC103709943 [Phoenix dactylifera]
comp34111_c0_seq35	0.005	102.76	0.989715	gi|672140065|ref|XP_008793838.1|	PREDICTED: uncharacterized protein LOC103710036 isoform X2 [Phoenix dactylifera]
comp33945_c0_seq15	0.005	37.12	0.969807	gi|672141626|ref|XP_008794649.1|	PREDICTED: uncharacterized protein LOC103710612 [Phoenix dactylifera]
comp21514_c0_seq1	0.005	28.57	0.957906	gi|672163754|ref|XP_008801732.1|	PREDICTED: uncharacterized protein LOC103715764 [Phoenix dactylifera]
comp32719_c0_seq3	0.005	39.16	0.971486	gi|672112035|ref|XP_008803724.1|	PREDICTED: uncharacterized protein LOC103717197 isoform X2 [Phoenix dactylifera]
comp32691_c0_seq2	0.005	33.97	0.965495	gi|672176701|ref|XP_008808423.1|	PREDICTED: uncharacterized protein LOC103720485 isoform X2 [Phoenix dactylifera]
comp34227_c0_seq6	0.005	108.4	0.990261	gi|672181364|ref|XP_008810898.1|	PREDICTED: uncharacterized protein LOC103722200 [Phoenix dactylifera]
comp31740_c0_seq2	0.005	33.89	0.965495	gi|672184272|ref|XP_008812442.1|	PREDICTED: uncharacterized protein LOC103723335 [Phoenix dactylifera] >gi|672184274|ref|XP_008812443.1| PREDICTED: uncharacterized protein LOC103723335 [Phoenix dactylifera]
comp33468_c0_seq6	0.005	48.64	0.97741	gi|672184410|ref|XP_008812515.1|	PREDICTED: uncharacterized protein LOC103723390 [Phoenix dactylifera]
comp26079_c0_seq6	0.005	25.89	0.95172	gi|672188533|ref|XP_008813608.1|	PREDICTED: uncharacterized protein LOC103724197 [Phoenix dactylifera]
comp33375_c0_seq2	0.005	39.18	0.971486	gi|672189067|ref|XP_008813744.1|	PREDICTED: uncharacterized protein LOC103724304 [Phoenix dactylifera]
comp29492_c0_seq2	0.005	29.19	0.95965	gi|672139575|ref|XP_008793574.1|	PREDICTED: UPF0586 protein C9orf41 homolog [Phoenix dactylifera]
comp34647_c0_seq8	0.005	92.61	0.988572	gi|568869619|ref|XP_006488018.1|	PREDICTED: vacuolar protein sorting-associated protein 24 homolog 1-like [Citrus sinensis]
comp34647_c0_seq1	0.005	55.77	0.980491	gi|568869619|ref|XP_006488018.1|	PREDICTED: vacuolar protein sorting-associated protein 24 homolog 1-like [Citrus sinensis]
comp34606_c0_seq16	0.005	28.54	0.957906	gi|672177261|ref|XP_008808719.1|	PREDICTED: vesicle-associated membrane protein 721-like [Phoenix dactylifera]
comp32359_c0_seq7	0.005	144.82	0.992541	gi|225452566|ref|XP_002280584.1|	PREDICTED: zinc finger AN1 domain-containing stress-associated protein 12 [Vitis vinifera] >gi|296087723|emb|CBI34979.3| unnamed protein product [Vitis vinifera]
comp34469_c0_seq4	0.005	31.02	0.962829	gi|672168397|ref|XP_008804197.1|	PREDICTED: zinc finger AN1 domain-containing stress-associated protein 15-like [Phoenix dactylifera] >gi|672168399|ref|XP_008804198.1| PREDICTED: zinc finger AN1 domain-containing stress-associated protein 15-like [Phoenix dactylifera]
comp20554_c0_seq10	0.005	55.54	0.980491	gi|4038056|gb|AAC97237.1|	putative TNP2-like transposon protein [Arabidopsis thaliana]
comp32016_c0_seq1	0.005	64.92	0.983415	gi|108947527|gb|ABG24204.1|	putative transport protein [Gymnadenia conopsea]
comp34321_c2_seq26	0.005	41.58	0.973069	gi|400637|sp|P31839.1|NU1M_OENBE	RecName: Full=NADH-ubiquinone oxidoreductase chain 1; AltName: Full=NADH dehydrogenase subunit 1 >gi|66136|pir||DNOBU1 NADH2 dehydrogenase (ubiquinone) (EC 1.6.5.3) chain 1 - evening primrose mitochondrion
comp34780_c3_seq4	0.005	48.93	0.97741	gi|62701868|gb|AAX92941.1|	retrotransposon protein, putative, Ty1-copia sub-class [Oryza sativa Japonica Group] >gi|77548751|gb|ABA91548.1| retrotransposon protein, putative, Ty1-copia subclass [Oryza sativa Japonica Group]
comp34321_c2_seq15	0.005	26.35	0.953905	gi|24636948|gb|AAN63487.1|AF315223_1	ribosomal protein S13 [Amaryllis belladonna]
comp32036_c1_seq2	0.005	29.75	0.95965	gi|395616870|gb|AFN68121.1|	ribosomal protein S4, partial (chloroplast) [Tigridia oaxacana]
comp13810_c0_seq1	0.005	27	0.955932	gi|399139640|gb|AFP23589.1|	ribulose-1,5-bisphosphate carboxylase/oxygenase large subunit, partial [Iberis amara]
comp25864_c0_seq4	0.005	48.76	0.97741	gi|590579073|ref|XP_007013686.1|	RING/U-box superfamily protein [Theobroma cacao] >gi|508784049|gb|EOY31305.1| RING/U-box superfamily protein [Theobroma cacao]
comp31797_c0_seq3	0.005	135.27	0.99207	gi|238009634|gb|ACR35852.1|	unknown [Zea mays] >gi|413955996|gb|AFW88645.1| chaperone protein dnaJ [Zea mays]
comp28760_c0_seq4	0.005	45.63	0.975703	gi|313236176|emb|CBY11500.1|	unnamed protein product [Oikopleura dioica]
comp34295_c0_seq7	0.005	30.78	0.961345	gi|215697004|dbj|BAG90998.1|	unnamed protein product [Oryza sativa Japonica Group] >gi|215765458|dbj|BAG87155.1| unnamed protein product [Oryza sativa Japonica Group]
comp13688_c0_seq1	0.005	64	0.983102	gi|297746438|emb|CBI16494.3|	unnamed protein product [Vitis vinifera]
comp23398_c0_seq1	0.005	48	0.976869	gi|296089232|emb|CBI39004.3|	unnamed protein product [Vitis vinifera]
comp29869_c0_seq8	0.005	47.69	0.976869	gi|297739027|emb|CBI28516.3|	unnamed protein product [Vitis vinifera]
comp22695_c0_seq2	0.005	44.61	0.975102	gi|296082911|emb|CBI22212.3|	unnamed protein product [Vitis vinifera]
comp33710_c0_seq10	0.005	34.77	0.966706	gi|297736934|emb|CBI26135.3|	unnamed protein product [Vitis vinifera]
comp29341_c0_seq12	0.01	58.7	0.981537	gi|296086647|emb|CBI32282.3|	unnamed protein product [Vitis vinifera]
comp30026_c0_seq4	0.13	34	0.950851	gi|297742704|emb|CBI35338.3|	unnamed protein product [Vitis vinifera]
comp34606_c0_seq3	0.005	61.22	0.982541	gi|590656969|ref|XP_007034425.1|	Vesicle-associated membrane protein 726 isoform 2 [Theobroma cacao] >gi|508713454|gb|EOY05351.1| Vesicle-associated membrane protein 726 isoform 2 [Theobroma cacao]
comp33999_c1_seq6	0.005	880.1	0.998985	gi|224144937|ref|XP_002325468.1|	zinc finger family protein [Populus trichocarpa] >gi|222862343|gb|EEE99849.1| zinc finger family protein [Populus trichocarpa]
comp13767_c0_seq1	63.42	1580.83	0.974151	gi|313755442|gb|ADR74212.1|	(3S)-linalool/(E)-nerolidol synthase [Vitis vinifera]
comp31788_c0_seq1	31.31	136.78	0.951247	gi|377648356|gb|AFB70982.1|	2-C-methyl-D-erythritol 2,4-cyclodiphosphate synthase [Mitragyna speciosa]
comp34015_c4_seq2	10	141	0.966462	gi|357471543|ref|XP_003606056.1|	30S ribosomal protein S11 [Medicago truncatula]
comp31518_c0_seq3	21.06	172.69	0.96637	gi|73402104|gb|AAZ75685.1|	5'-adenylylsulfate reductase [Polygonatum pubescens]
comp31518_c0_seq5	21.08	186.33	0.967013	gi|73402104|gb|AAZ75685.1|	5'-adenylylsulfate reductase [Polygonatum pubescens]
comp34466_c0_seq2	11.85	71.23	0.952601	gi|566254205|ref|XP_006387417.1|	60S ribosomal protein L18a-1 [Populus trichocarpa] >gi|118482586|gb|ABK93213.1| unknown [Populus trichocarpa] >gi|118485561|gb|ABK94632.1| unknown [Populus trichocarpa] >gi|550307020|gb|ERP46331.1| 60S ribosomal protein L18a-1 [Populus trichocarpa]
comp30602_c0_seq1	23	285	0.970495	gi|372486529|gb|AEX96897.1|	acetyl-CoA carboxylase beta subunit (chloroplast) [Doryanthes palmeri]
comp30602_c1_seq2	87.08	1851.95	0.974263	gi|372486527|gb|AEX96896.1|	acetyl-CoA carboxylase beta subunit (chloroplast) [Kniphofia linearifolia]
comp30602_c1_seq3	140.97	665.38	0.960945	gi|372486527|gb|AEX96896.1|	acetyl-CoA carboxylase beta subunit (chloroplast) [Kniphofia linearifolia]
comp22759_c0_seq1	1	62	0.957185	gi|673914228|gb|AIK66813.1|	AGAMOUS-like MADS-box protein [Cocos nucifera]
comp30903_c0_seq2	184.02	1949.41	0.973928	gi|345648560|gb|AEO13839.1|	allene oxide cyclase [Gladiolus hybrid cultivar]
comp31820_c0_seq2	17	92.31	0.953571	gi|566209963|ref|XP_002323596.2|	AMP deaminase family protein [Populus trichocarpa] >gi|550321369|gb|EEF05357.2| AMP deaminase family protein [Populus trichocarpa]
comp31820_c0_seq3	51	323.68	0.966828	gi|566209963|ref|XP_002323596.2|	AMP deaminase family protein [Populus trichocarpa] >gi|550321369|gb|EEF05357.2| AMP deaminase family protein [Populus trichocarpa]
comp31774_c2_seq3	26.51	140.13	0.95817	gi|62997556|gb|AAY24692.1|	APETALA3-like MADS box protein [Crocus sativus]
comp29718_c0_seq1	336.06	1635.7	0.962256	gi|224143258|ref|XP_002324896.1|	aspartate aminotransferase 2 family protein [Populus trichocarpa] >gi|222866330|gb|EEF03461.1| aspartate aminotransferase 2 family protein [Populus trichocarpa]
comp16893_c0_seq1	16	157	0.96639	gi|657371728|gb|KEH17709.1|	ATP synthase F0, A subunit [Medicago truncatula]
comp34491_c2_seq4	23.64	283.83	0.970471	gi|658645679|ref|YP_009045591.1|	ATP-dependent Clp protease proteolytic subunit (chloroplast) [Cypripedium macranthos] >gi|578888891|gb|AHI16774.1| ATP-dependent Clp protease proteolytic subunit (chloroplast) (chloroplast) [Cypripedium macranthos]
comp34653_c0_seq15	23.75	191.26	0.967063	gi|33145986|emb|CAC95130.2|	beta-carotene hydroxylase [Crocus sativus]
comp34653_c0_seq22	74.9	464.38	0.968062	gi|33145986|emb|CAC95130.2|	beta-carotene hydroxylase [Crocus sativus]
comp34653_c0_seq16	87.02	359.6	0.956741	gi|33145986|emb|CAC95130.2|	beta-carotene hydroxylase [Crocus sativus]
comp34653_c0_seq14	96.82	897.88	0.972856	gi|33145986|emb|CAC95130.2|	beta-carotene hydroxylase [Crocus sativus]
comp6214_c0_seq1	57	582	0.97239	gi|590652591|ref|XP_007033193.1|	Bifunctional inhibitor/lipid-transfer protein/seed storage 2S albumin superfamily protein, putative [Theobroma cacao] >gi|508712222|gb|EOY04119.1| Bifunctional inhibitor/lipid-transfer protein/seed storage 2S albumin superfamily protein, putative [Theobroma cacao]
comp32152_c0_seq10	17.92	100.71	0.955259	gi|674912006|emb|CDY21188.1|	BnaA01g34190D [Brassica napus]
comp31701_c0_seq2	13.07	108.68	0.962384	gi|674934634|emb|CDX98620.1|	BnaA03g44050D [Brassica napus]
comp27052_c0_seq3	9.2	62.35	0.950635	gi|674957205|emb|CDX76564.1|	BnaA08g08360D [Brassica napus]
comp17684_c0_seq1	5420.73	26551.2	0.962851	gi|45238343|emb|CAD70566.1|	carboxyl methyltransferase [Crocus sativus]
comp21047_c1_seq1	4	56	0.953921	gi|188529513|gb|ACD62475.1|	carotenoid cleavage dioxygenase 2 [Crocus sativus]
comp33960_c1_seq3	59.45	556.58	0.971978	gi|219807170|dbj|BAH10589.1|	carotenoid isomerase [Lilium hybrid division I]
comp33960_c1_seq2	14.01	300.62	0.970912	gi|452888499|gb|AGG18253.1|	carotenoid isomerase protein [Narcissus tazetta]
comp17843_c0_seq1	254.12	2141.65	0.973103	gi|125620184|gb|ABN46984.1|	cationic peroxidase [Nelumbo nucifera]
comp33379_c0_seq1	485.2	2689.19	0.967825	gi|566175987|ref|XP_006381424.1|	Cell division cycle protein 48 [Populus trichocarpa] >gi|550336127|gb|ERP59221.1| Cell division cycle protein 48 [Populus trichocarpa]
comp33379_c0_seq2	496.07	2080.47	0.960254	gi|566175987|ref|XP_006381424.1|	Cell division cycle protein 48 [Populus trichocarpa] >gi|550336127|gb|ERP59221.1| Cell division cycle protein 48 [Populus trichocarpa]
comp34195_c0_seq2	109.55	572.55	0.965336	gi|386688288|gb|AFJ21574.1|	cell wall invertase [Agave tequilana]
comp34195_c0_seq7	172.09	770.34	0.959619	gi|386688288|gb|AFJ21574.1|	cell wall invertase [Agave tequilana]
comp33922_c2_seq7	15.83	59023.7	0.99997	gi|358346026|ref|XP_003637074.1|	Cell wall-associated hydrolase, partial [Medicago truncatula]
comp33922_c2_seq12	1456.15	21546.8	0.974587	gi|358346026|ref|XP_003637074.1|	Cell wall-associated hydrolase, partial [Medicago truncatula]
comp33922_c2_seq14	1632.87	153187	0.974644	gi|358346026|ref|XP_003637074.1|	Cell wall-associated hydrolase, partial [Medicago truncatula]
comp33922_c2_seq3	3677.02	37645.9	0.974275	gi|358346026|ref|XP_003637074.1|	Cell wall-associated hydrolase, partial [Medicago truncatula]
comp21743_c0_seq1	22	106	0.95038	gi|269914451|pdb|3HDL|A	Chain A, Crystal Structure Of Highly Glycosylated Peroxidase From Royal Palm Tree
comp22055_c0_seq4	48.12	207.14	0.954128	gi|89000531|dbj|BAE80115.1|	chalcone synthase [Iris x hollandica]
comp33674_c0_seq1	13	718	0.973285	gi|99033695|gb|ABF61869.1|	chaperone [Agave tequilana]
comp33674_c1_seq5	25.17	4386.35	0.974551	gi|99033685|gb|ABF61864.1|	chaperone [Agave tequilana]
comp33674_c1_seq1	28.09	11341.3	0.991772	gi|99033685|gb|ABF61864.1|	chaperone [Agave tequilana]
comp32286_c1_seq2	35.99	440.15	0.972001	gi|99033685|gb|ABF61864.1|	chaperone [Agave tequilana]
comp33674_c1_seq7	516.36	30466.7	0.974612	gi|99033685|gb|ABF61864.1|	chaperone [Agave tequilana]
comp25731_c0_seq1	90	1178.75	0.973798	gi|657387205|gb|AES87866.2|	chaperone dnaJ-like protein [Medicago truncatula]
comp22062_c2_seq1	187	1930.18	0.973919	gi|338825898|gb|AEJ10171.1|	chloroplast envelope membrane protein [Neoastelia spectabilis]
comp6120_c0_seq1	4	3602.32	0.997412	gi|401667349|gb|AFP96754.1|	chloroplast small heat shock protein [Agave americana]
comp33382_c0_seq2	69.2	732.13	0.972851	gi|188529517|gb|ACD62477.1|	chromoplast carotenoid cleavage dioxygenase 4b [Crocus sativus]
comp33382_c0_seq3	711.42	5245.65	0.972366	gi|188529517|gb|ACD62477.1|	chromoplast carotenoid cleavage dioxygenase 4b [Crocus sativus]
comp23787_c0_seq1	119	1243	0.97353	gi|282312446|gb|ADA82241.1|	chromoplast-specific lycopene beta cyclase [Crocus sativus]
comp27171_c0_seq2	15.17	76.69	0.950065	gi|197259942|gb|ACH56520.1|	cinnamate-4-hydroxylase [Gossypium hirsutum]
comp33886_c1_seq2	6	54	0.951412	gi|383212095|dbj|BAM08934.1|	class III homeobox-leucine zipper protein [Asparagus officinalis]
comp34714_c0_seq13	5.33	58.41	0.954016	gi|371721820|gb|AEX55233.1|	cold-regulated gibberellin-regulated protein 1 LTCOR12 [Allium sativum]
comp34791_c0_seq1	2622.51	20056.8	0.972459	gi|20428577|ref|NP_620487.1|	CP read-through protein [Turnip yellows virus] >gi|124021704|sp|P09514.2|MCAPS_TYYVF RecName: Full=Minor capsid protein P3-RTD; AltName: Full=P74; AltName: Full=Readthrough protein; Short=RT protein >gi|20196727|emb|CAA31467.2| unnamed protein product [Turnip yellows virus]
comp31709_c0_seq1	1843.94	42597.4	0.974613	gi|25044825|gb|AAM28288.1|	cytochrome b5 [Ananas comosus]
comp25514_c0_seq1	40	396.43	0.971052	gi|357470609|ref|XP_003605589.1|	Cytochrome b559 subunit alpha [Medicago truncatula]
comp34015_c7_seq10	2	211.71	0.969542	gi|641274785|emb|CDP57007.1|	Cytochrome b6-f complex subunit, cytochrome b6 [Staphylococcus aureus subsp. aureus]
comp34015_c7_seq14	5.01	221.68	0.969712	gi|641274785|emb|CDP57007.1|	Cytochrome b6-f complex subunit, cytochrome b6 [Staphylococcus aureus subsp. aureus]
comp34015_c7_seq7	11.68	253.83	0.970244	gi|641274785|emb|CDP57007.1|	Cytochrome b6-f complex subunit, cytochrome b6 [Staphylococcus aureus subsp. aureus]
comp34015_c7_seq5	32.07	132.45	0.95016	gi|641274785|emb|CDP57007.1|	Cytochrome b6-f complex subunit, cytochrome b6 [Staphylococcus aureus subsp. aureus]
comp34465_c1_seq1	47.03	245.63	0.962124	gi|295311645|ref|YP_003587228.1|	cytochrome c oxidase subunit 1 [Citrullus lanatus] >gi|259156773|gb|ACV96635.1| cytochrome c oxidase subunit 1 [Citrullus lanatus]
comp34273_c0_seq39	282.07	1716.03	0.970197	gi|372450320|ref|YP_005090502.1|	cytochrome c oxidase subunit 2 (mitochondrion) [Lotus japonicus] >gi|357197366|gb|AET62962.1| cytochrome c oxidase subunit 2 (mitochondrion) [Lotus japonicus]
comp22062_c0_seq1	37	308	0.969505	gi|374976054|gb|AFA28103.1|	cytochrome f, partial [Iris virginica]
comp26364_c2_seq1	120	652.04	0.96574	gi|13516748|dbj|BAB40323.1|	cytochrome P450 [Asparagus officinalis]
comp32408_c0_seq2	25.4	316.44	0.970895	gi|255546813|ref|XP_002514465.1|	Cytosolic 5'-nucleotidase III, putative [Ricinus communis] >gi|223546461|gb|EEF47961.1| Cytosolic 5'-nucleotidase III, putative [Ricinus communis]
comp32152_c0_seq6	6.88	268.55	0.970566	gi|357470647|ref|XP_003605608.1|	DNA-directed RNA polymerase subunit beta, partial [Medicago truncatula]
comp32152_c0_seq1	31.45	150.47	0.953947	gi|357470647|ref|XP_003605608.1|	DNA-directed RNA polymerase subunit beta, partial [Medicago truncatula]
comp34326_c0_seq1	412.47	2027.84	0.962455	gi|590567325|ref|XP_007010484.1|	DNAJ [Theobroma cacao] >gi|508727397|gb|EOY19294.1| DNAJ [Theobroma cacao]
comp16792_c0_seq1	12	1005.94	0.973751	gi|298112172|gb|ADI58463.1|	drooping leaf [Cymbidium goeringii]
comp34763_c0_seq10	16.52	152.04	0.966071	gi|4680249|gb|AAD27590.1|AF121261_1	elongation factor 1-alpha 1 [Lilium longiflorum]
comp34763_c0_seq8	26.98	299.25	0.970549	gi|4680249|gb|AAD27590.1|AF121261_1	elongation factor 1-alpha 1 [Lilium longiflorum]
comp34763_c0_seq2	193.27	1551.73	0.972859	gi|4680249|gb|AAD27590.1|AF121261_1	elongation factor 1-alpha 1 [Lilium longiflorum]
comp31548_c0_seq1	27	467.19	0.97232	gi|566213754|ref|XP_002324871.2|	exostosin family protein [Populus trichocarpa] >gi|550317834|gb|EEF03436.2| exostosin family protein [Populus trichocarpa]
comp24357_c0_seq1	53	272	0.962653	gi|590593011|ref|XP_007017442.1|	F-box/RNI-like superfamily protein isoform 1 [Theobroma cacao] >gi|508722770|gb|EOY14667.1| F-box/RNI-like superfamily protein isoform 1 [Theobroma cacao]
comp32368_c0_seq5	256.4	1214.77	0.961945	gi|672892578|gb|AIK03054.1|	glutamine synthetase [Eichhornia crassipes]
comp32368_c0_seq3	540.44	2253.65	0.960289	gi|672892578|gb|AIK03054.1|	glutamine synthetase [Eichhornia crassipes]
comp34646_c1_seq14	124.48	639.89	0.965565	gi|211906518|gb|ACJ11752.1|	glyceraldehyde-3-phosphate dehydrogenase C subunit [Gossypium hirsutum]
comp30056_c0_seq1	16.01	233.27	0.96971	gi|414090075|ref|YP_007001295.1|	HC-Pro [Blue squill virus A]
comp30056_c2_seq1	2.35	130.34	0.966227	gi|25013520|ref|NP_734380.1|	HC-Pro protein [Cowpea aphid-borne mosaic virus]
comp29864_c0_seq4	10.34	110.16	0.963708	gi|190336497|ref|YP_001974437.1|	HC-Pro protein [Fritillary virus Y]
comp29864_c0_seq1	17.16	92.14	0.953379	gi|190336497|ref|YP_001974437.1|	HC-Pro protein [Fritillary virus Y]
comp29864_c0_seq3	21.93	148.14	0.962455	gi|190336497|ref|YP_001974437.1|	HC-Pro protein [Fritillary virus Y]
comp32286_c1_seq1	22.15	1610	0.974191	gi|186694325|gb|ACC86142.1|	heat shock protein 17.5 [Malus domestica]
comp30554_c0_seq8	99.21	2441.62	0.974397	gi|643431272|gb|AIA99449.1|	heat shock protein 17.6 [Medicago sativa]
comp30554_c0_seq7	141.28	1364.33	0.973307	gi|643431272|gb|AIA99449.1|	heat shock protein 17.6 [Medicago sativa]
comp30554_c0_seq4	162.1	1642.15	0.973779	gi|643431272|gb|AIA99449.1|	heat shock protein 17.6 [Medicago sativa]
comp30554_c0_seq6	197.91	1778.6	0.973542	gi|643431272|gb|AIA99449.1|	heat shock protein 17.6 [Medicago sativa]
comp30554_c0_seq5	679.76	7146.08	0.974244	gi|643431272|gb|AIA99449.1|	heat shock protein 17.6 [Medicago sativa]
comp34272_c1_seq1	27.38	151.94	0.959501	gi|255573627|ref|XP_002527736.1|	heat shock protein, putative [Ricinus communis] >gi|223532877|gb|EEF34649.1| heat shock protein, putative [Ricinus communis]
comp32849_c0_seq13	6.43	587.8	0.972946	gi|255547914|ref|XP_002515014.1|	heat shock protein, putative [Ricinus communis] >gi|223546065|gb|EEF47568.1| heat shock protein, putative [Ricinus communis]
comp33674_c1_seq2	238.7	4963.94	0.974559	gi|255585826|ref|XP_002533591.1|	heat-shock protein, putative [Ricinus communis] >gi|223526535|gb|EEF28796.1| heat-shock protein, putative [Ricinus communis]
comp33674_c1_seq6	574.6	8193.83	0.974571	gi|255585826|ref|XP_002533591.1|	heat-shock protein, putative [Ricinus communis] >gi|223526535|gb|EEF28796.1| heat-shock protein, putative [Ricinus communis]
comp17949_c0_seq1	22	215.01	0.968495	gi|372480667|gb|AEX94015.1|	hypothetical chloroplast RF19 (chloroplast) [Doryanthes palmeri]
comp6104_c0_seq1	227.91	3920.77	0.974515	gi|586648161|ref|XP_006828766.1|	hypothetical protein AMTR_s00001p00085970 [Amborella trichopoda] >gi|548833745|gb|ERM96182.1| hypothetical protein AMTR_s00001p00085970 [Amborella trichopoda]
comp27606_c0_seq1	21	108.02	0.955424	gi|586684944|ref|XP_006841543.1|	hypothetical protein AMTR_s00003p00166020 [Amborella trichopoda] >gi|548843564|gb|ERN03218.1| hypothetical protein AMTR_s00003p00166020 [Amborella trichopoda]
comp29400_c0_seq1	8.71	90	0.961327	gi|586708115|ref|XP_006846288.1|	hypothetical protein AMTR_s00012p00251030 [Amborella trichopoda] >gi|548849058|gb|ERN07963.1| hypothetical protein AMTR_s00012p00251030 [Amborella trichopoda]
comp29400_c0_seq4	21.67	121.15	0.957499	gi|586708115|ref|XP_006846288.1|	hypothetical protein AMTR_s00012p00251030 [Amborella trichopoda] >gi|548849058|gb|ERN07963.1| hypothetical protein AMTR_s00012p00251030 [Amborella trichopoda]
comp33008_c0_seq9	9.6	97.14	0.962206	gi|586712982|ref|XP_006847125.1|	hypothetical protein AMTR_s00017p00231540 [Amborella trichopoda] >gi|548850154|gb|ERN08706.1| hypothetical protein AMTR_s00017p00231540 [Amborella trichopoda]
comp24719_c0_seq1	11	72	0.953463	gi|586753916|ref|XP_006852678.1|	hypothetical protein AMTR_s00021p00250570 [Amborella trichopoda] >gi|548856289|gb|ERN14145.1| hypothetical protein AMTR_s00021p00250570 [Amborella trichopoda]
comp17860_c0_seq1	59	258	0.955873	gi|586742476|ref|XP_006850455.1|	hypothetical protein AMTR_s00035p00023210 [Amborella trichopoda] >gi|548854101|gb|ERN12036.1| hypothetical protein AMTR_s00035p00023210 [Amborella trichopoda]
comp34495_c0_seq1	29.96	320.57	0.970627	gi|586764897|ref|XP_006855163.1|	hypothetical protein AMTR_s00051p00079490 [Amborella trichopoda] >gi|548858916|gb|ERN16630.1| hypothetical protein AMTR_s00051p00079490 [Amborella trichopoda]
comp33909_c0_seq3	24.62	118.2	0.951589	gi|586647300|ref|XP_006828450.1|	hypothetical protein AMTR_s00060p00125310 [Amborella trichopoda] >gi|548833198|gb|ERM95866.1| hypothetical protein AMTR_s00060p00125310 [Amborella trichopoda]
comp32257_c1_seq6	10.27	67.43	0.952126	gi|586674901|ref|XP_006838218.1|	hypothetical protein AMTR_s00106p00155270 [Amborella trichopoda] >gi|548840676|gb|ERN00787.1| hypothetical protein AMTR_s00106p00155270 [Amborella trichopoda]
comp26164_c0_seq1	172.02	1853.86	0.973907	gi|586643405|ref|XP_006826756.1|	hypothetical protein AMTR_s00136p00069360 [Amborella trichopoda] >gi|548831176|gb|ERM93993.1| hypothetical protein AMTR_s00136p00069360 [Amborella trichopoda]
comp26164_c0_seq2	329.9	1453.92	0.960475	gi|586643405|ref|XP_006826756.1|	hypothetical protein AMTR_s00136p00069360 [Amborella trichopoda] >gi|548831176|gb|ERM93993.1| hypothetical protein AMTR_s00136p00069360 [Amborella trichopoda]
comp34491_c2_seq7	62.18	448.29	0.969738	gi|586645952|ref|XP_006827835.1|	hypothetical protein AMTR_s02071p00004290 [Amborella trichopoda] >gi|548832465|gb|ERM95251.1| hypothetical protein AMTR_s02071p00004290 [Amborella trichopoda]
comp10703_c0_seq2	6	163.07	0.967867	gi|297838013|ref|XP_002886888.1|	hypothetical protein ARALYDRAFT_475597 [Arabidopsis lyrata subsp. lyrata] >gi|297332729|gb|EFH63147.1| hypothetical protein ARALYDRAFT_475597 [Arabidopsis lyrata subsp. lyrata]
comp27449_c2_seq1	40.77	193.28	0.955868	gi|297798398|ref|XP_002867083.1|	hypothetical protein ARALYDRAFT_491124 [Arabidopsis lyrata subsp. lyrata] >gi|297312919|gb|EFH43342.1| hypothetical protein ARALYDRAFT_491124 [Arabidopsis lyrata subsp. lyrata]
comp31861_c1_seq2	42.05	171.48	0.952394	gi|646283586|gb|KDQ05630.1|	hypothetical protein BOTBODRAFT_122479, partial [Botryobasidium botryosum FD-172 SS1] >gi|646295020|gb|KDQ16185.1| hypothetical protein BOTBODRAFT_107195, partial [Botryobasidium botryosum FD-172 SS1]
comp31852_c0_seq3	3.51	96.29	0.963216	gi|565468388|ref|XP_006292074.1|	hypothetical protein CARUB_v10018269mg, partial [Capsella rubella] >gi|482560781|gb|EOA24972.1| hypothetical protein CARUB_v10018269mg, partial [Capsella rubella]
comp15186_c0_seq1	1	78	0.960963	gi|567875457|ref|XP_006430318.1|	hypothetical protein CICLE_v10013017mg [Citrus clementina] >gi|557532375|gb|ESR43558.1| hypothetical protein CICLE_v10013017mg [Citrus clementina]
comp33485_c0_seq18	70.71	690.96	0.972434	gi|567910511|ref|XP_006447569.1|	hypothetical protein CICLE_v10017018mg [Citrus clementina] >gi|557550180|gb|ESR60809.1| hypothetical protein CICLE_v10017018mg [Citrus clementina]
comp29866_c0_seq1	104.96	440.56	0.957571	gi|641853231|gb|KDO72090.1|	hypothetical protein CISIN_1g0000092mg, partial [Citrus sinensis]
comp29205_c0_seq2	169.63	712.95	0.958872	gi|641834973|gb|KDO53957.1|	hypothetical protein CISIN_1g007936mg [Citrus sinensis]
comp31539_c0_seq3	19.33	98.95	0.954217	gi|641860813|gb|KDO79502.1|	hypothetical protein CISIN_1g009052mg [Citrus sinensis]
comp29941_c0_seq1	8.68	152.37	0.967128	gi|641846608|gb|KDO65491.1|	hypothetical protein CISIN_1g028463mg [Citrus sinensis]
comp32286_c0_seq1	6	103.48	0.963786	gi|641850372|gb|KDO69245.1|	hypothetical protein CISIN_1g037294mg [Citrus sinensis]
comp32076_c0_seq5	3.58	52.17	0.952037	gi|629125265|gb|KCW89690.1|	hypothetical protein EUGRSUZ_A01955 [Eucalyptus grandis] >gi|629125266|gb|KCW89691.1| hypothetical protein EUGRSUZ_A01955 [Eucalyptus grandis]
comp33039_c0_seq1	248.12	1262.06	0.966653	gi|629125697|gb|KCW90122.1|	hypothetical protein EUGRSUZ_A02311 [Eucalyptus grandis]
comp21938_c0_seq1	73.75	456	0.968006	gi|629121291|gb|KCW85781.1|	hypothetical protein EUGRSUZ_B02532 [Eucalyptus grandis]
comp30050_c0_seq2	36.97	226.97	0.965151	gi|629121683|gb|KCW86173.1|	hypothetical protein EUGRSUZ_B02866 [Eucalyptus grandis]
comp30050_c0_seq1	81.03	346.03	0.956791	gi|629121683|gb|KCW86173.1|	hypothetical protein EUGRSUZ_B02866 [Eucalyptus grandis]
comp30367_c0_seq1	609.53	2867.14	0.962597	gi|629117238|gb|KCW81913.1|	hypothetical protein EUGRSUZ_C03290 [Eucalyptus grandis]
comp32079_c0_seq5	1.34	116.07	0.965347	gi|629113122|gb|KCW78082.1|	hypothetical protein EUGRSUZ_D02302 [Eucalyptus grandis]
comp32079_c0_seq2	2	166.67	0.968143	gi|629113122|gb|KCW78082.1|	hypothetical protein EUGRSUZ_D02302 [Eucalyptus grandis]
comp32079_c0_seq4	3.1	424.26	0.97219	gi|629113122|gb|KCW78082.1|	hypothetical protein EUGRSUZ_D02302 [Eucalyptus grandis]
comp34647_c1_seq1	35.23	143.45	0.950934	gi|629102651|gb|KCW68120.1|	hypothetical protein EUGRSUZ_F01794 [Eucalyptus grandis]
comp31612_c0_seq1	2	47.08	0.950347	gi|629098711|gb|KCW64476.1|	hypothetical protein EUGRSUZ_G02085 [Eucalyptus grandis]
comp33087_c0_seq7	77.67	339.41	0.957166	gi|629085790|gb|KCW52147.1|	hypothetical protein EUGRSUZ_J01592 [Eucalyptus grandis]
comp28157_c0_seq4	46.56	441.17	0.971341	gi|475546902|gb|EMT10774.1|	hypothetical protein F775_06822 [Aegilops tauschii]
comp28157_c0_seq1	50.26	231.32	0.956707	gi|475546902|gb|EMT10774.1|	hypothetical protein F775_06822 [Aegilops tauschii]
comp28157_c0_seq3	729.32	3636.92	0.967335	gi|475546902|gb|EMT10774.1|	hypothetical protein F775_06822 [Aegilops tauschii]
comp19959_c0_seq1	4	72	0.959089	gi|475610594|gb|EMT27788.1|	hypothetical protein F775_11853 [Aegilops tauschii]
comp33534_c3_seq3	24	235.33	0.968952	gi|475582025|gb|EMT19007.1|	hypothetical protein F775_43266 [Aegilops tauschii]
comp19999_c0_seq2	5	55	0.952889	gi|475626918|gb|EMT33517.1|	hypothetical protein F775_52308 [Aegilops tauschii]
comp27388_c0_seq1	225.03	1730.32	0.972	gi|643739173|gb|KDP44987.1|	hypothetical protein JCGZ_01487 [Jatropha curcas]
comp27052_c0_seq2	22.51	183.27	0.966803	gi|643732950|gb|KDP39939.1|	hypothetical protein JCGZ_03470 [Jatropha curcas]
comp31472_c0_seq4	25.89	130.77	0.95742	gi|643741722|gb|KDP47113.1|	hypothetical protein JCGZ_03921 [Jatropha curcas]
comp17530_c0_seq1	99	511.97	0.965019	gi|643741259|gb|KDP46763.1|	hypothetical protein JCGZ_06551 [Jatropha curcas]
comp31309_c0_seq2	17.59	187.5	0.967987	gi|643722654|gb|KDP32404.1|	hypothetical protein JCGZ_13329 [Jatropha curcas]
comp34592_c0_seq3	62.97	290.65	0.95792	gi|643717032|gb|KDP28658.1|	hypothetical protein JCGZ_14429 [Jatropha curcas]
comp32944_c0_seq1	106.74	1800.19	0.974235	gi|643703623|gb|KDP20687.1|	hypothetical protein JCGZ_21158 [Jatropha curcas]
comp34478_c0_seq1	9.96	77.37	0.95669	gi|643733747|gb|KDP40590.1|	hypothetical protein JCGZ_24589 [Jatropha curcas]
comp26824_c0_seq2	2	96	0.96345	gi|587872909|gb|EXB62122.1|	hypothetical protein L484_003351 [Morus notabilis]
comp32286_c2_seq2	14.72	1216.4	0.973928	gi|587839836|gb|EXB30484.1|	hypothetical protein L484_006034 [Morus notabilis]
comp32286_c2_seq1	153.28	2304.5	0.974335	gi|587839836|gb|EXB30484.1|	hypothetical protein L484_006034 [Morus notabilis]
comp33701_c1_seq1	21.65	223.72	0.969025	gi|527209894|gb|EPS74503.1|	hypothetical protein M569_00220, partial [Genlisea aurea]
comp17667_c0_seq1	3997.2	36048.6	0.973969	gi|527209896|gb|EPS74505.1|	hypothetical protein M569_00222, partial [Genlisea aurea]
comp27874_c1_seq2	28	239.9	0.968426	gi|527209593|gb|EPS74270.1|	hypothetical protein M569_00480, partial [Genlisea aurea]
comp21725_c0_seq1	15	271.88	0.970488	gi|527209459|gb|EPS74167.1|	hypothetical protein M569_00588, partial [Genlisea aurea]
comp34223_c1_seq1	12	88	0.958601	gi|527187852|gb|EPS60183.1|	hypothetical protein M569_14621, partial [Genlisea aurea]
comp34723_c0_seq1	9.38	197.03	0.968943	gi|604327394|gb|EYU33210.1|	hypothetical protein MIMGU_mgv1a002616mg [Erythranthe guttata]
comp34646_c1_seq2	11.14	111.43	0.963789	gi|604303722|gb|EYU23146.1|	hypothetical protein MIMGU_mgv1a009579mg [Erythranthe guttata]
comp34646_c1_seq10	519.53	2169.48	0.960264	gi|604303722|gb|EYU23146.1|	hypothetical protein MIMGU_mgv1a009579mg [Erythranthe guttata]
comp24790_c0_seq1	37	217.84	0.962195	gi|604303868|gb|EYU23240.1|	hypothetical protein MIMGU_mgv1a015489mg [Erythranthe guttata]
comp29044_c1_seq1	33	201	0.964393	gi|604320861|gb|EYU31635.1|	hypothetical protein MIMGU_mgv1a025572mg [Erythranthe guttata]
comp17667_c1_seq1	844	8836.08	0.974255	gi|357458593|ref|XP_003599577.1|	hypothetical protein MTR_3g035650 [Medicago truncatula] >gi|355488625|gb|AES69828.1| hypothetical protein MTR_3g035650 [Medicago truncatula]
comp33922_c3_seq1	60	373	0.967375	gi|357467741|ref|XP_003604155.1|	hypothetical protein MTR_4g006050 [Medicago truncatula]
comp33922_c4_seq1	4309.05	55499	0.974532	gi|357479879|ref|XP_003610225.1|	hypothetical protein MTR_4g129340 [Medicago truncatula]
comp33325_c0_seq5	1.27	62.84	0.957185	gi|631388938|ref|XP_007928849.1|	hypothetical protein MYCFIDRAFT_54532 [Pseudocercospora fijiensis CIRAD86] >gi|452980740|gb|EME80501.1| hypothetical protein MYCFIDRAFT_54532 [Pseudocercospora fijiensis CIRAD86]
comp34321_c2_seq29	67.17	331.74	0.958844	gi|57013929|ref|YP_173402.1|	hypothetical protein NitaMp056 [Nicotiana tabacum] >gi|56806565|dbj|BAD83466.1| hypothetical protein (mitochondrion) [Nicotiana tabacum]
comp31658_c1_seq1	83.34	344.18	0.956587	gi|218188785|gb|EEC71212.1|	hypothetical protein OsI_03132 [Oryza sativa Indica Group]
comp24657_c0_seq6	16.06	87.53	0.952753	gi|218199182|gb|EEC81609.1|	hypothetical protein OsI_25110 [Oryza sativa Indica Group]
comp30849_c0_seq6	10.99	212.22	0.969324	gi|222618986|gb|EEE55118.1|	hypothetical protein OsJ_02894 [Oryza sativa Japonica Group]
comp28581_c0_seq2	15.85	262.42	0.9703	gi|222625370|gb|EEE59502.1|	hypothetical protein OsJ_11744 [Oryza sativa Japonica Group]
comp27118_c0_seq3	1	389	0.982656	gi|222636254|gb|EEE66386.1|	hypothetical protein OsJ_22712 [Oryza sativa Japonica Group]
comp29314_c0_seq2	4.43	78.59	0.960396	gi|222636692|gb|EEE66824.1|	hypothetical protein OsJ_23588 [Oryza sativa Japonica Group]
comp21551_c0_seq1	9	159	0.967494	gi|78103306|ref|YP_358581.1|	hypothetical protein PhapfoPp032 [Phalaenopsis aphrodite subsp. formosana] >gi|58802836|gb|AAW82556.1| hypothetical protein [Phalaenopsis aphrodite subsp. formosana]
comp17750_c0_seq1	319.38	1250.39	0.950993	gi|593705989|ref|XP_007153351.1|	hypothetical protein PHAVU_003G028100g [Phaseolus vulgaris] >gi|561026705|gb|ESW25345.1| hypothetical protein PHAVU_003G028100g [Phaseolus vulgaris]
comp32359_c0_seq6	8.81	276.17	0.970644	gi|593701423|ref|XP_007151129.1|	hypothetical protein PHAVU_004G020300g [Phaseolus vulgaris] >gi|561024438|gb|ESW23123.1| hypothetical protein PHAVU_004G020300g [Phaseolus vulgaris]
comp32359_c0_seq2	15.46	345.23	0.971435	gi|593701423|ref|XP_007151129.1|	hypothetical protein PHAVU_004G020300g [Phaseolus vulgaris] >gi|561024438|gb|ESW23123.1| hypothetical protein PHAVU_004G020300g [Phaseolus vulgaris]
comp26370_c0_seq1	4	51	0.95143	gi|566180217|ref|XP_002310678.2|	hypothetical protein POPTR_0007s08180g [Populus trichocarpa] >gi|550334398|gb|EEE91128.2| hypothetical protein POPTR_0007s08180g [Populus trichocarpa]
comp28671_c0_seq1	29	164	0.960198	gi|566180891|ref|XP_002310186.2|	hypothetical protein POPTR_0007s12050g [Populus trichocarpa] >gi|550334708|gb|EEE90636.2| hypothetical protein POPTR_0007s12050g [Populus trichocarpa]
comp32752_c0_seq5	27.2	460.62	0.972278	gi|566198334|ref|XP_002318832.2|	hypothetical protein POPTR_0012s13570g [Populus trichocarpa] >gi|550327058|gb|EEE97052.2| hypothetical protein POPTR_0012s13570g [Populus trichocarpa]
comp32752_c0_seq2	85.66	347.47	0.956595	gi|566198334|ref|XP_002318832.2|	hypothetical protein POPTR_0012s13570g [Populus trichocarpa] >gi|550327058|gb|EEE97052.2| hypothetical protein POPTR_0012s13570g [Populus trichocarpa]
comp30297_c0_seq1	26	193	0.966063	gi|596085684|ref|XP_007221302.1|	hypothetical protein PRUPE_ppa001870mg [Prunus persica] >gi|462417936|gb|EMJ22501.1| hypothetical protein PRUPE_ppa001870mg [Prunus persica]
comp34199_c0_seq1	53.16	376.96	0.969179	gi|595827208|ref|XP_007205695.1|	hypothetical protein PRUPE_ppa009729mg [Prunus persica] >gi|462401337|gb|EMJ06894.1| hypothetical protein PRUPE_ppa009729mg [Prunus persica]
comp34199_c0_seq2	55.17	221.54	0.954242	gi|595827208|ref|XP_007205695.1|	hypothetical protein PRUPE_ppa009729mg [Prunus persica] >gi|462401337|gb|EMJ06894.1| hypothetical protein PRUPE_ppa009729mg [Prunus persica]
comp32138_c3_seq3	95.44	529.43	0.965743	gi|595792899|ref|XP_007200198.1|	hypothetical protein PRUPE_ppa016013mg, partial [Prunus persica] >gi|462395598|gb|EMJ01397.1| hypothetical protein PRUPE_ppa016013mg, partial [Prunus persica]
comp31015_c0_seq1	11	135.35	0.965962	gi|242033227|ref|XP_002464008.1|	hypothetical protein SORBIDRAFT_01g010510 [Sorghum bicolor] >gi|241917862|gb|EER91006.1| hypothetical protein SORBIDRAFT_01g010510 [Sorghum bicolor]
comp30773_c1_seq3	13.66	78.48	0.951552	gi|242041877|ref|XP_002468333.1|	hypothetical protein SORBIDRAFT_01g043940 [Sorghum bicolor] >gi|241922187|gb|EER95331.1| hypothetical protein SORBIDRAFT_01g043940 [Sorghum bicolor]
comp22761_c1_seq1	6.31	65.89	0.956154	gi|242037287|ref|XP_002466038.1|	hypothetical protein SORBIDRAFT_01g050400 [Sorghum bicolor] >gi|241919892|gb|EER93036.1| hypothetical protein SORBIDRAFT_01g050400 [Sorghum bicolor]
comp31777_c0_seq8	144.32	729.81	0.965841	gi|242063564|ref|XP_002453071.1|	hypothetical protein SORBIDRAFT_04g037790 [Sorghum bicolor] >gi|241932902|gb|EES06047.1| hypothetical protein SORBIDRAFT_04g037790 [Sorghum bicolor]
comp27434_c0_seq1	35	158.76	0.953936	gi|242072242|ref|XP_002446057.1|	hypothetical protein SORBIDRAFT_06g001120 [Sorghum bicolor] >gi|241937240|gb|EES10385.1| hypothetical protein SORBIDRAFT_06g001120 [Sorghum bicolor]
comp24637_c0_seq1	33	147	0.951957	gi|242077224|ref|XP_002448548.1|	hypothetical protein SORBIDRAFT_06g028840 [Sorghum bicolor] >gi|241939731|gb|EES12876.1| hypothetical protein SORBIDRAFT_06g028840 [Sorghum bicolor]
comp29976_c1_seq1	18.04	91.18	0.95306	gi|242078333|ref|XP_002443935.1|	hypothetical protein SORBIDRAFT_07g004650 [Sorghum bicolor] >gi|241940285|gb|EES13430.1| hypothetical protein SORBIDRAFT_07g004650 [Sorghum bicolor]
comp34757_c0_seq1	32	403	0.971746	gi|147777887|emb|CAN77974.1|	hypothetical protein VITISV_006175 [Vitis vinifera]
comp34692_c0_seq3	9	358.33	0.971628	gi|147780218|emb|CAN72427.1|	hypothetical protein VITISV_008825 [Vitis vinifera]
comp27683_c0_seq1	2.37	268.59	0.970625	gi|557245718|emb|CDJ36348.1|	hypothetical protein, conserved [Eimeria mitis]
comp34423_c1_seq3	30.52	178.48	0.960838	gi|316996028|dbj|BAD83547.2|	hypothetical protein, partial (mitochondrion) [Nicotiana tabacum]
comp34423_c1_seq1	38.77	161.8	0.952023	gi|316996028|dbj|BAD83547.2|	hypothetical protein, partial (mitochondrion) [Nicotiana tabacum]
comp34423_c1_seq2	39.7	184.54	0.955406	gi|316996028|dbj|BAD83547.2|	hypothetical protein, partial (mitochondrion) [Nicotiana tabacum]
comp10795_c0_seq1	10	68	0.952466	gi|566163822|ref|XP_002303981.2|	kinase family protein [Populus trichocarpa] >gi|550343663|gb|EEE78960.2| kinase family protein [Populus trichocarpa]
comp28209_c0_seq2	10.33	92.13	0.960499	gi|399139292|gb|AFP23421.1|	linalool synthase [Freesia hybrid cultivar]
comp28209_c0_seq4	1178.08	8768.74	0.9724	gi|399139292|gb|AFP23421.1|	linalool synthase [Freesia hybrid cultivar]
comp30935_c0_seq4	152	607.53	0.958439	gi|283138022|gb|ADB12472.1|	lipid transfer protein, partial [Crocus sativus]
comp32188_c0_seq2	10.75	116.32	0.964312	gi|657383980|gb|AES94465.2|	LRR receptor-like kinase family protein [Medicago truncatula]
comp28545_c0_seq1	15	116.99	0.962107	gi|587929809|gb|EXC16951.1|	Lysine-specific demethylase 3B [Morus notabilis]
comp35195_c0_seq1	1	72	0.959773	gi|372450323|gb|AEX92969.1|	MADS box protein 5, partial [Agave tequilana]
comp17184_c1_seq1	14	93	0.957614	gi|46917358|dbj|BAD18011.1|	MADS-box transcription factor [Asparagus virgatus]
comp31975_c1_seq1	2	76	0.960399	gi|499069243|gb|AGL72764.1|	maturase-like protein (chloroplast) [Crocus cartwrightianus]
comp30237_c0_seq3	36.21	220.15	0.96493	gi|224054348|ref|XP_002298215.1|	mitochondrial substrate carrier family protein [Populus trichocarpa] >gi|222845473|gb|EEE83020.1| mitochondrial substrate carrier family protein [Populus trichocarpa]
comp30895_c0_seq4	16.99	114.1	0.960074	gi|475653387|gb|AGI60278.1|	m-type thioredoxin protein 1 [Dendrobium officinale]
comp27232_c0_seq1	785.4	2986.36	0.951631	gi|332268657|gb|AEE37094.1|	MYB transcription factor [Crocus sativus]
comp29476_c0_seq1	19	193.35	0.968169	gi|530279523|gb|AGT17323.1|	NAD-dependent epimerase/dehydratase [Saccharum hybrid cultivar R570]
comp34465_c1_seq16	92.4	746.61	0.971983	gi|194033221|ref|YP_002000558.1|	NADH dehydrogenase subunit 6 [Oryza sativa Japonica Group] >gi|60498739|dbj|BAC19862.2| NADH dehydrogenase subunit 6 [Oryza sativa Japonica Group]
comp34491_c3_seq3	8	59.96	0.951339	gi|37721290|gb|AAN32049.1|	NADH dehydrogenase subunit B [Iris missouriensis]
comp34491_c2_seq32	22.31	273.07	0.970302	gi|552546135|ref|YP_008592685.1|	NADH-plastoquinone oxidoreductase subunit 2 (chloroplast) [Berberis bealei] >gi|536462726|gb|AGU37091.1| NADH-plastoquinone oxidoreductase subunit 2 (chloroplast) [Berberis bealei]
comp34491_c2_seq29	34.26	207.76	0.964581	gi|552546135|ref|YP_008592685.1|	NADH-plastoquinone oxidoreductase subunit 2 (chloroplast) [Berberis bealei] >gi|536462726|gb|AGU37091.1| NADH-plastoquinone oxidoreductase subunit 2 (chloroplast) [Berberis bealei]
comp34491_c2_seq13	68.58	506.09	0.970118	gi|552546135|ref|YP_008592685.1|	NADH-plastoquinone oxidoreductase subunit 2 (chloroplast) [Berberis bealei] >gi|536462726|gb|AGU37091.1| NADH-plastoquinone oxidoreductase subunit 2 (chloroplast) [Berberis bealei]
comp9302_c0_seq1	7	85	0.961075	gi|372486385|gb|AEX96827.1|	NADH-plastoquinone oxidoreductase subunit J (chloroplast) [Xanthorrhoea preissii]
comp32082_c0_seq1	11.08	69.32	0.95229	gi|590672324|ref|XP_007038579.1|	Non-intrinsic ABC protein 8 isoform 1 [Theobroma cacao] >gi|508775824|gb|EOY23080.1| Non-intrinsic ABC protein 8 isoform 1 [Theobroma cacao]
comp30433_c0_seq2	1	169.58	0.968284	NULL	NULL
comp9780_c0_seq2	1	166.25	0.968179	NULL	NULL
comp18361_c0_seq1	1	163.43	0.968068	NULL	NULL
comp22139_c0_seq1	1	139	0.966852	NULL	NULL
comp34577_c7_seq16	1	98	0.963789	NULL	NULL
comp22839_c0_seq1	1	85	0.962133	NULL	NULL
comp34307_c0_seq10	1	70	0.959328	NULL	NULL
comp20025_c0_seq1	1	67	0.958573	NULL	NULL
comp33476_c5_seq7	1	65.41	0.95806	NULL	NULL
comp34989_c0_seq1	1	57	0.955507	NULL	NULL
comp32190_c5_seq9	1	53	0.953938	NULL	NULL
comp21527_c0_seq1	1	51.01	0.953048	NULL	NULL
comp24269_c1_seq2	1	48.07	0.951513	NULL	NULL
comp33628_c4_seq4	1	46.79	0.950347	NULL	NULL
comp28530_c0_seq2	1.02	132.81	0.966479	NULL	NULL
comp32313_c0_seq2	1.41	48.32	0.950949	NULL	NULL
comp28745_c0_seq2	1.46	48.38	0.950949	NULL	NULL
comp30385_c0_seq2	1.49	65.89	0.95806	NULL	NULL
comp30385_c0_seq1	1.51	195.47	0.969134	NULL	NULL
comp33476_c3_seq3	1.7	88.1	0.962387	NULL	NULL
comp17287_c0_seq1	2	176	0.968507	NULL	NULL
comp28143_c0_seq1	2	150.63	0.967394	NULL	NULL
comp34785_c0_seq6	2	114.5	0.965198	NULL	NULL
comp30655_c0_seq1	2	99	0.963789	NULL	NULL
comp27476_c0_seq5	2	76	0.960399	NULL	NULL
comp24975_c0_seq2	2	71.37	0.959328	NULL	NULL
comp14147_c0_seq1	2	60.51	0.956181	NULL	NULL
comp34252_c3_seq14	2	55.41	0.95435	NULL	NULL
comp33628_c4_seq3	2	52.48	0.953048	NULL	NULL
comp25045_c1_seq1	2	47	0.950347	NULL	NULL
comp31893_c0_seq4	2.25	72.49	0.959555	NULL	NULL
comp21812_c0_seq1	2.88	68	0.958329	NULL	NULL
comp12274_c0_seq1	2.89	57	0.95478	NULL	NULL
comp34654_c4_seq33	2.97	66.18	0.957747	NULL	NULL
comp34016_c3_seq3	3	115	0.965198	NULL	NULL
comp34301_c0_seq5	3	103	0.964127	NULL	NULL
comp28262_c0_seq4	3	92.13	0.962821	NULL	NULL
comp34915_c0_seq1	3	87	0.962133	NULL	NULL
comp21297_c0_seq1	3	64.03	0.957185	NULL	NULL
comp24772_c0_seq2	3	61	0.956181	NULL	NULL
comp15976_c0_seq1	3	58	0.955135	NULL	NULL
comp20506_c0_seq1	3	57	0.95478	NULL	NULL
comp21449_c0_seq2	3	51.02	0.952051	NULL	NULL
comp26808_c0_seq2	3	51	0.952051	NULL	NULL
comp5849_c0_seq1	3	51	0.952051	NULL	NULL
comp19165_c0_seq1	3	49	0.950942	NULL	NULL
comp23824_c0_seq1	3.1	60.86	0.955848	NULL	NULL
comp33520_c0_seq1	3.65	58.88	0.955127	NULL	NULL
comp21297_c1_seq1	3.81	112.34	0.964905	NULL	NULL
comp19987_c0_seq2	4	107	0.96444	NULL	NULL
comp35037_c0_seq1	4	90	0.962387	NULL	NULL
comp27149_c0_seq1	4	88.91	0.962133	NULL	NULL
comp25449_c1_seq1	4	71.08	0.958829	NULL	NULL
comp13434_c0_seq1	4	69.73	0.958326	NULL	NULL
comp15305_c0_seq1	4	61	0.955835	NULL	NULL
comp34353_c1_seq1	4	58.67	0.954763	NULL	NULL
comp34290_c0_seq4	4	52	0.952013	NULL	NULL
comp30859_c0_seq2	4	51	0.95143	NULL	NULL
comp34207_c1_seq15	4.12	68.61	0.958052	NULL	NULL
comp34750_c4_seq7	4.24	79.76	0.960589	NULL	NULL
comp19009_c0_seq2	4.41	64.75	0.956807	NULL	NULL
comp30045_c0_seq2	4.47	122.35	0.965553	NULL	NULL
comp33476_c5_seq9	4.5	57	0.953855	NULL	NULL
comp11976_c0_seq2	4.65	52.58	0.951354	NULL	NULL
comp34558_c0_seq8	4.71	97.38	0.963216	NULL	NULL
comp34542_c1_seq13	4.76	71.7	0.958561	NULL	NULL
comp22599_c1_seq1	4.99	51.69	0.950612	NULL	NULL
comp6341_c0_seq1	5	168	0.968104	NULL	NULL
comp34106_c3_seq7	5	119	0.965347	NULL	NULL
comp19570_c0_seq1	5	109	0.964539	NULL	NULL
comp21408_c1_seq1	5	99.6	0.96345	NULL	NULL
comp23709_c0_seq2	5	89.86	0.962131	NULL	NULL
comp34343_c3_seq1	5	82	0.960955	NULL	NULL
comp27967_c0_seq2	5	77	0.959974	NULL	NULL
comp27103_c3_seq2	5	74.55	0.959311	NULL	NULL
comp25817_c0_seq2	5	63.08	0.956098	NULL	NULL
comp34652_c5_seq7	5	54.67	0.952241	NULL	NULL
comp33616_c2_seq8	5.2	67.35	0.95742	NULL	NULL
comp11991_c0_seq2	5.3	164	0.967911	NULL	NULL
comp33844_c0_seq1	5.54	61.13	0.954976	NULL	NULL
comp34542_c1_seq10	6	122.35	0.96548	NULL	NULL
comp33569_c3_seq31	6	114.25	0.964905	NULL	NULL
comp29624_c0_seq1	6	113.15	0.964829	NULL	NULL
comp13736_c0_seq1	6	69.31	0.957588	NULL	NULL
comp10121_c0_seq1	6	65	0.956158	NULL	NULL
comp21009_c1_seq1	6	61.29	0.954797	NULL	NULL
comp25918_c0_seq1	6	59	0.953711	NULL	NULL
comp34654_c4_seq8	6	59	0.953711	NULL	NULL
comp10520_c0_seq1	6	54	0.951412	NULL	NULL
comp33101_c4_seq16	6.39	84.91	0.961115	NULL	NULL
comp33101_c4_seq8	6.61	73.43	0.958415	NULL	NULL
comp32691_c0_seq6	6.61	60.42	0.953708	NULL	NULL
comp33214_c5_seq8	6.7	71.15	0.957725	NULL	NULL
comp25629_c1_seq1	7	73411.1	0.999975	NULL	NULL
comp30611_c0_seq2	7	89.4	0.961721	NULL	NULL
comp34749_c0_seq2	7	63.81	0.954864	NULL	NULL
comp18509_c0_seq1	7	61	0.953614	NULL	NULL
comp20487_c0_seq1	7	57	0.951858	NULL	NULL
comp10880_c0_seq1	7.03	80.96	0.960021	NULL	NULL
comp13872_c0_seq1	7.24	60.95	0.953161	NULL	NULL
comp34671_c0_seq24	7.31	56.87	0.950434	NULL	NULL
comp32539_c0_seq8	7.79	74.52	0.957934	NULL	NULL
comp19744_c0_seq1	8	59	0.951292	NULL	NULL
comp34106_c3_seq9	8	58.52	0.950859	NULL	NULL
comp33761_c0_seq13	8	57	0.950384	NULL	NULL
comp32062_c2_seq13	8.02	231.95	0.969872	NULL	NULL
comp21661_c0_seq2	8.07	58.38	0.950856	NULL	NULL
comp33184_c1_seq1	8.2	84.37	0.960452	NULL	NULL
comp34194_c0_seq15	8.48	219.75	0.969592	NULL	NULL
comp32280_c0_seq1	8.66	74.34	0.957163	NULL	NULL
comp33101_c1_seq1	9	218.71	0.969542	NULL	NULL
comp24734_c0_seq1	9	122.33	0.965231	NULL	NULL
comp6157_c0_seq1	9	100	0.962927	NULL	NULL
comp34025_c1_seq1	9	78.22	0.958162	NULL	NULL
comp33320_c0_seq3	9.38	73.12	0.955605	NULL	NULL
comp28879_c0_seq14	9.55	94.57	0.961635	NULL	NULL
comp9508_c0_seq2	9.65	313.72	0.971142	NULL	NULL
comp32920_c0_seq1	9.78	79.63	0.958139	NULL	NULL
comp33608_c0_seq4	9.84	232.99	0.969872	NULL	NULL
comp21627_c0_seq1	10	250	0.970213	NULL	NULL
comp5369_c0_seq1	10	101	0.962748	NULL	NULL
comp21606_c0_seq1	10	89	0.96017	NULL	NULL
comp25065_c0_seq1	10	80	0.958366	NULL	NULL
comp20573_c0_seq1	10	78	0.956948	NULL	NULL
comp33869_c4_seq3	10	75.86	0.956187	NULL	NULL
comp21231_c0_seq1	10	68	0.952466	NULL	NULL
comp34446_c0_seq4	10.73	83.44	0.957845	NULL	NULL
comp22062_c1_seq1	11	198	0.968941	NULL	NULL
comp30545_c0_seq1	11	94.99	0.960812	NULL	NULL
comp34604_c1_seq3	11	93.98	0.960637	NULL	NULL
comp23260_c0_seq2	11	71.64	0.953102	NULL	NULL
comp34706_c6_seq3	11	66	0.951244	NULL	NULL
comp32210_c1_seq6	11.22	70.52	0.952601	NULL	NULL
comp34585_c3_seq1	12	72	0.952932	NULL	NULL
comp31986_c1_seq8	12.1	88.49	0.958601	NULL	NULL
comp28063_c0_seq3	12.24	97.31	0.960133	NULL	NULL
comp31137_c0_seq9	12.6	158.21	0.967164	NULL	NULL
comp24505_c0_seq1	12.79	92	0.959145	NULL	NULL
comp30245_c0_seq1	12.9	93.07	0.959317	NULL	NULL
comp33054_c0_seq2	12.92	90.44	0.958771	NULL	NULL
comp34298_c2_seq7	12.97	82.9	0.955448	NULL	NULL
comp33101_c4_seq14	13	113	0.962961	NULL	NULL
comp23711_c0_seq1	13	77.03	0.951552	NULL	NULL
comp32061_c0_seq3	13.06	81.52	0.955199	NULL	NULL
comp34418_c1_seq1	13.73	1000.46	0.973746	NULL	NULL
comp32169_c0_seq9	13.78	83.05	0.955437	NULL	NULL
comp35007_c0_seq1	14	154	0.966799	NULL	NULL
comp34772_c2_seq5	14.13	76.85	0.950442	NULL	NULL
comp22335_c0_seq1	14.13	75.66	0.950165	NULL	NULL
comp33158_c2_seq1	14.89	340	0.971388	NULL	NULL
comp32481_c1_seq1	15	134.91	0.965059	NULL	NULL
comp21275_c0_seq1	15	118	0.962298	NULL	NULL
comp19297_c0_seq1	15	103.14	0.958947	NULL	NULL
comp25040_c0_seq1	15	89	0.953891	NULL	NULL
comp6247_c0_seq2	15	80	0.951309	NULL	NULL
comp15297_c0_seq1	15.01	88	0.953479	NULL	NULL
comp19502_c0_seq1	15.23	98.04	0.957923	NULL	NULL
comp34482_c0_seq4	15.41	117.31	0.962107	NULL	NULL
comp22779_c0_seq1	15.68	82	0.951471	NULL	NULL
comp33679_c1_seq5	15.71	127.7	0.963943	NULL	NULL
comp34197_c0_seq4	16	127	0.962991	NULL	NULL
comp24961_c0_seq1	16	93	0.954455	NULL	NULL
comp32172_c0_seq6	16	88.69	0.953443	NULL	NULL
comp32280_c0_seq4	16.09	165.88	0.967105	NULL	NULL
comp27943_c0_seq2	16.23	121.19	0.962351	NULL	NULL
comp9594_c0_seq1	17	111	0.959728	NULL	NULL
comp34772_c2_seq2	17.06	164.31	0.966706	NULL	NULL
comp30738_c0_seq2	17.1	95.48	0.954614	NULL	NULL
comp33114_c0_seq6	17.53	89.54	0.952867	NULL	NULL
comp21301_c0_seq1	17.67	106.31	0.958771	NULL	NULL
comp28761_c1_seq1	18	93.24	0.953471	NULL	NULL
comp21301_c0_seq2	18.33	95.49	0.953845	NULL	NULL
comp31919_c0_seq1	18.54	99.93	0.954645	NULL	NULL
comp29870_c0_seq4	18.6	99.89	0.954645	NULL	NULL
comp34750_c4_seq2	18.82	98.4	0.954234	NULL	NULL
comp27621_c0_seq1	18.83	166.01	0.96618	NULL	NULL
comp34750_c4_seq8	18.92	198.98	0.968368	NULL	NULL
comp34508_c2_seq1	19	151.9	0.965346	NULL	NULL
comp32636_c0_seq2	19.04	104.18	0.955255	NULL	NULL
comp12471_c0_seq1	20.01	125.89	0.960756	NULL	NULL
comp25475_c1_seq1	20.26	122.88	0.960468	NULL	NULL
comp30392_c0_seq1	20.8	121.88	0.957741	NULL	NULL
comp30099_c0_seq32	20.83	152.95	0.964346	NULL	NULL
comp30309_c3_seq1	21	105	0.955014	NULL	NULL
comp34047_c0_seq7	21.01	109	0.955426	NULL	NULL
comp34418_c1_seq9	21.04	158.31	0.964664	NULL	NULL
comp34190_c0_seq7	21.22	132.26	0.961241	NULL	NULL
comp34399_c0_seq28	21.69	117.5	0.956553	NULL	NULL
comp32252_c0_seq1	22	224.98	0.969025	NULL	NULL
comp25729_c0_seq1	22	124	0.957815	NULL	NULL
comp24200_c0_seq1	22	118	0.956665	NULL	NULL
comp34629_c3_seq1	22.07	129.83	0.958323	NULL	NULL
comp34418_c1_seq21	22.26	1536.5	0.974146	NULL	NULL
comp34577_c7_seq10	22.56	237.23	0.96933	NULL	NULL
comp6396_c0_seq1	23	113	0.951202	NULL	NULL
comp28465_c1_seq1	23.03	111.99	0.950909	NULL	NULL
comp34552_c1_seq7	23.32	135.04	0.958625	NULL	NULL
comp33960_c1_seq5	23.55	586.11	0.972864	NULL	NULL
comp34298_c2_seq8	23.67	125.23	0.957146	NULL	NULL
comp28796_c0_seq5	23.92	126.56	0.957256	NULL	NULL
comp33937_c3_seq7	24	115	0.951331	NULL	NULL
comp34314_c0_seq6	25.38	123.11	0.952036	NULL	NULL
comp34033_c0_seq4	25.88	220.97	0.968017	NULL	NULL
comp19631_c0_seq1	26	146	0.959236	NULL	NULL
comp33214_c5_seq9	26.6	166.64	0.963067	NULL	NULL
comp29409_c0_seq1	28.22	130.92	0.952319	NULL	NULL
comp34790_c2_seq7	29.12	129.34	0.950736	NULL	NULL
comp25475_c1_seq2	29.74	571.18	0.972794	NULL	NULL
comp25823_c0_seq1	30	929.43	0.973664	NULL	NULL
comp31641_c0_seq5	30.25	257.18	0.968772	NULL	NULL
comp34735_c1_seq12	30.37	154.17	0.958864	NULL	NULL
comp34655_c4_seq6	32	144.32	0.95315	NULL	NULL
comp33054_c0_seq1	32.08	413.48	0.971805	NULL	NULL
comp34749_c1_seq3	32.15	133.87	0.950288	NULL	NULL
comp34037_c1_seq4	32.31	148.38	0.953438	NULL	NULL
comp32551_c1_seq1	32.87	179	0.960287	NULL	NULL
comp30131_c0_seq2	32.93	176.58	0.960111	NULL	NULL
comp34734_c0_seq8	33.59	158.51	0.954265	NULL	NULL
comp33888_c2_seq1	33.94	272.58	0.968993	NULL	NULL
comp34229_c2_seq6	34.54	210.53	0.964637	NULL	NULL
comp34783_c4_seq4	34.66	468.96	0.97225	NULL	NULL
comp34540_c1_seq4	35.05	196.75	0.961495	NULL	NULL
comp33550_c0_seq2	37.23	181	0.955378	NULL	NULL
comp30392_c0_seq2	38.2	246.52	0.965637	NULL	NULL
comp27276_c1_seq3	39.68	170.43	0.952585	NULL	NULL
comp34536_c0_seq29	39.75	162.34	0.951952	NULL	NULL
comp31831_c0_seq3	40	220	0.96216	NULL	NULL
comp30413_c0_seq1	41.78	187.49	0.955199	NULL	NULL
comp34876_c0_seq1	42	175.81	0.952655	NULL	NULL
comp34762_c2_seq1	42.02	228.64	0.961896	NULL	NULL
comp25107_c3_seq1	43.03	179.11	0.952802	NULL	NULL
comp33184_c1_seq3	43.35	368.03	0.970211	NULL	NULL
comp32609_c3_seq4	44.32	198.51	0.954318	NULL	NULL
comp10778_c0_seq2	44.35	194.16	0.954042	NULL	NULL
comp29221_c2_seq2	45	220	0.956776	NULL	NULL
comp32839_c1_seq5	46.84	238.18	0.961949	NULL	NULL
comp29853_c0_seq1	47	236.58	0.961892	NULL	NULL
comp33305_c1_seq10	47.64	235.53	0.95719	NULL	NULL
comp26345_c1_seq2	47.72	320.93	0.967016	NULL	NULL
comp34626_c0_seq13	48.21	192.61	0.953214	NULL	NULL
comp34047_c3_seq6	49	203	0.953742	NULL	NULL
comp34653_c0_seq6	49.11	233.64	0.957096	NULL	NULL
comp31797_c0_seq7	49.55	507.72	0.972082	NULL	NULL
comp32966_c0_seq14	50.95	287.17	0.963596	NULL	NULL
comp34668_c1_seq12	52.52	308.87	0.963982	NULL	NULL
comp34608_c1_seq14	56.28	229	0.954463	NULL	NULL
comp33879_c1_seq7	56.98	434.45	0.969726	NULL	NULL
comp34019_c0_seq4	60.82	254.53	0.955202	NULL	NULL
comp33811_c0_seq4	60.85	243.84	0.954813	NULL	NULL
comp34418_c1_seq7	61.98	370.83	0.96731	NULL	NULL
comp26532_c0_seq1	62	283.32	0.957778	NULL	NULL
comp33935_c1_seq9	63.64	304.62	0.958458	NULL	NULL
comp31507_c1_seq4	64.62	303.65	0.958421	NULL	NULL
comp27045_c0_seq2	71.97	308.52	0.956312	NULL	NULL
comp22471_c0_seq1	72	1405	0.974034	NULL	NULL
comp29610_c0_seq2	78.26	327.34	0.95641	NULL	NULL
comp32172_c0_seq5	86.89	724.49	0.971938	NULL	NULL
comp28126_c0_seq1	91	505	0.96561	NULL	NULL
comp33531_c1_seq3	112	579.32	0.965338	NULL	NULL
comp33930_c0_seq53	126.93	525.68	0.958052	NULL	NULL
comp34361_c1_seq25	136.3	640.76	0.960864	NULL	NULL
comp34508_c3_seq1	150.61	801.47	0.96606	NULL	NULL
comp32172_c0_seq4	162.45	1917.95	0.974104	NULL	NULL
comp26936_c1_seq1	169.17	694.01	0.958755	NULL	NULL
comp33930_c0_seq99	216.59	1534.89	0.971827	NULL	NULL
comp34601_c1_seq5	254.43	1220.99	0.961977	NULL	NULL
comp31507_c0_seq1	291.45	1191.1	0.959692	NULL	NULL
comp31507_c0_seq4	301.58	1138.82	0.95078	NULL	NULL
comp24717_c0_seq1	351.82	1598.37	0.961923	NULL	NULL
comp33888_c2_seq10	382.36	1785.95	0.962292	NULL	NULL
comp32500_c0_seq4	691.87	2679.06	0.951616	NULL	NULL
comp34723_c0_seq7	3	167.09	0.968143	gi|115452223|ref|NP_001049712.1|	Os03g0276500 [Oryza sativa Japonica Group] >gi|108707463|gb|ABF95258.1| Heat shock cognate 70 kDa protein, putative, expressed [Oryza sativa Japonica Group] >gi|113548183|dbj|BAF11626.1| Os03g0276500 [Oryza sativa Japonica Group] >gi|125585779|gb|EAZ26443.1| hypothetical protein OsJ_10329 [Oryza sativa Japonica Group] >gi|215706307|dbj|BAG93163.1| unnamed protein product [Oryza sativa Japonica Gr…
comp30405_c0_seq1	4	79.27	0.960591	gi|334546756|gb|AEG79619.1|	P0 protein [Turnip yellows virus]
comp31305_c0_seq5	33.67	168.65	0.959527	gi|3582781|gb|AAC69181.1|	peroxisomal targeting sequence 1 receptor [Nicotiana tabacum]
comp21623_c0_seq1	249.77	4378.31	0.97454	gi|511369824|gb|AGN73981.1|	photosystem I assembly protein Ycf3 (chloroplast) (chloroplast) [Aconitum barbatum var. puberulum]
comp34409_c0_seq8	27.88	274.46	0.969668	gi|290790712|gb|ADD62970.1|	photosystem I P700 apoprotein A1 [Oryza australiensis]
comp34409_c0_seq12	311.63	1155.72	0.950486	gi|372484692|gb|AEX95986.1|	photosystem I P700 apoprotein A2 (chloroplast) [Doryanthes palmeri]
comp34015_c2_seq2	17	182.58	0.967844	gi|669100470|ref|YP_009048594.1|	photosystem I reaction center subunit IX [Paris verticillata] >gi|372484384|gb|AEX95833.1| photosystem I subunit IX (chloroplast) [Aphyllanthes monspeliensis] >gi|372484404|gb|AEX95843.1| photosystem I subunit IX (chloroplast) [Bowiea volubilis] >gi|372484406|gb|AEX95844.1| photosystem I subunit IX (chloroplast) [Drimia altissima] >gi|372484408|gb|AEX95845.1| photosystem I subunit IX (chloroplast…
comp30859_c0_seq1	119	2035.85	0.974296	gi|657371725|gb|KEH17706.1|	photosystem II CP43 chlorophyll apoprotein [Medicago truncatula]
comp34015_c6_seq2	3.72	482.43	0.972521	gi|372484219|gb|AEX95751.1|	photosystem II CP47 chlorophyll apoprotein (chloroplast) [Iris tenax] >gi|374974590|gb|AFA27389.1| photosystem II CP47 chlorophyll apoprotein, partial [Iris virginica]
comp34015_c6_seq1	57.28	248.57	0.955669	gi|372484219|gb|AEX95751.1|	photosystem II CP47 chlorophyll apoprotein (chloroplast) [Iris tenax] >gi|374974590|gb|AFA27389.1| photosystem II CP47 chlorophyll apoprotein, partial [Iris virginica]
comp34015_c7_seq12	10.07	217.3	0.969486	gi|357471541|ref|XP_003606055.1|	Photosystem II CP47 chlorophyll apoprotein [Medicago truncatula]
comp31975_c0_seq3	49.54	970.2	0.973679	gi|112030956|gb|ABH88068.1|	photosystem II protein D1 [Phaseolus vulgaris]
comp31975_c0_seq2	75.83	431.88	0.965176	gi|112030956|gb|ABH88068.1|	photosystem II protein D1 [Phaseolus vulgaris]
comp31975_c0_seq1	120.64	1431.46	0.973857	gi|112030956|gb|ABH88068.1|	photosystem II protein D1 [Phaseolus vulgaris]
comp22417_c0_seq1	39	267.01	0.966267	gi|27902903|gb|AAO24235.1|	phytoene desaturase [Crocus sativus]
comp30738_c0_seq8	30.56	224.37	0.966946	gi|40557193|gb|AAR87868.1|	phytoene synthase [Oncidium hybrid cultivar]
comp30738_c0_seq3	23.42	112.55	0.951066	gi|399220709|gb|AFP33585.1|	phytoene synthase 1 [Musa troglodytarum] >gi|399220715|gb|AFP33588.1| phytoene synthase 1 [Musa troglodytarum]
comp21182_c0_seq1	39	527.8	0.972537	gi|663442059|gb|AIF28440.1|	PIN-like protein, partial [Freycinetia multiflora]
comp28113_c0_seq1	35	289.19	0.969265	gi|663441883|gb|AIF28352.1|	PIN-like protein, partial [Ludovia sp. SFB-2014]
comp31850_c0_seq2	21.58	163.53	0.964888	gi|78146180|gb|ABB22779.1|	PISTILLATA-like MADS box protein [Crocus sativus]
comp31728_c0_seq1	65.79	267.11	0.955353	gi|78146158|gb|ABB22778.1|	PISTILLATA-like MADS box protein [Crocus sativus]
comp31728_c0_seq2	98.21	403.79	0.95719	gi|78146139|gb|ABB22777.1|	PISTILLATA-like MADS box protein [Crocus sativus]
comp31850_c0_seq7	123.23	699.2	0.966401	gi|78146180|gb|ABB22779.1|	PISTILLATA-like MADS box protein [Crocus sativus]
comp31850_c0_seq4	31.62	165.72	0.959545	gi|78146198|gb|ABB22780.1|	PISTILLATA-like MADS box protein [Crocus sativus] >gi|78146206|gb|ABB22781.1| PISTILLATA-like MADS box protein [Crocus sativus]
comp27224_c0_seq1	7	225	0.969752	gi|14586969|gb|AAK70407.1|AF369930_2	pol polyprotein [Citrus x paradisi]
comp30672_c0_seq1	29.77	128.86	0.950215	gi|669192543|gb|AII16005.1|	polyprotein [Dasheen mosaic virus]
comp34047_c3_seq7	54.16	370.57	0.967584	gi|27764548|gb|AAO23078.1|	polyprotein [Glycine max]
comp21893_c0_seq1	6	371.97	0.971765	gi|627791837|gb|AHY61037.1|	polyprotein [Hardenbergia mosaic virus]
comp21893_c1_seq1	2	53.91	0.95348	gi|525569145|gb|AGR55589.1|	polyprotein [Soybean mosaic virus]
comp34787_c0_seq1	49630.3	412413	0.973455	gi|256587853|gb|ACU98954.1|	polyprotein [Soybean mosaic virus]
comp22096_c0_seq2	12.44	93.97	0.959523	gi|194399687|gb|ACF60795.1|	polyprotein [Watermelon mosaic virus]
comp30657_c1_seq2	14.09	80.37	0.952058	gi|194399691|gb|ACF60797.1|	polyprotein [Watermelon mosaic virus]
comp29986_c0_seq1	39.34	179.43	0.954911	gi|360040873|ref|YP_004936165.1|	polyprotein [Yam bean mosaic virus] >gi|359390878|gb|AEV45179.1| polyprotein [Yam bean mosaic virus]
comp28088_c0_seq2	3.59	53.61	0.953031	gi|326531936|dbj|BAK01344.1|	predicted protein [Hordeum vulgare subsp. vulgare]
comp32014_c0_seq7	7.29	88.42	0.961582	gi|326498595|dbj|BAK02283.1|	predicted protein [Hordeum vulgare subsp. vulgare]
comp34723_c0_seq8	46	1623.89	0.974184	gi|326519769|dbj|BAK00257.1|	predicted protein [Hordeum vulgare subsp. vulgare]
comp6131_c0_seq1	49	248	0.962153	gi|326496378|dbj|BAJ94651.1|	predicted protein [Hordeum vulgare subsp. vulgare]
comp28011_c0_seq1	8	115.57	0.964813	gi|672111698|ref|XP_008802001.1|	PREDICTED: (R)-mandelonitrile lyase-like [Phoenix dactylifera]
comp31950_c0_seq2	15.25	89.17	0.953672	gi|672180856|ref|XP_008810630.1|	PREDICTED: 15-cis-zeta-carotene isomerase, chloroplastic [Phoenix dactylifera]
comp31950_c0_seq1	36.26	189.5	0.960578	gi|672180856|ref|XP_008810630.1|	PREDICTED: 15-cis-zeta-carotene isomerase, chloroplastic [Phoenix dactylifera]
comp31950_c0_seq4	36.63	356.72	0.970691	gi|672180856|ref|XP_008810630.1|	PREDICTED: 15-cis-zeta-carotene isomerase, chloroplastic [Phoenix dactylifera]
comp23640_c0_seq2	1	47	0.950949	gi|672177651|ref|XP_008808925.1|	PREDICTED: 17.1 kDa class II heat shock protein-like [Phoenix dactylifera]
comp33464_c0_seq2	5.05	133.14	0.96628	gi|672166923|ref|XP_008803401.1|	PREDICTED: 17.4 kDa class III heat shock protein [Phoenix dactylifera]
comp33464_c0_seq4	8.48	71.29	0.956273	gi|672166923|ref|XP_008803401.1|	PREDICTED: 17.4 kDa class III heat shock protein [Phoenix dactylifera]
comp33464_c0_seq3	18.83	416.34	0.972012	gi|672166923|ref|XP_008803401.1|	PREDICTED: 17.4 kDa class III heat shock protein [Phoenix dactylifera]
comp33464_c0_seq1	33.67	465.94	0.972235	gi|672166923|ref|XP_008803401.1|	PREDICTED: 17.4 kDa class III heat shock protein [Phoenix dactylifera]
comp19081_c0_seq2	14.34	77.71	0.950727	gi|672122882|ref|XP_008784786.1|	PREDICTED: 187-kDa microtubule-associated protein AIR9-like [Phoenix dactylifera]
comp28619_c0_seq1	82	476.38	0.965476	gi|672122739|ref|XP_008784707.1|	PREDICTED: 20 kDa chaperonin, chloroplastic-like [Phoenix dactylifera]
comp30668_c0_seq2	42.96	921.6	0.973626	gi|672117564|ref|XP_008781973.1|	PREDICTED: 22.0 kDa class IV heat shock protein-like [Phoenix dactylifera]
comp30668_c0_seq1	57.04	1095.53	0.97379	gi|672117564|ref|XP_008781973.1|	PREDICTED: 22.0 kDa class IV heat shock protein-like [Phoenix dactylifera]
comp32196_c0_seq4	71.76	1499.95	0.974084	gi|672117566|ref|XP_008781974.1|	PREDICTED: 22.0 kDa class IV heat shock protein-like [Phoenix dactylifera]
comp32196_c0_seq3	140.87	2815.79	0.974433	gi|672117566|ref|XP_008781974.1|	PREDICTED: 22.0 kDa class IV heat shock protein-like [Phoenix dactylifera]
comp32196_c0_seq1	297.03	2226.46	0.972162	gi|672117566|ref|XP_008781974.1|	PREDICTED: 22.0 kDa class IV heat shock protein-like [Phoenix dactylifera]
comp29863_c0_seq1	1	293.61	0.981702	gi|672136637|ref|XP_008792025.1|	PREDICTED: 26.5 kDa heat shock protein, mitochondrial [Phoenix dactylifera]
comp22678_c0_seq2	109.56	713.61	0.969315	gi|672189210|ref|XP_008813781.1|	PREDICTED: 2-alkenal reductase (NADP(+)-dependent)-like [Phoenix dactylifera]
comp33331_c0_seq7	16.28	81.83	0.951209	gi|672176841|ref|XP_008808499.1|	PREDICTED: 3'(2'),5'-bisphosphate nucleotidase-like [Phoenix dactylifera]
comp21165_c0_seq1	33.49	210.4	0.964676	gi|672162325|ref|XP_008800988.1|	PREDICTED: 30S ribosomal protein S1, chloroplastic [Phoenix dactylifera] >gi|672162328|ref|XP_008800989.1| PREDICTED: 30S ribosomal protein S1, chloroplastic [Phoenix dactylifera] >gi|672162331|ref|XP_008800990.1| PREDICTED: 30S ribosomal protein S1, chloroplastic [Phoenix dactylifera]
comp24868_c0_seq2	15	76.02	0.950065	gi|672162457|ref|XP_008801045.1|	PREDICTED: 30S ribosomal protein S13, chloroplastic [Phoenix dactylifera]
comp21876_c0_seq1	117	779	0.969469	gi|225439231|ref|XP_002271046.1|	PREDICTED: 3-isopropylmalate dehydratase-like [Vitis vinifera]
comp27856_c0_seq2	17.02	103.89	0.958495	gi|672161281|ref|XP_008800450.1|	PREDICTED: 3-ketoacyl-CoA synthase 10-like [Phoenix dactylifera]
comp25301_c0_seq1	13	73.83	0.950308	gi|672144884|ref|XP_008796343.1|	PREDICTED: 3-ketoacyl-CoA synthase 12-like [Phoenix dactylifera]
comp29345_c0_seq1	37	3813.29	0.974523	gi|659076285|ref|XP_008438597.1|	PREDICTED: 3-ketoacyl-CoA synthase 19-like [Cucumis melo]
comp34175_c0_seq1	129	668.85	0.965666	gi|672122052|ref|XP_008784346.1|	PREDICTED: 3-oxoacyl-[acyl-carrier-protein] synthase I, chloroplastic-like [Phoenix dactylifera]
comp34625_c0_seq5	24.95	183.27	0.965722	gi|225442156|ref|XP_002275541.1|	PREDICTED: 40S ribosomal protein S3-3 [Vitis vinifera] >gi|297743020|emb|CBI35887.3| unnamed protein product [Vitis vinifera]
comp34625_c0_seq6	38.05	190.83	0.960505	gi|225442156|ref|XP_002275541.1|	PREDICTED: 40S ribosomal protein S3-3 [Vitis vinifera] >gi|297743020|emb|CBI35887.3| unnamed protein product [Vitis vinifera]
comp23458_c0_seq1	322.02	1425.07	0.960457	gi|672112727|ref|XP_008807336.1|	PREDICTED: 4-hydroxy-3-methylbut-2-en-1-yl diphosphate synthase, chloroplastic [Phoenix dactylifera] >gi|672112729|ref|XP_008807344.1| PREDICTED: 4-hydroxy-3-methylbut-2-en-1-yl diphosphate synthase, chloroplastic [Phoenix dactylifera]
comp32100_c0_seq1	91.14	418.19	0.959369	gi|672122217|ref|XP_008784431.1|	PREDICTED: 60S ribosomal protein L18a-like protein [Phoenix dactylifera]
comp33870_c1_seq7	21.01	335.66	0.971278	gi|672141643|ref|XP_008794657.1|	PREDICTED: 70 kDa peptidyl-prolyl isomerase-like [Phoenix dactylifera]
comp33870_c1_seq1	31.99	342.41	0.970893	gi|672141643|ref|XP_008794657.1|	PREDICTED: 70 kDa peptidyl-prolyl isomerase-like [Phoenix dactylifera]
comp33870_c1_seq5	180.83	743.14	0.958894	gi|672141643|ref|XP_008794657.1|	PREDICTED: 70 kDa peptidyl-prolyl isomerase-like [Phoenix dactylifera]
comp33870_c1_seq3	365.98	1993.29	0.967189	gi|672141643|ref|XP_008794657.1|	PREDICTED: 70 kDa peptidyl-prolyl isomerase-like [Phoenix dactylifera]
comp31670_c0_seq1	95.05	449.81	0.959896	gi|359485243|ref|XP_002277927.2|	PREDICTED: 8-hydroxyquercetin 8-O-methyltransferase isoform 2 [Vitis vinifera]
comp31670_c0_seq4	98.87	453.98	0.959644	gi|359485241|ref|XP_003633242.1|	PREDICTED: 8-hydroxyquercetin 8-O-methyltransferase isoform 2 [Vitis vinifera]
comp29356_c3_seq1	1139.85	4076.9	0.950022	gi|672184579|ref|XP_008812600.1|	PREDICTED: ABC transporter C family member 14-like [Phoenix dactylifera] >gi|672184581|ref|XP_008812601.1| PREDICTED: ABC transporter C family member 14-like [Phoenix dactylifera]
comp31329_c0_seq1	37	147.97	0.951086	gi|357129608|ref|XP_003566453.1|	PREDICTED: ABC transporter C family member 8-like [Brachypodium distachyon]
comp28912_c0_seq2	6.15	57.71	0.952838	gi|359487564|ref|XP_003633613.1|	PREDICTED: ABC transporter I family member 20 isoform 2 [Vitis vinifera]
comp18797_c0_seq1	9	73	0.95687	gi|672184265|ref|XP_008812438.1|	PREDICTED: abnormal spindle-like microcephaly-associated protein homolog [Phoenix dactylifera]
comp20807_c1_seq1	2.15	49.47	0.951513	gi|645222449|ref|XP_008218169.1|	PREDICTED: acyltransferase-like protein At1g54570, chloroplastic [Prunus mume]
comp28243_c0_seq1	65.09	1233.44	0.973907	gi|672159079|ref|XP_008799292.1|	PREDICTED: acyltransferase-like protein At1g54570, chloroplastic isoform X1 [Phoenix dactylifera]
comp29462_c0_seq4	42.21	196.67	0.955929	gi|672167320|ref|XP_008803615.1|	PREDICTED: aldehyde dehydrogenase family 3 member F1 [Phoenix dactylifera]
comp34241_c0_seq2	251.77	2160.4	0.973131	gi|672116845|ref|XP_008781593.1|	PREDICTED: aldehyde dehydrogenase family 3 member H1 [Phoenix dactylifera]
comp26815_c0_seq1	27.01	134.11	0.953077	gi|514762826|ref|XP_004965123.1|	PREDICTED: alpha-mannosidase 2x-like [Setaria italica]
comp28472_c0_seq1	37.01	166.57	0.954318	gi|672156997|ref|XP_008798189.1|	PREDICTED: aminodeoxychorismate synthase [Phoenix dactylifera]
comp25274_c0_seq1	41	217.07	0.961465	gi|672183762|ref|XP_008812170.1|	PREDICTED: anthranilate phosphoribosyltransferase, chloroplastic-like [Phoenix dactylifera]
comp26076_c0_seq1	454.86	2690	0.967867	gi|672138460|ref|XP_008792989.1|	PREDICTED: antifungal protein ginkbilobin-2-like [Phoenix dactylifera]
comp34046_c0_seq2	41.79	197.42	0.955988	gi|645242000|ref|XP_008227345.1|	PREDICTED: asparagine--tRNA ligase, cytoplasmic 1-like [Prunus mume]
comp33699_c6_seq1	40	221.65	0.962205	gi|672163206|ref|XP_008801441.1|	PREDICTED: aspartate--tRNA ligase, cytoplasmic-like [Phoenix dactylifera]
comp31017_c1_seq1	33	168.44	0.959594	gi|672133838|ref|XP_008790555.1|	PREDICTED: ATPase family AAA domain-containing protein 1-like isoform X1 [Phoenix dactylifera] >gi|672133840|ref|XP_008790556.1| PREDICTED: ATPase family AAA domain-containing protein 1-like isoform X2 [Phoenix dactylifera]
comp30970_c0_seq2	14.48	145.43	0.966076	gi|672178175|ref|XP_008809212.1|	PREDICTED: ATPase family AAA domain-containing protein 3-like isoform X1 [Phoenix dactylifera]
comp6284_c0_seq1	85	556.82	0.968761	gi|672192212|ref|XP_008775711.1|	PREDICTED: ATP-dependent Clp protease proteolytic subunit-related protein 1, chloroplastic [Phoenix dactylifera]
comp32572_c0_seq1	10.46	89.09	0.959991	gi|672135226|ref|XP_008791279.1|	PREDICTED: ATP-dependent Clp protease proteolytic subunit-related protein 2, chloroplastic [Phoenix dactylifera]
comp32387_c0_seq1	9.13	110.73	0.964166	gi|672152251|ref|XP_008797482.1|	PREDICTED: ATP-dependent Clp protease proteolytic subunit-related protein 4, chloroplastic-like [Phoenix dactylifera]
comp25203_c0_seq1	18.18	239	0.969757	gi|514734068|ref|XP_004957830.1|	PREDICTED: ATP-dependent helicase rhp16-like [Setaria italica]
comp24879_c0_seq1	28.14	167.6	0.960388	gi|672173825|ref|XP_008807051.1|	PREDICTED: ATP-dependent zinc metalloprotease FtsH [Phoenix dactylifera] >gi|672173827|ref|XP_008807052.1| PREDICTED: ATP-dependent zinc metalloprotease FtsH [Phoenix dactylifera]
comp14869_c0_seq1	119	511	0.958142	gi|672153748|ref|XP_008797599.1|	PREDICTED: auxin transport protein BIG [Phoenix dactylifera]
comp31413_c0_seq1	741.94	6743.74	0.973931	gi|672142300|ref|XP_008795008.1|	PREDICTED: BAG family molecular chaperone regulator 6-like [Phoenix dactylifera]
comp34485_c0_seq9	31.46	155.6	0.954291	gi|672166295|ref|XP_008803073.1|	PREDICTED: bax inhibitor 1 [Phoenix dactylifera]
comp29589_c0_seq3	9.07	63.03	0.950635	gi|672189446|ref|XP_008774996.1|	PREDICTED: beta carbonic anhydrase 5, chloroplastic-like [Phoenix dactylifera]
comp34195_c0_seq4	15.07	437	0.97219	gi|672121471|ref|XP_008784034.1|	PREDICTED: beta-fructofuranosidase, insoluble isoenzyme 4-like [Phoenix dactylifera]
comp30083_c0_seq1	84	631.42	0.970678	gi|672120172|ref|XP_008783343.1|	PREDICTED: beta-galactosidase 7-like [Phoenix dactylifera]
comp17547_c0_seq1	5	555.8	0.972829	gi|514814048|ref|XP_004981803.1|	PREDICTED: BI1-like protein-like [Setaria italica]
comp30452_c0_seq1	2	338	0.971517	gi|672203466|ref|XP_008778652.1|	PREDICTED: bifunctional pinoresinol-lariciresinol reductase 2-like [Phoenix dactylifera]
comp32957_c0_seq2	462.27	1792.88	0.951326	gi|672159583|ref|XP_008799556.1|	PREDICTED: bifunctional UDP-glucose 4-epimerase and UDP-xylose 4-epimerase 1 [Phoenix dactylifera]
comp32536_c0_seq1	26.1	121	0.95141	gi|672109087|ref|XP_008788422.1|	PREDICTED: BTB/POZ domain-containing protein FBL11 isoform X2 [Phoenix dactylifera]
comp26963_c0_seq3	9	103.2	0.963291	gi|470128230|ref|XP_004300049.1|	PREDICTED: calcium and calcium/calmodulin-dependent serine/threonine-protein kinase-like [Fragaria vesca subsp. vesca]
comp33337_c0_seq5	20.96	138.5	0.961831	gi|672168537|ref|XP_008804270.1|	PREDICTED: casein kinase I-like isoform X1 [Phoenix dactylifera]
comp24154_c0_seq2	412.5	1901.32	0.962086	gi|672134142|ref|XP_008790715.1|	PREDICTED: CASP-like protein VIT_17s0000g00560 [Phoenix dactylifera]
comp28307_c0_seq2	401.87	1557.84	0.951192	gi|672133745|ref|XP_008790506.1|	PREDICTED: CBL-interacting protein kinase 1-like [Phoenix dactylifera]
comp34363_c0_seq4	151.34	794.21	0.966035	gi|672176500|ref|XP_008808323.1|	PREDICTED: CBL-interacting serine/threonine-protein kinase 14-like [Phoenix dactylifera]
comp28915_c0_seq1	1	105.01	0.964539	gi|672114723|ref|XP_008778345.1|	PREDICTED: CBS domain-containing protein CBSX5-like [Phoenix dactylifera]
comp22074_c0_seq1	18	90	0.952867	gi|672144034|ref|XP_008795907.1|	PREDICTED: CCAAT/enhancer-binding protein zeta isoform X2 [Phoenix dactylifera]
comp24283_c0_seq1	42.99	202.67	0.956176	gi|672165805|ref|XP_008802816.1|	PREDICTED: CCR4-NOT transcription complex subunit 1-like isoform X4 [Phoenix dactylifera]
comp33184_c2_seq2	62.95	556.06	0.971433	gi|672160473|ref|XP_008800018.1|	PREDICTED: cell division cycle 20.2, cofactor of APC complex-like [Phoenix dactylifera] >gi|672160475|ref|XP_008800019.1| PREDICTED: cell division cycle 20.2, cofactor of APC complex-like [Phoenix dactylifera] >gi|672160477|ref|XP_008800020.1| PREDICTED: cell division cycle 20.2, cofactor of APC complex-like [Phoenix dactylifera]
comp33184_c2_seq4	238.64	1733.25	0.971939	gi|672160473|ref|XP_008800018.1|	PREDICTED: cell division cycle 20.2, cofactor of APC complex-like [Phoenix dactylifera] >gi|672160475|ref|XP_008800019.1| PREDICTED: cell division cycle 20.2, cofactor of APC complex-like [Phoenix dactylifera] >gi|672160477|ref|XP_008800020.1| PREDICTED: cell division cycle 20.2, cofactor of APC complex-like [Phoenix dactylifera]
comp33379_c0_seq3	4.81	164.2	0.967956	gi|672122335|ref|XP_008784494.1|	PREDICTED: cell division cycle protein 48 homolog [Phoenix dactylifera]
comp34530_c0_seq5	9	78.82	0.958162	gi|672122335|ref|XP_008784494.1|	PREDICTED: cell division cycle protein 48 homolog [Phoenix dactylifera]
comp18851_c0_seq1	23	123	0.957107	gi|502157367|ref|XP_004510851.1|	PREDICTED: cell division protein FtsY homolog, chloroplastic-like [Cicer arietinum]
comp30195_c0_seq2	35.26	677.86	0.973138	gi|672180915|ref|XP_008810663.1|	PREDICTED: chaperone protein ClpB1 [Phoenix dactylifera]
comp30195_c0_seq6	114.68	2181.19	0.974327	gi|672180915|ref|XP_008810663.1|	PREDICTED: chaperone protein ClpB1 [Phoenix dactylifera]
comp30195_c0_seq8	226.46	1219.81	0.966731	gi|672180915|ref|XP_008810663.1|	PREDICTED: chaperone protein ClpB1 [Phoenix dactylifera]
comp32468_c0_seq1	8.35	73.63	0.957163	gi|657971762|ref|XP_008377670.1|	PREDICTED: chaperone protein ClpB4, mitochondrial [Malus domestica]
comp32468_c0_seq2	19.65	369.71	0.971634	gi|657971762|ref|XP_008377670.1|	PREDICTED: chaperone protein ClpB4, mitochondrial [Malus domestica]
comp19649_c0_seq1	12	111.04	0.9634	gi|672193209|ref|XP_008775970.1|	PREDICTED: chaperone protein dnaJ 11, chloroplastic [Phoenix dactylifera]
comp28924_c0_seq1	4.94	139.1	0.966647	gi|672141456|ref|XP_008794556.1|	PREDICTED: chloride conductance regulatory protein ICln [Phoenix dactylifera]
comp16246_c0_seq1	5	240	0.970126	gi|672154038|ref|XP_008797623.1|	PREDICTED: chloroplastic group IIA intron splicing facilitator CRS1, chloroplastic [Phoenix dactylifera]
comp6147_c0_seq1	11.67	107.83	0.963042	gi|357120148|ref|XP_003561791.1|	PREDICTED: chromosome transmission fidelity protein 18 homolog [Brachypodium distachyon]
comp33483_c0_seq1	18.84	136.8	0.963361	gi|672138392|ref|XP_008792951.1|	PREDICTED: circumsporozoite protein-like [Phoenix dactylifera]
comp29394_c0_seq2	21.44	183.08	0.966873	gi|672164056|ref|XP_008801892.1|	PREDICTED: COBW domain-containing protein 1-like [Phoenix dactylifera]
comp34173_c0_seq1	40	182	0.955026	gi|672142806|ref|XP_008795267.1|	PREDICTED: cullin-associated NEDD8-dissociated protein 1-like [Phoenix dactylifera] >gi|672142808|ref|XP_008795268.1| PREDICTED: cullin-associated NEDD8-dissociated protein 1-like [Phoenix dactylifera]
comp34769_c0_seq10	23.3	109.41	0.950607	gi|672161150|ref|XP_008800379.1|	PREDICTED: cyclin-dependent kinase G-2-like isoform X1 [Phoenix dactylifera] >gi|672161152|ref|XP_008800380.1| PREDICTED: cyclin-dependent kinase G-2-like isoform X1 [Phoenix dactylifera] >gi|672161154|ref|XP_008800381.1| PREDICTED: cyclin-dependent kinase G-2-like isoform X1 [Phoenix dactylifera] >gi|672161156|ref|XP_008800382.1| PREDICTED: cyclin-dependent kinase G-2-like isoform X1 [Phoenix da…
comp34842_c0_seq1	45	642.98	0.972987	gi|514800817|ref|XP_004975327.1|	PREDICTED: cysteine proteinase inhibitor 10-like [Setaria italica]
comp21824_c0_seq1	2148.63	155785	0.974644	gi|672178936|ref|XP_008809621.1|	PREDICTED: cytochrome P450 71A1-like [Phoenix dactylifera]
comp26364_c0_seq1	1	118	0.965553	gi|645268034|ref|XP_008239349.1|	PREDICTED: cytochrome P450 71A1-like [Prunus mume]
comp30756_c1_seq1	6	145.16	0.966896	gi|672183932|ref|XP_008812264.1|	PREDICTED: cytochrome P450 77A3-like [Phoenix dactylifera]
comp33087_c0_seq5	14.04	125.22	0.963967	gi|672159516|ref|XP_008799522.1|	PREDICTED: cytochrome P450 87A3 [Phoenix dactylifera]
comp9304_c0_seq1	1	79.4	0.961157	gi|672178888|ref|XP_008809593.1|	PREDICTED: cytochrome P450 97B2, chloroplastic [Phoenix dactylifera]
comp34341_c0_seq10	4.89	73.22	0.959073	gi|672174664|ref|XP_008807455.1|	PREDICTED: DEAD-box ATP-dependent RNA helicase 20-like [Phoenix dactylifera]
comp33908_c0_seq1	15.43	79.86	0.95094	gi|672166301|ref|XP_008803076.1|	PREDICTED: decapping nuclease DXO homolog, chloroplastic isoform X3 [Phoenix dactylifera]
comp21727_c0_seq1	17	181	0.967808	gi|672194398|ref|XP_008776284.1|	PREDICTED: dehydration-responsive element-binding protein 2B-like isoform X2 [Phoenix dactylifera]
comp10508_c1_seq1	87.79	361.21	0.956762	gi|672194398|ref|XP_008776284.1|	PREDICTED: dehydration-responsive element-binding protein 2B-like isoform X2 [Phoenix dactylifera]
comp31570_c0_seq4	41.07	242.4	0.962816	gi|672131750|ref|XP_008789441.1|	PREDICTED: desumoylating isopeptidase 1 [Phoenix dactylifera]
comp33363_c0_seq9	231.23	872.57	0.950335	gi|573922810|ref|XP_006648987.1|	PREDICTED: diacylglycerol O-acyltransferase 2-like [Oryza brachyantha]
comp30396_c0_seq3	18.84	123.77	0.960818	gi|672109866|ref|XP_008792404.1|	PREDICTED: DNA repair protein RAD51 homolog 2 [Phoenix dactylifera] >gi|672109868|ref|XP_008792412.1| PREDICTED: DNA repair protein RAD51 homolog 2 [Phoenix dactylifera] >gi|672109870|ref|XP_008792421.1| PREDICTED: DNA repair protein RAD51 homolog 2 [Phoenix dactylifera] >gi|672109872|ref|XP_008792430.1| PREDICTED: DNA repair protein RAD51 homolog 2 [Phoenix dactylifera]
comp6294_c0_seq1	25	148	0.959476	gi|672111905|ref|XP_008803062.1|	PREDICTED: DNA-binding protein RHL1 [Phoenix dactylifera]
comp28696_c0_seq2	18.72	231.04	0.969531	gi|672172134|ref|XP_008806151.1|	PREDICTED: DNA-directed RNA polymerase II subunit 1 [Phoenix dactylifera]
comp34332_c0_seq11	152.93	645.23	0.958659	gi|502078078|ref|XP_004485833.1|	PREDICTED: dnaJ homolog subfamily B member 1-like [Cicer arietinum]
comp30266_c0_seq4	6.01	217.71	0.969592	gi|672181526|ref|XP_008810984.1|	PREDICTED: dnaJ homolog subfamily B member 3-like [Phoenix dactylifera]
comp30266_c0_seq5	14.99	127.76	0.964032	gi|672181526|ref|XP_008810984.1|	PREDICTED: dnaJ homolog subfamily B member 3-like [Phoenix dactylifera]
comp34332_c0_seq1	10.61	86.6	0.959401	gi|672107437|ref|XP_008810970.1|	PREDICTED: dnaJ homolog subfamily B member 4-like [Phoenix dactylifera]
comp34332_c0_seq12	25	497.05	0.972484	gi|672107437|ref|XP_008810970.1|	PREDICTED: dnaJ homolog subfamily B member 4-like [Phoenix dactylifera]
comp34332_c0_seq3	27.63	237.25	0.968376	gi|672107437|ref|XP_008810970.1|	PREDICTED: dnaJ homolog subfamily B member 4-like [Phoenix dactylifera]
comp31797_c0_seq16	4.94	72.63	0.958815	gi|672122153|ref|XP_008784397.1|	PREDICTED: dnaJ homolog subfamily B member 7-like isoform X1 [Phoenix dactylifera]
comp25470_c0_seq1	42	229.98	0.961923	gi|672114530|ref|XP_008777375.1|	PREDICTED: D-xylose-proton symporter-like 3, chloroplastic [Phoenix dactylifera] >gi|672114532|ref|XP_008777383.1| PREDICTED: D-xylose-proton symporter-like 3, chloroplastic [Phoenix dactylifera]
comp34276_c0_seq9	4.02	103.75	0.964043	gi|672180836|ref|XP_008810619.1|	PREDICTED: E3 ubiquitin-protein ligase UBR2-like [Phoenix dactylifera]
comp33550_c0_seq3	11.56	100.97	0.961655	gi|672169978|ref|XP_008805037.1|	PREDICTED: E3 ubiquitin-protein ligase UPL4-like isoform X2 [Phoenix dactylifera]
comp33979_c0_seq1	45.6	226.74	0.956995	gi|672125282|ref|XP_008786056.1|	PREDICTED: early light-induced protein 1, chloroplastic-like [Phoenix dactylifera]
comp33979_c0_seq4	170.25	802.48	0.96133	gi|672125282|ref|XP_008786056.1|	PREDICTED: early light-induced protein 1, chloroplastic-like [Phoenix dactylifera]
comp29483_c0_seq1	20.04	104.38	0.955015	gi|514728358|ref|XP_004956443.1|	PREDICTED: enoyl-[acyl-carrier-protein] reductase [NADH] 2, chloroplastic-like [Setaria italica]
comp12811_c0_seq1	11	89	0.959968	gi|672115382|ref|XP_008780649.1|	PREDICTED: FAM203 family protein DDB_G0276861 [Phoenix dactylifera]
comp29545_c0_seq7	58.67	367.13	0.96731	gi|672132203|ref|XP_008789681.1|	PREDICTED: F-box protein AFR-like [Phoenix dactylifera]
comp31603_c1_seq1	1	51.78	0.953048	gi|357163051|ref|XP_003579609.1|	PREDICTED: F-box protein At1g67340-like [Brachypodium distachyon]
comp28231_c0_seq2	231.29	903.09	0.950501	gi|672139494|ref|XP_008793529.1|	PREDICTED: F-box/LRR-repeat protein At3g48880-like [Phoenix dactylifera]
comp28623_c0_seq1	25.8	156.37	0.962522	gi|672198533|ref|XP_008777358.1|	PREDICTED: F-box/WD-40 repeat-containing protein At3g52030 isoform X4 [Phoenix dactylifera]
comp29960_c0_seq3	826.6	3282.59	0.951709	gi|359479516|ref|XP_002275749.2|	PREDICTED: ferredoxin-3, chloroplastic-like isoform 1 [Vitis vinifera]
comp29960_c0_seq4	1702.29	12584	0.972406	gi|359479516|ref|XP_002275749.2|	PREDICTED: ferredoxin-3, chloroplastic-like isoform 1 [Vitis vinifera]
comp33385_c0_seq5	18.9	139.23	0.963592	gi|672121801|ref|XP_008784206.1|	PREDICTED: filament-like plant protein 3 [Phoenix dactylifera] >gi|672121803|ref|XP_008784207.1| PREDICTED: filament-like plant protein 3 [Phoenix dactylifera] >gi|672121805|ref|XP_008784208.1| PREDICTED: filament-like plant protein 3 [Phoenix dactylifera]
comp32490_c1_seq1	88	599	0.968961	gi|672169934|ref|XP_008805016.1|	PREDICTED: flavonol synthase/flavanone 3-hydroxylase-like [Phoenix dactylifera]
comp23592_c0_seq1	111	680.67	0.969002	gi|672190234|ref|XP_008775192.1|	PREDICTED: fructose-bisphosphate aldolase cytoplasmic isozyme-like [Phoenix dactylifera]
comp33754_c0_seq1	13.57	153.95	0.966799	gi|672121813|ref|XP_008784213.1|	PREDICTED: fructose-bisphosphate aldolase, chloroplastic-like [Phoenix dactylifera]
comp33754_c0_seq3	27.12	260.62	0.969453	gi|672121813|ref|XP_008784213.1|	PREDICTED: fructose-bisphosphate aldolase, chloroplastic-like [Phoenix dactylifera]
comp33754_c0_seq4	27.79	286.79	0.970196	gi|672121813|ref|XP_008784213.1|	PREDICTED: fructose-bisphosphate aldolase, chloroplastic-like [Phoenix dactylifera]
comp33754_c0_seq5	37.52	354.83	0.970669	gi|672121813|ref|XP_008784213.1|	PREDICTED: fructose-bisphosphate aldolase, chloroplastic-like [Phoenix dactylifera]
comp34570_c1_seq5	26.11	399.87	0.971833	gi|672134435|ref|XP_008790868.1|	PREDICTED: fumarate hydratase 1, mitochondrial-like [Phoenix dactylifera]
comp13574_c1_seq1	36	159	0.952592	gi|672133341|ref|XP_008790285.1|	PREDICTED: G-box-binding factor 2-like [Phoenix dactylifera]
comp30985_c0_seq1	33	731	0.973275	gi|672172018|ref|XP_008806091.1|	PREDICTED: GDSL esterase/lipase At4g26790, partial [Phoenix dactylifera]
comp22060_c0_seq1	73.66	439.55	0.967873	gi|672203156|ref|XP_008778574.1|	PREDICTED: geranylgeranyl pyrophosphate synthase 7, chloroplastic-like [Phoenix dactylifera]
comp30772_c0_seq4	10.55	97.44	0.961744	gi|672115685|ref|XP_008780986.1|	PREDICTED: glucan endo-1,3-beta-glucosidase 4-like [Phoenix dactylifera]
comp15496_c0_seq1	88	373	0.95697	gi|672167391|ref|XP_008803655.1|	PREDICTED: glutamate receptor 3.5-like [Phoenix dactylifera]
comp29344_c0_seq2	21.65	124.17	0.957851	gi|672127218|ref|XP_008787072.1|	PREDICTED: glutamate--tRNA ligase, chloroplastic/mitochondrial, partial [Phoenix dactylifera]
comp27436_c0_seq2	40	343.69	0.969965	gi|672169652|ref|XP_008804864.1|	PREDICTED: glutamic acid-rich protein-like [Phoenix dactylifera] >gi|672169654|ref|XP_008804865.1| PREDICTED: glutamic acid-rich protein-like [Phoenix dactylifera] >gi|672169656|ref|XP_008804866.1| PREDICTED: glutamic acid-rich protein-like [Phoenix dactylifera] >gi|672169658|ref|XP_008804867.1| PREDICTED: glutamic acid-rich protein-like [Phoenix dactylifera]
comp30388_c0_seq1	2	91	0.962821	gi|659114326|ref|XP_008457014.1|	PREDICTED: glutathione S-transferase DHAR3, chloroplastic [Cucumis melo]
comp34139_c0_seq2	4.67	87.93	0.961976	gi|672115234|ref|XP_008780084.1|	PREDICTED: glutathione S-transferase U17-like [Phoenix dactylifera]
comp34139_c0_seq4	9.07	93.79	0.961795	gi|672115232|ref|XP_008780075.1|	PREDICTED: glutathione S-transferase U17-like [Phoenix dactylifera]
comp32134_c0_seq5	10	98	0.962023	gi|672180278|ref|XP_008810324.1|	PREDICTED: grpE protein homolog, mitochondrial-like, partial [Phoenix dactylifera]
comp29837_c0_seq1	94	779.74	0.972053	gi|672139353|ref|XP_008793460.1|	PREDICTED: heat shock 70 kDa protein 14-like [Phoenix dactylifera]
comp18032_c0_seq1	6	59	0.953711	gi|672108693|ref|XP_008786326.1|	PREDICTED: heat shock 70 kDa protein 15-like [Phoenix dactylifera]
comp29871_c0_seq1	155.09	737.1	0.961196	gi|672108693|ref|XP_008786326.1|	PREDICTED: heat shock 70 kDa protein 15-like [Phoenix dactylifera]
comp28529_c0_seq1	8	194	0.968916	gi|672179944|ref|XP_008810149.1|	PREDICTED: heat shock 70 kDa protein 8 isoform X3 [Phoenix dactylifera]
comp34393_c0_seq1	143.37	2835.03	0.974433	gi|356549495|ref|XP_003543129.1|	PREDICTED: heat shock 70 kDa protein, mitochondrial-like [Glycine max]
comp34312_c0_seq2	86.51	866.62	0.973133	gi|672181002|ref|XP_008810705.1|	PREDICTED: heat shock 70 kDa protein, mitochondrial-like [Phoenix dactylifera] >gi|672181004|ref|XP_008810706.1| PREDICTED: heat shock 70 kDa protein, mitochondrial-like [Phoenix dactylifera] >gi|672181006|ref|XP_008810707.1| PREDICTED: heat shock 70 kDa protein, mitochondrial-like [Phoenix dactylifera] >gi|672181008|ref|XP_008810708.1| PREDICTED: heat shock 70 kDa protein, mitochondrial-like [Ph…
comp34272_c1_seq4	31.75	162.61	0.959294	gi|502102570|ref|XP_004492118.1|	PREDICTED: heat shock cognate 70 kDa protein 2-like [Cicer arietinum]
comp34272_c1_seq2	45.14	206.75	0.955997	gi|502102570|ref|XP_004492118.1|	PREDICTED: heat shock cognate 70 kDa protein 2-like [Cicer arietinum]
comp32124_c1_seq2	1	77.07	0.96079	gi|657943943|ref|XP_008371627.1|	PREDICTED: heat shock cognate 70 kDa protein 2-like [Malus domestica] >gi|6969976|gb|AAF34134.1| high molecular weight heat shock protein [Malus domestica]
comp34723_c0_seq4	60.69	4566.01	0.974554	gi|657943943|ref|XP_008371627.1|	PREDICTED: heat shock cognate 70 kDa protein 2-like [Malus domestica] >gi|6969976|gb|AAF34134.1| high molecular weight heat shock protein [Malus domestica]
comp34723_c0_seq3	80.47	4359.46	0.974549	gi|357133369|ref|XP_003568297.1|	PREDICTED: heat shock cognate 70 kDa protein 4-like isoform 1 [Brachypodium distachyon] >gi|357133371|ref|XP_003568298.1| PREDICTED: heat shock cognate 70 kDa protein 4-like isoform 2 [Brachypodium distachyon]
comp28855_c0_seq2	2	74.73	0.959987	gi|672118595|ref|XP_008782512.1|	PREDICTED: heat shock factor protein HSF30-like [Phoenix dactylifera]
comp34760_c0_seq1	43.9	1533.95	0.974129	gi|672163843|ref|XP_008801780.1|	PREDICTED: heat shock protein 83 [Phoenix dactylifera]
comp34760_c0_seq2	85.47	5977	0.974574	gi|672163843|ref|XP_008801780.1|	PREDICTED: heat shock protein 83 [Phoenix dactylifera]
comp34760_c0_seq3	171.22	6730.27	0.974581	gi|672163843|ref|XP_008801780.1|	PREDICTED: heat shock protein 83 [Phoenix dactylifera]
comp29686_c2_seq1	60	1669.35	0.974207	gi|672130837|ref|XP_008788962.1|	PREDICTED: heat shock protein 83-like [Phoenix dactylifera]
comp12244_c0_seq1	34	159	0.954338	gi|460395973|ref|XP_004243554.1|	PREDICTED: heat shock protein 90-like [Solanum lycopersicum]
comp29457_c0_seq2	40	278	0.966466	gi|672188168|ref|XP_008813519.1|	PREDICTED: heat stress transcription factor A-2c-like isoform X2 [Phoenix dactylifera] >gi|672188172|ref|XP_008813520.1| PREDICTED: heat stress transcription factor A-2c-like isoform X2 [Phoenix dactylifera] >gi|672188176|ref|XP_008813521.1| PREDICTED: heat stress transcription factor A-2c-like isoform X2 [Phoenix dactylifera] >gi|672188180|ref|XP_008813522.1| PREDICTED: heat stress transcription…
[truncated: 384 more rows]

## Sheet: flower upregulated
Row names	Flower_mean expression	Stigma_mean expression	prob	nr id	nr desc
[truncated: 2,334 more rows]
