# Supplementary material for: Comprehensive transcriptome analysis of Crocus sativus for discovery and expression of genes involved in apocarotenoid biosynthesis
Source: BMC Genomics. 2015 Sep 15;16(1):698. doi: 10.1186/s12864-015-1894-5 (PMC4570256; doi:10.1186/s12864-015-1894-5)
Supplement: Additional file 7: — GO and KEGG classes in flower upregulated genes. (XLSX 23 kb) [file 12864_2015_1894_MOESM7_ESM.xlsx]

## Sheet: Biological process
go id	count.x	count.y	total.x	total.y	perc.x	perc.y	p value	definition	class	p adj
GO:0008152	528	7640	1745	32204	30.2579	23.7238	2.99669e-10	metabolic process	P	5.57384e-08
GO:0009987	475	7360	1745	32204	27.2206	22.8543	1.41283e-05	cellular process	P	0.00235943
GO:0044238	431	6134	1745	32204	24.6991	19.0473	3.49633e-09	primary metabolic process	P	6.43325e-07
GO:0043170	314	4635	1745	32204	17.9943	14.3926	1.91358e-05	macromolecule metabolic process	P	0.00317654
GO:0019538	203	2743	1745	32204	11.6332	8.51758	4.11127e-06	protein metabolic process	P	0.000694804
GO:0050896	140	1742	1745	32204	8.02292	5.40927	2.18118e-06	response to stimulus	P	0.0003708
GO:0051179	139	1688	1745	32204	7.96562	5.24158	5.95993e-07	localization	P	0.000101915
GO:0051234	138	1639	1745	32204	7.90831	5.08943	1.75053e-07	establishment of localization	P	3.08094e-05
GO:0006810	137	1637	1745	32204	7.851	5.08322	2.79438e-07	transport	P	4.83427e-05
GO:0006950	89	1078	1745	32204	5.10029	3.34741	5.98017e-05	response to stress	P	0.00974767
GO:0005975	94	1017	1745	32204	5.38682	3.15799	2.48173e-07	carbohydrate metabolic process	P	4.31821e-05
GO:0042221	85	957	1745	32204	4.87106	2.97168	5.19301e-06	response to chemical stimulus	P	0.000872426
GO:0055085	53	580	1745	32204	3.03725	1.80102	0.000143151	transmembrane transport	P	0.0230473
GO:0006412	65	575	1745	32204	3.72493	1.78549	5.59776e-09	translation	P	1.0132e-06
GO:0010033	52	545	1745	32204	2.97994	1.69234	4.96761e-05	response to organic substance	P	0.00814688
GO:0009308	47	513	1745	32204	2.69341	1.59297	0.000314713	amine metabolic process	P	0.0484658
GO:0006811	44	468	1745	32204	2.52149	1.45324	0.000264865	ion transport	P	0.041319
GO:0009719	39	395	1745	32204	2.23496	1.22656	0.00019807	response to endogenous stimulus	P	0.0316234
GO:0006812	38	389	1745	32204	2.17765	1.20792	0.000301798	cation transport	P	0.0467787
GO:0009725	37	372	1745	32204	2.12034	1.15514	0.000244357	response to hormone stimulus	P	0.0386084
GO:0005976	37	282	1745	32204	2.12034	0.875668	1.51585e-07	polysaccharide metabolic process	P	2.68306e-05
GO:0071554	29	188	1745	32204	1.66189	0.583778	4.40248e-08	cell wall organization or biogenesis	P	7.92446e-06
GO:0044036	28	153	1745	32204	1.60458	0.475096	4.08403e-10	cell wall macromolecule metabolic process	P	7.55545e-08
GO:0006575	19	140	1745	32204	1.08883	0.434729	0.000100496	cellular modified amino acid metabolic process	P	0.0162804
GO:0006022	22	131	1745	32204	1.26074	0.406782	2.81272e-07	aminoglycan metabolic process	P	4.83788e-05
GO:0006030	22	129	1745	32204	1.26074	0.400571	1.94257e-07	chitin metabolic process	P	3.3995e-05
GO:0010383	24	128	1745	32204	1.37536	0.397466	3.84226e-09	cell wall polysaccharide metabolic process	P	7.03133e-07
GO:0006037	21	114	1745	32204	1.20344	0.353993	5.91293e-08	cell wall chitin metabolic process	P	1.05841e-05
GO:0071555	21	114	1745	32204	1.20344	0.353993	5.91293e-08	cell wall organization	P	1.05841e-05
GO:0009415	16	113	1745	32204	0.916905	0.350888	0.000197647	response to water	P	0.0316234
GO:0009414	15	104	1745	32204	0.859599	0.322941	0.000244766	response to water deprivation	P	0.0386084
GO:0042398	16	100	1745	32204	0.916905	0.31052	2.94458e-05	cellular modified amino acid biosynthetic process	P	0.00485856
GO:0042545	20	95	1745	32204	1.14613	0.294994	4.50443e-09	cell wall modification	P	8.19807e-07
Count X: Count of upregulated genes belonging to the particular GO term
Count Y: Total number of genes belonging to the particular GO term.
Total X: Total number of genes upregulated
Total Y: Total number of genes in the transcriptome.
Per X: (Count X/Total X)*100
Per Y: (Count Y/Total Y)*100

## Sheet: Cellular component
go id	count.x	count.y	total.x	total.y	perc.x	perc.y	p value	definition	class	p adj
GO:0005623	557	7955	1745	32204	31.9198	24.7019	7.55115e-12	cell	C	3.24699e-10
GO:0044464	557	7953	1745	32204	31.9198	24.6957	7.22741e-12	cell part	C	3.18006e-10
GO:0005622	383	6093	1745	32204	21.9484	18.92	0.000952319	intracellular	C	0.0219033
GO:0044424	361	5761	1745	32204	20.6877	17.8891	0.00169679	intracellular part	C	0.0339359
GO:0043226	332	5122	1745	32204	19.0258	15.9049	0.000308078	organelle	C	0.00759788
GO:0043229	332	5121	1745	32204	19.0258	15.9018	0.000303915	intracellular organelle	C	0.00759788
GO:0005737	294	4462	1745	32204	16.8481	13.8554	0.000257638	cytoplasm	C	0.00695622
GO:0044444	275	4113	1745	32204	15.7593	12.7717	0.000167506	cytoplasmic part	C	0.00485767
GO:0016020	237	3352	1745	32204	13.5817	10.4086	1.60104e-05	membrane	C	0.000512334
GO:0032991	111	1454	1745	32204	6.36103	4.51497	0.00021326	macromolecular complex	C	0.00597129
GO:0044425	89	1180	1745	32204	5.10029	3.66414	0.00128273	membrane part	C	0.0282201
GO:0031224	77	875	1745	32204	4.41261	2.71705	2.02967e-05	intrinsic to membrane	C	0.000629199
GO:0016021	75	820	1745	32204	4.29799	2.54627	6.16286e-06	integral to membrane	C	0.000203374
GO:0043228	83	769	1745	32204	4.75645	2.3879	5.92786e-10	non-membrane-bounded organelle	C	2.43042e-08
GO:0043232	83	769	1745	32204	4.75645	2.3879	5.92786e-10	intracellular non-membrane-bounded organelle	C	2.43042e-08
GO:0031982	74	697	1745	32204	4.24069	2.16433	1.14885e-08	vesicle	C	4.13587e-07
GO:0031410	74	696	1745	32204	4.24069	2.16122	1.07191e-08	cytoplasmic vesicle	C	3.96608e-07
GO:0031988	74	695	1745	32204	4.24069	2.15812	9.99884e-09	membrane-bounded vesicle	C	3.79956e-07
GO:0016023	74	694	1745	32204	4.24069	2.15501	9.32467e-09	cytoplasmic membrane-bounded vesicle	C	3.63662e-07
GO:0030529	62	477	1745	32204	3.55301	1.48118	1.51396e-11	ribonucleoprotein complex	C	6.35865e-10
GO:0005840	60	419	1745	32204	3.4384	1.30108	1.81465e-13	ribosome	C	8.16593e-12
GO:0030312	52	316	1745	32204	2.97994	0.981245	5.1928e-15	external encapsulating structure	C	2.38869e-13
GO:0005618	52	302	1745	32204	2.97994	0.937772	3.86569e-16	cell wall	C	1.81687e-14
GO:0005576	24	208	1745	32204	1.37536	0.645882	0.00027682	extracellular region	C	0.00719733
GO:0048046	18	154	1745	32204	1.03152	0.478201	0.00136021	apoplast	C	0.0285644
GO:0009505	23	136	1745	32204	1.31805	0.422308	1.24973e-07	plant-type cell wall	C	4.37407e-06
GO:0033279	19	102	1745	32204	1.08883	0.316731	2.0427e-07	ribosome	C	6.94517e-06
GO:0022626	10	66	1745	32204	0.573066	0.204943	0.001813	cytosolic ribosome	C	0.0344471
GO:0015934	10	52	1745	32204	0.573066	0.161471	0.000139361	large ribosomal subunit	C	0.00418084
Count X: Count of upregulated genes belonging to the particular GO term
Count Y: Total number of genes belonging to the particular GO term.
Total X: Total number of genes upregulated
Total Y: Total number of genes in the transcriptome.
Per X: (Count X/Total X)*100
Per Y: (Count Y/Total Y)*100

## Sheet: Molecular function
goid	count.x	count.y	total.x	total.y	perc.x	perc.y	p value	definition	class	p adj
GO:0003824	493	7073	1745	32204	28.2521	21.9631	4.71498e-10	catalytic activity	F	3.91344e-08
GO:0016787	201	2626	1745	32204	11.5186	8.15427	4.56081e-07	hydrolase activity	F	3.64865e-05
GO:0043167	179	2430	1745	32204	10.2579	7.54565	2.09467e-05	ion binding	F	0.00152911
GO:0043169	179	2429	1745	32204	10.2579	7.54254	2.0458e-05	cation binding	F	0.00151389
GO:0046872	159	2271	1745	32204	9.11175	7.05192	0.000679407	metal ion binding	F	0.0407644
GO:0005215	93	1064	1745	32204	5.32951	3.30394	3.83056e-06	transporter activity	F	0.000294953
GO:0016788	65	772	1745	32204	3.72493	2.39722	0.000331747	hydrolase activity, acting on ester bonds	F	0.0215636
GO:0022857	65	770	1745	32204	3.72493	2.39101	0.000307943	transmembrane transporter activity	F	0.0206322
GO:0022892	63	749	1745	32204	3.61032	2.3258	0.000419004	substrate-specific transporter activity	F	0.0263972
GO:0022891	56	640	1745	32204	3.20917	1.98733	0.000311638	substrate-specific transmembrane transporter activity	F	0.0206322
GO:0015075	49	536	1745	32204	2.80802	1.66439	0.00024972	ion transmembrane transporter activity	F	0.016981
GO:0022804	44	478	1745	32204	2.52149	1.48429	0.000434638	active transmembrane transporter activity	F	0.0269476
GO:0005198	75	467	1745	32204	4.29799	1.45013	2.95127e-20	structural molecule activity	F	2.5676e-18
GO:0008324	38	396	1745	32204	2.17765	1.22966	0.000443913	cation transmembrane transporter activity	F	0.0270787
GO:0003735	60	384	1745	32204	3.4384	1.1924	1.05221e-15	structural constituent of ribosome	F	9.04904e-14
GO:0016798	41	363	1745	32204	2.34957	1.12719	3.85599e-06	hydrolase activity, acting on glycosyl bonds	F	0.000294953
GO:0004553	41	344	1745	32204	2.34957	1.06819	7.6426e-07	hydrolase activity, hydrolyzing O-glycosyl compounds	F	6.03766e-05
GO:0046906	29	261	1745	32204	1.66189	0.810458	0.000141376	tetrapyrrole binding	F	0.0098963
GO:0030234	30	257	1745	32204	1.7192	0.798038	3.7596e-05	enzyme regulator activity	F	0.00270691
GO:0020037	28	251	1745	32204	1.60458	0.779406	0.000170116	heme binding	F	0.011738
GO:0005509	29	236	1745	32204	1.66189	0.732828	1.62298e-05	calcium ion binding	F	0.00121723
GO:0015291	23	186	1745	32204	1.31805	0.577568	0.000110186	secondary active transmembrane transporter activity	F	0.00782321
GO:0004091	30	180	1745	32204	1.7192	0.558937	2.25997e-09	carboxylesterase activity	F	1.85318e-07
GO:0005507	22	126	1745	32204	1.26074	0.391256	1.09187e-07	copper ion binding	F	8.84417e-06
GO:0004857	26	103	1745	32204	1.48997	0.319836	2.38417e-14	enzyme inhibitor activity	F	2.00271e-12
GO:0030599	25	89	1745	32204	1.43266	0.276363	1.19092e-15	pectinesterase activity	F	1.01228e-13
GO:0008234	13	86	1745	32204	0.744986	0.267048	0.000364788	cysteine-type peptidase activity	F	0.0233464
GO:0004197	13	59	1745	32204	0.744986	0.183207	1.29309e-06	cysteine-type endopeptidase activity	F	0.000100861
Count X: Count of upregulated genes belonging to the particular GO term
Count Y: Total number of genes belonging to the particular GO term.
Total X: Total number of genes upregulated
Total Y: Total number of genes in the transcriptome.
Per X: (Count X/Total X)*100
Per Y: (Count Y/Total Y)*100

## Sheet: KEGG mapping
pathway	count.flower	count.total	flower.upregulated	total	percent.tot	percent.flower	p.value	p.adjust
Ribosome	61	289	1746	32204	0.897404	3.4937	4.70651e-25	1.20016e-22
Phenylpropanoid biosynthesis	22	93	1746	32204	0.288784	1.26002	4.35713e-11	1.10671e-08
Starch and sucrose metabolism	38	243	1746	32204	0.754565	2.1764	4.07499e-10	1.03097e-07
Plant-pathogen interaction	26	148	1746	32204	0.45957	1.48912	1.2294e-08	3.09808e-06
Pentose and glucuronate interconversions	20	97	1746	32204	0.301205	1.14548	1.57404e-08	3.95084e-06
