# Supplementary material for: Comprehensive transcriptome analysis of Crocus sativus for discovery and expression of genes involved in apocarotenoid biosynthesis
Source: BMC Genomics. 2015 Sep 15;16(1):698. doi: 10.1186/s12864-015-1894-5 (PMC4570256; doi:10.1186/s12864-015-1894-5)
Supplement: Additional file 8: — GO and KEGG classes in stigma upregulated genes. (XLSX 25 kb) [file 12864_2015_1894_MOESM8_ESM.xlsx]

## Sheet: Biological process
Go id	count.x	count.y	total.x	total.y	perc.x	perc.y	p value	definition	class	p adj
GO:0008152	378	7640	1134	32204	33.3333	23.7238	6.49248e-14	metabolic process	P	9.73873e-12
GO:0009987	351	7360	1134	32204	30.9524	22.8543	1.30327e-10	cellular process	P	1.86367e-08
GO:0044238	289	6134	1134	32204	25.485	19.0473	4.06553e-08	primary metabolic process	P	5.52913e-06
GO:0044237	287	5650	1134	32204	25.3086	17.5444	1.2167e-11	cellular metabolic process	P	1.75205e-09
GO:0043170	224	4635	1134	32204	19.7531	14.3926	3.09464e-07	macromolecule metabolic process	P	4.11587e-05
GO:0044260	195	4104	1134	32204	17.1958	12.7438	6.76106e-06	cellular macromolecule metabolic process	P	0.000858655
GO:0009058	153	2909	1134	32204	13.4921	9.03304	2.12203e-07	biosynthetic process	P	2.84352e-05
GO:0019538	133	2743	1134	32204	11.7284	8.51758	9.52628e-05	protein metabolic process	P	0.0116221
GO:0044249	148	2742	1134	32204	13.0511	8.51447	6.36761e-08	cellular biosynthetic process	P	8.59628e-06
GO:0009059	95	1858	1134	32204	8.37743	5.76947	0.000152395	macromolecule biosynthetic process	P	0.0179826
GO:0034645	95	1854	1134	32204	8.37743	5.75705	0.000140513	cellular macromolecule biosynthetic process	P	0.016721
GO:0050896	97	1742	1134	32204	8.55379	5.40927	3.51808e-06	response to stimulus	P	0.00045735
GO:0010467	94	1687	1134	32204	8.28924	5.23848	4.86792e-06	gene expression	P	0.000627962
GO:0044281	72	1355	1134	32204	6.34921	4.20755	0.000304894	small molecule metabolic process	P	0.034453
GO:0006950	66	1078	1134	32204	5.82011	3.34741	5.10321e-06	response to stress	P	0.000653211
GO:0055114	71	964	1134	32204	6.26102	2.99342	3.91417e-10	oxidation-reduction process	P	5.47984e-08
GO:0016070	49	814	1134	32204	4.32099	2.52764	0.000134912	RNA metabolic process	P	0.0161895
GO:0009628	46	620	1134	32204	4.05644	1.92523	4.0443e-07	response to abiotic stimulus	P	5.33848e-05
GO:0006412	37	575	1134	32204	3.26279	1.78549	0.000207964	translation	P	0.0243318
GO:0032774	32	478	1134	32204	2.82187	1.48429	0.000247084	RNA biosynthetic process	P	0.0284147
GO:0061022	32	478	1134	32204	2.82187	1.48429	0.000247084	transcription, DNA-dependent	P	0.0284147
GO:0006351	32	477	1134	32204	2.82187	1.48118	0.000236457	transcription, DNA-dependent	P	0.027429
GO:0044255	30	387	1134	32204	2.6455	1.20171	1.56571e-05	cellular lipid metabolic process	P	0.00197279
GO:0006091	37	333	1134	32204	3.26279	1.03403	2.65582e-12	generation of precursor metabolites and energy	P	3.90406e-10
GO:0046394	24	331	1134	32204	2.1164	1.02782	0.000385476	carboxylic acid biosynthetic process	P	0.0427878
GO:0016053	24	331	1134	32204	2.1164	1.02782	0.000385476	organic acid biosynthetic process	P	0.0427878
GO:0008610	29	290	1134	32204	2.55732	0.900509	2.15508e-08	lipid biosynthetic process	P	2.95247e-06
GO:0010035	22	252	1134	32204	1.94004	0.782511	2.29069e-05	response to inorganic substance	P	0.00286336
GO:0006457	28	239	1134	32204	2.46914	0.742144	2.14311e-10	protein folding	P	3.02178e-08
GO:0009314	18	223	1134	32204	1.5873	0.692461	0.000453815	response to radiation	P	0.0494658
GO:0009416	18	218	1134	32204	1.5873	0.676935	0.000320439	response to light stimulus	P	0.0358892
GO:0019748	20	185	1134	32204	1.76367	0.574463	6.4419e-07	secondary metabolic process	P	8.43889e-05
GO:0009266	29	184	1134	32204	2.55732	0.571358	3.81404e-16	response to temperature stimulus	P	5.7592e-14
GO:0015979	17	115	1134	32204	1.49912	0.357098	3.77441e-09	photosynthesis	P	5.24643e-07
GO:0022900	17	90	1134	32204	1.49912	0.279468	3.21687e-12	electron transport chain	P	4.69663e-10
GO:0015980	10	82	1134	32204	0.881834	0.254627	0.000121683	energy derivation by oxidation of organic compounds	P	0.0147237
GO:0006720	15	82	1134	32204	1.32275	0.254627	1.6611e-10	isoprenoid metabolic process	P	2.35876e-08
GO:0042440	10	79	1134	32204	0.881834	0.245311	7.53076e-05	pigment metabolic process	P	0.00926283
GO:0045333	10	76	1134	32204	0.881834	0.235996	4.49776e-05	cellular respiration	P	0.00557722
GO:0008299	15	73	1134	32204	1.32275	0.22668	6.1864e-12	isoprenoid biosynthetic process	P	8.97028e-10
GO:0009408	17	67	1134	32204	1.49912	0.208049	9.99142e-17	response to heat	P	1.5187e-14
GO:0006721	14	60	1134	32204	1.23457	0.186312	8.87146e-13	terpenoid metabolic process	P	1.31298e-10
GO:0019684	11	56	1134	32204	0.970018	0.173891	1.45913e-08	photosynthesis, light reaction	P	2.0136e-06
GO:0016114	13	50	1134	32204	1.14638	0.15526	2.89505e-13	terpenoid biosynthetic process	P	4.31362e-11
Count X: Count of upregulated genes belonging to the particular GO term
Count Y: Total number of genes belonging to the particular GO term.
Total X: Total number of genes upregulated
Total Y: Total number of genes in the transcriptome.
Per X: (Count X/Total X)*100
Per Y: (Count Y/Total Y)*100

## Sheet: Cellular component
go id	count.x	count.y	total.x	total.y	perc.x	perc.y	p value	definition	class	p adj
GO:0005623	366	7955	1134	32204	32.2751	24.7019	4.286e-09	cell	C	1.9287e-07
GO:0044464	366	7953	1134	32204	32.2751	24.6957	4.1557e-09	cell part	C	1.91162e-07
GO:0005622	305	6093	1134	32204	26.8959	18.92	1.32344e-11	intracellular	C	7.27893e-10
GO:0044424	297	5761	1134	32204	26.1905	17.8891	6.90238e-13	intracellular part	C	4.00338e-11
GO:0043226	267	5122	1134	32204	23.545	15.9049	4.30623e-12	organelle	C	2.45455e-10
GO:0043229	266	5121	1134	32204	23.4568	15.9018	7.26644e-12	intracellular organelle	C	4.06921e-10
GO:0043227	243	4663	1134	32204	21.4286	14.4796	5.612e-11	membrane-bounded organelle	C	2.91824e-09
GO:0043231	239	4644	1134	32204	21.0758	14.4206	3.06455e-10	intracellular membrane-bounded organelle	C	1.47098e-08
GO:0005737	233	4462	1134	32204	20.5467	13.8554	1.28027e-10	cytoplasm	C	6.27333e-09
GO:0044444	221	4113	1134	32204	19.4885	12.7717	2.59475e-11	cytoplasmic part	C	1.40116e-09
GO:0009536	108	1472	1134	32204	9.52381	4.57086	1.05311e-14	plastid	C	6.21332e-13
GO:0032991	81	1454	1134	32204	7.14286	4.51497	2.27185e-05	macromolecular complex	C	0.000795148
GO:0044422	86	1359	1134	32204	7.58377	4.21997	3.46068e-08	organelle part	C	1.48809e-06
GO:0044446	85	1356	1134	32204	7.49559	4.21066	6.74786e-08	intracellular organelle part	C	2.8341e-06
GO:0043234	52	963	1134	32204	4.58554	2.99031	0.00141749	protein complex	C	0.0326023
GO:0009507	67	867	1134	32204	5.90829	2.69221	1.0165e-10	chloroplast	C	5.17371e-09
GO:0043232	44	769	1134	32204	3.88007	2.3879	0.000955049	intracellular non-membrane-bounded organelle	C	0.0238762
GO:0043228	44	769	1134	32204	3.88007	2.3879	0.000955049	non-membrane-bounded organelle	C	0.0238762
GO:0030529	32	477	1134	32204	2.82187	1.48118	0.000236457	ribonucleoprotein complex	C	0.00614788
GO:0044435	42	432	1134	32204	3.7037	1.34145	4.69624e-11	plastid part	C	2.48901e-09
GO:0044434	41	424	1134	32204	3.61552	1.31661	1.01445e-10	chloroplast part	C	5.17371e-09
GO:0005840	30	419	1134	32204	2.6455	1.30108	9.60382e-05	ribosome	C	0.00268907
GO:0031975	30	417	1134	32204	2.6455	1.29487	8.65645e-05	envelope	C	0.00268251
GO:0031967	29	409	1134	32204	2.55732	1.27003	0.000153654	organelle envelope	C	0.00414866
GO:0009579	25	227	1134	32204	2.20459	0.704881	1.37722e-08	thylakoid	C	6.05977e-07
GO:0009526	23	222	1134	32204	2.02822	0.689355	2.70289e-07	plastid envelope	C	1.08116e-05
GO:0009941	23	217	1134	32204	2.02822	0.673829	1.49836e-07	chloroplast envelope	C	6.14326e-06
GO:0009532	20	194	1134	32204	1.76367	0.60241	1.88696e-06	plastid stroma	C	7.17045e-05
GO:0009570	19	188	1134	32204	1.67549	0.583778	5.23e-06	chloroplast stroma	C	0.00018828
GO:0034357	22	176	1134	32204	1.94004	0.546516	3.20044e-09	photosynthetic membrane	C	1.50421e-07
GO:0044436	18	170	1134	32204	1.5873	0.527885	3.719e-06	thylakoid part	C	0.000137603
GO:0042651	17	138	1134	32204	1.49912	0.428518	3.07108e-07	thylakoid membrane	C	1.19772e-05
GO:0009534	14	137	1134	32204	1.23457	0.425413	8.38285e-05	chloroplast thylakoid	C	0.00268251
GO:0031984	14	137	1134	32204	1.23457	0.425413	8.38285e-05	organelle subcompartment	C	0.00268251
GO:0031976	14	137	1134	32204	1.23457	0.425413	8.38285e-05	plastid thylakoid	C	0.00268251
GO:0009535	13	116	1134	32204	1.14638	0.360204	3.94367e-05	chloroplast thylakoid membrane	C	0.00134085
GO:0055035	13	116	1134	32204	1.14638	0.360204	3.94367e-05	plastid thylakoid membrane	C	0.00134085
Count X: Count of upregulated genes belonging to the particular GO term
Count Y: Total number of genes belonging to the particular GO term.
Total X: Total number of genes upregulated
Total Y: Total number of genes in the transcriptome.
Per X: (Count X/Total X)*100
Per Y: (Count Y/Total Y)*100

## Sheet: Molecular function
go id	count.x	count.y	total.x	total.y	perc.x	perc.y	p value	definition	class	p adj
GO:0005488	390	8080	1134	32204	34.3915	25.0901	9.8242e-13	binding	F	6.38573e-11
GO:0003824	315	7073	1134	32204	27.7778	21.9631	2.14017e-06	catalytic activity	F	0.00012627
GO:0000166	137	2835	1134	32204	12.0811	8.80325	8.69543e-05	nucleotide binding	F	0.00469553
GO:0017076	118	2392	1134	32204	10.4056	7.42765	0.000117434	purine nucleotide binding	F	0.00622401
GO:0032553	113	2272	1134	32204	9.96473	7.05502	0.000117513	ribonucleotide binding	F	0.00622401
GO:0032555	113	2272	1134	32204	9.96473	7.05502	0.000117513	purine ribonucleotide binding	F	0.00622401
GO:0001882	110	2210	1134	32204	9.70018	6.8625	0.000140823	nucleoside binding	F	0.00704117
GO:0001883	109	2195	1134	32204	9.61199	6.81592	0.000165988	purine nucleoside binding	F	0.00796741
GO:0030554	109	2195	1134	32204	9.61199	6.81592	0.000165988	adenyl nucleotide binding	F	0.00796741
GO:0005515	103	2118	1134	32204	9.08289	6.57682	0.000546086	protein binding	F	0.0234817
GO:0032559	104	2078	1134	32204	9.17108	6.45261	0.000173872	adenyl ribonucleotide binding	F	0.0079981
GO:0005524	104	2069	1134	32204	9.17108	6.42467	0.000146611	ATP binding	F	0.00718394
GO:0016491	70	1221	1134	32204	6.17284	3.79145	3.07718e-05	oxidoreductase activity	F	0.00175399
GO:0005506	32	388	1134	32204	2.82187	1.20482	1.55712e-06	iron ion binding	F	9.34274e-05
GO:0003735	26	384	1134	32204	2.29277	1.1924	0.00076917	structural constituent of ribosome	F	0.0323051
GO:0009055	28	305	1134	32204	2.46914	0.947087	4.46459e-07	electron carrier activity	F	2.76804e-05
GO:0046906	29	261	1134	32204	2.55732	0.810458	6.66194e-10	tetrapyrrole binding	F	4.26364e-08
GO:0020037	24	251	1134	32204	2.1164	0.779406	1.14834e-06	heme binding	F	7.00485e-05
GO:0043565	19	211	1134	32204	1.67549	0.655198	4.86673e-05	sequence-specific DNA binding	F	0.00272537
GO:0008236	14	148	1134	32204	1.23457	0.45957	0.000258915	serine-type peptidase activity	F	0.0116512
GO:0017171	14	148	1134	32204	1.23457	0.45957	0.000258915	serine hydrolase activity	F	0.0116512
GO:0051082	17	136	1134	32204	1.49912	0.422308	2.21554e-07	unfolded protein binding	F	1.39579e-05
GO:0031072	14	136	1134	32204	1.23457	0.422308	7.49708e-05	heat shock protein binding	F	0.0041234
GO:0004252	12	98	1134	32204	1.0582	0.30431	2.17939e-05	serine-type endopeptidase activity	F	0.00126404
Count X: Count of upregulated genes belonging to the particular GO term
Count Y: Total number of genes belonging to the particular GO term.
Total X: Total number of genes upregulated
Total Y: Total number of genes in the transcriptome.
Per X: (Count X/Total X)*100
Per Y: (Count Y/Total Y)*100

## Sheet: KEGG
pathway	count.stigma	count.total	Stigma.up	total	percent.tot	percent.stigma	p.value	p.adjust
Protein processing in endoplasmic reticulum	42	219	1135	32204	0.68004	3.70044	5.32911e-29	1.06049e-26
Photosynthesis	14	49	1135	32204	0.152155	1.23348	2.86807e-15	5.67878e-13
Carotenoid biosynthesis	10	30	1135	32204	0.0931561	0.881057	1.24726e-12	2.4571e-10
Legionellosis	11	42	1135	32204	0.130419	0.969163	4.34275e-11	8.51179e-09
Antigen processing and presentation	10	48	1135	32204	0.14905	0.881057	4.93176e-08	9.61694e-06
Estrogen signaling pathway	10	51	1135	32204	0.158365	0.881057	1.55423e-07	3.0152e-05
Pyruvate metabolism	14	104	1135	32204	0.322941	1.23348	1.41831e-06	0.000273735
Carbon metabolism	24	264	1135	32204	0.819774	2.11454	7.84063e-06	0.0015054
Spliceosome	19	188	1135	32204	0.583778	1.67401	1.06605e-05	0.00203616
Purine metabolism	17	163	1135	32204	0.506148	1.4978	1.91415e-05	0.00363688
Tetracycline biosynthesis	3	7	1135	32204	0.0217364	0.264317	0.0001656	0.0312983
Ribosome	23	289	1135	32204	0.897404	2.02643	0.000194727	0.0366086
